# Supplementary material for: Physiological changes and gene responses during Ganoderma lucidum growth with selenium supplementation
Source: PeerJ. 2022 Dec 20;10:e14488. doi: 10.7717/peerj.14488 (PMC9784338; doi:10.7717/peerj.14488)
Supplement: Supplemental Information 1 [file peerj-10-14488-s001.zip]

Archive with 7 entries (6 files):
- raw data/DESeq.Se-F VS CK-F.xls
- raw data/G2004.Up.xls
- raw data/GCK4.Up.xls
- raw data/Se-F VS CK-F.Up.xls
- raw data/Se-P VS Se-F.png
- raw data/Se-P vs CK-P.Up.xls
- raw data/
