# Supplementary material for: Physiological changes and gene responses during Ganoderma lucidum growth with selenium supplementation
Source: PeerJ. 2022 Dec 20;10:e14488. doi: 10.7717/peerj.14488 (PMC9784338; doi:10.7717/peerj.14488)
Supplement: Supplemental Information 1 [file peerj-10-14488-s001.zip › raw data/DESeq.Se-F VS CK-F.xls]

id	baseMean	G2004	GCK4	foldChange(GCK4/G2004)	log2FoldChange	pval	padj
GL23959-G	295.015823249761	3.14381675389691	586.887829745625	186.680037574757	7.54442385257355	9.22271563391184e-24	1.19849189662684e-19
GL24094-G	110.849111562376	0.591787521040799	221.106435603711	373.624700998837	8.54544602713097	5.5434376462584e-21	3.60184861065639e-17
GL17265-G	2428.10402821073	82.1590985660177	4774.04895785545	58.1073677922516	5.86064919833518	5.7147608199471e-19	2.47544389517375e-15
GL24771-G	15317.7781455333	526.630297341281	30108.9259937253	57.172794929824	5.83725691398247	9.21870990465091e-19	2.99492838027346e-15
GL26604-G	302.64897691981	593.167696877239	12.1302569623802	0.0204499621713059	-5.6117580153275	2.29065375871839e-17	5.9534091189091e-14
GL28244-G	113.881153520878	3.26746532117378	224.494841720582	68.70611304298	6.10236656168094	3.3049591163429e-16	6.18544848009635e-13
GL27710-G	94.2960785634474	2.74446755647122	185.847689570424	67.7172113520565	6.08145065802942	3.33190760759326e-16	6.18544848009635e-13
GL24927-G	6870.77663939518	454.477174283656	13287.0761045067	29.2359591555939	4.86967201804354	2.51805560757831e-15	3.9892073259353e-12
GL24498-G	99.8991704778189	0	199.798340955638	Inf	Inf	2.76911049429911e-15	3.9892073259353e-12
GL29866-G	226.134308615172	7.91915257638363	444.34946465396	56.1107341180787	5.81020488314685	3.06980171291674e-15	3.9892073259353e-12
GL30823-G	159.20765825373	8.34496068292113	310.070355824538	37.1565987673412	5.21554654154689	7.21196055149855e-15	8.51994794242942e-12
GL15762-G	39.6949320262553	0.259932886887255	79.1299311656233	304.424469382151	8.2499405158878	1.18946800756523e-14	1.28809472985918e-11
GL17831-G	3423.76381100054	213.848743936582	6633.67887806451	31.0204247916076	4.95514653756535	2.06753864849071e-14	2.06674344131821e-11
GL18940-G	1236.58876154865	84.59255221524	2388.58497088206	28.2363506991073	4.8194817398526	8.37759147572556e-14	7.77620008764669e-11
GL30898-G	539.225761567989	37.655604714969	1040.79591842101	27.6398673265036	4.78867878558261	1.01796789176153e-13	8.57736916120669e-11
GL25742-G	490.492033957971	33.5086648836893	947.475403032254	28.2755342930255	4.82148238045048	1.05608238999082e-13	8.57736916120669e-11
GL17479-G	362.647232235652	25.6500970890728	699.644367382232	27.2764802781308	4.76958558775041	1.48330691543868e-13	1.13385725683092e-10
GL26117-G	1642.05728633146	129.302303952914	3154.81226871	24.3987320586247	4.60873427135322	2.13755717204877e-13	1.54319752504298e-10
GL28748-G	860.313329048393	16.8281466781677	1703.79851141862	101.246949174093	6.66173462638711	2.4908950034873e-13	1.69655228321426e-10
GL26509-G	15479.5726958501	1196.67367794009	29762.4717137601	24.8710005596448	4.63639264319012	2.61108469906003e-13	1.69655228321426e-10
GL21534-G	2355.99498216901	218.427326565928	4493.56263777209	20.5723464569155	4.3626344501839	3.17289377843759e-13	1.96341688813317e-10
GL29036-G	6830.74028283275	578.091391694829	13083.3891739707	22.6320428948323	4.50029491109715	3.82061775885726e-13	2.18562412890814e-10
GL31393-G	7113.75131818587	665.55560081909	13561.9470355526	20.3768806375638	4.34886131061289	3.95196386646825e-13	2.18562412890814e-10
GL23962-G	945.414861211803	83.1120019999304	1807.71772042368	21.7503811353887	4.44296877664493	4.03655091141173e-13	2.18562412890814e-10
GL16292-G	38.0964353056513	0.928069339188487	75.2648012721142	81.0982521391413	6.34159891614414	8.3219193011941e-13	4.32573365276069e-10
GL24151-G	2051.03158339995	191.158998215706	3910.90416858419	20.4589070098133	4.35465716794509	8.72892637015956e-13	4.36278454539321e-10
GL29460-G	588.439630967727	53.9626982149174	1122.91656372054	20.8091255787154	4.37914443767537	1.25848567458374e-12	5.98504516752239e-10
GL16877-G	440.086608939136	40.0562348721386	840.116983006133	20.973438609191	4.3904915065239	1.33519782798688e-12	5.98504516752239e-10
GL30187-G	172.405569244934	337.654316596327	7.15682189354149	0.0211957067976644	-5.56008411408784	1.33563916781954e-12	5.98504516752239e-10
GL15998-G	838.941868359826	96.9923333932296	1580.89140332642	16.299137756766	4.02672374112651	2.29772368980887e-12	9.44925210969327e-10
GL18554-G	275.070024122287	8.45543189306863	541.684616351505	64.063506536615	6.00143086153779	2.31182528542892e-12	9.44925210969327e-10
GL31500-G	6877.2881851804	614.929174583899	13139.6471957769	21.3677407722085	4.41736247368372	2.37600807995173e-12	9.44925210969327e-10
GL22267-G	717.167841809082	69.6111518364335	1364.72453178173	19.6049698328286	4.29314751679481	2.39957921985285e-12	9.44925210969327e-10
GL15660-G	311.339576646437	33.9529389082418	588.726214384632	17.3394773270046	4.11598850618625	8.93320749464518e-12	3.41432445273277e-09
GL18121-G	156.747651190352	13.789078757358	299.706223623346	21.7350432829619	4.44195106347563	1.37372699636919e-11	5.10045209080502e-09
GL29494-G	638.985866297519	1.18800222607574	1276.78373036896	1074.73176593826	10.0697609182086	1.54523589567487e-11	5.57787235119304e-09
GL21523-G	3804.2234506888	431.823518720369	7176.62338265723	16.619343485329	4.05479148727435	1.67656154358895e-11	5.88835601592929e-09
GL18236-G	105.390539043997	8.63329347163521	202.147784616359	23.4149094178853	4.54935555177463	1.88056671493358e-11	6.43104327909521e-09
GL15114-G	1087.36861429123	66.3336483365948	2108.40358024587	31.784827657108	4.99026636079509	1.96552920517107e-11	6.43804420395088e-09
GL22489-G	701.450668487145	76.8582823813176	1326.04305459297	17.2530924905928	4.10878307248663	1.98169887001181e-11	6.43804420395088e-09
GL27077-G	1280.56886350497	153.376064150199	2407.76166285974	15.6984186300533	3.97254733238098	4.52510530872368e-11	1.43423764602108e-08
GL24515-G	537.118881653915	68.1892418164077	1006.04852149142	14.7537719249042	3.88301193354366	4.89776440590669e-11	1.51297185961125e-08
GL24216-G	550.881690843784	63.934851383519	1037.82853030405	16.2325947092383	4.02082172169584	5.00637090906377e-11	1.51297185961125e-08
GL30318-G	315.28778463479	37.267703865432	593.307865404149	15.9201615303828	3.99278306882797	5.81920638091321e-11	1.71864970272653e-08
GL29413-G	622.46788231051	1188.29376100114	56.6420036198809	0.0476666675184425	-4.39087542282472	5.98156843459874e-11	1.72734404016912e-08
GL22339-G	1004.49582802146	130.22767245566	1878.76398358725	14.4267646665261	3.85067589347634	7.8721990562093e-11	2.22389623337913e-08
GL19138-G	3143.51106277835	320.596395490017	5966.42573006669	18.6103955440524	4.21803681355034	9.31831389390709e-11	2.57641466066644e-08
GL29535-G	621.796537555971	73.2407084914496	1170.35236662049	15.9795336599881	3.99815340076028	9.51969803325128e-11	2.57725991546042e-08
GL26097-G	4954.75425625251	670.860045634563	9238.64846687046	13.7713499663431	3.78359808459169	1.14027852755437e-10	3.0240651970549e-08
GL17283-G	320.388345587572	39.7595893202321	601.017101854912	15.1162804277025	3.9180312828148	1.26401687280779e-10	3.28517985242744e-08
GL15769-G	808.736635159861	46.3248572633532	1571.14841305637	33.9158824413535	5.08388912498832	1.44794061204603e-10	3.68940946147807e-08
GL23076-G	15780.4040464124	1935.61266330826	29625.1954295166	15.3053325136252	3.93596248313986	1.52700495799956e-10	3.81604412100083e-08
GL19673-G	159.959796148896	18.3221904289341	301.597401868858	16.4607721461393	4.04096010654474	2.13158680409822e-10	5.22640953193517e-08
GL27080-G	2241.14436601424	312.236198819404	4170.05253320908	13.3554422868856	3.73935584881102	2.93899243477306e-10	7.07263086849554e-08
GL23980-G	11629.0957898031	1757.05320931534	21501.1383702908	12.2370445335967	3.6131832581811	3.5213133297855e-10	8.31990304010229e-08
GL26980-G	1133.57199711864	173.587884111822	2093.55611012546	12.0604967382219	3.59221742393389	3.58755061134267e-10	8.3250393204282e-08
GL20857-G	7185.82250335356	1014.3328704481	13357.312136259	13.1685687464296	3.71902664665976	4.40880969214305e-10	1.00513126227016e-07
GL28648-G	160.433718095625	19.1284479987076	301.738988192543	15.7743580771911	3.97950939215882	4.54474730563874e-10	1.01825846959958e-07
GL30736-G	6659.79829294176	721.68707909571	12597.9095067878	17.4561937877193	4.12566711764627	4.83005525835576e-10	1.0638401369887e-07
GL18160-G	5154.45366600445	735.836093549032	9573.07123845987	13.0097875360907	3.70152549636419	5.01919555589088e-10	1.0870741041467e-07
GL23465-G	2358.17848065395	323.864420384828	4392.49254092307	13.5627511527933	3.76157794828113	5.44196123600841e-10	1.15931616822835e-07
GL18309-G	5988.04286737803	11241.0740149085	735.01171984759	0.0653862539178001	-3.93486881840982	6.09576872499929e-10	1.27765346098977e-07
GL16135-G	486.096049223895	65.9808379993789	906.21126044841	13.7344612151931	3.77972841138668	6.66145175241665e-10	1.37405659559769e-07
GL30309-G	3576.27415680714	536.875354228351	6615.67295938593	12.3225491862904	3.62322883452305	9.4298562812067e-10	1.91470284959814e-07
GL22568-G	2240.71843760782	124.159692430552	4357.27718278509	35.0941364100294	5.13315809753012	1.03965299833881e-09	2.07850626360198e-07
GL17176-G	98.3048838585729	11.9752709262075	184.634496790938	15.4179807645831	3.94654192812503	1.23917688770712e-09	2.43986419026576e-07
GL19356-G	1923.66424439816	294.811208673315	3552.51728012301	12.0501431954021	3.59097838541472	1.4245923795153e-09	2.76307133907482e-07
GL30149-G	1787.28773755537	195.539957223325	3379.03551788742	17.2805372664996	4.11107616769344	1.59587769330873e-09	3.0497692094922e-07
GL17051-G	279.401099706876	42.7345030584038	516.067696355348	12.0761365974013	3.59408707577162	1.86529261862405e-09	3.51296776507529e-07
GL20975-G	959.192248229423	155.64657336853	1762.73792309032	11.3252600744163	3.50147227573392	2.21336060636719e-09	4.05796466873739e-07
GL17877-G	2956.65665232171	371.881697676865	5541.43160696656	14.901060314567	3.89734308706081	2.22249762311841e-09	4.05796466873739e-07
GL23644-G	1253.80631762724	200.06983270912	2307.54280254536	11.5336868697255	3.52778185492265	2.24835287532968e-09	4.05796466873739e-07
GL26673-G	200.257147085198	14.9865847448392	385.527709425556	25.7248543273555	4.68509100245182	2.2901225805478e-09	4.07673190879708e-07
GL19980-G	670.068546665698	31.8172140205178	1308.31987931088	41.1198755009534	5.36176399136397	2.32203550762822e-09	4.07768262454443e-07
GL21004-G	19138.260983445	973.028387106585	37303.4935797835	38.3375182821848	5.2606850443643	2.47336174099915e-09	4.28551144323785e-07
GL25699-G	1493.36285786939	39.1504056477739	2947.57531009101	75.2884998589692	6.23435760834362	2.82813215430745e-09	4.77496570270748e-07
GL15935-G	165.386301601277	24.8766701988884	305.895933003665	12.2964983077733	3.6201756305123	2.82933712280474e-09	4.77496570270748e-07
GL18665-G	562.153869453243	92.9995006616157	1031.30823824487	11.0893954366201	3.47110881075988	3.1897408388965e-09	5.31419002582821e-07
GL17123-G	82.9271994326469	7.64345194623482	158.210946919059	20.6988868422198	4.37148127853509	3.70116961446602e-09	6.08818976455517e-07
GL25269-G	1244.55020437046	3.59931995532732	2485.5010887856	690.54741441	9.43159666607662	3.8187966681208e-09	6.20315783777873e-07
GL22511-G	237.458507510582	35.6355354034251	439.281479617738	12.3270627098679	3.62375717048083	4.1999886883269e-09	6.73813000059358e-07
GL16166-G	1558.81997148985	172.993158614486	2944.64678436521	17.0217528135164	4.08930770095724	4.25349673533665e-09	6.74075488728046e-07
GL19716-G	770.248209682655	120.5046630687	1419.99175629661	11.7837079506797	3.55872167483003	4.49995263505396e-09	7.04540777018389e-07
GL23589-G	975.854413519702	167.812654210197	1783.89617282921	10.6302839986951	3.41010823531573	4.67418661839665e-09	7.2310779888172e-07
GL19061-G	48.0091410591406	5.14693091773451	90.8713512005466	17.655444118637	4.14204120710333	4.84324015282885e-09	7.40445950423658e-07
GL30611-G	8900.5730577019	1558.13137873667	16243.0147366671	10.4246759665651	3.38193063551702	4.97389002039426e-09	7.5157791645376e-07
GL30573-G	1159.70329948406	211.299959009123	2108.106639959	9.97684358219863	3.31858345598561	5.73451231466737e-09	8.56551580794281e-07
GL16169-G	6657.03264533597	1193.56939596812	12120.4958947038	10.1548313283223	3.34409437156585	6.0464302361325e-09	8.92879101347066e-07
GL31030-G	371.879510739694	43.970995918709	699.788025560679	15.9147640607096	3.99229386380167	6.64816459814015e-09	9.70706729807092e-07
GL31371-G	20481.8991952663	3572.35402743338	37391.4443630992	10.4668921601714	3.38776123432038	6.7754223868169e-09	9.78281794382761e-07
GL16582-G	66.3638890271369	122.896425414887	9.83135263938706	0.079997059362771	-3.64390922128374	6.85060740968305e-09	9.78281794382761e-07
GL25328-G	70.7202997871427	9.15445443847581	132.28614513581	14.4504673680843	3.85304424911599	7.77060806166505e-09	1.09759838871019e-06
GL26485-G	1355.87748237356	254.83963283394	2456.91533191318	9.64102523846505	3.26918657257572	7.91304416608953e-09	1.10569902084229e-06
GL15212-G	1497.56978113601	238.675973236649	2756.46358903538	11.5489781047308	3.52969329731137	8.93768780758323e-09	1.23558779850579e-06
GL22719-G	741.156628503183	135.551947571464	1346.7613094349	9.93538885691688	3.31257643360147	1.00534892262791e-08	1.3752114999526e-06
GL15919-G	83.4529165796035	13.8308679997886	153.074965159418	11.0676325709824	3.46827474940319	1.08901625562707e-08	1.4598206684023e-06
GL22346-G	810.923660520693	139.057407467955	1482.78991357343	10.6631494184524	3.41456170365248	1.08966991023489e-08	1.4598206684023e-06
GL24883-G	3086.20113193502	5600.35060364083	572.051660229204	0.102145687067754	-3.29129980493588	1.13933661402072e-08	1.5107836019591e-06
GL20192-G	36.8075562828813	3.41130881570636	70.2038037500562	20.5797268857113	4.363151931189	1.27807270537516e-08	1.67763179862123e-06
GL16268-G	90.152769424732	1.33184572060832	178.973693128856	134.380199117289	7.07017676286289	1.35890006083351e-08	1.76589062905314e-06
GL20571-G	168.316558789867	20.2584594229167	316.374658156817	15.6169159535858	3.96503767142942	1.38736925936748e-08	1.78503599262182e-06
GL26931-G	845.911252652637	152.885147070584	1538.93735823469	10.0659703556696	3.33141434909734	1.4671804278507e-08	1.86921663332547e-06
GL23424-G	624.608883061818	0.591787521040799	1248.62597860259	2109.92279189428	11.0429744922252	1.70952440723944e-08	2.15682229825985e-06
GL28320-G	12827.86591762	2318.11832929992	23337.6135059402	10.0674815478415	3.33163092293344	1.86490916331264e-08	2.3302398631969e-06
GL28247-G	88.4068052263402	14.9954391128275	161.818171339853	10.7911592399738	3.43177794951198	1.98826067337154e-08	2.46070928099649e-06
GL29398-G	598.322876109703	118.700120129492	1077.94563208991	9.0812513998635	3.18289111513512	2.07728036015389e-08	2.54662813964149e-06
GL16138-G	123.449415639615	19.3581441859061	227.540687093325	11.7542614058525	3.55511198312617	2.14039253871143e-08	2.59947673276215e-06
GL29165-G	217.009852569002	39.8676821277218	394.152023010282	9.88650460660242	3.30546054342531	2.16137696494349e-08	2.60065682031858e-06
GL22611-G	350.464981781783	66.0899170091437	634.840046554422	9.60570197820933	3.26389104892207	2.20577794504371e-08	2.6297325133801e-06
GL26732-G	683.165566320689	125.104939682226	1241.22619295915	9.92148028776432	3.31055538719404	2.2321868461432e-08	2.6370243696028e-06
GL29009-G	638.029906197705	135.305053773328	1140.75475862208	8.43098411189541	3.07570104047768	2.26992325796441e-08	2.65744619254483e-06
GL23939-G	918.149235807502	181.037161537664	1655.26131007734	9.14321289628135	3.19270121288007	2.65647055609661e-08	3.08221739968531e-06
GL19768-G	8391.01562487028	624.019492808578	16158.011756932	25.8934407388593	4.69451477920878	2.78872829511537e-08	3.20703753938268e-06
GL15840-G	68.012574595437	10.5374853742988	125.487663816575	11.9086916241556	3.5739430117812	2.84053779359988e-08	3.23796391472197e-06
GL29812-G	914.515318729675	133.792866538332	1695.23777092102	12.6706140228734	3.6634145346218	3.2037178384152e-08	3.62020115740917e-06
GL24463-G	976.987754324076	201.357605130267	1752.61790351788	8.70400649821018	3.12167963367144	3.35368896634454e-08	3.75699897565925e-06
GL21103-G	33.1777654585305	62.8939360252934	3.46159489176758	0.0550386112005371	-4.18341212306641	3.6985464500871e-08	4.10791548024631e-06
GL31514-G	873.104188987969	145.926016099324	1600.28236187661	10.9663951956818	3.455017464933	4.68311004904673e-08	5.15737415994595e-06
GL21221-G	692.198431603469	147.891570596324	1236.50529261061	8.36089093938764	3.0636566845729	4.99961549943868e-08	5.45966415253829e-06
GL25310-G	5207.25033950599	1098.1346240907	9316.36605492128	8.4838105005892	3.08471239633835	5.51994307240014e-08	5.97763835215332e-06
GL23499-G	38.8137988377994	4.3071968687228	73.320400806876	17.0227651629533	4.08939350105662	6.12221122098017e-08	6.57505246418491e-06
GL21056-G	7876.4569188722	1401.11005751328	14351.8037802311	10.2431666258274	3.35658988143071	6.6599274163491e-08	7.09391448979152e-06
GL25098-G	1814.43835158363	341.647392588703	3287.22931057855	9.62170173660868	3.26629207797086	7.40851712145748e-08	7.82712845474309e-06
GL22389-G	528.678366075605	112.607323978502	944.749408172708	8.38976875387852	3.06863104639449	8.32297596052963e-08	8.7223445650873e-06
GL25957-G	3186.02859844935	24.8307699507911	6347.22642694791	255.619396399171	7.99785350190936	8.44629303958938e-08	8.74921297619707e-06
GL16500-G	728.155409071158	162.796837621113	1293.5139805212	7.94557191296109	2.99015106681072	8.48326921893675e-08	8.74921297619707e-06
GL22697-G	63.551307306453	9.08566468213757	118.016949930768	12.9893578576359	3.69925820631187	8.80924924989697e-08	9.01387354349694e-06
GL22214-G	16202.877647531	3402.36955828799	29003.3857367741	8.524466622423	3.0916095672443	8.95235927826306e-08	9.08874287664285e-06
GL30088-G	13996.7873971184	2951.61524578052	25041.9595484563	8.48415442502373	3.08477088043805	9.02607430895294e-08	9.09254539882507e-06
GL30307-G	774.040596721296	169.860043807744	1378.22114963485	8.11386314720834	3.02038896947679	1.03151896871021e-07	1.03112223064532e-05
GL17801-G	690.856197445794	125.021788758082	1256.69060613351	10.0517727239146	3.32937805146249	1.06579919099021e-07	1.05725652571892e-05
GL20266-G	50.9384750374958	7.27056165792094	94.6063884170707	13.0122530924418	3.70179888352719	1.07905915743642e-07	1.05812773059507e-05
GL17300-G	50.3534063020504	8.77659536137192	91.9302172427289	10.4744736948154	3.38880585031981	1.08296258691146e-07	1.05812773059507e-05
GL24582-G	56.5730233034692	8.78728652722217	104.358760079716	11.8761075738708	3.56999016132617	1.09474942285978e-07	1.06166184701962e-05
GL17449-G	69.5946303494037	11.8636087178469	127.32565198096	10.7324554449793	3.42390827844032	1.16180191289852e-07	1.11834191541602e-05
GL24479-G	4301.21182503625	655.432219984625	7946.99143008787	12.1248104499261	3.59989028836535	1.17531651000317e-07	1.12303220937436e-05
GL15659-G	131.35945185016	27.0217910593966	235.697112640923	8.72248298134039	3.12473887754321	1.19501025726611e-07	1.13280176370754e-05
GL17865-G	8491.86233533669	117.8040443173	16865.9206263561	143.1692835683	7.16157819077706	1.20297532429119e-07	1.13280176370754e-05
GL24329-G	10.339224055307	0	20.6784481106139	Inf	Inf	1.29665615314979e-07	1.21223357627205e-05
GL18560-G	81.7230790926119	15.0294571968615	148.416700988362	9.87505397196615	3.30378863322775	1.39800491173094e-07	1.2976481305674e-05
GL21727-G	2285.57896922966	514.068752083856	4057.08918637546	7.89211398267146	2.9804117924841	1.41021792205272e-07	1.2997008437642e-05
GL21511-G	1290.52352056454	284.830444532035	2296.21659659704	8.06169649585611	3.01108347009479	1.48835205909293e-07	1.36205176112061e-05
GL26062-G	2446.71075406385	556.021835260978	4337.39967286673	7.8007721959892	2.96361694297271	1.61392010466053e-07	1.46606557349227e-05
GL25184-G	4902.34006656745	626.437627040334	9178.24250609457	14.6514866124151	3.87297514994772	1.62628964212458e-07	1.46606557349227e-05
GL24732-G	1193.8056774228	271.902757072655	2115.70859777294	7.7811222679423	2.95997824950825	1.64465384439195e-07	1.46606557349227e-05
GL19135-G	7909.23927606189	272.244329181299	15546.2342229425	57.103978142331	5.83551934916718	1.64713792789436e-07	1.46606557349227e-05
GL25880-G	172.345906534645	36.8254822159841	307.866330853307	8.36014390925417	3.0635277766818	1.88771344769061e-07	1.66876437093466e-05
GL29498-G	2381.76168109272	287.894733644756	4475.62862854068	15.5460593942761	3.95847702811771	1.9578814858079e-07	1.71909931811308e-05
GL24302-G	261.256110664313	58.1046692574071	464.40755207122	7.99260296988985	2.99866542557977	2.34035568103038e-07	2.04113570973086e-05
GL20984-G	616.138145882866	117.999815834013	1114.27647593172	9.44303572048911	3.2392507276852	2.62907451063963e-07	2.27765488438413e-05
GL23550-G	422.978206537896	85.9432940762697	760.013118999521	8.84319279553159	3.14456734231472	2.7841645627143e-07	2.39604095976638e-05
GL27594-G	646.309795177607	146.379494743717	1146.2400956115	7.83060562969114	2.96912389182833	2.89059870136434e-07	2.47127171869932e-05
GL17482-G	5304.97698176682	665.715859476022	9944.23810405761	14.9376614099063	3.9008823972034	3.07186789841677e-07	2.6090799568579e-05
GL23853-G	4646.54031918051	1104.34412286954	8188.73651549147	7.4150224969856	2.89045106978582	3.29799558556271e-07	2.78295146976541e-05
GL19334-G	1283.016986217	289.82454198056	2276.20943045344	7.85374977183995	2.97338163305951	3.39604204828651e-07	2.84719783338601e-05
GL25274-G	585.269620328783	130.517421669055	1040.02181898851	7.96845207090919	2.99429949755132	3.43007520196675e-07	2.85729661856141e-05
GL24144-G	2557.9311471032	593.594246858663	4522.26804734774	7.61844992817882	2.92949749267738	3.46474430821494e-07	2.8677931391881e-05
GL23416-G	427.804927686933	34.7591964780154	820.850658895851	23.6153519663501	4.56165313265506	3.88197343236614e-07	3.19280030086063e-05
GL16324-G	1365.67249672215	157.782169837102	2573.56282360719	16.3108596254203	4.02776091278326	4.15312795889828e-07	3.39433319659643e-05
GL23502-G	5402.62179309966	555.170547737146	10250.0730384622	18.4629265371535	4.20655934592091	4.4623359653879e-07	3.61180217133199e-05
GL31017-G	136.137133026501	16.1688645938547	256.105401459147	15.8394177879679	3.98544740190536	4.47479915032282e-07	3.61180217133199e-05
GL31046-G	426.752730880008	98.6757975207619	754.829664239253	7.64959273909525	2.93538294140949	4.75116309723918e-07	3.81119533633476e-05
GL31354-G	32.5847990810579	60.2366127607859	4.93298540132989	0.0818934726778207	-3.61010772338606	4.95847814907176e-07	3.95309346915261e-05
GL29437-G	261.386017754174	464.381362337596	58.3906731707517	0.125738623266071	-2.99150022288935	5.2501287200044e-07	4.16008675100348e-05
GL22204-G	6359.19674421884	1400.49052760345	11317.9029608342	8.08138487034376	3.01460254228128	5.50208317115923e-07	4.33330732177056e-05
GL17439-G	789.970333860774	18.2143096049187	1561.72635811663	85.7417268066469	6.42192556767905	6.39409590445822e-07	4.98236774000124e-05
GL29224-G	394.672511821395	81.0458276443513	708.299195998438	8.73948994767042	3.12754908390907	6.40288890019398e-07	4.98236774000124e-05
GL30316-G	15693.0508831215	2039.05863011977	29347.0431361232	14.3924469373396	3.8472399881647	6.4989417185309e-07	5.02700878763745e-05
GL27200-G	695.377632560456	71.6888859222908	1319.06637919862	18.3998727589163	4.20162388450035	6.58017464792341e-07	5.05972600886182e-05
GL22913-G	247.004876794571	19.541832336386	474.467921252756	24.2796025001872	4.60167289721807	6.6216432635019e-07	5.06166201230631e-05
GL20701-G	156.142060258266	36.2993524603534	275.984768056179	7.60302179929001	2.92657292755532	7.3683748894985e-07	5.59953401690252e-05
GL31108-G	186.349354710809	24.8710520166812	347.827657404938	13.9852410413378	3.80583321435366	7.4432223057058e-07	5.62352755015389e-05
GL26523-G	7464.06539286076	1751.34262036255	13176.788165359	7.52382087442788	2.91146550188466	7.95523438669587e-07	5.97562259278109e-05
GL27395-G	1264.09761686982	334.553184535277	2193.64204920436	6.55693070819673	2.71302064894625	8.12354571979626e-07	6.06698141544554e-05
GL25319-G	2259.83323356062	512.853217588302	4006.81324953293	7.81278758155212	2.965837389922	8.51548423001091e-07	6.32335528965667e-05
GL22164-G	3438.93318783777	604.010488022252	6273.85588765328	10.3869982592457	3.37670688462612	8.60738059272209e-07	6.35527902286497e-05
GL23920-G	2700.1933466021	80.5518719873563	5319.83482121684	66.0423487371202	6.04531952421092	8.76204299987402e-07	6.432923660077e-05
GL19968-G	713.829502112286	37.0854151028713	1390.5735891217	37.4965086750245	5.22868436645011	8.81799536650757e-07	6.43763201054864e-05
GL24211-G	162.556222596436	293.973982378192	31.1384628146791	0.105922512471257	-3.23891884664363	9.05798251306217e-07	6.54968426910449e-05
GL20598-G	416.771397234183	34.8070377188277	798.735756749537	22.9475361621333	4.5202673571326	9.0722829429689e-07	6.54968426910449e-05
GL30596-G	86.1396245943816	14.383456664531	157.895792524232	10.9775971247299	3.45649039371039	9.51191032179978e-07	6.82913119512642e-05
GL20447-G	272.952397302926	526.764978543661	19.1398160621902	0.0363346403838497	-4.78251056221967	1.05263079591116e-06	7.51589955651954e-05
GL23971-G	5694.41319456349	10420.0894153483	968.736973778624	0.0929682016309491	-3.42711884123071	1.09000046820164e-06	7.74019458157393e-05
GL30226-G	4538.01141370397	1059.2503648888	8016.77246251913	7.56834524514019	2.91997790158573	1.13598036838427e-06	7.96834039823248e-05
GL16300-G	53.5549142370271	10.3746379507236	96.7351905233307	9.32419916557991	3.22097982086808	1.13889488186287e-06	7.96834039823248e-05
GL25305-G	145.668004723796	35.7283014713642	255.607707976227	7.15420821728941	2.83879210738534	1.14082321208346e-06	7.96834039823248e-05
GL26109-G	6315.47590848056	1666.04570779489	10964.9061091662	6.5813957311405	2.71839357193375	1.14665614041514e-06	7.96834039823248e-05
GL25921-G	53.8791795857397	96.2474204489509	11.5109387225284	0.1195973738188	-3.06374238444993	1.17463739301499e-06	8.11936857565412e-05
GL17353-G	29.5703669537008	3.77977192002609	55.3609619873754	14.6466408975792	3.8724979256729	1.19361252648489e-06	8.20687554585778e-05
GL15943-G	740.463889123653	6.73115035030789	1474.196627897	219.011097832567	7.77486016636989	1.20067589248946e-06	8.21199116994762e-05
GL29327-G	2470.96647980526	648.331577337051	4293.60138227347	6.6225393492462	2.72738451070418	1.22413915366457e-06	8.32863261878065e-05
GL17219-G	168.391850833175	43.4198066418857	293.363895024464	6.75645328050506	2.75626611967278	1.24348308133773e-06	8.41617845936656e-05
GL22136-G	3133.46811104427	802.312050385552	5464.62417170299	6.81109571902474	2.76788690708369	1.36117720968757e-06	9.16502478750777e-05
GL28560-G	21421.8209127592	5662.92725842792	37180.7145670905	6.56563520425868	2.71493459401273	1.38389839376966e-06	9.26997918919421e-05
GL25333-G	10973.0884858882	2964.36912173191	18981.8078500445	6.40332127024536	2.67882039530808	1.39155891810051e-06	9.27349135421341e-05
GL16750-G	95.1712664782844	19.3013407884842	171.041192168085	8.86162231124033	3.14757083942686	1.43831950390533e-06	9.53620507818868e-05
GL16156-G	1010.19210605368	267.156904361587	1753.22730774577	6.5625378911145	2.71425384759605	1.51198407683304e-06	9.97372237484539e-05
GL20914-G	895.913051242029	144.364040375343	1647.46206210871	11.4118589215524	3.51246191179566	1.55389067602887e-06	0.000101859822595358
GL16653-G	313.281428702508	85.225594561452	541.337262843564	6.35181562098967	2.66716903487625	1.55983876079078e-06	0.000101859822595358
GL29223-G	3626.78413269093	1006.79400242525	6246.77426295661	6.20462005922645	2.63334286942861	1.66422578889743e-06	0.000108133070633611
GL24733-G	687.25328738723	188.202099542612	1186.30447523185	6.3033540970846	2.65611970981427	1.73510511231267e-06	0.000112177566838324
GL28395-G	4265.29213330075	195.754531466911	8334.82973513459	42.5779657445297	5.41203511841204	1.81343894012947e-06	0.000116661579341497
GL25174-G	43.2823979365039	8.24528483347694	78.3195110395309	9.498702909758	3.24773052045185	1.90810366733238e-06	0.000121663524582201
GL15293-G	11.7215044258058	0.259932886887255	23.1830759647243	89.1886988304791	6.47878901160093	1.90991604576906e-06	0.000121663524582201
GL29269-G	70.742929065043	16.8105421370441	124.675315993042	7.41649584984556	2.89073770245846	1.92702519800704e-06	0.000122154597307812
GL24170-G	3213.70792176639	569.79287206727	5857.62297146551	10.2802671964172	3.36180585727289	1.96945552524275e-06	0.000124238225973444
GL25050-G	77.9876743245088	137.617566879253	18.3577817697647	0.133397081390576	-2.90620099290313	2.01291547618362e-06	0.000126366360449305
GL26024-G	495.297422762661	132.100561485805	858.494284039516	6.49879360377864	2.70017192992875	2.09963405639451e-06	0.000131176656552147
GL30369-G	325.915356181793	88.5746901872354	563.256022176351	6.35910801365154	2.6688244141683	2.21779017835096e-06	0.000137895614199381
GL25210-G	6486.10933551621	11123.8139086928	1848.40476233965	0.16616645851071	-2.58929889824135	2.3042320602731e-06	0.000142588074396423
GL19447-G	16.8954666792848	1.7753625631224	32.0155707954471	18.0332578034879	4.17258814569916	2.57071584719298e-06	0.000158324419119776
GL22824-G	3255.0277701481	888.021086305898	5622.0344539903	6.33096954642997	2.6624264558488	2.58400666512339e-06	0.000158392295345653
GL30768-G	393.77395386381	48.0359686365211	739.511939091098	15.3949625682963	3.94438645446893	2.63832163109293e-06	0.000160962392469731
GL17598-G	129.900009758962	226.651107836089	33.1489116818343	0.14625523783368	-2.77343980207945	2.70816571108435e-06	0.000163723799099267
GL27651-G	713.370341629309	194.450756026808	1232.28992723181	6.33728534880019	2.66386497719038	2.70878159340842e-06	0.000163723799099267
GL21644-G	1720.55524590124	497.192387027035	2943.91810477545	5.92108443650681	2.5658614271875	2.76694106253822e-06	0.000166464810683723
GL20027-G	2351.88714931926	359.919051721687	4343.85524691683	12.0689783609337	3.59323165200796	2.91911175194451e-06	0.000174810401919442
GL28793-G	110.775106267564	19.5025292852345	202.047683249894	10.3600758801508	3.37296266466052	2.98594645353221e-06	0.000177992542035097
GL18945-G	434.06313363205	116.715919142838	751.410348121262	6.43794225877345	2.68659963749363	3.0804713717951e-06	0.000182788700805832
GL29250-G	1252.33857417671	300.763844774723	2203.91330357871	7.32772020928737	2.87336441877605	3.14850937238981e-06	0.000185976724064571
GL30769-G	80.6167074236614	12.6023717243484	148.631043122974	11.7938945441367	3.55996829426741	3.16911276403622e-06	0.000186346698500682
GL18760-G	213.960428079681	57.3501385076441	370.570717651719	6.46154878252519	2.69188000904622	3.25743724805584e-06	0.000190677464137323
GL15679-G	1005.93243702986	210.844454875613	1801.02041918411	8.54193874933356	3.09456355305503	3.30954097793277e-06	0.000192858677166979
GL29881-G	932.734246432724	165.42315262882	1700.04534023663	10.2769492251863	3.36134015018648	3.36741647797084e-06	0.000195355255050139
GL25584-G	1359.1380164909	354.856355869767	2363.41967711202	6.66021514908248	2.7355687823267	3.395932605424e-06	0.000196133974255488
GL28880-G	68.8508949743209	16.208709249802	121.49308069884	7.49554321855232	2.90603303725421	3.4203613840247e-06	0.00019667077958142
GL25664-G	347.986748274224	96.0001197206289	599.973376827819	6.24971488133357	2.64379037398771	3.44400146852229e-06	0.000197157705213424
GL25605-G	19.0985144402715	2.43907183142948	35.7579570491135	14.6604772308639	3.87386016202857	3.54281398670897e-06	0.000201924858584575
GL30360-G	396.563744519329	99.5803351458288	693.54715389283	6.96469993676137	2.8000611978988	3.65624337345288e-06	0.00020747983684725
GL17620-G	1066.90521018703	293.988003143372	1839.82241723068	6.25815474631268	2.64573733275232	3.70228382437657e-06	0.000209179036077276
GL17916-G	2340.84583198926	655.520834717915	4026.17082926061	6.14194182095396	2.61869484656668	3.75513853177711e-06	0.000210671993150108
GL17050-G	1876.28059822825	496.805413837281	3255.75578261922	6.55338225377226	2.71223968548018	3.76113138982878e-06	0.000210671993150108
GL24029-G	163.094279059235	15.6535301989274	310.535027919542	19.8380188988181	4.31019605470703	3.8861258964596e-06	0.000216739081650182
GL23769-G	892.083676225713	243.306357198633	1540.86099525279	6.33300754239992	2.66289079760873	3.92872518162077e-06	0.000218178562970778
GL15123-G	12.3009918080194	1.1482617649815	23.4537218510572	20.4254139311476	4.35229341048539	3.94732598269555e-06	0.000218278728277143
GL23302-G	138.85054426951	239.243326405615	38.4577621334055	0.160747481282733	-2.63713196243136	4.06908628848251e-06	0.000224058374232332
GL15147-G	90.094739677124	156.571285290322	23.6181940639261	0.150846268012248	-2.72884909072508	4.20276438354389e-06	0.000229914122004138
GL21019-G	26.3343234725916	47.838561524116	4.83008542106727	0.100966359923518	-3.30805340048109	4.21081654767101e-06	0.000229914122004138
GL31020-G	109.730169306592	189.976187543199	29.4841510699841	0.155199193389854	-2.68780703540022	4.23538271781785e-06	0.00023028785948972
GL18693-G	22.1460711360139	3.81195320619814	40.4801890658296	10.6192775399262	3.40861371366409	4.54053104238015e-06	0.000245850837065542
GL24162-G	1240.21734236447	107.209963935285	2373.22472079365	22.1362328059935	4.46833781680142	4.66222598734293e-06	0.000251392641931624
GL28653-G	184.226931164757	45.4353409808142	323.018521348699	7.10941118467888	2.82973007797118	4.70880732894814e-06	0.000252855170411905
GL28755-G	3270.03745091807	168.040846814623	6372.03405502151	37.9195545357548	5.24487011100032	4.75485411573469e-06	0.000254092833319257
GL20165-G	2892.65604316689	832.164280264011	4953.14780606976	5.95212739063774	2.57340540411304	4.77096201076558e-06	0.000254092833319257
GL20732-G	49584.1487872037	97567.5726847933	1600.72488961415	0.0164063207228239	-5.92960445306114	4.79501195500297e-06	0.000254331348388831
GL25890-G	3415.47644306061	456.917541308151	6374.03534481308	13.9500780087459	3.80220128450571	5.2098706853539e-06	0.000275212477870626
GL30277-G	31125.1609357554	7243.66168214878	55006.6601893619	7.59376439748972	2.92481523890354	5.26959055732847e-06	0.000277240199564711
GL24359-G	307.520168788803	83.7208524572989	531.319485120306	6.34632196789087	2.66592071534577	5.45182365502756e-06	0.000285671162891464
GL25156-G	2970.78427215128	523.197712252885	5418.37083204968	10.3562586478412	3.37243099703583	5.89093535710829e-06	0.000307440582191254
GL26857-G	60.4351976425106	6.15448117911148	114.71591410591	18.6394126112952	4.22028449156819	6.00457258067314e-06	0.00031211768274339
GL26039-G	540.960565853656	156.957140952291	924.963990755022	5.89309912975655	2.55902653444089	6.16209475503184e-06	0.000319029567098162
GL19367-G	305.815508514703	83.2247474178827	528.406269611523	6.34914837239846	2.66656309246528	6.36426756890723e-06	0.000328189115309323
GL22341-G	625.246082050234	182.64309292326	1067.84907117721	5.84664360467156	2.54760865127184	6.39702787524701e-06	0.000328339966657021
GL19712-G	820.916258934434	238.621877863206	1403.21064000566	5.88047773561683	2.55593336574324	6.41772616628575e-06	0.000328339966657021
GL29770-G	107.268700999424	29.9177654801757	184.619636518673	6.17090325950335	2.62548167780735	6.49360599491207e-06	0.000330919254525029
GL17545-G	3248.33809432917	488.923407742092	6007.75278091625	12.2877176379441	3.61914506444627	6.70586660179189e-06	0.000340401314415178
GL25034-G	1477.41116765938	86.0402825322652	2868.78205278649	33.3423132555463	5.05928229538843	6.96593720402258e-06	0.000352227058234527
GL31242-G	1285.29354087858	2168.86176211299	401.725319644181	0.185224031638054	-2.43265680365519	7.355679806363e-06	0.000370492477068555
GL28074-G	2601.12925771144	756.970255946935	4445.28825947594	5.87247414882252	2.55396845737368	7.51275187934392e-06	0.000376942898347777
GL27487-G	543.479225775011	921.695016657392	165.263434892631	0.179303817321236	-2.47952189183561	7.5542782644133e-06	0.000377568638638657
GL31033-G	158.254684100612	22.8798200169069	293.629548184318	12.8335602276304	3.68184954670493	7.78625914160569e-06	0.000387672174502551
GL26023-G	1699.78098361213	529.698747906972	2869.86321931729	5.41791580715858	2.4377379746513	7.86517865287019e-06	0.000390106857229191
GL25904-G	882.457132469838	171.695365983515	1593.21889895616	9.27933546621829	3.21402149135289	8.21286953668053e-06	0.000405803192506325
GL30386-G	794.723425085024	230.241471890265	1359.20537827978	5.90339076240615	2.56154384107854	8.39368674393447e-06	0.000413166512262986
GL21985-G	25917.7923692234	7814.5693389245	44021.0153995222	5.63319787569774	2.4939541495952	9.1112036671236e-06	0.000446792798695363
GL29296-G	81.7819014464672	21.7990528151975	141.764750077737	6.50325274586717	2.70116149453373	9.58179754427868e-06	0.000468103229653765
GL18546-G	41.5913683649184	73.0091826939256	10.1735540359112	0.139346225509214	-2.84325417039963	9.90845213280237e-06	0.000482248447437329
GL28796-G	100.636969257238	24.1057259062149	177.16821260826	7.34963192137611	2.87767199981263	9.96795763367157e-06	0.000483334363617769
GL19698-G	146.121975771356	41.580414721509	250.663536821203	6.02840396133756	2.59177609468816	1.03590720958353e-05	0.000500431754220742
GL22510-G	2700.65996754674	801.99891398187	4599.32102111161	5.73482200652404	2.51974870955582	1.06376041888182e-05	0.000510686038104018
GL19520-G	12489.2280771676	3000.6568772987	21977.7992770365	7.32432936378305	2.87269666836251	1.06499358465709e-05	0.000510686038104018
GL22279-G	761.044511733156	1277.23553356103	244.853489905287	0.19170582361001	-2.38303393124766	1.10399244520359e-05	0.000527440508287522
GL21787-G	218.674060954163	371.91427245023	65.4338494580969	0.175937989760405	-2.50686106164377	1.11471550947196e-05	0.00053061274892264
GL23326-G	468.753903363035	778.197541054634	159.310265671436	0.204716999562263	-2.28829718712365	1.138388489087e-05	0.000539903591813341
GL26785-G	838.803414840969	154.149060817977	1523.45776886396	9.88301687198012	3.30495150353771	1.17760603291804e-05	0.000556472378100727
GL31771-G	2035.48138747133	3486.93763178566	584.025143156986	0.167489414732636	-2.57785817421422	1.18297143872681e-05	0.000556982385733871
GL31403-G	14857.0856245003	2331.2518561369	27382.9193928638	11.7460150522903	3.55409948662222	1.23738638843974e-05	0.000580499498836622
GL26681-G	1742.47211008545	560.153959477747	2924.79026069316	5.22140424289788	2.38443785695203	1.25217206121463e-05	0.000585322875377127
GL23153-G	7346.84804449969	797.640622515244	13896.0554664841	17.4214490514098	4.12279272182867	1.262822681549e-05	0.000588185689846928
GL27218-G	128.581425352576	37.9105724068345	219.252278298317	5.78340722333147	2.53191968925555	1.2872973290785e-05	0.000597443885406252
GL18404-G	1711.10873238925	528.108183589909	2894.10928118859	5.48014473382208	2.45421399610733	1.31532847300615e-05	0.000608280907712277
GL22565-G	1784.28933176272	589.507607974737	2979.0710555507	5.05349043040402	2.33728019720858	1.32856534742934e-05	0.000610864796397985
GL23040-G	2021.57096420028	602.074584587273	3441.0673438133	5.71535060921426	2.51484200354203	1.33031733267126e-05	0.000610864796397985
GL25610-G	3002.1166338703	977.72426104235	5026.50900669825	5.14102923184037	2.36205721526102	1.34702871358126e-05	0.000616360497640441
GL19441-G	1449.27294362505	470.751871852268	2427.79401539784	5.15726895751936	2.36660728570802	1.44284345387858e-05	0.000657885988882531
GL22170-G	14.7064547673332	27.3245963983062	2.08831313636027	0.0764261292616833	-3.70979022544699	1.44914292646891e-05	0.000658447983547675
GL21786-G	4563.35082541965	1479.20126801443	7647.50038282487	5.17002016438934	2.37016990742759	1.46687416812062e-05	0.000664182223509668
GL15294-G	100.30881258753	171.997925265426	28.6196999096348	0.166395611257921	-2.58731071248967	1.53350945787727e-05	0.000691942896010941
GL18789-G	1166.64345153722	26.2640241238525	2307.02287895059	87.8396573225574	6.45680052104273	1.5919689069494e-05	0.00071583515383417
GL15161-G	534.80293012961	167.911351044902	901.694509214318	5.37006285520977	2.42493897468531	1.61412197214975e-05	0.000723293621658136
GL31603-G	890.554675380844	1497.08710555897	284.022245202722	0.189716579715431	-2.39808233059229	1.62095094232599e-05	0.00072385764589437
GL18101-G	3968.50295153749	510.641249693781	7426.36465338119	14.5432133769738	3.86227416819058	1.63659365883721e-05	0.000726934554022417
GL21380-G	2048.8977451598	132.545915126181	3965.24957519341	29.9160451034539	4.90284755865688	1.64303624604086e-05	0.000726934554022417
GL29851-G	1373.95423346537	318.174921944253	2429.73354498649	7.63647093912761	2.93290607610404	1.64462300025079e-05	0.000726934554022417
GL30161-G	1150.0441456136	271.687616999975	2028.40067422722	7.46592979328687	2.90032194215918	1.65071309175418e-05	0.000727153106011715
GL16570-G	1166.17280821788	386.445940453264	1945.8996759825	5.03537357308022	2.33209881537951	1.6865272927179e-05	0.000740419667867198
GL23603-G	766.206753192406	77.7904492831787	1454.62305710163	18.6992499787012	4.22490850009608	1.69385696904234e-05	0.0007411337142325
GL27969-G	2766.19627651026	908.950277093095	4623.44227592743	5.08657337199304	2.34669409559213	1.7380141780349e-05	0.000757902491394749
GL30346-G	238.692591146797	402.225275789426	75.1599065041676	0.186860227410262	-2.41996856606158	1.75075188960169e-05	0.000760903705865351
GL26556-G	143.833737290904	244.735525522406	42.9319490594015	0.175421810821131	-2.5110999605184	1.77703400541165e-05	0.00076975189667748
GL16272-G	70.2561995297374	14.8161781463418	125.696220913133	8.48371419887176	3.08469601987654	1.79801014866091e-05	0.000776250560858755
GL23605-G	104.658658336627	30.3964914049368	178.920825268317	5.8862328182804	2.55734460635167	1.85509769827544e-05	0.000798244853943354
GL22327-G	2903.74352086026	957.347354565073	4850.13968715544	5.06622770097785	2.34091192025791	1.88403633352922e-05	0.000808021523241328
GL31232-G	110.946124458096	31.3245607441253	190.567688172067	6.08365077259085	2.60493733861271	1.89924017263724e-05	0.00081186269879674
GL30795-G	159.589736645592	50.5357294445707	268.643743846613	5.31591701157239	2.41031858243058	1.93263637341682e-05	0.000823429825329559
GL24774-G	444.963915216432	129.708024920817	760.219805512047	5.86100826048457	2.55114887066739	1.96269002723293e-05	0.000831468639826332
GL29293-G	1488.16795677966	498.068301985496	2478.26761157382	4.97575854896703	2.31491647970898	1.96430067277171e-05	0.000831468639826332
GL30422-G	798.639183581858	90.6179786283418	1506.66038853537	16.6265062556157	4.05541314040772	2.02403300295832e-05	0.00085397106731959
GL29420-G	2813.30220305173	908.701638978567	4717.9027671249	5.19191620742325	2.37626709980268	2.07084236461848e-05	0.000870893091528065
GL25655-G	1898.62995763913	480.420576544001	3316.83933873426	6.90403263447746	2.78743928396755	2.11887134299833e-05	0.000888217196847205
GL23701-G	2259.67144967697	134.556904643268	4384.78599471067	32.5868524274948	5.02621810340616	2.18808496684777e-05	0.000914281805279316
GL26698-G	231.201572959126	388.360927716631	74.0422182016206	0.190653108789682	-2.39097803904552	2.21455811024709e-05	0.000922377648803237
GL22551-G	2352.47581725555	767.962953390593	3936.9886811205	5.12653463782141	2.35798394275598	2.23991139989669e-05	0.000929941848779926
GL29245-G	126.715521040324	37.6979391559637	215.733102924685	5.72267629888614	2.5166900036719	2.24703147762137e-05	0.000929941848779926
GL27490-G	70.5086128195834	120.531320518292	20.4859051208751	0.169963334283442	-2.55670454354055	2.27630067266315e-05	0.000939064356865322
GL25155-G	465.340918541002	133.560256599137	797.121580482866	5.9682543353845	2.57730901692351	2.42936046245655e-05	0.000999036050937434
GL22101-G	851.456734584523	297.251337760427	1405.66213140862	4.72886730131902	2.24149465830765	2.46884453636332e-05	0.00101207049684673
GL29810-G	94.4968694882738	22.9397554052568	166.053983571291	7.2386989589801	2.85573041911812	2.47773112275813e-05	0.00101251936919
GL31629-G	125.691905929713	212.568195745657	38.8156161137698	0.182603121683422	-2.45321666582647	2.56044688356617e-05	0.00104228477526867
GL21517-G	1059.5697941554	331.072886490673	1788.06670182012	5.40082493850034	2.43317978575508	2.56661122036148e-05	0.00104228477526867
GL22893-G	6723.91759286874	581.291226048511	12866.543959689	22.1344196903725	4.46821964493049	2.60067957955003e-05	0.00105282963041285
GL19824-G	6688.85798495687	2188.53245136231	11189.1835185514	5.11264226929165	2.35406908443008	2.64450512695831e-05	0.00106724671195103
GL25160-G	2006.47254088048	191.132861740379	3821.81222002058	19.9955789141684	4.32160914570329	2.6704851177683e-05	0.00107439486394424
GL21911-G	1278.82547562182	423.265994907906	2134.38495633572	5.04265634852175	2.33418391056657	2.75334884471005e-05	0.00110431383447553
GL17597-G	46.0830729841628	78.5403408654732	13.6258051028524	0.173487980223962	-2.52709238293099	2.82253837284726e-05	0.00112518176593162
GL28750-G	33.6451568661369	7.34691058918137	59.9434031430924	8.15899450734592	3.02839136927432	2.82269531122515e-05	0.00112518176593162
GL27341-G	6972.94517060769	2319.71954088451	11626.1708003309	5.01188639204971	2.32535371244826	2.83389822780528e-05	0.00112619288900091
GL16043-G	66.1439389396844	18.5171149438283	113.770762935541	6.14408687750032	2.61919861593744	2.84926931719368e-05	0.00112884923100402
GL23590-G	2560.71358239801	467.580581236838	4653.84658355919	9.95303648250082	3.31513673168048	2.89929034811768e-05	0.00114345435133426
GL18156-G	115.467164327308	16.585922527257	214.34840612736	12.9235142498166	3.69192652570768	2.91025865184575e-05	0.00114345435133426
GL24688-G	21645.6719773121	7505.41717167039	35785.9267829538	4.76801301838753	2.25338817488093	2.9125308987429e-05	0.00114345435133426
GL18408-G	5040.45312898258	9229.60889243556	851.297365529592	0.092235475571159	-3.43853444360142	2.92432034010042e-05	0.00114462478372304
GL29678-G	2080.65654798393	692.109172954168	3469.20392301369	5.01250967127902	2.32553311514717	2.93565305748314e-05	0.00114560995441422
GL20837-G	1633.25836478107	541.134762830707	2725.38196673144	5.03642004530407	2.33239861109622	2.99755344908005e-05	0.00116626368475435
GL31306-G	7547.42769421352	2526.53390192594	12568.3214865011	4.97453110639854	2.31456054528358	3.04260706987266e-05	0.00117738611182734
GL31613-G	17.1064273273878	31.095618145197	3.11723650957852	0.100246809535124	-3.3183717728316	3.04426112792602e-05	0.00117738611182734
GL25628-G	2360.15270523737	805.600284582691	3914.70512589206	4.85936412984252	2.28076754289668	3.15504476426622e-05	0.00121661147512284
GL22040-G	374.648594566492	116.242054218246	633.055134914738	5.4460078082083	2.44519905084578	3.16915645950411e-05	0.00121843752045136
GL23860-G	628.604171257493	1048.37494333428	208.833399180701	0.199197243799552	-2.32773040924957	3.20504888295505e-05	0.00122860207179944
GL24237-G	55.1125153652678	15.1455465892162	95.0794841413194	6.27771890444794	2.65024043123954	3.21725852787554e-05	0.0012296551344042
GL22633-G	961.561965779541	318.197061457992	1604.92687010109	5.04381424123544	2.33451514359172	3.24842816478819e-05	0.00123792739007104
GL22770-G	91.4248360535507	25.8583031559494	156.991368951152	6.07121697059351	2.60198573253735	3.32310195641877e-05	0.00126268157671526
GL31143-G	2340.05984381002	747.015443293616	3933.10424432643	5.26509094241109	2.39645845072533	3.37859727279241e-05	0.00127920986620591
GL17480-G	17.8897971047865	0.331854634153544	35.4477395754194	106.817069666167	6.73899840192141	3.38628852616263e-05	0.00127920986620591
GL25154-G	41.8067351643898	10.9266850106702	72.6867853181094	6.6522266586004	2.73383732582119	3.48223955162613e-05	0.00131164356444584
GL31605-G	104.401224857707	33.5870661900543	175.21538352536	5.21675166666521	2.38315175830378	3.5238134141135e-05	0.00131971846057755
GL17338-G	17.3612864371893	2.81509411067141	31.9074787637071	11.3344270242166	3.50263955696609	3.52398850188851e-05	0.00131971846057755
GL20651-G	229.633454208998	382.217894885408	77.0490135325873	0.201584003689014	-2.31054693379832	3.5405701322045e-05	0.00132211807091947
GL23776-G	774.966252999453	1272.9632073462	276.969298652702	0.217578400580886	-2.2003927502546	3.5878460049328e-05	0.00133593291788257
GL30243-G	509.591233233856	848.775892939505	170.406573528207	0.20076745221645	-2.31640269179358	3.64492361872383e-05	0.00135330806929475
GL20764-G	19824.1957321538	1666.79939884049	37981.5920654671	22.787140487265	4.51014798993043	3.71853445658782e-05	0.00137670527815837
GL16117-G	213.194248540238	67.8911932828138	358.497303797663	5.28046844462247	2.40066592063597	3.82541576703103e-05	0.00141225221285705
GL24134-G	73.5458255877133	21.2294012141275	125.862249961299	5.92867639985729	2.56771005342161	3.84215984740309e-05	0.00141231237342524
GL24884-G	50.8463440665597	8.37908296180819	93.3136051713112	11.136493766279	3.47722317835346	3.85147273230398e-05	0.00141231237342524
GL29278-G	955.893841592484	1576.44936916211	335.338314022858	0.21271746532595	-2.23298960317461	3.85818309015744e-05	0.00141231237342524
GL22415-G	77.9896007941727	12.4276421367098	143.551559451636	11.5509891476196	3.52994449434366	3.87398389219088e-05	0.00141411294042192
GL31487-G	664.455270706548	1103.72190660846	225.188634804639	0.204026606209715	-2.29317079492629	3.92512401165343e-05	0.00142876712973211
GL24806-G	2853.90846817264	873.101193952916	4834.71574239237	5.53740594547062	2.46921028926034	3.94357024002594e-05	0.0014314719348921
GL21332-G	33.5154167031857	8.11915007492094	58.9116833314505	7.25589289369358	2.85915315999025	3.97117170139165e-05	0.00143316025600141
GL18417-G	2037.73417823123	3341.26013221446	734.208224247988	0.219739917035847	-2.18613112736223	3.98178191052708e-05	0.00143316025600141
GL26021-G	535.151388953396	94.7520815051185	975.550696401674	10.2958233835631	3.36398730551635	4.00383294218614e-05	0.00143316025600141
GL31379-G	554.243066962792	177.289789142742	931.196344782843	5.25239693321032	2.39297594744468	4.00800936083057e-05	0.00143316025600141
GL17337-G	323.493104878638	112.093600954968	534.892608802308	4.77183892965661	2.25454534661498	4.00929366759537e-05	0.00143316025600141
GL22024-G	1371.95367633669	478.354343780477	2265.55300889291	4.73613972225702	2.24371164296726	4.01439271400163e-05	0.00143316025600141
GL23233-G	3236.78866910344	1139.21688951731	5334.36044868957	4.68248012979317	2.22727287237336	4.10562583577153e-05	0.00146171528043427
GL26647-G	171.545487192809	301.070874365846	42.0201000197708	0.139568797906071	-2.84095164716219	4.1228785526275e-05	0.00146384718009274
GL28195-G	16838.0665192808	5645.87581836565	28030.2572201959	4.964731446805	2.31171568133045	4.17974795731616e-05	0.0014799952235783
GL25894-G	591.67608443359	163.142386992893	1020.20978187429	6.25349304174844	2.64466226758392	4.41387468194736e-05	0.00155670929896777
GL16128-G	213.007288227661	74.5186645666321	351.495911888691	4.71688420522345	2.23783418458589	4.42035960999696e-05	0.00155670929896777
GL18632-G	718.081580538534	244.055721551205	1192.10743952586	4.88457075273177	2.28823178632576	4.45404622742258e-05	0.00156433326284747
GL31029-G	98.0750209075886	162.588728561553	33.5613132536243	0.206418449486298	-2.27635617164144	4.58399880618648e-05	0.00160563516135831
GL28683-G	230.162687540742	35.8298105249021	424.495564556581	11.8475525920393	3.56651716008711	4.64855035883687e-05	0.00162386859981412
GL19916-G	182.653112905934	328.706981421368	36.5992443904995	0.111343069843664	-3.16691632942731	4.66299161912481e-05	0.00162454627588544
GL17062-G	685.471126009633	181.755941600384	1189.18631041888	6.54276443426248	2.70990032883229	4.86185377948378e-05	0.00168929919423507
GL20680-G	1362.43637784722	462.304991591855	2262.56776410259	4.89410195704764	2.29104415687191	4.94401757305511e-05	0.00171326688964936
GL27461-G	762.774990478021	208.748568388379	1316.80141256766	6.30807397978289	2.65719957985576	5.10166483368501e-05	0.0017631950668547
GL18792-G	5208.68341334947	8554.33138213308	1863.03544456586	0.217788551944232	-2.19899997410784	5.13258905245528e-05	0.00176917757922165
GL26927-G	61.7697200559557	18.1089113784143	105.430528733497	5.82202466677093	2.54152095188815	5.22291068784545e-05	0.0017955482642474
GL24848-G	3792.83573530849	1366.47968332182	6219.19178729516	4.55125082590085	2.18626309747104	5.36383800288371e-05	0.00183913126246633
GL28600-G	49.7776092051888	6.63719687792394	92.9180215324537	13.9995879648394	3.80731246135542	5.43254763815196e-05	0.00185778833046802
GL29849-G	716.637906522921	229.372039152592	1203.90377389325	5.2486945590275	2.39195864422466	5.52790330933499e-05	0.00188543578752777
GL20727-G	54.6390785241539	16.5827905363289	92.6953665119788	5.58985330658947	2.48281042320571	5.55822441141345e-05	0.00188891977521328
GL31490-G	193.307052895101	32.1418256580765	354.472280132125	11.0283804007584	3.46314903093377	5.56718948754664e-05	0.00188891977521328
GL30435-G	1477.4864593784	406.520645308262	2548.45227344853	6.26893689868089	2.64822080809261	5.75060048387508e-05	0.00194606909604054
GL16243-G	12.333874453885	0.259932886887255	24.4078160208828	93.9004537408521	6.55306022409863	5.98905705206862e-05	0.00202150120497745
GL17816-G	5790.99069719667	2062.15004703149	9519.83134736185	4.61645909863147	2.20678670456909	6.03115537532243e-05	0.00203043689384236
GL27391-G	1660.40088359622	342.219761265447	2978.58200592698	8.70371130794113	3.12163070485239	6.12323437588451e-05	0.00205376304028411
GL22276-G	187.974209032182	19.1335245761189	356.814893488246	18.6486756305002	4.22100127340259	6.13205124763552e-05	0.00205376304028411
GL28008-G	100.044660272234	29.5636707311984	170.525649813269	5.76808108044968	2.52809144431877	6.19347106793053e-05	0.00206637032119844
GL28291-G	276.847147531745	20.900678570902	532.793616492588	25.4916898839039	4.67195510992331	6.207730494166e-05	0.00206637032119844
GL20236-G	3138.64021935086	1133.85363726778	5143.42680143394	4.53623521800214	2.18149545047567	6.21739742661479e-05	0.00206637032119844
GL17446-G	42.162746516724	0.259932886887255	84.0655601465608	323.412559115785	8.33723189401069	6.3527295207282e-05	0.00210596224800671
GL30104-G	66.2523167470496	112.023519599332	20.4811138947675	0.182828694974244	-2.45143557565028	6.44511820281562e-05	0.00213115295281397
GL28993-G	5871.27076400988	2094.3133423996	9648.22818562017	4.60686946422521	2.20378671971703	6.57814897284406e-05	0.00216962045436824
GL15774-G	127.4083932049	209.26768776142	45.5490986483807	0.217659492182615	-2.19985515711315	6.64645411976315e-05	0.00218659927307145
GL21658-G	115.473420510364	23.8129623397385	207.13387868099	8.69836670153929	3.12074453052428	6.68039413195551e-05	0.0021922151955748
GL20572-G	42.9788183515447	8.24215284254889	77.7154838605405	9.42902726328319	3.23710894430194	6.78329437617405e-05	0.0022167872264593
GL30345-G	4789.46372210078	1090.11219441168	8488.81524978987	7.78710236735875	2.96108659171149	6.78939065895193e-05	0.0022167872264593
GL25033-G	2518.51441983646	980.764242737207	4056.26459693572	4.13582023098143	2.04817347832498	6.83270888822634e-05	0.00222533964918549
GL19097-G	926.243380950193	331.151389330202	1521.33537257018	4.59407818172616	2.19977540861589	6.86612993910993e-05	0.00223063396396834
GL25166-G	764.787693741662	36.5376910320658	1493.03769645126	40.8629460230794	5.35272131412427	7.39452105970464e-05	0.00239630426860004
GL25217-G	114.855197260415	187.992924310223	41.7174702106078	0.221909789231037	-2.17195478353287	7.46431464073838e-05	0.00241290469543272
GL21297-G	78.1498641761156	0.259932886887255	156.039795465344	600.308015403322	9.2295591209503	7.48661595621707e-05	0.00241410854469084
GL23873-G	7764.72608074824	2815.05334649747	12714.398814999	4.51657473234689	2.17522908016519	7.61458736011315e-05	0.00244929610754135
GL23252-G	535.508634933542	24.5177072622059	1046.49956260488	42.6834186171258	5.41560382457501	7.89956509767341e-05	0.0025346876159078
GL20013-G	367.098541182026	132.968594835559	601.228487528494	4.52158262085892	2.17682782565692	7.92947918325313e-05	0.00253801926074814
GL31491-G	678.036228038402	235.127484650916	1120.94497142589	4.76739234926155	2.25320036193814	7.96857378893516e-05	0.00254426575889957
GL18813-G	7585.50845310147	2056.18595528454	13114.8309509184	6.37823194794829	2.67315656295081	8.01630712836738e-05	0.00255323311600819
GL17257-G	16.9289984283162	3.14694874482496	30.7110481118075	9.75899215464208	3.28673216330273	8.12830486678006e-05	0.00258257510376056
GL19098-G	60.0087030085618	19.0438940928761	100.973511924247	5.30214626440395	2.40657646877547	8.38229920299863e-05	0.00265677995470652
GL28995-G	1075.64133544543	400.553672263347	1750.72899862751	4.37077255773223	2.12788830643081	8.47918171430673e-05	0.00268094808704175
GL23534-G	511.026772456479	180.154884657952	841.898660255007	4.67319363476302	2.22440881681425	8.59409797195658e-05	0.00271068696955281
GL26784-G	436.835163194761	794.544261903677	79.1260644858452	0.0995867294998321	-3.32790268202288	8.6595780289906e-05	0.00272472679144632
GL25979-G	3002.54203091114	742.577246030201	5262.50681579208	7.08681398995904	2.82513718262141	8.81944515213257e-05	0.00276166916291059
GL21945-G	443.783622885869	757.940771109508	129.62647466223	0.171024543873628	-2.54772471256078	8.81948982383912e-05	0.00276166916291059
GL24413-G	622.003268502259	14.7796738710286	1229.22686313349	83.1700938640493	6.37799295510261	9.17561752697856e-05	0.00285978196619588
GL28005-G	59.8643967822227	14.5638044343767	105.164989130069	7.22098333604611	2.85219531321195	9.17683016470704e-05	0.00285978196619588
GL28232-G	11824.4861593306	20558.3794259155	3090.59289274567	0.150332515453515	-2.73377101104827	9.23449266517703e-05	0.00286740561027875
GL22432-G	1041.3724628621	376.837784605616	1705.90714111859	4.52690046170377	2.17852358469816	9.24542478420004e-05	0.00286740561027875
GL18154-G	184.33645842396	49.5229984109294	319.149918436991	6.44447890228222	2.68806370761921	9.46188286301602e-05	0.00292755161440222
GL26122-G	15147.5923808822	5793.17974766003	24502.0050141045	4.22945706526735	2.08047247669758	9.60150384625972e-05	0.00296369459577542
GL27879-G	261.027755135189	93.1603028976229	428.895207372755	4.60384084242495	2.20283795948813	9.64457959754137e-05	0.00296993630023815
GL22290-G	51.333002932773	87.0201694433232	15.6458364222228	0.179795517778359	-2.4755710393272	9.94902752841249e-05	0.00305644474543074
GL29005-G	511.378024211965	184.661645209037	838.094403214893	4.53854075796936	2.18222851345324	0.000100492913693075	0.00307434664920351
GL19370-G	257.10896727271	90.2086918533361	424.009242692084	4.70031472556381	2.23275736057931	0.000100546158207887	0.00307434664920351
GL27459-G	810.255391546463	292.342098682677	1328.16868441025	4.54320021096896	2.18370888386869	0.000104673491755524	0.00319303292338739
GL29869-G	40.5511013479629	68.7008990218429	12.4013036740829	0.180511519509227	-2.4698371879215	0.000108697324780821	0.00330650792941591
GL24035-G	4064.45205238027	1498.37608253144	6630.52802222909	4.42514272586833	2.14572398775648	0.00010890230040708	0.00330650792941591
GL25497-G	291.422417793577	108.977975713192	473.866859873961	4.34828098772072	2.1204451709294	0.000109259275903855	0.00330961373046758
GL25721-G	1753.22491404001	619.276794583127	2887.1730334969	4.66216893439456	2.22100128168634	0.000110994373857091	0.00335435322854161
GL21910-G	44.8434332446038	75.5026759263509	14.1841905628566	0.187863415287328	-2.41224395267693	0.000111663112555827	0.00335896567577765
GL30100-G	82.2813491692076	11.7752734276702	152.787424910745	12.9752761877883	3.69769334256584	0.000111663960903112	0.00335896567577765
GL23125-G	41.3211245592673	13.1071191482785	69.5351299702561	5.30514212800065	2.40739140233985	0.000115031825251947	0.0034522830696283
GL31027-G	42.3920556041982	70.8081162191188	13.9759949892776	0.197378432523586	-2.34096373929358	0.00011721838411374	0.00350979931234575
GL16931-G	4523.12878916728	1709.31669485579	7336.94088347878	4.2923238891654	2.10175894274462	0.000118548438479368	0.00353340297824426
GL31325-G	96.0004495171533	158.461987251297	33.5389117830095	0.211652727349821	-2.24022901559219	0.000118550496230434	0.00353340297824426
GL30236-G	6718.95439685321	2133.84958321562	11304.0592104908	5.29749580261233	2.40531053950112	0.000119397247674228	0.0035504971018915
GL16983-G	116.081768505744	40.6271816662748	191.536355345213	4.71448787460958	2.2371010623343	0.000120027025056302	0.00356107577764075
GL19522-G	470.287786014695	775.856063149867	164.719508879522	0.212306788208607	-2.23577759477771	0.000121000584790289	0.00358178268644604
GL22899-G	336.912304525282	106.006402355654	567.81820669491	5.3564520073973	2.42127770848065	0.000121944631761253	0.00360152384031247
GL18140-G	27.0816645498038	7.2232620219045	46.9400670777031	6.49845830531381	2.70009749366546	0.000122726429708385	0.00361639445365183
GL18474-G	545.29028490459	199.732134466291	890.848435342889	4.46021586723312	2.15711353594159	0.000124555735857515	0.00366199499427242
GL26883-G	40.3835781045528	12.4421146869053	68.3250415222003	5.49143318813071	2.45718272182991	0.000133160469604423	0.0039061406377189
GL26059-G	2519.65427046542	945.763730757023	4093.54481017382	4.32829540512957	2.11379896611755	0.000133798320152382	0.00391601164500046
GL21678-G	29.9726620299743	8.67681531707468	51.2685087428739	5.90867811165522	2.56283540704076	0.000136058053395295	0.0039732009075772
GL24579-G	224.967404855657	363.228067415829	86.7067422954861	0.238711570150285	-2.06665960055019	0.000136845428634742	0.0039872339576423
GL31369-G	1125.73258024003	426.667685918128	1824.79747456194	4.27685886414209	2.09655159922689	0.000138890873235484	0.00403777829461995
GL30303-G	860.734141955281	311.394964781389	1410.07331912917	4.52824701298269	2.17895265840947	0.00014084202785177	0.00407479138861893
GL15315-G	487.748876540865	184.633995301712	790.863757780018	4.28341355278403	2.09876097252388	0.00014084427518054	0.00407479138861893
GL25595-G	3811.93856325548	1473.23706661469	6150.64005989627	4.17491536106245	2.06174694982304	0.000141104742199193	0.00407479138861893
GL15764-G	209.746966316618	342.611833392753	76.8820992404826	0.22440001117051	-2.15585534712408	0.00014163417853766	0.00408101141928357
GL26497-G	588.012006535788	210.941655315083	965.082357756492	4.57511512515131	2.19380804687103	0.000142213949105251	0.00408596508492818
GL21236-G	75.0823040139513	125.32890004937	24.8357079785322	0.198164253964957	-2.33523135072075	0.000142878926224736	0.00408596508492818
GL25126-G	174.664482479839	313.828281094312	35.500683865366	0.113121366059094	-3.14405664746704	0.000142899452723012	0.00408596508492818
GL16132-G	15.5217957926544	3.41260400877245	27.6309875765364	8.09674591763596	3.01734220531176	0.000143063802511914	0.00408596508492818
GL22677-G	26.5191917188349	45.6096367522782	7.42874668539172	0.162876690418295	-2.61814794298306	0.000144380732890126	0.00411453426295437
GL24176-G	274.936107108692	102.153517690149	447.718696527235	4.38280253730716	2.13185368117489	0.000145583838304334	0.00413974174784425
GL20460-G	17886.330476522	6922.7960549387	28849.8648981053	4.16737177711943	2.05913781064306	0.000146277920607497	0.00415039645915813
GL18768-G	122.326262409561	198.83645480298	45.8160700161424	0.230420875596177	-2.11765666736596	0.000146679871538861	0.00415273405369825
GL16708-G	28.7697394699359	0.779798660661764	56.75968027921	72.7876093439835	6.18562097581387	0.000148335421038682	0.00419047564434278
GL19526-G	13194.9676926841	5009.99023643624	21379.9451489319	4.26746243803864	2.0933784547893	0.000150170400045079	0.00422797623753174
GL20434-G	3655.90395840867	1333.56518515936	5978.24273165798	4.48290252189179	2.16443312916503	0.000150313583819905	0.00422797623753174
GL29226-G	183.313729876514	65.6027777201054	301.024682032922	4.58859658835249	2.19805297616266	0.000151051011915334	0.00423398709167222
GL17664-G	30.0960279318229	51.6649872805096	8.52706858313631	0.165045401769665	-2.59906514982289	0.000151178915778062	0.00423398709167222
GL22038-G	28.4248238447964	7.74755497967315	49.1020927099196	6.33775337364448	2.66397152000054	0.000152085713525145	0.00424166313979267
GL25444-G	1830.37585248177	684.169060970833	2976.58264399271	4.35065368166305	2.12123218083329	0.000152393590847106	0.00424166313979267
GL22315-G	823.890220272125	326.216470087988	1321.56397045626	4.0511871460684	2.01834473238758	0.000152432219029102	0.00424166313979267
GL17519-G	102.187927406166	14.0281709173406	190.347683894991	13.5689595611995	3.7622381971147	0.000152883063400728	0.00424511839506937
GL22210-G	901.652464301703	1500.09640398238	303.208524621029	0.20212602591146	-2.30667299862259	0.000154476417515752	0.00428021544907718
GL31256-G	111.966682333337	183.147510725868	40.785853940805	0.222694011942388	-2.16686532911536	0.000154872901685837	0.00428207097320736
GL19796-G	182.037317110607	68.0944305609005	295.980203660313	4.34661397741776	2.11989197562657	0.00015532136302306	0.00428535268043453
GL23325-G	1505.86374456778	175.417463280002	2836.31002585556	16.168914843605	4.01515095228376	0.000158313719865118	0.0043586584526424
GL25653-G	3035.83440370263	642.46360186347	5429.20520554179	8.45060356694815	3.07905438659553	0.000162548378103354	0.00446256332210385
GL17803-G	3122.36160514987	1204.53263230345	5040.19057799629	4.18435370103492	2.06500480692937	0.000162925772094588	0.00446256332210385
GL26993-G	880.883409067795	263.246282138751	1498.52053599684	5.69246609609099	2.50905379380203	0.000163117935975323	0.00446256332210385
GL23796-G	1270.42831571951	477.393002868109	2063.46362857092	4.32235834244306	2.11181868289502	0.000163553069663853	0.00446506752160036
GL22134-G	36.1544331130974	61.0780794128066	11.2307868133883	0.183875899854073	-2.44319569311178	0.000167536942387955	0.0045642401809884
GL30382-G	3997.42126220392	1555.63045312898	6439.21207127886	4.13929417383614	2.04938478252649	0.000172209092401255	0.00468170953086675
GL25128-G	952.631508699927	120.693090987733	1784.56992641212	14.7860156021152	3.88616143566139	0.000178375015804223	0.00483921363335257
GL23612-G	197.391313339516	320.231607845579	74.5510188334526	0.232803436659514	-2.10281573932569	0.000181291450662852	0.00490808833617449
GL24917-G	186.040942014255	70.09549953717	301.98638449134	4.30821360123418	2.10708978047679	0.000182261430791313	0.00492409000651376
GL16801-G	31.2919536356954	9.18663572464786	53.397271546743	5.8124947094046	2.53915749795204	0.00018607234545872	0.00500702828864662
GL28474-G	2305.67076711955	896.772938324405	3714.5685959147	4.14215063498155	2.05038002009373	0.000186101936392175	0.00500702828864662
GL18761-G	43.2979934975385	13.7297927624252	72.8661942326518	5.30715907322848	2.40793979177167	0.000189147432419516	0.00507845224027191
GL18181-G	1091.17288760674	147.726871999814	2034.61890321367	13.7728422437336	3.78375440801382	0.000190444108691688	0.00510272410814122
GL25108-G	125.748134208856	23.3991441858855	228.097124231827	9.74809687139822	3.28512058786792	0.000196578263132085	0.00524729963474561
GL21350-G	375.244142040981	636.366082317704	114.122201764257	0.17933419919021	-2.47927745722584	0.000196647550759608	0.00524729963474561
GL25161-G	465.913260133528	96.4860751989908	835.340445068066	8.6576269513013	3.11397163756775	0.00020100264342759	0.0053525191625851
GL30904-G	65.6375144234365	13.4112196802541	117.863809166619	8.78844817821861	3.13560844372642	0.000204551144906606	0.0054358734725181
GL30694-G	8591.10350833974	917.663330795485	16264.543685884	17.7238679372586	4.14762157716396	0.000208228225848137	0.00552229754060518
GL29805-G	2521.77123670864	4999.69935189803	43.8431215192565	0.00876915158960756	-6.83334701515906	0.000208843887482352	0.0055273448428374
GL25204-G	59.0820083019712	103.304366247494	14.8596503564484	0.143843391099733	-2.79742915706822	0.000211406891580069	0.00558103783963098
GL28288-G	7.07649266273725	0.591787521040799	13.5611978044337	22.9156535450141	4.51826152625552	0.000211731562519282	0.00558103783963098
GL27278-G	138.981929068251	38.2631635730396	239.700694563462	6.2645289144977	2.64720602458765	0.000212322460097472	0.0055833437565461
GL31463-G	425.061932652961	688.800468114975	161.323397190947	0.234209186344541	-2.0941304313719	0.000212678350095446	0.0055833437565461
GL16810-G	93.7574576598855	35.434454695296	152.080460624475	4.29188093713388	2.10161005424237	0.000218036703772888	0.00571247372082395
GL30507-G	2802.04239567889	1046.85915344685	4557.22563791092	4.3532366535708	2.12208845101316	0.000218826425577046	0.00572162857218052
GL28492-G	2972.8705182207	1237.76845746909	4707.97257897232	3.80359715144048	1.92736445482217	0.000220084462172304	0.00573839794445742
GL30498-G	925.181254341986	361.641830613754	1488.72067807022	4.11656106137849	2.041439625892	0.000220677144586428	0.00573839794445742
GL29154-G	8.02949560838188	0.331854634153544	15.7271365826102	47.391643701843	5.56656079424939	0.000220792533453537	0.00573839794445742
GL21387-G	502.112806895207	196.790259797414	807.435353992999	4.10302499129892	2.03668794163313	0.000223271788803034	0.00579125128841402
GL30253-G	4892.91478247438	910.243135118922	8875.58642982984	9.75078645187504	3.28551858444816	0.00022523330627642	0.00583049166347028
GL29328-G	123.535231715863	17.8913093387535	229.179154092972	12.8095238729431	3.67914494692057	0.000225895531800963	0.00583600881859544
GL17363-G	417.540290725716	160.258516568877	674.822064882555	4.21083434023005	2.07410611910004	0.00022947127318176	0.00591662538689875
GL16282-G	44.1408917969837	13.7770923984417	74.5046911955257	5.40786757037014	2.43505982286463	0.000232614165066457	0.00598578430700715
GL24724-G	131.250021201833	213.623278257056	48.8767641466111	0.228798867545685	-2.12784818346279	0.000234452603331821	0.00601576205328381
GL29184-G	850.794469813783	341.647273221246	1359.94166640632	3.98054301321949	1.99296525213621	0.000234704991228541	0.00601576205328381
GL28078-G	30.279572236235	9.23209856280234	51.3270459096677	5.55962932593385	2.47498869815313	0.000236660558324365	0.00605394479414395
GL16049-G	2378.21425039578	529.798091338858	4226.6304094527	7.97781358323043	2.99599341250866	0.000237781580473951	0.00607067119500785
GL15606-G	675.382537631552	106.304676315716	1244.46039894739	11.7065442657616	3.54924335463441	0.000238269264052527	0.00607119428698546
GL20188-G	13.1893269991429	0	26.3786539982858	Inf	Inf	0.000242636207452295	0.00617036695859603
GL22912-G	686.452834359743	147.022780064532	1225.88288865495	8.33804726122634	3.05970954956818	0.000247738790350064	0.00628782339960757
GL23524-G	136.371284708892	51.4631493903421	221.279420027441	4.29976444599342	2.10425762681346	0.000248350508861513	0.00629106211043931
GL24570-G	37.8832013748478	63.2265406539489	12.5398620957467	0.198332250444948	-2.33400880423988	0.000250551859735909	0.00633447746550223
GL17639-G	167.417182824019	65.8175603533973	269.01680529464	4.08731049662424	2.03115184329129	0.000251939742293917	0.00635719796331933
GL18944-G	665.492580863457	214.581688490786	1116.40347323613	5.20269684281129	2.37925964502075	0.000254050023293888	0.00639802335795363
GL21331-G	328.671186304498	129.747783350753	527.594589258243	4.06630907775877	2.023719877751	0.000256447221666624	0.00644590260262626
GL31638-G	3312.05541348862	1181.91711567909	5442.19371129814	4.60454767860031	2.20305944211663	0.000259334166731198	0.00650588319820833
GL16578-G	10.7616115295295	1.25549678934789	20.267726269711	16.1431924332026	4.01285400510862	0.000269665767688187	0.00675187721276048
GL23629-G	709.142634978639	1210.60489312456	207.680376832715	0.171550914763523	-2.54329127606682	0.00027017900351177	0.00675187721276048
GL31338-G	171.398239752067	275.76493710986	67.0315423942742	0.243074928585174	-2.0405269973707	0.000271685030804652	0.00677394473931826
GL29240-G	139.818217053192	226.453905519622	53.1825285867612	0.234849244329562	-2.09019314341961	0.000272165923087387	0.00677394473931826
GL24615-G	113.657267006223	41.7876381798787	185.526895832568	4.43975548543687	2.15048022394894	0.000272777081423384	0.00677394473931826
GL28877-G	154.215540445922	13.630116912981	294.800963978863	21.6286452904965	4.4348713998595	0.000273147136852849	0.00677394473931826
GL27451-G	24.4682070977162	6.98978804412905	41.9466261513034	6.00112991788582	2.58523416296404	0.000275537783928512	0.00682021619457336
GL26136-G	390.7770724394	151.285059293664	630.269085585135	4.16610264442373	2.05869838493228	0.000276721672687657	0.00683514286789731
GL29324-G	3784.41040637947	1418.39811756454	6150.4226951944	4.33617516762853	2.11642303814117	0.000277192788871249	0.00683514286789731
GL26597-G	1175.18357396794	1985.04624047204	365.32090746384	0.184036472307551	-2.44193638728477	0.000286311030672541	0.00704661334013195
GL19625-G	33.6320201364171	3.33495988444592	63.9290803883883	19.1693701284235	4.26073102826645	0.000288556627197607	0.00708845627681078
GL20687-G	372.17126735531	142.03501938088	602.307515329739	4.24055643428748	2.08425358373104	0.000291055734033416	0.00713635710144196
GL15408-G	61.6717658758323	103.5376390231	19.8058927285646	0.191291716861979	-2.38615369010489	0.000296693945833499	0.00726089986084053
GL30843-G	2824.69337653158	1121.69976368565	4527.68698937751	4.03645176361681	2.01308765131632	0.000298540150852538	0.00729234823370063
GL28770-G	544.549275727231	94.5365246530257	994.562026801436	10.5203997127221	3.39511761440417	0.000299407872445204	0.00729982233100456
GL23477-G	118.499420136462	31.0456239281954	205.953216344729	6.63388878320093	2.72985482562165	0.000301204637787413	0.00730945426021489
GL21198-G	17.0238108333565	29.7680954137298	4.27952625298317	0.143762178718674	-2.79824391668919	0.000301484979673202	0.00730945426021489
GL28881-G	448.800958486204	12.2673850992668	885.33453187314	72.1697839196438	6.17332303014808	0.000301490379644108	0.00730945426021489
GL28733-G	1702.36652574662	2711.44332387262	693.289727620624	0.255690289196395	-1.9675307250557	0.000302516814695763	0.007320681577228
GL19532-G	719.600694830439	40.7352708799962	1398.46611878088	34.330595785178	5.1014229894346	0.000304853160260442	0.00736350709588186
GL25561-G	315.184747313847	497.616277433078	132.753217194615	0.266778285226951	-1.90628685366599	0.000307921259811097	0.00742381590212469
GL21188-G	1457.62997999858	2306.39041687142	608.869543125735	0.263992400710568	-1.92143169414823	0.000311368487467906	0.00748547867737588
GL18464-G	299.122283375875	94.8966785879213	503.347888163829	5.30416760263616	2.40712636286976	0.000311821612755528	0.00748547867737588
GL19874-G	81.4062211488098	1.22461069624193	161.587831601378	131.950367653374	7.04385156022641	0.000312206959841303	0.00748547867737588
GL22163-G	164.659005698602	312.402671279985	16.9153401172199	0.0541459522350239	-4.20700269882441	0.00031346640542481	0.00749886103475701
GL18764-G	4742.19405896842	1964.5026694694	7519.88544846744	3.82788252993238	1.93654655707462	0.000313996537005815	0.00749886103475701
GL26505-G	76.0269027131448	29.174471094827	122.879334331463	4.21187873233631	2.07446389914245	0.000315452266406045	0.00749886103475701
GL20248-G	1170.57084183544	478.306019342813	1862.83566432806	3.89465235433912	1.96149455574397	0.000315645497602832	0.00749886103475701
GL17436-G	1125.26620624123	446.342427187886	1804.18998529458	4.04216555585274	2.01512841170192	0.000315750761615246	0.00749886103475701
GL23976-G	280.435983997083	452.07384781589	108.798120178277	0.240664485910685	-2.05490483126655	0.000316227460334501	0.00749886103475701
GL23653-G	25.1499561702577	42.5596692759122	7.74024306460318	0.181868026615141	-2.45903616321353	0.000318518683192061	0.00753943586171373
GL29607-G	13.4092844991413	2.85170258083761	23.966866417445	8.40440604798464	3.07114586563571	0.000321219917411322	0.00758955059410933
GL20233-G	7.15410655410835	0	14.3082131082167	Inf	Inf	0.00032427542468351	0.00764783873641055
GL22108-G	1858.538212816	762.153501651197	2954.9229239808	3.87707058693425	1.95496700140144	0.000325856564350129	0.00765843362392684
GL31081-G	254.282221016233	45.573028282112	462.991413750354	10.1593295684519	3.34473329422347	0.0003259033315915	0.00765843362392684
GL20124-G	16.6094453792829	4.41259509522723	28.8062956633386	6.52819826919905	2.70668487435084	0.000327771794054344	0.00767848430757468
GL30409-G	1088.89297189528	386.562217604794	1791.22372618576	4.6337268481242	2.21217300180492	0.000328112469752145	0.00767848430757468
GL17822-G	1254.86027959522	103.305671289786	2406.41488790065	23.2941217830175	4.54189403498521	0.000328529224702695	0.00767848430757468
GL19728-G	154.412526851829	60.9979526909691	247.827101012688	4.06287572089906	2.02250123471795	0.000333518068199929	0.00776988917454405
GL28480-G	538.718007747485	865.810304691835	211.625710803136	0.244425031275713	-2.03253605748785	0.000333635872212049	0.00776988917454405
GL31214-G	203.114040015718	12.0673876007295	394.160692430707	32.6632992551661	5.02959861691583	0.000335598571970904	0.0077964070428444
GL22901-G	687.730217482144	279.956999376668	1095.50343558762	3.91311322105462	1.96831685342576	0.000335974447402298	0.0077964070428444
GL31372-G	102.923507178592	164.239793163981	41.6072211932029	0.253332157765574	-1.98089787174853	0.000342908528487982	0.00794313070891501
GL31048-G	1378.23284426114	340.776439231496	2415.68924929078	7.08878012440808	2.82553738206485	0.000344413853047374	0.0079638043066737
GL17109-G	375.151346235638	117.863097698228	632.439594773048	5.36588302126865	2.42381560352218	0.000345062116923091	0.0079646220415907
GL24229-G	49.6009657340336	0.779798660661764	98.4221328074054	126.214801040926	6.97973729293397	0.000349740281965159	0.00805828894350574
GL25714-G	210.423381207494	81.9157947992836	338.930967615705	4.13755330637003	2.04877789907159	0.000357810400033899	0.00822963920077969
GL26891-G	78.0804863973758	28.1182182157462	128.042754579005	4.5537293151563	2.18704853669016	0.000367231301668513	0.00843139711162956
GL22680-G	826.911331638534	139.218842060617	1514.60382121645	10.879301959407	3.44351408787187	0.000368919823480126	0.00845522593672705
GL23078-G	3513.92501247536	996.370701941139	6031.47932300957	6.05344909405605	2.59775738586283	0.000371833281972516	0.00850699559724092
GL24098-G	409.214224406565	62.5468480651377	755.881600747993	12.085047034837	3.59515118295106	0.000372607265402988	0.00850972128982746
GL25983-G	54.9222338692127	7.68319240732906	102.161275331096	13.2967222366635	3.73299874695137	0.00037603862015325	0.00856503514932678
GL31053-G	212.024206603343	88.934948316984	335.113464889701	3.76807398251677	1.91382729116148	0.000377081892505859	0.00856503514932678
GL31428-G	1573.78115059598	654.962458080631	2492.59984311132	3.80571407163686	1.92816717408506	0.00037708865219704	0.00856503514932678
GL20584-G	1109.04341074049	175.210649413508	2042.87617206747	11.6595434062125	3.54343938784337	0.000377665651447806	0.00856503514932678
GL22617-G	555.180503859022	883.797942311862	226.563065406183	0.256351655236414	-1.96380388178778	0.000381537710887793	0.00863777448255552
GL25577-G	297.503115453709	467.226717372256	127.779513535162	0.273485031536318	-1.87046622172066	0.000383386770096192	0.00866454100417393
GL29264-G	12.0686361299049	0.668136452301232	23.4691358075085	35.126261599221	5.13447813716765	0.000384747179174538	0.00868019026627279
GL21373-G	1297.66649715261	383.393546125642	2211.93944817957	5.76937058678264	2.5284139357065	0.000390577343683825	0.00879645161381508
GL19424-G	3087.21215968457	959.89341605128	5214.53090331786	5.43240615689282	2.4415913475189	0.000392068417097656	0.00881475619409004
GL25320-G	1833.71201858461	158.921691278174	3508.50234589105	22.0769255453607	4.46446736984342	0.00039741146044386	0.00890424251125906
GL31497-G	230.776896783015	368.008073817619	93.5457197484113	0.25419474844123	-1.97599386972174	0.000397419057832263	0.00890424251125906
GL22815-G	93.6041272242041	150.552984235968	36.6552702124405	0.24347089762757	-2.03817875936657	0.000399459202708647	0.00893454791600493
GL29295-G	310.433349548032	126.082882006801	494.783817089262	3.92427432823572	1.97242589735522	0.000401648367828243	0.00896807652908595
GL16018-G	356.663774484552	47.0923435375454	666.235205431559	14.1474209050647	3.82246716655863	0.000403964326286145	0.00900431632948278
GL22855-G	798.405786320905	238.566870002585	1358.24470263922	5.69335005579152	2.50927780660214	0.000409672256416508	0.00911590919885706
GL17042-G	54.6334153466139	20.5960364341305	88.6707942590974	4.30523584198743	2.10609227101261	0.000412062878649943	0.00915343095394189
GL22092-G	13.3367208363555	1.37158618170256	25.3018554910084	18.4471496057222	4.20532600779208	0.000415909579209413	0.00921346874054775
GL29821-G	13.3061522658365	23.7341308109671	2.87817372070589	0.121267289863252	-3.04373763854287	0.000416183620677301	0.00921346874054775
GL27195-G	60.2017015740007	1.89145195547707	118.511951192524	62.6566013740659	5.9693946119031	0.000419613822361316	0.00927360819997501
GL24641-G	4166.5330708646	1308.51224030876	7024.55390142044	5.36835169364784	2.42447918906068	0.000441060693830751	0.00973104196320986
GL15699-G	570.65614667861	214.60035827266	926.711935084561	4.31831494851062	2.11046846755785	0.000445538150107971	0.00981048008931675
GL20457-G	1078.67631474597	458.21054295016	1699.14208654177	3.70821255137856	1.89072394030413	0.000447203564719029	0.00981048008931675
GL15891-G	319.607208721976	78.4036263234565	560.810791120495	7.15286801667633	2.83852182144399	0.000447556903071564	0.00981048008931675
GL27596-G	1485.44146609406	606.454679556312	2364.42825263181	3.89877155266021	1.96301962293256	0.000447681007538656	0.00981048008931675
GL22543-G	1452.35851038359	560.430115352132	2344.28690541504	4.18301379814692	2.06454275688353	0.000449872869395371	0.00984191572018999
GL26613-G	2734.12779572543	371.241637760527	5097.01395369034	13.7296397689588	3.77922186819798	0.000451549408417249	0.00986199086114648
GL29656-G	434.893221813136	42.5271547746504	827.259288851621	19.4524955463217	4.28188334425575	0.000453694635894241	0.00989221777423769
GL31590-G	709.264460647301	293.957232026424	1124.57168926818	3.82563028477249	1.9356974559898	0.000458456915353402	0.00997930923788519
GL24360-G	309.438433726864	13.5108955296983	605.36597192403	44.8057621786338	5.4856123747589	0.000463486928008873	0.010071927474039
GL19621-G	833.812293332781	338.300694266498	1329.32389239906	3.92941520643728	1.97431461997756	0.000464341053707876	0.0100736427260999
GL30470-G	456.413192770088	720.104854562375	192.721530977801	0.267629817736644	-1.90168923337623	0.000471699546778337	0.0102162260173075
GL24135-G	76.8163975452507	28.3352786506112	125.29751643989	4.42196168193276	2.14468652367854	0.000473513544056586	0.0102384500915397
GL20603-G	19.8621359132353	35.1667506500122	4.55752117645837	0.129597449073868	-2.94789077361467	0.00047619557498477	0.0102793380347626
GL28180-G	231.602029427738	377.738988105506	85.46507074997	0.22625430109454	-2.14398287679635	0.000478974222813843	0.0103221725132104
GL26649-G	3189.03866656556	1317.43301087038	5060.64432226074	3.84129157270574	1.94159147559288	0.000484025243505783	0.0104137550320491
GL15948-G	321.657723240986	134.395897611323	508.919548870648	3.78671937102171	1.92094850888094	0.000490203491596883	0.010529246898019
GL29777-G	63.3092911694193	24.4199759992449	102.198606339594	4.18504122783551	2.06524183517726	0.000494934013487873	0.0106133127149751
GL22741-G	427.509192633061	175.41831028182	679.600074984301	3.87416840290207	1.953886666577	0.000500615371778028	0.0107174575885593
GL22008-G	875.642298016716	321.000951548164	1430.28364448527	4.45569907997817	2.15565180213872	0.000503007538509646	0.0107462108414344
GL16786-G	27.4092204611546	45.7736751740665	9.04476574824282	0.197597542994914	-2.3393630868873	0.000503612343396193	0.0107462108414344
GL20870-G	716.973554355358	275.198846790046	1158.74826192067	4.21058545643071	2.07402084525505	0.000506218199222879	0.0107841073752481
GL25256-G	369.01106506944	595.987957274981	142.034172863899	0.238317185993687	-2.06904510116933	0.000509455155639919	0.0108111987308268
GL21417-G	627.141082928364	266.921413014311	987.360752842417	3.6990691068666	1.88716225347689	0.000509522745883956	0.0108111987308268
GL23299-G	448.185678103983	715.074788297997	181.296567909969	0.253535113916527	-1.97974252452252	0.000510811571785752	0.0108111987308268
GL15884-G	278.299708933121	23.4962296491975	533.103188217045	22.6888822664896	4.50391363345637	0.000510817700710093	0.0108111987308268
GL18168-G	227.213095064324	361.725833065564	92.7003570630844	0.256272426764395	-1.96424983245067	0.0005171582625788	0.0109275961336772
GL18635-G	132.136400715674	54.0279185703847	210.244882860963	3.89141185565138	1.96029367901584	0.000520025125585478	0.0109703352386092
GL29644-G	168.919092613657	25.9367008685462	311.901484358767	12.0254879731838	3.58802353210169	0.000522232083541414	0.0109854499389987
GL27584-G	176.478470321525	4.89585239883555	348.061088244215	71.093051809936	6.15163666163529	0.000522432324917366	0.0109854499389987
GL31569-G	174.871554703607	62.4699647166179	287.273144690596	4.59858022961517	2.20118851076589	0.000524384554724462	0.0110074695633161
GL17120-G	200.999044697847	315.088582205494	86.9095071901988	0.275825631579116	-1.85817156684664	0.00052527811900032	0.0110074695633161
GL17640-G	238.745842251509	75.1554945526469	402.336189950372	5.35338357288744	2.42045102625222	0.000526020669397408	0.0110074695633161
GL28766-G	20.803707870031	6.70911862519023	34.8982971148718	5.2016217128494	2.37896148331769	0.000542386124286812	0.0113316843812012
GL28989-G	251.779319072877	103.36386781967	400.194770326084	3.87170854542973	1.95297035346756	0.000545107427491891	0.0113702584594817
GL27812-G	92.3803556860578	23.3114546953577	161.449256676758	6.92574782597799	2.79196985839361	0.000546181005246034	0.0113743944922632
GL21485-G	248.091074112355	79.8539398390773	416.328208385633	5.21362138455063	2.382285817537	0.000547510032187468	0.0113838285892418
GL24178-G	973.945686891301	293.88453060243	1654.00684318017	5.62808406345731	2.49264387744212	0.000552090401773321	0.0114607264713168
GL22497-G	20.1093620222622	5.52295319697644	34.6957708475479	6.28210481061875	2.65124801311062	0.000558505955300494	0.01157541449622
GL28561-G	6223.64758384203	1784.97751594549	10662.3176517386	5.97336244097777	2.57854326169877	0.000560213806979565	0.0115795282416869
GL29539-G	401.818708460671	174.059130832215	629.578286089126	3.61703682581302	1.85480828645024	0.000560486592075493	0.0115795282416869
GL25267-G	5178.38113294842	2173.16050378134	8183.60176211551	3.76576039729964	1.91294120902692	0.000561626306197622	0.0115846569032351
GL25017-G	88.5796157071181	11.1248457113455	166.034385702891	14.9246461488956	3.89962482166822	0.000564717243133304	0.0116156342044952
GL15172-G	4275.5991718032	1862.90015052509	6688.29819308131	3.59026123391321	1.84408882097298	0.000564915799710735	0.0116156342044952
GL16494-G	71.5241909883361	115.004276946179	28.0441050304932	0.243852713787484	-2.0359180669632	0.000574136908151071	0.011786586289768
GL28068-G	174.158625421578	34.4626551209619	313.854595722195	9.10709272459081	3.1869905731027	0.000583407794024759	0.0119580193743718
GL24124-G	653.531581103873	1025.1069422272	281.956219980551	0.275050541915129	-1.86223134944821	0.000585751035220169	0.0119871412640726
GL31047-G	382.901315638379	606.163616383477	159.639014893281	0.263359612122098	-1.9248939788251	0.000587852268479821	0.0120112267749926
GL25995-G	1037.52330869181	193.82668661851	1881.2199307651	9.70568069642401	3.27882939819576	0.000589929442059026	0.012034745839179
GL19059-G	8.1103507897519	0.259932886887255	15.9607686926166	61.4034217976408	5.94024714906482	0.00059266520632658	0.012071605574003
GL21302-G	335.240082686437	11.1941770724796	659.285988300394	58.8954403733008	5.88008404124433	0.000604424170756951	0.0122728608983216
GL21605-G	266.517881208609	106.900120395719	426.135642021499	3.98629711962948	1.99504924581188	0.000604434857631843	0.0122728608983216
GL31328-G	87.7401005666467	7.73556862075681	167.744632512537	21.6848483591017	4.43861544944014	0.000607392224659253	0.0123136692035054
GL25309-G	1568.81289180959	626.005402198369	2511.6203814208	4.01213850966884	2.00437141247129	0.000614583123035076	0.0124208413402349
GL30066-G	258.658345359522	101.564000783144	415.7526899359	4.09350445758432	2.03333646634366	0.000614590302560296	0.0124208413402349
GL23825-G	6599.44138951671	2883.53687156781	10315.3459074656	3.57732408736534	1.83888082508598	0.000616571331930615	0.0124337640757173
GL25307-G	178.140129385663	284.495656447434	71.7846023238929	0.252322313880938	-1.98666029958428	0.00061714334966046	0.0124337640757173
GL27192-G	77.6049865174021	3.81065801313205	151.399315021672	39.7304912957105	5.31217472837133	0.000624393007435062	0.0125603515969329
GL16705-G	14.9309505766209	3.62707405750523	26.2348270957366	7.23305526156844	2.85460517409851	0.00062549224695865	0.0125630166139531
GL29718-G	1996.65987058325	859.455435188683	3133.86430597782	3.64633717778492	1.86644797394608	0.000634550989503963	0.0127252933774753
GL16918-G	673.208527385439	1134.41099340902	212.006061361853	0.186886465834356	-2.41976600082118	0.000639582927397224	0.0128064408960353
GL31311-G	369.212793901836	157.889536874389	580.536050929283	3.67684941270768	1.87847009142056	0.00064283791754083	0.0128330440704114
GL31304-G	285.324402566547	450.16297155819	120.485833574905	0.267649365201798	-1.90158386394678	0.000643791094930017	0.0128330440704114
GL24523-G	117.028897368192	186.580942018551	47.4768527178321	0.254457139106478	-1.97450542642929	0.000643874161901365	0.0128330440704114
GL18245-G	27.5958543761401	8.85035390650017	46.3413548457801	5.23610189325249	2.38849317204628	0.000650557591745107	0.0129463949536411
GL30439-G	3171.77668826657	1032.27247560892	5311.28090092423	5.14523154149898	2.36323600156162	0.000661062291330415	0.0131298781344033
GL28567-G	13.4387767273186	3.48452575603874	23.3930276985985	6.71340358384725	2.7470443742643	0.000661798397694047	0.0131298781344033
GL25234-G	421.874363122799	664.322584878186	179.426141367411	0.270088877680279	-1.88849386431813	0.000663050457791924	0.0131346656997043
GL27028-G	17.5055015188141	4.5993110417821	30.411691995846	6.61222772706026	2.72513641232577	0.000680628315321949	0.013462351533651
GL16711-G	254.488069704464	105.227582709731	403.748556699197	3.83690802641483	1.93994418286472	0.000688255810184391	0.0135925292604045
GL21719-G	16.6816659018118	28.7738267043353	4.5895050992884	0.15950277126667	-2.64834660470318	0.000691750324508491	0.0136408125447463
GL23330-G	2891.22912104501	1260.9050889186	4521.55315317143	3.5859583666597	1.84235873846779	0.000710440487370876	0.0139743871377814
GL23539-G	104.287801214333	41.3767400334795	167.198862395186	4.04089017790912	2.01467314292476	0.000710817229555485	0.0139743871377814
GL19197-G	232.754499421688	364.270271711663	101.238727131714	0.277922012839547	-1.84724798702493	0.000713128258237017	0.0139986430752115
GL15395-G	1320.45479087236	449.720919699076	2191.18866204564	4.87232985183754	2.28461180555577	0.000715250475802762	0.014019125087567
GL17294-G	107.07878683349	43.277695750362	170.879877916618	3.94845138942474	1.98128692901908	0.000730388915118507	0.0142942830601883
GL16870-G	269.802204032505	117.634596103011	421.969811961999	3.58712339686607	1.84282737478657	0.000744195664580192	0.0145425904679994
GL26780-G	3935.73593443155	1731.09753140374	6140.37433745935	3.54709900861572	1.82663960014775	0.000757808085115628	0.0147863604595759
GL30186-G	513.752706256054	36.9352034316296	990.570209080479	26.8191350540174	4.74519080441156	0.000760519276684641	0.0148170134940283
GL22034-G	1017.71133393763	339.962432998014	1695.46023487724	4.9871987911298	2.31822971037443	0.000764319015008366	0.0148687508982541
GL31308-G	381.476851635842	623.627055391363	139.326647880321	0.223413411390379	-2.16221230223696	0.000776517245751011	0.0150834702668675
GL27022-G	20.5001562659438	34.5624351652592	6.43787736662847	0.186268048991513	-2.42454786835184	0.000780753227863168	0.01514311671057
GL20833-G	42.702685695175	69.2409597228731	16.1644116674769	0.233451583169451	-2.09880472252928	0.000788522820581121	0.0152516869478899
GL26703-G	2831.90387933105	1271.30294704108	4392.50481162101	3.45512045090781	1.78873600609785	0.000788698240014008	0.0152516869478899
GL23781-G	34.9291031313543	61.6694259301363	8.18878033257222	0.132785090976022	-2.91283492397383	0.000802741356156065	0.015500184135584
GL22408-G	21.512782202558	36.3447111036549	6.68085330146115	0.183819133474673	-2.44364115234988	0.000808019482439478	0.0155789512971825
GL30092-G	70.1024528772299	111.226550213721	28.9783555407387	0.260534517029046	-1.94045357363978	0.000817436542105768	0.0157371672069103
GL15225-G	3161.40633341049	1402.61053854431	4920.20212827667	3.5078890348158	1.8106031116786	0.000821387824378634	0.0157898443458585
GL23462-G	238.721994185579	105.191294011661	372.252694359497	3.53881657086785	1.82326698381525	0.00082509473509906	0.0158376751589546
GL18112-G	193.280915018435	86.3632693554363	300.198560681433	3.47599810569859	1.79742729593252	0.000842924544330015	0.0161560537663253
GL22455-G	112.288148220496	177.957586124496	46.6187103164966	0.261965288087708	-1.93255243587821	0.000845611892873616	0.0161836915285606
GL19882-G	605.967426334141	88.5236190160996	1123.41123365218	12.6905253777285	3.66567989173808	0.000857731890393527	0.0163915086995057
GL18877-G	121.5153568756	240.635456834347	2.39525691685301	0.00995388189406313	-6.65052501557565	0.000860062756970657	0.0164119170731772
GL19369-G	1518.16005049398	3.92933779161891	3032.39076319633	771.730740397092	9.59195376362378	0.000863750352971449	0.0164581170628504
GL21851-G	83.5028633759505	133.71953555392	33.2861911979807	0.248925417367746	-2.00621454581308	0.000866374697713779	0.0164839519718749
GL29864-G	760.611778644937	1170.92204413838	350.301513151492	0.299167237396457	-1.74097590440012	0.000869230794184345	0.0165141142842479
GL31476-G	1002.47510159315	433.438562354457	1571.51164083183	3.6256848774491	1.8582535402234	0.000873021306935478	0.0165475847647936
GL28259-G	112.641853531263	175.337530572798	49.9461764897291	0.284857305373034	-1.81168868923944	0.000873539295779021	0.0165475847647936
GL30230-G	1102.62931936956	478.574910792542	1726.68372794658	3.60796959683306	1.85118718153038	0.000876195853896995	0.0165737483571928
GL18990-G	411.502293211149	40.4317155465847	782.572870875713	19.3554208693927	4.27466577320135	0.000879404334671885	0.0166102606527052
GL22420-G	1540.78821129536	2384.19034766598	697.386074924729	0.292504361326451	-1.77346995902163	0.000887548262739577	0.0167397527928894
GL23748-G	673.402284687869	198.35874649233	1148.44582288341	5.78974128034135	2.53349888156374	0.000891057921181401	0.0167721444297715
GL29038-G	304.996772207104	35.6076771063941	574.385867307813	16.130955849537	4.01176002368032	0.000891847002768152	0.0167721444297715
GL28056-G	5.93005827290578	0.663709268307088	11.1964072775045	16.8694454215819	4.07634064108636	0.000893884145022884	0.0167861625210584
GL25839-G	1448.91176639773	645.917503025101	2251.90602977036	3.48636787085617	1.80172480625609	0.000901349139773344	0.0169019221808869
GL23342-G	1917.73948135133	300.337521151846	3535.14144155081	11.7705620929178	3.55711131155107	0.000906028988886574	0.0169604129658145
GL15548-G	596.56171222327	252.791169876027	940.332254570512	3.71979865844075	1.89522453468541	0.000907078646497969	0.0169604129658145
GL25501-G	3705.72497991847	1175.32787954399	6236.12208029296	5.30585736017128	2.40758589144681	0.000910104879678748	0.0169783526728872
GL21975-G	99.8269806684465	39.6795631994795	159.974398137413	4.03165723708148	2.01137298918929	0.000912155921751799	0.0169783526728872
GL22235-G	1327.486389357	2064.69834982873	590.274428885272	0.285888943018837	-1.80647327121203	0.000913881865493775	0.0169783526728872
GL25337-G	3024.44377958501	1143.10785351262	4905.77970565741	4.29161578287	2.10152092116428	0.000914116841156206	0.0169783526728872
GL15831-G	154.676742444849	68.515269878648	240.83821501105	3.51510277107008	1.8135668699936	0.000914570748058564	0.0169783526728872
GL29669-G	487.731839277557	746.889677687833	228.574000867281	0.306034489022373	-1.70823384609457	0.000918980404345173	0.0170358778237739
GL17252-G	304.766815144535	112.032703588642	497.500926700429	4.44067589877273	2.15077928053809	0.000927085353266366	0.0171482837111623
GL27024-G	16.1171533193984	27.477294260827	4.75701237796975	0.17312521141325	-2.53011226196576	0.000927683220388386	0.0171482837111623
GL18802-G	53.8783308123281	19.7158083357543	88.0408532889019	4.4654954942548	2.15882026659908	0.000932353050093827	0.0172101248380245
GL25552-G	129.522818170241	15.8793408069276	243.166295533553	15.3133746853943	3.9367203467244	0.000935832631751862	0.0172498511342063
GL25963-G	47896.7405837725	21166.7170028241	74626.7641647209	3.52566551320945	1.81789560984696	0.000939044702504928	0.0172675081470541
GL18171-G	102.548575849558	43.2600912092385	161.837060489877	3.74102448622013	1.90343340882719	0.000939670861534272	0.0172675081470541
GL18963-G	308.062883890595	134.438221271013	481.687546510177	3.58296578127991	1.84115426531434	0.000941023941184001	0.0172675081470541
GL18531-G	11.0118404570214	19.6604079200198	2.36327299402298	0.120204677524341	-3.05643505815713	0.000942105677280595	0.0172675081470541
GL15069-G	403.564753298248	642.512580465066	164.61692613143	0.256208097921253	-1.96461201949585	0.000944724439586846	0.0172911184400437
GL26832-G	111.767138424553	48.6518366640159	174.88244018509	3.59457015760388	1.84581926202208	0.000954846515047081	0.0174442111184869
GL26461-G	348.222886727366	548.06174230814	148.384031146592	0.270743275240629	-1.88500259047013	0.000955773629577734	0.0174442111184869
GL28434-G	348.530468105171	548.852002182337	148.208934028005	0.27003442355808	-1.8887847634226	0.000957491553814887	0.0174510557388842
GL16967-G	6.81649597100693	0	13.6329919420139	Inf	Inf	0.000961934849038465	0.0175074837020376
GL20695-G	292.311233981847	454.615383491298	130.007084472397	0.285971590917106	-1.80605626144574	0.000972636546918169	0.0176774991988834
GL19875-G	387.134865890304	166.753710343899	607.516021436708	3.64319342690378	1.86520359366066	0.000978443567207223	0.0177559927246796
GL19269-G	240.523305219918	392.459942742776	88.5866676970604	0.225721552823854	-2.14738391531399	0.000979688094158931	0.0177559927246796
GL31191-G	1123.14209426569	494.059951161388	1752.22423736999	3.54658221790905	1.82642939295992	0.000989660855735345	0.0179117588026195
GL20134-G	549.147854589527	868.128222954292	230.167486224762	0.265130749282045	-1.91522409437618	0.000993132520955068	0.0179488076669433
GL21493-G	380.274454274785	166.470662522302	594.078246027267	3.56866631649092	1.83538501036716	0.000995744079031238	0.0179488076669433
GL27662-G	12.3586756442585	3.18355721499115	21.5337940735259	6.7640669286937	2.757890934913	0.000995851506569152	0.0179488076669433
GL23696-G	3028.58715371967	1343.48607234466	4713.68823509468	3.50855013098002	1.81087497612094	0.000998753307794475	0.0179761762254698
GL23933-G	2351.03602933562	1071.51062012789	3630.56143854334	3.38826454012187	1.76054651806527	0.00100016888165317	0.0179767560402254
GL17939-G	51.6896944214804	21.0937662879343	82.2856225550266	3.90094502005052	1.96382366515062	0.00100274259829349	0.0179981216364971
GL16840-G	6226.06424103216	1787.26655661604	10664.8619254483	5.96713561610015	2.57703856563956	0.00100540190285807	0.0180209623829527
GL25986-G	1865.34573802061	842.031827393751	2888.65964864747	3.4305824966123	1.77845355996219	0.00100854928987985	0.0180524766143095
GL21394-G	536.795896026364	243.618788462643	829.973003590085	3.40685137147112	1.76843900927201	0.00102469339077379	0.0183162181748354
GL25939-G	57.5587068398264	24.0894165581575	91.0279971214954	3.77875474492014	1.91791088542254	0.00102736381189477	0.0183221247152557
GL17509-G	650.378576921126	105.883736396884	1194.87341744537	11.2847681627575	3.49630487461554	0.00102784370276425	0.0183221247152557
GL25587-G	42.7056940204698	68.7960434924398	16.6153445484997	0.2415159899468	-2.04980938676508	0.00103356597189194	0.0183988901434736
GL27112-G	143.925491343658	60.8156603346402	227.035322352675	3.73317203337768	1.90040199296515	0.00104536124147085	0.0185834053801829
GL15501-G	113.288418235771	49.4814211519732	177.095415319569	3.57902847567074	1.83956802225263	0.0010516697211205	0.0186700109644274
GL15234-G	199.708819975274	32.664719227926	366.752920722622	11.2277995767701	3.4890033110734	0.00105456222834929	0.0186958201328772
GL22944-G	7.93001766092325	14.5241681681355	1.33586715371098	0.0919754672520064	-3.44260708940615	0.00105622654232772	0.018699814601565
GL30987-G	521.655661772109	138.165624165148	905.145699379069	6.55116426280648	2.71175132297278	0.0010604615927207	0.0187492495202797
GL15076-G	75.9373595691942	120.365344697557	31.5093744408319	0.261781117480334	-1.93356705680949	0.00106373429171239	0.0187815585880469
GL24185-G	83.7299585165986	34.1119007526188	133.348016280578	3.90913474003178	1.96684931228787	0.00108495857666304	0.0191303076034413
GL17866-G	385.658246986448	162.567450424705	608.749043548192	3.74459365609685	1.90480917338626	0.00109030748469149	0.0191985714953467
GL27096-G	318.637936259895	142.749504272527	494.526368247264	3.46429482026888	1.7925617122935	0.00110915818410621	0.0195040738869556
GL20676-G	505.049061993453	784.088722080236	226.009401906669	0.288244678876457	-1.79463411954945	0.00112893665155307	0.0198250429553137
GL20690-G	150.931587954417	234.250846583941	67.6123293248932	0.288632166375822	-1.79269600612918	0.00113637383556402	0.0199287152404244
GL19609-G	77.2919909208757	5.30718795517757	149.276793886574	28.1272860782974	4.81389845272068	0.00114183446640245	0.0199974917667113
GL19260-G	11.4921170443722	1.81639821728273	21.1678358714616	11.6537418227199	3.5427213495382	0.00114896479306502	0.0200952859836876
GL29401-G	2042.35561265359	922.504544486472	3162.20668082071	3.42784943415212	1.77730374148874	0.00115852995146909	0.0202353450528775
GL19894-G	10.8695514697897	0.259932886887255	21.4791700526921	82.6335224830888	6.36865526283926	0.00116445893355721	0.0202961670829267
GL21303-G	224.362907671575	6.64216566671395	442.083649676437	66.557154979115	6.05652186091978	0.0011651358710168	0.0202961670829267
GL25961-G	998.788144702061	1553.50877429736	444.06751510676	0.285848089469342	-1.8066794471636	0.00117307322840254	0.0203944804030661
GL31456-G	142.664286904801	222.685928605569	62.6426452040336	0.281304910446269	-1.82979335839313	0.00117391853339695	0.0203944804030661
GL25504-G	34.6564315711908	12.5657632541822	56.7470998881994	4.51600899526041	2.17504835976119	0.00118471912316163	0.0205546395266828
GL24650-G	279.830839333939	429.598452641742	130.063226026137	0.302755341008179	-1.72377568367776	0.00118653618004026	0.0205587168794976
GL30775-G	6269.70602020244	2905.25665917261	9634.15538123228	3.31611162504865	1.72949257082451	0.00119947772667135	0.0207313478316657
GL29515-G	205.958308789396	91.7839527230682	320.132664855724	3.48789363889822	1.80235604671642	0.00120093897941668	0.0207313478316657
GL20897-G	51.9444427449298	21.1524064832181	82.7364790066414	3.91144520942725	1.9677017561878	0.00120128548805266	0.0207313478316657
GL29316-G	151.644857842046	31.31689737435	271.972818309742	8.68453905438603	3.11844927765194	0.00120982912762204	0.0208511001504621
GL22956-G	105.716862844072	8.95002975594436	202.483695932199	22.6238014234215	4.49976945719194	0.00122089783202572	0.0209774758739376
GL30390-G	543.783266078599	835.729357640915	251.837174516283	0.301338193057099	-1.73054455623296	0.00122148114038996	0.0209774758739376
GL29946-G	50.2815179128193	80.3240197855563	20.2390160400824	0.251967171141523	-1.98869231797405	0.00122341566951749	0.0209774758739376
GL21309-G	202.629793190714	311.515492139042	93.7440942423862	0.300929156359724	-1.73250420191572	0.00122361883127701	0.0209774758739376
GL25970-G	24.621977574405	8.67691951192773	40.5670356368823	4.67528085066558	2.22505303231414	0.00123146091143332	0.0210841034836311
GL17314-G	38.0077861759098	11.1664229703017	64.8491493815179	5.80751325236301	2.53792054117297	0.00123595584615827	0.0211286356254269
GL25544-G	1132.97828823151	1723.57289854657	542.383677916447	0.314685661612467	-1.66801664993977	0.00123731371380915	0.0211286356254269
GL26131-G	161.381217073989	246.04943614849	76.7129979994871	0.311778800229361	-1.68140526128326	0.00124169503437826	0.0211756259471726
GL30244-G	4897.56905140734	2316.50284169224	7478.63526112245	3.22841618258461	1.6908265717533	0.00124733664376669	0.0212439576484249
GL22104-G	622.588330645398	288.999927213472	956.176734077325	3.30857084739346	1.72620817273556	0.00125644262082826	0.0213710364629099
GL29524-G	2397.35427162179	1101.17181384247	3693.53672940111	3.35418749642052	1.7459633366648	0.00126676967789987	0.0215185254435409
GL18932-G	18.9336902984571	6.04411416381704	31.8232664330972	5.26516633712951	2.3964791095912	0.00127748144890056	0.0216721559118313
GL23513-G	676.952226839046	141.391505039829	1212.51294863826	8.57557141284198	3.10023280504728	0.00129523861469714	0.0219336299899601
GL15093-G	869.261043867603	313.758452051133	1424.76363568407	4.54095698895111	2.18299637190411	0.00129771509501715	0.0219336299899601
GL20800-G	665.717757840172	1027.64116212299	303.794353557353	0.295622990548324	-1.758169622899	0.00129958478781149	0.0219336299899601
GL30114-G	16755.9390268695	25809.3263584727	7702.55169526634	0.298440632982183	-1.74448412158959	0.00129964564003611	0.0219336299899601
GL22853-G	84.8247520170799	24.1983841855328	145.451119848627	6.01077818805713	2.58755178217991	0.00130225603877906	0.0219491792787728
GL30103-G	75.4534733173523	30.941520894757	119.965425739947	3.87716641815999	1.95500266067625	0.00130429093228798	0.0219550008615055
GL16112-G	402.805761525728	37.4071201759705	768.204402875486	20.5363149919507	4.36010542455767	0.0013147801404763	0.0220982216044612
GL17381-G	69.4476955944262	21.2016471119496	117.693744076903	5.55116041010648	2.4727893827989	0.00131620034796868	0.0220982216044612
GL16159-G	343.288110225966	155.261908704774	531.314311747159	3.42205191330887	1.77486164600651	0.0013349523780502	0.0223841369713062
GL23680-G	8023.09068562277	3653.25286373226	12392.9285075133	3.39229967641833	1.76226362349352	0.00133812304105341	0.0224083877815581
GL31412-G	2369.44684132614	1122.25654612285	3616.63713652942	3.22264739646572	1.68824634564264	0.0013459433757657	0.0224827151805941
GL21356-G	421.11601988662	144.486730558412	697.745309214827	4.82913072029649	2.27176351651761	0.00134602173224334	0.0224827151805941
GL18933-G	45.9986105806623	18.2760817911307	73.721139370194	4.0337496960629	2.01212156400727	0.00135682777585407	0.0226341167486824
GL24744-G	442.177222769947	684.406863505797	199.947582034097	0.292147248509298	-1.77523239307894	0.00137735466636432	0.0229470819094928
GL25109-G	161.386417440774	33.421190970404	289.351643911143	8.65772988662724	3.11398879046684	0.00138258300192664	0.0229688156018662
GL28472-G	208.799683152525	72.452812644838	345.146553660211	4.76374264933111	2.25209547689591	0.00138333381659827	0.0229688156018662
GL30621-G	360.119536578143	49.5023660737309	670.736707082555	13.5495888435622	3.76017716917104	0.0013852114848333	0.0229688156018662
GL25929-G	2513.96748038268	1170.53488702789	3857.40007373747	3.29541657962182	1.72046085047349	0.00138572923677285	0.0229688156018662
GL15785-G	234.20444106534	70.8857603434453	397.523121787235	5.60794043629093	2.48747102610958	0.00138881323458786	0.0229906088961392
GL15130-G	45.5065089839683	18.2319141460423	72.7811038218943	3.99196174570038	1.9970978956369	0.00140464931555797	0.0232231779334298
GL27319-G	15.6847958650981	4.55957058068786	26.8100211495084	5.87994432262167	2.55580249420145	0.00140799356938173	0.0232488900052295
GL16669-G	7.46453410175911	1.40376746787461	13.5253007356436	9.63500084249834	3.26828479267233	0.00141127976324597	0.0232735793443926
GL24088-G	8393.9770726267	2841.36910389486	13946.5850413585	4.90840314348494	2.29525374721209	0.00141912971131339	0.0233371672708207
GL30830-G	506.049411227513	74.8395082628397	937.259314192186	12.5235899586685	3.64657627322588	0.00142046000965696	0.0233371672708207
GL24967-G	915.087563558766	259.9483313992	1570.22679571833	6.04053423719405	2.59467615009117	0.00142052322518039	0.0233371672708207
GL26531-G	1524.45208878126	675.859687550199	2373.04449001233	3.51114962724578	1.81194347781532	0.00142607906909852	0.0233988604835041
GL25334-G	3354.6466261317	1535.51312443053	5173.78012783286	3.36941446186053	1.75249790109065	0.00142884822972612	0.023414732339585
GL15952-G	501.35116965388	863.514249849102	139.188089458657	0.161187947370851	-2.63318422272359	0.00143334688597849	0.0234588700041441
GL16693-G	27.6290448358535	7.45101362261971	47.8070760490872	6.4161842227687	2.68171556533698	0.00145186557291261	0.0237320668176093
GL22268-G	3670.37311986846	5613.89377729037	1726.85246244654	0.307603337532338	-1.70085693809208	0.00148224147253698	0.0241435857868607
GL15950-G	12.8101239394602	3.59618796439927	22.0240599145211	6.1242794126864	2.61454010551916	0.00148241426988802	0.0241435857868607
GL27835-G	198.035822687168	52.3577422502924	343.713903124045	6.56471972150642	2.71473341705501	0.00148261496405655	0.0241435857868607
GL29482-G	1706.52952532694	705.912984693794	2707.14606596009	3.83495717554251	1.93921046743423	0.00148535660616072	0.024157958819848
GL31591-G	960.677739130647	440.891239390836	1480.46423887046	3.35788989800742	1.74755492646231	0.00149216299804385	0.0242383226994748
GL25370-G	171.853010165658	285.726430524447	57.9795898068699	0.202919938839572	-2.30101746413644	0.00149480160360271	0.0242508699610701
GL26506-G	277.798157077352	426.41638197276	129.179932181945	0.302943173956663	-1.72288089636928	0.00150325125672884	0.0243432378977228
GL21829-G	1074.28536334799	490.904200090941	1657.66652660503	3.37676175167771	1.75564039320432	0.00150424163384928	0.0243432378977228
GL29157-G	796.23304798355	0.740058199567522	1591.72603776753	2150.81197491996	11.0706656937991	0.00151542497198192	0.0244937158095834
GL24120-G	96.2551749516706	6.49519018125332	186.015159722088	28.6389088742886	4.83990462269764	0.0015178401678811	0.0245022769957949
GL28292-G	87.4558900805866	36.7345565396751	138.177223621498	3.76150515039592	1.9113100657596	0.00152024419240951	0.0245094369792152
GL15327-G	1213.37483531636	476.401372993445	1950.34829763928	4.09391829705352	2.03348231056555	0.00152325879203048	0.0245094369792152
GL30305-G	18.7614420132796	0.928069339188487	36.5948146873707	39.4311212989426	5.3012628316943	0.00152394190682615	0.0245094369792152
GL23067-G	191.830993236976	89.6767391195605	293.985247354391	3.27827762517589	1.71293803610436	0.00153317248123548	0.0246274121058776
GL30315-G	397.920823274446	184.008089095553	611.833557453338	3.32503620064019	1.73337004774158	0.00153985374402764	0.0247041967946162
GL23996-G	742.306898401367	344.473280330467	1140.14051647227	3.30980828289057	1.72674765288342	0.00154189120542321	0.0247063825086001
GL23906-G	401.519132729799	618.707093735928	184.33117172367	0.297929623871978	-1.74695651346728	0.00156287771647351	0.0250091430928057
GL25259-G	2425.04900716842	1130.6509234803	3719.44709085655	3.28965113247118	1.71793459425207	0.0015646351161563	0.0250091430928057
GL16124-G	2912.09987359759	1341.72579660942	4482.47395058576	3.34082713615039	1.74020533548026	0.00157481276854949	0.0251408991735881
GL30328-G	716.396985859911	1086.41727946319	346.376692256636	0.31882472674568	-1.64916457167566	0.00158005992885927	0.0251937162889892
GL22047-G	30910.2443694582	53744.5799906098	8075.90874830672	0.150264617375701	-2.73442275526747	0.0015847834996367	0.0252380656590429
GL21273-G	145.907474589135	224.457096598702	67.3578525795692	0.300092327666502	-1.73652166025301	0.00158693233830503	0.0252413534103719
GL15407-G	27.8346394410087	44.7874030495369	10.8818758324805	0.242967332141242	-2.04116574371503	0.00160878758970798	0.025554583339203
GL19724-G	164.550033515512	71.4330640410703	257.667002989953	3.60711116692136	1.85084388597405	0.00161122107717427	0.025554583339203
GL30533-G	460.411931331504	203.738168779333	717.085693883674	3.51964336471653	1.815429252152	0.00161262936792996	0.025554583339203
GL16942-G	247.26491489818	77.7133503574163	416.816479438944	5.36351190010388	2.42317795250337	0.00161449118287693	0.025554583339203
GL17783-G	21.9238369148196	36.1409322207723	7.70674160886691	0.213241361949081	-2.2294407933233	0.0016226919603625	0.0256531411495263
GL29863-G	854.902610453125	410.40646218652	1299.39875871973	3.16612645862575	1.66271887947659	0.00162771338774225	0.0257012581697577
GL27780-G	52.1675015571135	21.9795047798963	82.3554983343307	3.7469223787816	1.90570609111598	0.00162975432053172	0.0257022541205214
GL19188-G	3.40591202929688	0	6.81182405859376	Inf	Inf	0.00164417104489286	0.0258981851253124
GL23124-G	174.857841776922	77.2995250160269	272.416158537817	3.52416342120259	1.8172808259303	0.00165841964191663	0.0260909966667151
GL25195-G	346.115652851071	531.92605411988	160.305251582262	0.30136754975746	-1.73040401413073	0.00168436176012093	0.0264670871496633
GL31631-G	221.173658642027	334.010428321182	108.336888962872	0.324351815922034	-1.62436857894953	0.0016880492629328	0.0264929953765841
GL22991-G	192.966456368527	325.261622067592	60.671290669462	0.186530738805865	-2.42251469996402	0.00169558334247286	0.0265791381609588
GL26616-G	11465.0661014751	5398.86302400857	17531.2691789415	3.24721503416192	1.69920292464462	0.00170854097027813	0.0267499878418848
GL16941-G	80.883263043859	23.2173970281207	138.549129059597	5.96747037972379	2.57711950032982	0.00171448621938562	0.0268107682562168
GL20244-G	101.562067978276	24.4168440083169	178.707291948236	7.31901681836376	2.871649860731	0.00174240312474012	0.0272145776514398
GL15301-G	16.4944570008614	27.7498629000478	5.23905110167506	0.188795567046425	-2.40510320452671	0.00175650008927129	0.027401823121345
GL16257-G	77.1103709325113	32.6393435284059	121.581398336617	3.72499521109561	1.89723857082767	0.00176305670230973	0.027471129312368
GL21535-G	22.6973794919558	37.2760166286245	8.11874235528719	0.217800695717384	-2.19891953244679	0.00176754797491932	0.0275081268671575
GL25836-G	186.602050759882	88.2577491069884	284.946352412775	3.22857035553168	1.6908954659797	0.00177493743513353	0.0275744245050274
GL30168-G	309.850891307047	476.708495066038	142.993287548056	0.299959595912483	-1.73715990984072	0.00177731690495062	0.0275744245050274
GL25600-G	88.6745835681366	34.9793889038084	142.369778232465	4.07010478724985	2.02506593800494	0.00177817373876206	0.0275744245050274
GL21022-G	1167.32108257072	1779.17570444262	555.466460698817	0.312204387296775	-1.67943728375083	0.00179079997642185	0.0277371224000023
GL27454-G	40.517735052996	5.4554586337043	75.5800114722878	13.8540160501535	3.79223234522509	0.00180007530181293	0.0278475935084036
GL18882-G	51.0901964618729	12.527317986154	89.6530749375919	7.15660567063773	2.83927548926925	0.00180424621503577	0.0278789293274552
GL22362-G	171.083603694527	79.4432500823842	262.72395730667	3.3070645653875	1.72555121222242	0.00181735444571056	0.0280481247292266
GL25919-G	335.73930976087	517.456909229639	154.021710292102	0.297651277903315	-1.74830500659956	0.00182015529273412	0.0280580285042466
GL27718-G	497.255423196331	169.029712919053	825.48113347361	4.88364512497828	2.28795836923703	0.00183576884725256	0.0282651850356007
GL27085-G	20.6144027272005	0.779798660661764	40.4490067937392	51.8710903650601	5.69685879132346	0.00184368805294877	0.0283527686587024
GL20862-G	287.404485874693	85.3655560705546	489.443415678831	5.73349999939444	2.51941609714097	0.00184582087612638	0.0283527686587024
GL24964-G	707.470314980619	1082.88997189686	332.050658064375	0.306633791688673	-1.70541140110223	0.00185706412589593	0.0284917925808944
GL26778-G	224.836532999279	344.121665517312	105.551400481246	0.306726983674719	-1.70497300457427	0.00186612075058814	0.0285841541409941
GL20902-G	73.6010615360956	114.461938443576	32.7401846286154	0.286035559713631	-1.80573358203238	0.00186871505913059	0.0285841541409941
GL25321-G	51.8685019226726	21.9108192184111	81.826184626934	3.73451050877082	1.90091915791474	0.00186968303346248	0.0285841541409941
GL31244-G	1281.59508210473	423.454988656034	2139.73517555343	5.05304042430708	2.3371517215577	0.00188438712028816	0.0287751006206166
GL25659-G	93.4633846610097	42.1919597598627	144.734809562157	3.43038840541945	1.77837193466295	0.0018904154974605	0.028833273931337
GL22352-G	35.1570576931497	55.6182977899612	14.6958175963382	0.264226310050623	-1.92015396634307	0.00190085975545272	0.028953695050591
GL25928-G	586.434123088146	142.237176111065	1030.63107006523	7.24586284854577	2.85715749836704	0.00190593907721341	0.028953695050591
GL23885-G	2408.30986178446	749.578796981057	4067.04092658786	5.42576836880652	2.43982745891592	0.0019073545903498	0.028953695050591
GL22681-G	1259.9399795631	1884.53256432835	635.34739479786	0.337137923124347	-1.56858917617933	0.00190788187068032	0.028953695050591
GL28140-G	115.888194995445	30.0747863318376	201.701603659053	6.70666788563442	2.74559616152613	0.0019114412722653	0.028953695050591
GL20774-G	2154.48933917856	1040.80517715016	3268.17350120696	3.14004347110915	1.65078453208489	0.0019116791345446	0.028953695050591
GL17786-G	84.9050009019794	131.050888766908	38.759113037051	0.295756201287497	-1.75751967620252	0.00192180561297624	0.0290731827015439
GL27626-G	25.8755631423263	41.9926080609743	9.75851822367843	0.23238657169159	-2.10540138894039	0.00192919326996744	0.0291510076084033
GL24338-G	8291.7449888507	12521.9540239428	4061.5359537586	0.324353207653748	-1.62436238863385	0.00195978894964917	0.0295789284560871
GL25005-G	38.616700390766	7.68006041640101	69.553340365131	9.05635328292441	3.1789302379381	0.0019788913990046	0.0298325913341819
GL16143-G	214.191814906216	328.433687011944	99.9499428004875	0.304323054403529	-1.71632446358574	0.00198475036677796	0.0298862468323054
GL15054-G	67.4486735304982	30.5946521056121	104.302694955384	3.4091806174273	1.76942503507889	0.00201389213748513	0.0302759352417445
GL18624-G	7219.64049062554	2836.23323312436	11603.0477481267	4.09100620238658	2.03245572450183	0.00201528926387911	0.0302759352417445
GL25418-G	312.557457969056	478.968809868484	146.146106069628	0.305126561601698	-1.71252032131924	0.00201778074435967	0.0302783611696927
GL23147-G	2580.34757486661	738.410896406318	4422.28425332691	5.98892063328045	2.58229601347653	0.00202662621741349	0.0303551344186432
GL31012-G	228.004734589893	348.220905969925	107.788563209861	0.30954075807031	-1.69179870937523	0.00202901891236022	0.0303551344186432
GL24710-G	9.92651931752242	2.22330658963062	17.6297320454142	7.92951009439649	2.98723173525867	0.00202990471795313	0.0303551344186432
GL29510-G	3590.53888591781	6132.64834966295	1048.42942217267	0.170958672729098	-2.54828048237703	0.00204352188926539	0.0305236401735675
GL22294-G	1473.598633884	2234.77316886198	712.424098906008	0.318790340260259	-1.64932018033237	0.00204691206704485	0.0305391760175061
GL24887-G	45.3041270380915	70.7738897453787	19.8343643308044	0.280249741849176	-1.83521505078828	0.00205465104663099	0.0306140098114682
GL29735-G	691.329997748852	237.003934030238	1145.65606146747	4.8339115810681	2.27319108445616	0.00205663952023176	0.0306140098114682
GL24169-G	3380.55979321615	1015.43365653127	5745.68592990102	5.65835679460176	2.50038315050109	0.00205906725460066	0.0306150789170888
GL27614-G	3534.36841157128	1707.28513223141	5361.45169091116	3.14033759779995	1.65091966245798	0.00208083763844738	0.0309034115561414
GL18650-G	1365.85508773269	345.688956688167	2386.02121877722	6.90221996570623	2.78706045151565	0.00208788414059467	0.0309726648482052
GL26027-G	330.879651942489	506.057490952565	155.701812932412	0.30767613505598	-1.70051554972625	0.00209502289522899	0.0310431271647671
GL24292-G	228.438585811495	104.756520154745	352.120651468244	3.36132444021714	1.74902980051627	0.00209995420706769	0.0310546725178554
GL18440-G	75.5753231424832	117.112247731725	34.0383985532411	0.290647641152056	-1.7826568949432	0.00210058154237744	0.0310546725178554
GL19363-G	5.2971436846928	0.663709268307088	9.93057810107852	14.9622411126008	3.90325437973045	0.00210461322117631	0.0310789191013479
GL23307-G	51552.2351482981	100685.214318366	2419.25597822974	0.0240279170542366	-5.37914460105607	0.00212796927695766	0.0313881506856581
GL30389-G	282.615449138762	137.410010205793	427.820888071731	3.11346231203244	1.63851981572619	0.00213668319347637	0.0314809502258791
GL22013-G	4.57693570380364	8.81190863847202	0.341962769135253	0.0388068899900157	-4.68754337055922	0.00213995285974661	0.0314934172280943
GL30503-G	2893.36244558926	4419.6404308993	1367.08446027923	0.309320290112619	-1.69282662361745	0.00214923538088308	0.031576246180367
GL25879-G	822.204266800272	401.78877292327	1242.61976067727	3.09271897180307	1.62887574503206	0.00215044077488455	0.031576246180367
GL31565-G	387.101934422761	591.099786324883	183.104082520639	0.309768480308672	-1.6907377409981	0.0021733184484077	0.0318749589273198
GL22009-G	1380.51692128411	637.39843965327	2123.63540291495	3.33172356692645	1.73626870527475	0.00217568977056811	0.0318749589273198
GL26575-G	58.6984514929817	26.1037670864095	91.293135899554	3.49731652130333	1.80624837168618	0.00219221773810446	0.03208093412913
GL17814-G	327.660191555405	20.2628866069108	635.057496503899	31.3409194269146	4.96997559866701	0.00223167499380789	0.0326216159106114
GL26985-G	13.5751724931687	3.96335587565291	23.1869891106844	5.85034244669352	2.54852107455704	0.00225464823775082	0.0329203975837886
GL17481-G	265.432686019535	48.5759251426982	482.289446896372	9.92856946068618	3.31158586471756	0.00226857957877954	0.0330866348218184
GL29702-G	10.625496308362	2.55516122378416	18.6958313929399	7.31688913361467	2.87123039913186	0.00228005839767279	0.0331805963752548
GL24701-G	181.6976851927	87.3922019485138	276.003168436887	3.15821277279969	1.65910837066692	0.00228012870820335	0.0331805963752548
GL28002-G	26.9197873393825	10.0472105005642	43.7923641782008	4.35865897064082	2.12388432903894	0.00229809931312429	0.0334046986286915
GL18684-G	25.6293408811815	3.85482565822043	47.4038561041426	12.2972762731963	3.6202669029483	0.0023020996183776	0.0334254575875049
GL22686-G	649.205740940633	300.117428395059	998.294053486207	3.32634482050841	1.73393773117834	0.00230776411186297	0.0334703065107805
GL31347-G	144.152281270982	219.300224509619	69.0043380323441	0.314656942037547	-1.66814832253941	0.002316326312754	0.0335570350437438
GL28932-G	4.34085293835357	0.259932886887255	8.42177298981988	32.3997978504075	5.01791290672799	0.0023260681397387	0.0336606408417644
GL26919-G	17.6495274530533	29.2716607529921	6.02739415311444	0.2059122713937	-2.27989828458066	0.00233175568372935	0.0337054116908375
GL27628-G	90.2919964718426	36.0007623219637	144.583230621722	4.01611580690092	2.00580087079088	0.0023443151252021	0.0338493056133348
GL16670-G	9.18638634236015	2.10721719727594	16.2655554874444	7.71897434610505	2.9484091630256	0.00235037499634276	0.0338991377108482
GL30357-G	1096.82497601552	536.086820701706	1657.56313132933	3.0919676950082	1.62852524601084	0.00236211157087559	0.0340306428642221
GL20836-G	4694.18619840447	2361.85646707451	7026.51592973444	2.97499701090548	1.57288821888982	0.00236900320576603	0.034092133620077
GL26880-G	8.30273186718473	14.5171505980092	2.08831313636027	0.143851448137946	-2.79734835027233	0.00238460522685368	0.0342787001360216
GL27226-G	1004.56292407465	1534.53704082121	474.588807328087	0.309271653080533	-1.69305348853514	0.0023887816598931	0.0343007930058683
GL20000-G	3.2980806118818	6.5961612237636	0	0	-Inf	0.00239741172109514	0.0343867166839198
GL15913-G	1094.40056099902	541.330271253658	1647.47085074437	3.04337469790674	1.60567196827017	0.00240315336253326	0.0344000551468832
GL21489-G	40.7561353721374	63.5658502681716	17.9464204761031	0.282328017329914	-1.82455579055154	0.00240381279073602	0.0344000551468832
GL30433-G	730.346428342233	353.581741107298	1107.11111557717	3.13113203218603	1.64668434468351	0.00240628319573042	0.0344000551468832
GL19760-G	1795.86208059292	887.258515048519	2704.46564613732	3.04811461402478	1.60791715151114	0.00245373685856695	0.035039901623162
GL25359-G	627.025429556742	955.402287771315	298.648571342169	0.312589340809339	-1.67765951112335	0.00245647280837348	0.0350404655815735
GL15207-G	84.8260279982893	39.2118482126643	130.440207783914	3.32655086994308	1.73402709572319	0.00245954671897641	0.0350458438740114
GL19371-G	946.482845129614	385.198749239572	1507.76694101966	3.91425710492614	1.96873852137599	0.00246374061715265	0.0350671515004367
GL28843-G	63.3573309744525	101.20373280417	25.510929144735	0.252074982195557	-1.98807515342005	0.00247793140221231	0.0352305454833139
GL28494-G	1511.80971841678	192.259405296881	2831.36003153668	14.7267699448284	3.88036913044898	0.00249309518160455	0.0353936844412692
GL21075-G	307.033554600891	145.749870087004	468.317239114778	3.21315716326347	1.6839915482278	0.00249485301640651	0.0353936844412692
GL23057-G	653.600174157781	1001.07267377232	306.127674543247	0.305799651277738	-1.70934133338212	0.0025173012289994	0.0356732055298225
GL23658-G	2153.44555894734	774.885847926391	3532.0052699683	4.5580975306492	2.18843179460728	0.00253488241726991	0.0358832211464297
GL29892-G	46.1848561102173	19.4773655691888	72.8923466512458	3.74241302769169	1.90396878896883	0.00254103336047571	0.0359311518165199
GL24645-G	2053.34613767162	605.319191922163	3501.37308342108	5.78434176570981	2.53215279591423	0.00254692502419719	0.0359753159667853
GL20779-G	904.2247907357	1484.74298997487	323.706591496527	0.218021969918178	-2.19745457321101	0.0025509872110878	0.0359935709099739
GL25258-G	2582.58152523101	1190.88368207372	3974.2793683883	3.33725235152082	1.73866078227168	0.00256761491711787	0.036188889206016
GL19995-G	3.18577080698822	6.37154161397644	0	0	-Inf	0.00257435953565118	0.0362446393995527
GL16286-G	28.4825000481599	11.2585396448237	45.7064604514961	4.05971483810606	2.02137839339599	0.00257784147129588	0.036254383029751
GL25627-G	313.971233606438	476.758165917175	151.184301295702	0.317108991735583	-1.65694930874673	0.00258154879623697	0.036267272007675
GL22493-G	624.445980874376	947.300885141864	301.591076606888	0.31836883226571	-1.65122898933447	0.00261447769161728	0.0366902133937003
GL15772-G	84.2200994166657	129.097664625219	39.3425342081127	0.304750161998107	-1.7143011071385	0.00263014872150924	0.036870315680704
GL24741-G	340.921408714217	521.804537213934	160.038280214501	0.306701588048643	-1.70509245823362	0.00264301057046287	0.0370106922016865
GL22075-G	191.355336529861	91.8972469333528	290.81342612637	3.16454992756506	1.66200032952984	0.0026511703938852	0.0370849938305039
GL17964-G	1485.16167911437	487.797076303612	2482.52628192513	5.08926027342561	2.3474559750798	0.00266097612022831	0.0371821340670612
GL25887-G	270.362236326794	30.1643126202274	510.56016003336	16.9259670015153	4.08116635400157	0.00266716713909857	0.0372286111413382
GL26513-G	1740.91373459934	805.368810717412	2676.45865848128	3.32327080818678	1.73260386080279	0.00269812179170436	0.0376167774024528
GL22922-G	5.91523363010171	10.7695599641551	1.06090729604827	0.0985098090896325	-3.34358880205467	0.00270176443071788	0.0376167774024528
GL24464-G	4547.84890933117	6878.7052231632	2216.99259549913	0.322297950497091	-1.63353308060434	0.00270366064593235	0.0376167774024528
GL25604-G	1229.96109949684	592.874866783202	1867.04733221047	3.14914231790703	1.65495895807641	0.00273481083622844	0.0380094832265118
GL19402-G	51.4730212326412	22.4066080794999	80.5394343857825	3.59445008811793	1.8457710708511	0.00274303056052698	0.0380759801015515
GL23622-G	8.66300432316704	15.201158988425	2.12484965790903	0.139782082374574	-2.8387486506691	0.00274545543325539	0.0380759801015515
GL22845-G	13.3722833826336	24.4147952269806	2.32977153828671	0.0954245782783426	-3.38949528420068	0.0027733133369705	0.0384213292259399
GL21759-G	108.975831599455	166.961149379511	50.9905138193987	0.305403466668133	-1.71121165647055	0.00278692327162716	0.0384950634790013
GL22660-G	231.120631285836	100.628042647712	361.613219923959	3.59356309045907	1.84541501498463	0.00278877273863174	0.0384950634790013
GL28763-G	500.847053641384	11.9941706603971	989.699936622371	82.5150787532321	6.36658587551527	0.00279278118498957	0.0384950634790013
GL15233-G	40.5441974093333	63.856127643369	17.2322671752977	0.26986082324845	-1.88971254456501	0.0027928115310049	0.0384950634790013
GL18903-G	801.425701498876	383.510023437142	1219.34137956061	3.17942506073889	1.66876590481384	0.00279526110847848	0.0384950634790013
GL23808-G	1231.77852602702	601.570200170779	1861.98685188325	3.09521125108035	1.63003787809392	0.00279640938239148	0.0384950634790013
GL15150-G	4.6355985896969	0.259932886887255	9.01126429250654	34.6676574881237	5.11551845105768	0.0028243143394928	0.0388380580335545
GL22412-G	840.22563032848	225.387555121853	1455.06370553511	6.45582984716457	2.69060255477945	0.00283039317075968	0.0388675744647397
GL19018-G	226.142293497799	101.058927331661	351.225659663937	3.47545406365995	1.79720147642498	0.00283244271012763	0.0388675744647397
GL23926-G	473.224680184259	712.843227242997	233.60613312552	0.327710391566767	-1.60950667399282	0.00283928847605761	0.0389204153442707
GL20536-G	13.8025606298322	4.00309633674716	23.6020249229172	5.89594227504795	2.5597223996179	0.00286769105496682	0.0392683300940926
GL23711-G	147.827042329383	226.212872366924	69.441212291841	0.30697285952501	-1.7038169870429	0.00287666680430863	0.0393497738126217
GL29304-G	10.112475003332	17.5197142435057	2.70523576315824	0.154410952459514	-2.69515300744572	0.00290197357334855	0.0395529121084406
GL17942-G	65.4374438811382	101.425116228176	29.4497715341003	0.290359751403658	-1.78408660875287	0.00290284473029575	0.0395529121084406
GL29386-G	118.17622847893	23.5227927531624	212.829664204698	9.04780594881044	3.17756798771732	0.00290500531927152	0.0395529121084406
GL27605-G	57.3623541882742	25.2671650283258	89.4575433482225	3.54046618399555	1.82393933687818	0.0029065924018802	0.0395529121084406
GL25538-G	814.782688544102	1226.85642360598	402.708953482227	0.328244565324591	-1.60715696996621	0.0029067357494083	0.0395529121084406
GL19775-G	26.9753076675276	42.9560948721159	10.9945204629393	0.255947857822526	-1.966078163267	0.00291136758185993	0.0395744997136713
GL22052-G	44.2243006791489	69.5539182166052	18.8946831416926	0.271655193929559	-1.88015146391058	0.00292214176323835	0.0396794484987276
GL21000-G	2288.0923027121	1115.84187335439	3460.34273206981	3.10110492776856	1.63278234123926	0.00295457048432648	0.0400779159121321
GL30448-G	678.099765182312	1120.67546424926	235.524066115367	0.21016259713792	-2.25042216072093	0.00295918778165372	0.0400986915772576
GL26586-G	196.428704342737	292.920292067176	99.9371166182969	0.341175122805688	-1.55141564023972	0.00297532311252157	0.0402725947236938
GL15874-G	16.9546536731376	1.96337370274336	31.9459336435319	16.2709389449878	4.02422560171782	0.00298105956692135	0.0402725947236938
GL24850-G	6331.38132471958	3166.53376781257	9496.22888162659	2.9989349799944	1.58445024342822	0.00298271755532242	0.0402725947236938
GL22637-G	1672.60003713605	290.12776769265	3055.07230657945	10.5300927618065	3.39644624031165	0.00298450418969651	0.0402725947236938
GL16452-G	635.984316887873	118.872276367761	1153.09635740799	9.70029676087466	3.27802888429906	0.00298751683829479	0.0402725947236938
GL22644-G	439.890836753537	680.914518032642	198.867155474431	0.292058915191021	-1.77566867071212	0.00300228062687359	0.0404296753846863
GL20280-G	2193.34412023705	1091.89347451882	3294.79476595528	3.01750568424932	1.59335648867063	0.00305029886185711	0.0409937418154445
GL16283-G	78.9552918170081	37.0601471919725	120.850436442044	3.26092704964271	1.7052821668466	0.00305047697849441	0.0409937418154445
GL23829-G	1057.41603529757	221.518329696455	1893.31374089869	8.5469845474778	3.09541551406453	0.00306447634987565	0.0411393286845394
GL19506-G	106.079241452139	50.3705000245694	161.787982879709	3.21195903953292	1.68345349502225	0.00308563368568153	0.0413806086124164
GL22103-G	80.9796115762194	125.035702666719	36.9235204857195	0.295303818815164	-1.75972808162554	0.00310517608455563	0.0415997558956705
GL25860-G	1099.57464426959	306.519550705119	1892.62973783406	6.1745808170482	2.62634119763768	0.0031234539312982	0.0418015281536768
GL24577-G	22.228371170072	35.3105941445448	9.1461481955992	0.259019946199693	-1.94886489591231	0.00313337635010255	0.0418911786724101
GL21353-G	1496.02992837906	2305.39974349238	686.660113265744	0.297848611809743	-1.74734885979402	0.00314128455718269	0.0419537439060525
GL31451-G	300.013206215257	455.58341778597	144.442994644544	0.317050597114583	-1.65721500095371	0.00318452713674551	0.042454276956273
GL29406-G	52.0463229210422	22.8709656489186	81.2216801931658	3.55130086940628	1.82834759195922	0.0031852958855226	0.042454276956273
GL26128-G	246.153856054769	64.7672382410829	427.540473868455	6.60118426351642	2.72272486959782	0.00319778322887532	0.042577042068888
GL17346-G	3027.86329630204	4676.53283137883	1379.19376122524	0.294918011046787	-1.76161416243545	0.00321540435650558	0.0427613372776626
GL18113-G	233.043941878732	351.095578029558	114.992305727906	0.32752422110604	-1.61032649395496	0.00321820606829965	0.0427613372776626
GL29456-G	31.0773548982115	49.1099302515785	13.0447795448445	0.26562406987791	-1.91254221055155	0.00322480829872133	0.0428052950376749
GL22406-G	274.658469342887	410.167973522925	139.148965162848	0.339248732580703	-1.55958466908244	0.00323077613440923	0.0428407508843346
GL23961-G	244.014173844423	366.225373912275	121.802973776572	0.332590209344011	-1.58818239510987	0.00325223006567295	0.0430812739076656
GL25713-G	67.0561880798559	30.0500600257347	104.062316133977	3.46296533334239	1.79200794524078	0.00326335131387152	0.0431047773295533
GL19426-G	338.701560691002	47.1155626671079	630.287558714896	13.3774813041745	3.74173460757595	0.00326432871259722	0.0431047773295533
GL20907-G	281.124010769164	120.929277515335	441.318744022993	3.64939535810119	1.8676574540944	0.00326714974445785	0.0431047773295533
GL25758-G	699.367927766471	1051.48817406872	347.247681464223	0.330244019883317	-1.59839565775378	0.00326879458931835	0.0431047773295533
GL16069-G	685.295400585775	126.081715232887	1244.50908593866	9.87065478638135	3.30314579144275	0.00327058949187684	0.0431047773295533
GL30438-G	108.141537145766	167.109187444033	49.1738868474998	0.294262018741302	-1.76482675345757	0.00328698647383534	0.0432769900987743
GL23995-G	523.22397382947	260.354710677667	786.093236981272	3.0193163585755	1.59422192778109	0.00329171161802966	0.0432953365144691
GL24574-G	475.302634874179	706.682717357724	243.922552390634	0.345165583364847	-1.53463947505249	0.00333783924536427	0.0438492296243836
GL31068-G	194.405187947756	45.2846954933979	343.525680402115	7.58591123688129	2.92332249068562	0.00334057232228855	0.0438492296243836
GL18731-G	4.9000098961594	0.519865773774509	9.28015401854428	17.8510578820477	4.15793766807511	0.00334944276885325	0.0439213004856185
GL28769-G	93.7322817095999	43.1536097731423	144.310953646057	3.34412241304255	1.7416276588593	0.00336870564557215	0.0441293647824698
GL30701-G	714.907746666275	1066.55641589404	363.259077438514	0.340590588575677	-1.55388952482332	0.00337586209456808	0.0441498755269781
GL29693-G	5262.5945123246	2694.39354156811	7830.7954830811	2.90632951804199	1.53919828421442	0.00337706627732329	0.0441498755269781
GL19618-G	10.6239949928563	1.32741853661418	19.9205714490984	15.0070011075101	3.90756380271993	0.00339409221801619	0.0443109348572173
GL18193-G	91.2030082801799	43.3785625980192	139.027453962341	3.20498065486128	1.68031564881908	0.00339620554965667	0.0443109348572173
GL17124-G	40.3626328078819	0	80.7252656157638	Inf	Inf	0.00340499265986011	0.0443810226829309
GL26054-G	881.421221098001	247.479770314098	1515.3626718819	6.12317794686259	2.61428061014157	0.00342364100063315	0.0445328692890526
GL25930-G	409.157851567924	205.720851808142	612.594851327706	2.97779659156293	1.57424520913627	0.00342690120770064	0.0445328692890526
GL31501-G	476.068556905562	716.402463672914	235.734650138209	0.329053377244998	-1.603606465819	0.00342716835821448	0.0445328692890526
GL16350-G	6270.09762129839	2479.67054680092	10060.5246957959	4.05720215888162	2.02048518973909	0.00343035030075734	0.0445328692890526
GL29814-G	14.3205819566748	4.11918572910183	24.5219781842478	5.95311301721632	2.57364428355296	0.00344000169992226	0.0446135949006884
GL27531-G	2140.46895098842	436.833018487699	3844.10488348914	8.79994121506039	3.13749388636083	0.0034483648392314	0.0446774686797727
GL22500-G	289.882093791392	89.7557960748002	490.008391507984	5.45935096046191	2.44872944532442	0.00347500035230216	0.0449465726145208
GL19029-G	114.557667015332	54.6239248857136	174.491409144951	3.19441361106931	1.67555112427254	0.00347855412104488	0.0449465726145208
GL26460-G	76.293181735758	124.007752682149	28.5786107893673	0.230458259030133	-2.11742262381377	0.00347951150828842	0.0449465726145208
GL25652-G	231.29159127967	108.149366646205	354.433815913135	3.27726205806285	1.71249103899346	0.00348645376430746	0.0449915259852786
GL22114-G	20.2375531120335	36.1919054525127	4.28320077155433	0.118346926419067	-3.07890585647475	0.00349820564207093	0.0450983951574521
GL16904-G	1112.65540590989	548.411443014569	1676.89936880522	3.05773956791903	1.61246553551764	0.0035214906803138	0.0453535890888779
GL28300-G	1038.93082863931	117.50769697488	1960.35396030374	16.6827706675489	4.06028700575539	0.00353624679812526	0.0454985417243938
GL28719-G	644.197638074861	1208.11011918426	80.2851569654565	0.0664551647159998	-3.91147486355224	0.00357585203192898	0.0459626084618369
GL15809-G	100.163208391469	152.357187704628	47.9692290783103	0.314847168033236	-1.667276404137	0.0036116112336072	0.0463720067779857
GL22330-G	109.332860410469	47.1128644923544	171.552856328583	3.64131661653524	1.86446019017706	0.00361483977422851	0.0463720067779857
GL26020-G	1242.1361867845	632.456386135162	1851.81598743385	2.92797420981073	1.54990284612809	0.00362480988346254	0.0464313106291021
GL22978-G	519.062366343823	273.078884322204	765.045848365443	2.8015562252802	1.48622844674227	0.00363684480291801	0.0464313106291021
GL23720-G	9108.94376136215	4392.48578169887	13825.4017410254	3.14751200758087	1.65421188175504	0.00363809287558714	0.0464313106291021
GL30020-G	1331.51662965444	164.720880454638	2498.31237885424	15.1669440568723	3.92285852535542	0.00363856649622696	0.0464313106291021
GL30147-G	2767.46565075946	1363.87050565294	4171.06079586598	3.05825280228427	1.61270766815302	0.00363905841266438	0.0464313106291021
GL18095-G	1866.30773525755	3.63722361855961	3728.97824689655	1025.22655683548	10.0017270395695	0.00364090077191651	0.0464313106291021
GL20691-G	4.87578110973789	9.06611914829904	0.685443071176748	0.0756049043658718	-3.72537636703699	0.00367479217373828	0.0468175728409107
GL26802-G	294.042870040577	439.976622326043	148.109117755111	0.33662951675045	-1.57076641256737	0.00369633881378698	0.0470459577719509
GL17833-G	110.554877758855	177.275185511705	43.8345700060048	0.247268504497548	-2.0158496048518	0.00371746146673432	0.0471867724638177
GL24874-G	57.2254495798455	25.8697479100699	88.5811512496212	3.42412116103925	1.77573375177932	0.00371827537035237	0.0471867724638177
GL23251-G	139.830794233274	210.121790165774	69.5397983007738	0.330949961191131	-1.59531499325868	0.00371829588325889	0.0471867724638177
GL28231-G	599.196801900116	290.34776610381	908.045837696422	3.12744213562078	1.64498319168918	0.0037718290117359	0.0478194322024468
GL15366-G	2731.58743596551	1281.44439728989	4181.73047464113	3.26329451631692	1.70632919829571	0.00377972078193046	0.0478727792994019
GL30270-G	1959.03162262741	986.516870203983	2931.54637505084	2.97161301909077	1.57124625188279	0.00380084911827519	0.0480935095345532
GL23195-G	384.553482370467	190.242377224406	578.864587516529	3.0427741492828	1.60538725340494	0.00380669135010813	0.0481205779130887
GL22187-G	1029.86745293917	354.037157150637	1705.69774872771	4.81784952307128	2.26838933427604	0.00381560644033513	0.0481864000895578
GL20500-G	164.367604585675	243.068682395411	85.6665267759394	0.352437533012096	-1.50456052191444	0.00382492766294902	0.0482572184272063
GL29288-G	145.139778910751	12.5758086203835	277.703749201118	22.0823771722323	4.46482358176745	0.00384594423098218	0.0484753106514195
GL17826-G	1043.43201860041	567.872459838797	1518.99157736201	2.67488157075484	1.41947501821773	0.00386284206317099	0.048641116871034
GL20410-G	463.630893312555	47.1665394926165	880.095247132493	18.6593135006282	4.22182400350693	0.00387804041561093	0.0487852228469157
GL20544-G	3175.85287340951	4759.38319914173	1592.32254767729	0.334564896553073	-1.57964201300642	0.00388235249109836	0.0487922346439296
GL26018-G	1921.80826629074	656.955824977633	3186.66070760386	4.85064685698213	2.27817715041997	0.00389868487007951	0.0489501544798872
GL21628-G	512.025650309859	98.5315202100548	925.519780409662	9.39313407969946	3.23160660269683	0.00390337068794691	0.0489616815539286
GL22955-G	1239.55706979571	623.026290406561	1856.08784918487	2.97914851710938	1.57490004690276	0.00390972368968001	0.0489940784449293
GL29483-G	312.246908385839	34.2052048315856	590.288611940092	17.2572745828147	4.1091327345882	0.00391502570639225	0.0490132553512209
GL27363-G	150.898599616202	72.7447184281912	229.052480804214	3.1487163020683	1.65476377715035	0.0039492349498908	0.0493939443443994
GL15671-G	1878.58521677744	538.557314773111	3218.61311878176	5.97636134630858	2.57926737984856	0.00395332718091074	0.0493975833807067
GL17170-G	4583.50031338396	2355.46289269321	6811.5377340747	2.89180430530428	1.53196992527669	0.00395772645874114	0.0494050483490308
GL25313-G	263.339808077878	391.901298485883	134.778317669873	0.343908831612937	-1.53990192999507	0.00396718387272668	0.0494415002296469
GL24849-G	1025.03743812544	1568.43418327496	481.640692975917	0.307083776999956	-1.70329579703118	0.0039682558475969	0.0494415002296469
GL22150-G	3055.23135695725	4939.08352469308	1171.37918922142	0.237165292582131	-2.07603519749634	0.00398615943965411	0.0496043523604
GL15368-G	101.532386004059	153.347675029677	49.7170969784415	0.324211612395296	-1.62499232961773	0.00398896100166356	0.0496043523604
GL16027-G	239.26560167481	79.6325564150713	398.898646934549	5.00924075393684	2.32459195201582	0.00399444176278687	0.0496250197967642
GL17608-G	843.139616270228	423.015044808159	1263.2641877323	2.98633394541605	1.57837550320091	0.00401930024826826	0.0498791117194962
GL24766-G	39.0703599654901	16.997258083599	61.1434618473812	3.59725442460509	1.84689620121231	0.00402257091820177	0.0498791117194962
GL25181-G	187.154386549665	278.223005682796	96.085767416534	0.345355220287147	-1.53384706372237	0.00403577445027257	0.0499951277228713
GL24473-G	2105.53943567844	1032.74021029418	3178.3386610627	3.07757810665407	1.6217954717065	0.00404443513309555	0.0500546995757873
GL23070-G	318.190582310145	476.339170584826	160.041994035463	0.33598327393267	-1.57353868097565	0.00405956229019132	0.0501941122369516
GL29256-G	56.5890493787708	12.7985914323087	100.379507325233	7.84301208895813	2.97140782414299	0.00406383188405365	0.0501991400506437
GL19774-G	3.13518504397356	0	6.27037008794712	Inf	Inf	0.00408292131842296	0.0503490224381227
GL31499-G	280.099245775521	421.037071068147	139.161420482895	0.330520588436192	-1.59718795353362	0.0040837144786288	0.0503490224381227
GL30666-G	362.449618922947	545.891568181897	179.007669663996	0.327917997085364	-1.60859301171908	0.00409702319672093	0.0504405102394023
GL23668-G	310.778196942152	152.732765386391	468.823628497912	3.06956812647149	1.61803568959326	0.00409942838306732	0.0504405102394023
GL27309-G	92.4570949659393	21.7985112104017	163.115678721477	7.48288161274254	2.90359395030506	0.00410285836740916	0.0504405102394023
GL16216-G	6.64108728883729	11.8427679909423	1.43940658673228	0.121543087547876	-3.0404602487768	0.0041066610106416	0.0504405102394023
GL29305-G	1840.25953130212	595.601857285623	3084.91720531862	5.1794956103356	2.37281161221726	0.00412207628852736	0.0505820409531757
GL18350-G	3.40153604878709	6.80307209757418	0	0	-Inf	0.00417748216106563	0.0512135666821207
GL26081-G	1136.68544557864	1713.08401543356	560.286875723722	0.327063279253072	-1.61235830371291	0.00422941371944033	0.0518013489954072
GL31545-G	670.059081481628	994.097422831663	346.020740131592	0.348075281340092	-1.52252873056519	0.00424975304729321	0.0519600085935397
GL21176-G	43.438236928963	14.4849693118371	72.3915045460888	4.99769816474035	2.3212637726968	0.00425212884736958	0.0519600085935397
GL22532-G	36.1867075415629	9.79289579588413	62.5805192872416	6.39039979507836	2.67590619163147	0.0042546269747706	0.0519600085935397
GL25665-G	51.5155137943516	78.7517867118992	24.279240876804	0.30830082580381	-1.69758934108462	0.00425836161232165	0.0519600085935397
GL23515-G	821.454689696415	134.569640996687	1508.33973839614	11.2086182828806	3.48653653901672	0.0042888989064397	0.0522748159871941
GL25198-G	193.739107606411	37.3957796167031	350.08243559612	9.36154932947977	3.22674731452921	0.00429220689944872	0.0522748159871941
GL30441-G	179.43759785517	270.696824277903	88.1783714324372	0.325745865943043	-1.61818122529216	0.00430419330961233	0.0523717154104983
GL28185-G	7.59102061695028	1.99998217290955	13.182059060991	6.59108828045897	2.72051669394273	0.00432777823499309	0.0526094276555053
GL24460-G	585.736097014304	190.916656426948	980.55553760166	5.13603975657754	2.36065636998266	0.00438267504752028	0.0531857711914622
GL25172-G	451.113853236266	677.217686095486	225.010020377045	0.332256562397751	-1.58963040044176	0.00438568590902708	0.0531857711914622
GL23206-G	8.36757079996686	2.11607156526423	14.6190700346695	6.90858961230077	2.78839121466227	0.0043895301303646	0.0531857711914622
GL25937-G	763.397945918778	323.465491560583	1203.33040027697	3.72011986339383	1.89534910615534	0.00439156079172289	0.0531857711914622
GL15274-G	475.089888301209	247.001072207404	703.178704395014	2.84686498771375	1.50937407503504	0.00442546729631107	0.0535240527421423
GL15879-G	79.1576997332869	120.800114960704	37.5152845058701	0.310556695397797	-1.68707142321264	0.00442773041152774	0.0535240527421423
GL17502-G	69.2481297329617	32.4349188458745	106.061340620049	3.26997397847781	1.70927915521253	0.00446013409270504	0.0538656529132918
GL26533-G	1116.17778882986	1661.48750324043	570.868074419289	0.343588545388343	-1.54124615441476	0.00451224676323694	0.0544444258943956
GL26779-G	221.277038889958	336.850871245386	105.703206534531	0.313798228111244	-1.67209088886031	0.00452856688847582	0.0545223361054659
GL18283-G	109.573890951725	179.877041832918	39.2707400705325	0.218319912704645	-2.19548437202508	0.00453128837399675	0.0545223361054659
GL27289-G	37.6351025094435	11.4963366117402	63.7738684071468	5.54732090412349	2.47179118560322	0.0045312907267336	0.0545223361054659
GL20938-G	392.115468422914	585.345932499501	198.885004346327	0.339773445588086	-1.5573549893204	0.00454221841069698	0.0545880307099125
GL16824-G	738.894145462686	1085.19942845657	392.588862468805	0.361766558453838	-1.46686904287806	0.00454727836456891	0.0545880307099125
GL15221-G	272.162332327541	406.494204367991	137.83046028709	0.339071157241679	-1.56034002675568	0.00455465243309426	0.0545880307099125
GL25955-G	430.06443526155	646.779016486774	213.349854036327	0.329865144969016	-1.60005175056117	0.00455675530655758	0.0545880307099125
GL21096-G	38.8643143922746	61.9511821524351	15.7774466321141	0.254675473234596	-1.97326806871317	0.00455775400694537	0.0545880307099125
GL24386-G	1512.61029709957	766.266249082261	2258.95434511688	2.94800188292564	1.55973744590063	0.00457891422321855	0.0547909671553637
GL21007-G	342.742601981098	583.389288938702	102.095915023494	0.175004781471436	-2.51453375505323	0.0045868864397538	0.0548278028687593
GL29950-G	2232.55655517426	1157.62147357823	3307.49163677029	2.85714433626286	1.51457391970125	0.00459043089813083	0.0548278028687593
GL22714-G	86.7803204576079	135.478505204663	38.082135710553	0.281093562798199	-1.8308776793244	0.00460294857498598	0.0549011195855219
GL31289-G	196.853114266743	310.696346504479	83.009882029007	0.267173666388158	-1.90415027735772	0.00460713300224856	0.0549011195855219
GL19629-G	299.539576081484	445.111903693719	153.967248469249	0.345906831948475	-1.53154458646462	0.00460924366816502	0.0549011195855219
GL21540-G	64.093473438972	29.4746860476044	98.7122608303395	3.34905215515815	1.74375284346838	0.00464081992582814	0.0552266070843742
GL21943-G	149.236234861767	70.2818822686351	228.190587454899	3.24679106604881	1.69901454887604	0.00464802141585114	0.0552617001820545
GL21089-G	659.714756476003	331.077404426526	988.352108525481	2.98525992807467	1.57785655313774	0.00466607079891712	0.0553949514691247
GL31185-G	579.292850254559	300.52974030445	858.055960204668	2.85514491622499	1.51356397312341	0.00466965039409343	0.0553949514691247
GL24236-G	15.8979938362222	6.0396869798229	25.7563006926215	4.26450920033885	2.09237971223957	0.00467201745364838	0.0553949514691247
GL22490-G	167.633179879353	60.1139432082477	275.152416550458	4.5771812971455	2.19445943664312	0.0047196681431281	0.0559089220783497
GL17154-G	2226.67741930153	665.355745048151	3787.9990935549	5.6931936362566	2.50923816934373	0.0047521207789777	0.0562420851756059
GL17083-G	6844.92403157342	2393.74363449868	11296.1044286482	4.71901178799956	2.23848477530338	0.00476935701977281	0.0563568124997268
GL30550-G	251.69131087684	374.975264307536	128.407357446144	0.342442207976767	-1.54606756170586	0.00477048816850323	0.0563568124997268
GL24767-G	41.4566944408746	63.4642334260124	19.4491554557368	0.306458526414108	-1.70623625028685	0.00479148850509578	0.0565180561891853
GL26066-G	937.7234027502	1385.4158646514	490.030940848997	0.353706748530918	-1.49937434975521	0.00479293187826185	0.0565180561891853
GL28317-G	192.291821263307	284.170596618627	100.413045907986	0.353354805538682	-1.50081056545265	0.0047980706430746	0.0565180561891853
GL24868-G	748.05878749488	1105.47943108437	390.638143905388	0.353365366121926	-1.50076744880851	0.00480153397713433	0.0565180561891853
GL17808-G	1030.02042105863	522.226587228346	1537.81425488892	2.94472608729227	1.5581334436029	0.00480964618250554	0.0565623096304611
GL16094-G	1415.88388758734	619.716359563551	2212.05141561112	3.5694578357896	1.83570496024399	0.00482474075657492	0.0566885227230481
GL27238-G	91.219445209303	137.066165618955	45.3727247996507	0.331027898787124	-1.59497528345702	0.0048507152266936	0.0569422261706263
GL20401-G	1793.78084631265	638.773367147686	2948.78832547762	4.61632947949105	2.20674619657099	0.00487064103448321	0.0571245309053333
GL24693-G	2957.46087292527	4361.66419711277	1553.25754873778	0.356115803175763	-1.48958163599789	0.00488889675802892	0.0571897192858312
GL30591-G	1157.92753189654	605.233402985247	1710.62166080784	2.82638342888939	1.49895719583244	0.00489006994324978	0.0571897192858312
GL17827-G	36.3884051487184	56.1401045564507	16.636705740986	0.296342621240709	-1.7546619592039	0.00489283550961745	0.0571897192858312
GL24547-G	130.061661820439	195.052158691644	65.071164949234	0.33360904788603	-1.58376967791746	0.00489380283538625	0.0571897192858312
GL22981-G	230.872053758423	50.4410223839166	411.30308513293	8.15413855021457	3.02753247044055	0.00490202589275246	0.0572343454414359
GL22213-G	2421.81452576146	1166.09208917195	3677.53696235096	3.15372773428418	1.65705811562847	0.00495489661610005	0.0577578638262086
GL30685-G	1326.01973283058	1957.83829394737	694.201171713779	0.354575336410515	-1.49583590629803	0.00495575361032879	0.0577578638262086
GL20190-G	1420.47666437895	642.057613300384	2198.89571545752	3.42476386839255	1.77600452014821	0.00496615758371742	0.0578272560935554
GL25575-G	303.344943743335	146.361230959951	460.328656526719	3.14515431106671	1.65313080195331	0.00497090715432983	0.0578307416924942
GL21012-G	637.76964407171	1132.60404400442	142.935244138996	0.126200541924286	-2.98620998940207	0.00497851222386625	0.0578674117613076
GL25220-G	116.689471274119	199.17978560309	34.1991569451479	0.171699938533408	-2.54203857201536	0.00498694699529098	0.0579136516566634
GL16153-G	479.676218899141	769.985848608632	189.366589189649	0.245935155213353	-2.02365011909598	0.00500199478892286	0.0580365377518327
GL26022-G	3005.73849151659	1555.13765335447	4456.3393296787	2.86555940566821	1.51881680495187	0.00503031654261766	0.0582789615925743
GL16050-G	148.636657897647	17.3530854355852	279.920230359709	16.1308622261312	4.0117516503132	0.00503185801514955	0.0582789615925743
GL29646-G	3.55938391954325	0	7.11876783908649	Inf	Inf	0.00503780010129	0.0582958257491216
GL24563-G	87.3053704809686	133.131216832666	41.4795241292717	0.311568729829968	-1.68237764833959	0.00504244451872206	0.058297657046969
GL30288-G	1139.37415585157	599.144566128551	1679.60374557459	2.80333635741297	1.48714485605736	0.00504875125074603	0.0583186866697285
GL23763-G	381.572096141761	187.320686701481	575.823505582042	3.07399847673893	1.62011645012897	0.00508532574527189	0.0586889947245188
GL21890-G	79.0488718701607	23.7738712720614	134.32387246826	5.65006308527106	2.49826697589944	0.00511389221637681	0.0589326830693006
GL24931-G	4200.71628409373	6081.89460275196	2319.5379654355	0.381384110863406	-1.39068335521171	0.00511551108135214	0.0589326830693006
GL25093-G	80.968061203835	40.3755615425799	121.56056086509	3.01074601122	1.59012100636581	0.00512347664930976	0.0589721692274405
GL21038-G	163.37806962471	242.945141616755	83.8109976326639	0.344979105467667	-1.53541911082568	0.00514400344165806	0.0591076632304871
GL15688-G	578.318952625845	305.187142749184	851.450762502505	2.78992999125872	1.48022892043042	0.00514434529539676	0.0591076632304871
GL30989-G	228.678569961666	62.5581958119416	394.798944111391	6.31090681224583	2.65784732050645	0.0051903345710704	0.0595582595880661
GL27036-G	1582.22442059361	290.855172171043	2873.59366901617	9.87980941706033	3.30448321228426	0.00519272859663554	0.0595582595880661
GL20116-G	54.1902265584335	83.9306698955691	24.4497832212979	0.291309282431792	-1.77937642188507	0.00520926663379486	0.0596501091478671
GL29485-G	844.148608153458	1239.32417708616	448.973039220752	0.362272476823905	-1.46485289179555	0.00520991718990605	0.0596501091478671
GL26815-G	440.91720828611	766.918819103591	114.915597468628	0.149840627985823	-2.73849924381006	0.00523312845321191	0.0598631199379303
GL19944-G	42.4464656051039	10.3053065895895	74.5876246206183	7.2377880242755	2.85554885559595	0.00525212895658009	0.0599987260553622
GL24572-G	481.772985946683	711.299678837659	252.246293055707	0.35462731189181	-1.49562444411744	0.00525421702585627	0.0599987260553622
GL16907-G	337.115044095268	498.745344848152	175.484743342385	0.351852393521213	-1.5069577677195	0.00526631839922722	0.0600841155381543
GL24842-G	267.193721286648	396.081891774272	138.305550799023	0.349184231017165	-1.51793968582555	0.00528082581813874	0.0601967820234324
GL20757-G	58.406371689677	87.845010568959	28.967732810395	0.329759568844893	-1.6005135711959	0.00529036057143546	0.0602177523006279
GL27134-G	150.097792232159	76.287551164424	223.908033299894	2.9350533590638	1.5533867316682	0.00529193329182894	0.0602177523006279
GL16426-G	7.95494679745451	1.96780088673751	13.9420927081715	7.08511354077427	2.82479097288916	0.00529825714620337	0.0602369655423559
GL23535-G	5576.29760021769	2567.66407838433	8584.93112205105	3.34347907669177	1.74135008904083	0.00533024149128775	0.0605476295273465
GL23259-G	6.64705769861997	0.928069339188487	12.3660460580515	13.3244850744282	3.73600787590761	0.00534529375933786	0.0606655828843629
GL26701-G	311.124058478299	171.562828974725	450.685287981873	2.62694017506711	1.39338334545945	0.00538028929852985	0.0610074931073412
GL24799-G	52.0628659991648	19.6375184117788	84.4882135865508	4.30238749188765	2.1051374660556	0.00538608528964378	0.0610074931073412
GL17133-G	492.63880756321	263.203625263971	722.073989862448	2.74340442362171	1.45596731520313	0.00538950381586977	0.0610074931073412
GL20742-G	436.935276146064	653.335714828399	220.534837463729	0.337552092222072	-1.566817933787	0.00540043399255814	0.0610780154336754
GL20952-G	938.223127792586	1362.91446142108	513.531794164095	0.376789452823509	-1.40816951362082	0.00543511994400004	0.0613774724563506
GL23620-G	55.0945663565319	27.7575262698231	82.4316064432407	2.96970290658996	1.57031860892898	0.00543919128926507	0.0613774724563506
GL27235-G	3.62947987930515	0.408203565413978	6.85075619319632	16.7826956294433	4.06890255434154	0.00544108105192119	0.0613774724563506
GL30220-G	1452.72762177298	771.204003148117	2134.25124039785	2.7674275959223	1.46854557233825	0.00545002041133279	0.0614249915396961
GL23196-G	213.140989192548	110.453873318039	315.828105067057	2.8593664991509	1.51569554918203	0.00547223278436152	0.0616218934426152
GL22010-G	261.519414898592	122.054646178307	400.984183618878	3.28528406065828	1.71601811794041	0.005483368247513	0.0616938271657415
GL31405-G	337.310041970452	172.29717105269	502.322912888214	2.9154449247144	1.54371606925672	0.00549835321176228	0.0618089100232274
GL18263-G	82.5979241108054	40.4878695505894	124.707978671021	3.08013190259862	1.62299213376118	0.00553991397762563	0.0622157140625874
GL24968-G	79.4687329391964	117.932870063073	41.0045958153198	0.347694377262164	-1.52410835816862	0.00554411672831675	0.0622157140625874
GL22046-G	46.7335389039242	15.6711347400509	77.7959430677974	4.96428269925937	2.31158527445427	0.00557102057157871	0.0624636862188657
GL25318-G	159.050454924641	237.980586619672	80.1203232296087	0.336667475140116	-1.57060374325131	0.00557810600816311	0.062474398231443
GL24659-G	25.465049030579	10.2774482925585	40.6526497685995	3.95551975659507	1.98386727775615	0.0055815911001697	0.062474398231443
GL25873-G	543.494007637915	31.7221773385421	1055.26583793729	33.2658703302548	5.05597087412724	0.00561752505945566	0.0628224941029486
GL21364-G	385.363314141704	568.337183764752	202.389444518657	0.356108046948466	-1.48961305833978	0.00563173355457782	0.0629272377830944
GL25464-G	490.947750928162	254.791708028805	727.103793827519	2.85371843319688	1.51284299596651	0.00569815400784163	0.0636147004569605
GL18380-G	241.152906088846	117.342683132121	364.963129045572	3.11023337206841	1.63702283504852	0.00572276776305703	0.0638346498548722
GL19531-G	4.49488329162409	8.33934250071395	0.650424082534234	0.0779946479567843	-3.68048106107064	0.00573593816459763	0.0639266864913775
GL16479-G	4.02618944828667	0	8.05237889657333	Inf	Inf	0.00577456705306848	0.0642575976045049
GL31212-G	3477.87261546723	1787.11997922932	5168.62525170514	2.89215347138252	1.53214411056282	0.00577720995522809	0.0642575976045049
GL16906-G	263.048679942342	137.120274435392	388.977085449292	2.83675836451574	1.50424326687537	0.00578046414772345	0.0642575976045049
GL15624-G	1432.68883778906	2102.61488243988	762.762793138244	0.362768664632075	-1.46287825129304	0.00579409132849463	0.0643540314647758
GL17104-G	575.870690800825	840.734180328815	311.007201272836	0.369923346224843	-1.43470174165458	0.00582206114332224	0.0646094658902413
GL17897-G	104.502289588414	26.3233101187853	182.681269058043	6.9399049068557	2.79491589459783	0.00585052620963025	0.0648699557117279
GL31138-G	50.2520814448991	20.7089938355571	79.7951690542411	3.85316494310959	1.94604394501976	0.00589308730025005	0.0652861632282604
GL20588-G	6481.18485366775	9596.12911000937	3366.24059732613	0.350791507568914	-1.51131427337757	0.00593243206817704	0.0656226231646355
GL23298-G	227.678604810387	335.861251552686	119.495958068088	0.355789652767798	-1.4909035407681	0.0059335576928393	0.0656226231646355
GL31397-G	1280.69221718201	690.593626572165	1870.79080779185	2.70896043028622	1.4377393202853	0.00597569226135829	0.0660324157622032
GL30169-G	667.955429026009	998.832071632353	337.078786419665	0.337472930628659	-1.56715630950613	0.00598719912588412	0.0660861963934279
GL16892-G	142.767713636904	210.148999069388	75.3864282044205	0.358728466651079	-1.47903586097523	0.00599073023097023	0.0660861963934279
GL29958-G	2002.8753538262	2928.83180786571	1076.91889978669	0.367695712978295	-1.44341573885475	0.00600226597225224	0.0661572911869532
GL17951-G	190.708803226566	88.1615348697938	293.256071583339	3.32634943364417	1.73393973197616	0.00602511680044649	0.0663528752727137
GL26879-G	1086.6220847334	1589.67049311827	583.573676348526	0.367103546851271	-1.44574104146865	0.00604787722064471	0.0665471333465521
GL24810-G	76.3675827413112	113.706761894164	39.0284035884585	0.343237314459675	-1.54272169339134	0.00605761583908415	0.0665979000244488
GL26929-G	579.568803177352	853.127149664695	306.010456690008	0.358692671790225	-1.47917982402711	0.00611825560218546	0.067199064834823
GL31597-G	238.618069057376	122.046000200025	355.190137914727	2.91029724310994	1.54116651026778	0.00612381056932071	0.067199064834823
GL25851-G	96.9780283846866	142.696891851326	51.2591649180475	0.359217108747217	-1.47707203067421	0.00612863359186641	0.067199064834823
GL15196-G	27.7982139687005	43.5370870324534	12.0593409049476	0.276990072761605	-1.85209382342967	0.00613298121539824	0.067199064834823
GL17079-G	91.0945538199676	137.465289389912	44.7238182500227	0.325346263398655	-1.61995211041124	0.00615125740139308	0.0673425357465064
GL30471-G	214.716890297271	318.195239035203	111.238541559338	0.349592099167238	-1.51625551480013	0.00616690086001689	0.0674569668989221
GL24223-G	400.467278535819	608.522773476544	192.411783595094	0.316194877138005	-1.66111410096548	0.0061784729721963	0.0675267083883019
GL24943-G	207.265258838933	300.764307341043	113.766210336822	0.378257019067824	-1.40256124104975	0.00619236436179163	0.0675360487491492
GL30566-G	878.751765834467	1274.73432398438	482.769207684553	0.378721431282703	-1.40079103138768	0.00619249573554803	0.0675360487491492
GL18096-G	6004.61752170339	134.821254864924	11874.4137885419	88.0752356179945	6.46066452409619	0.00619708581111465	0.0675360487491492
GL17930-G	1049.81089909028	545.270369400377	1554.35142878019	2.85060681087344	1.51126905957673	0.00620011590286533	0.0675360487491492
GL24488-G	304.100835043872	447.481018994896	160.720651092848	0.359167527270427	-1.47727117455122	0.0062256321388588	0.0677571940070939
GL23355-G	103.557052353138	155.5225987737	51.5915059325766	0.331729962972437	-1.59191876777963	0.00624445706422646	0.0679052046440359
GL24020-G	415.200116903757	612.53565740911	217.864576398405	0.355676561459171	-1.49136218874951	0.00626049486243546	0.0680226845630006
GL24554-G	2958.31907489348	1559.4878969914	4357.15025279556	2.79396221105754	1.48231250811725	0.0062781364206649	0.068104083940202
GL26761-G	1082.87537334831	579.766418368333	1585.98432832829	2.73555742119699	1.45183483918117	0.00627846806928526	0.068104083940202
GL26572-G	4286.81390650036	6292.23241713108	2281.39539586964	0.362573287925342	-1.46365545440871	0.00633142926802652	0.0686212871876602
GL28599-G	104.961066782569	154.509860552522	55.4122730126168	0.358632599980768	-1.479421458625	0.00633739290413129	0.0686286839909884
GL17909-G	203.802384169412	297.723177195903	109.88159114292	0.369073016678906	-1.43802183041832	0.00634969101250336	0.0687046084158877
GL29782-G	22.5747366599798	4.03970480691335	41.1097685130463	10.1764288426949	3.34715946820413	0.00636467289210169	0.0687767338020711
GL18640-G	611.337374284527	907.82881996323	314.845928605823	0.346811999886251	-1.52777427742082	0.00636694195951455	0.0687767338020711
GL23804-G	1936.68511655888	2845.92780134618	1027.44243177158	0.361021959617382	-1.46984150135509	0.00639426056942381	0.0690144651990551
GL15546-G	1817.21216978176	979.768584244451	2654.65575531906	2.70947221416188	1.43801185225537	0.00640938177272534	0.0691202623539965
GL17634-G	16.0358315776827	25.9057105805872	6.16595257477825	0.238015188025717	-2.07087445836985	0.00641792692273714	0.069155025174933
GL16225-G	98.084685303277	145.168356952402	51.0010136541524	0.351323213438827	-1.50912919009866	0.00644039868243017	0.0693396693274068
GL29594-G	148.490220232815	76.2823703921596	220.698070073471	2.89317268116979	1.5326524341671	0.00646469062526251	0.0695188218032512
GL16414-G	51.733379571528	22.7637306245522	80.7030285185038	3.54524615712418	1.82588580160673	0.00646773801924823	0.0695188218032512
GL23467-G	67.4034028875345	0	134.806805775069	Inf	Inf	0.00649386241302557	0.0697419355845185
GL18797-G	31.0206397278281	14.0925334896847	47.9487459659715	3.40242199893074	1.7665620880935	0.00651314791824031	0.0698912941350395
GL15283-G	239.852006100147	377.270772774956	102.433239425338	0.271511197837844	-1.88091639508246	0.00652457365645043	0.0699561342125193
GL25981-G	11.5980999062709	19.0515574626513	4.14464234989052	0.217548741514476	-2.20058942375048	0.00654553732500784	0.0701230482592555
GL30955-G	132.342513995297	65.913347029875	198.771680960718	3.01565145630711	1.5924696940857	0.00655790748052136	0.0701256764117872
GL24906-G	171.913520525056	312.972481092553	30.8545599575599	0.0985855364978095	-3.34248018570164	0.00656304733908947	0.0701256764117872
GL17468-G	128.348075358312	26.5158526372535	230.180298079371	8.68085598559929	3.11783730825634	0.00656636061718073	0.0701256764117872
GL23527-G	44.334841008356	12.7796916981191	75.889990318593	5.93832716087842	2.57005657806267	0.00657215496405195	0.0701256764117872
GL26886-G	10.9870062329244	3.41130881570636	18.5627036501424	5.44151956125342	2.44400958481347	0.00657276443782661	0.0701256764117872
GL23722-G	985.230781706701	463.958786823072	1506.50277659033	3.24706163430164	1.69913476948923	0.00657842511823653	0.0701284941849744
GL28522-G	165.025069846617	15.7802065622793	314.269933130954	19.9154511628624	4.31581625764503	0.00659241720181235	0.070220050440616
GL22015-G	1226.69761687536	1913.25825042781	540.136983322904	0.282312637722654	-1.82463438242385	0.00660131337891201	0.070257221424211
GL31295-G	482.732812018229	716.951448863261	248.514175173196	0.346626226318699	-1.52854727954536	0.00660985859192346	0.0702905993470093
GL29001-G	9.64866113920033	1.48011639913504	17.8172058792656	12.0377058788604	3.5894885673379	0.00665091448178709	0.0706693652418833
GL25336-G	170.309855338774	84.9428727674086	255.676837910139	3.00998576549483	1.58975666436087	0.00667181604008234	0.0708159581026226
GL30767-G	324.453848286862	127.207188090712	521.700508483012	4.10118733314806	2.03604164428231	0.00667560974803484	0.0708159581026226
GL29700-G	2269.42222346659	3359.38201313759	1179.46243379558	0.351095061288963	-1.51006639232872	0.00668579523045377	0.0708661574386189
GL21453-G	556.480974865797	818.908221235216	294.053728496379	0.359080200773705	-1.47762198806433	0.00670960584664234	0.0710605769984656
GL21633-G	472.437434239185	696.667560656259	248.207307822112	0.356277975090876	-1.48892479527614	0.00671905538627439	0.0711027074467717
GL26552-G	726.622482443928	377.702494611498	1075.54247027636	2.84759165115564	1.50974227653913	0.00673660388080693	0.0712029906341015
GL18128-G	9.83537398011395	2.96336478919814	16.7073831710298	5.63797721830617	2.49517764834056	0.00673949045632511	0.0712029906341015
GL17673-G	30.4801389163023	14.475573339053	46.4847044935515	3.2112513545935	1.68313559369438	0.00675515424306079	0.0713095030593578
GL31760-G	11.2902529881196	18.7443249397476	3.83618103649154	0.204658265839004	-2.28871115865062	0.00676054696184139	0.0713095030593578
GL15941-G	1300.65656887367	213.876068748433	2387.4370689989	11.1627125136991	3.4806157362622	0.00676681448134919	0.0713177243999454
GL31271-G	1045.9935450626	221.021228605537	1870.96586151967	8.46509574362574	3.08152638567235	0.00678051748506175	0.0714042339695117
GL16093-G	1955.84696598746	1020.78100984657	2890.91292212835	2.83205985832639	1.5018517584993	0.00681032886032139	0.0716601000322886
GL23766-G	339.897581721577	182.065115116003	497.730048327151	2.73380239816959	1.45090896734651	0.0068370031221336	0.0718825692331118
GL26773-G	502.10462765692	737.331774759648	266.877480554191	0.3619503318451	-1.46613635591311	0.00687750381050425	0.0722499288742949
GL25329-G	103.510706550059	152.330079402099	54.6913336980198	0.359031741548913	-1.47781669832962	0.00689814786123198	0.0724082645046119
GL19963-G	474.508805308392	699.564917428194	249.45269318859	0.356582622961784	-1.48769169584397	0.00695817485142409	0.072979404515138
GL31413-G	1557.99815322235	821.908627488797	2294.0876789559	2.79117118646765	1.4808706096402	0.00698421423075471	0.0731372215048282
GL22740-G	58.3757204200387	95.9642612449647	20.7871795951127	0.216613761471575	-2.20680319461826	0.00698447802135373	0.0731372215048282
GL17535-G	128.656604387046	56.5657042732821	200.74750450081	3.54892610425129	1.82738253491165	0.00699300896596181	0.0731675938105264
GL25471-G	2683.51753720512	1011.09035803624	4355.944716374	4.30816561719983	2.10707371193416	0.00700527431260454	0.0732021543357526
GL16017-G	308.506114534271	451.440492885119	165.571736183423	0.366763147730207	-1.44707941031063	0.00700757829885927	0.0732021543357526
GL22344-G	281.202820992757	415.214128344861	147.191513640652	0.354495436432742	-1.49616103971659	0.00702218481220402	0.0732424964142216
GL21852-G	340.214125074294	497.251293909849	183.176956238739	0.368379043920495	-1.44073710211149	0.00702271262271029	0.0732424964142216
GL27860-G	94.0541133072773	138.845097582948	49.2631290316062	0.354806398563518	-1.49489606751271	0.0070345169611352	0.0732589979298263
GL17172-G	21.6510802307268	4.25547004871222	39.0466904127414	9.17564686527583	3.19780986873834	0.00703556978964395	0.0732589979298263
GL24718-G	400.985225859864	586.732799523724	215.237652196004	0.366841009009077	-1.44677316863986	0.0070607471166613	0.0734300370646223
GL24863-G	135.981982852438	199.742287621113	72.2216780837617	0.361574301285451	-1.46763595232664	0.00706329713972896	0.0734300370646223
GL17629-G	410.276216612002	212.39521579779	608.157217426215	2.86332823054362	1.5176930595916	0.00707093062064952	0.0734506342248925
GL29901-G	1283.89858097763	1863.46378326922	704.333378686035	0.37796998525529	-1.40365642087123	0.00710267043654371	0.0737150815404207
GL25720-G	229.237283183677	101.414972922579	357.059593444774	3.52077788077068	1.81589421316562	0.00710773352598285	0.0737150815404207
GL21115-G	901.636495048461	484.876513845107	1318.39647625181	2.71903554535325	1.4430950115207	0.00711392618103601	0.0737204710706243
GL23745-G	605.766346265853	328.7033383054	882.829354226306	2.68579369706937	1.42534849179231	0.00717084060691865	0.0742510547306038
GL24321-G	191.112100320062	96.3364015387766	285.887799101347	2.96759889859778	1.56929611011623	0.00719962310866648	0.074489731128281
GL21507-G	67.5474913950071	100.857093035262	34.2378897547525	0.339469329566957	-1.55864685938778	0.00721182164002014	0.0745565809165169
GL30188-G	117.362568540861	174.702752961887	60.022384119834	0.343568622143741	-1.54132981261568	0.00726950287012945	0.0750908679536991
GL23814-G	1564.63932949644	2276.36320405066	852.915454942223	0.374683378041125	-1.41625611761945	0.00727505985022756	0.0750908679536991
GL23419-G	2738.80691188843	1477.40023768763	4000.21358608923	2.70760318297376	1.43701631797324	0.00730399497517454	0.0753296942082485
GL18519-G	766.357464309167	1138.92260151729	393.79232710105	0.34575863766022	-1.53216280199632	0.00731321219843303	0.0753649425207274
GL21086-G	3260.48962432276	1828.70698595894	4692.27226268658	2.56589617621329	1.35946279587866	0.00731950120465886	0.0753699826898113
GL21108-G	84.8936137660135	126.740122497314	43.047105034713	0.339648598932238	-1.5578851918793	0.00735686195717709	0.0756947119030216
GL27630-G	2.58526532864814	0	5.17053065729628	Inf	Inf	0.00738737732159824	0.0759073896203595
GL29368-G	4150.62649009756	1406.72698494772	6894.5259952474	4.90111163645847	2.29310900851685	0.00738921491879606	0.0759073896203595
GL22882-G	1068.66491512623	1566.86321027865	570.466619973805	0.364081954462607	-1.4576648587808	0.00740509906499149	0.0760104757895454
GL26589-G	605.259325415907	328.495368446297	882.023282385518	2.68504023833661	1.42494370877445	0.00741281708588587	0.0760296432763117
GL30986-G	291.772348707731	159.718987623417	423.825709792045	2.65357122592922	1.40793527342101	0.00744523062936397	0.0763018706850038
GL29275-G	183.066008790718	269.596195364028	96.5358222174093	0.358075610403403	-1.48166383913976	0.00745642086327135	0.0763153969741653
GL24056-G	280.627299559284	409.738471190133	151.516127928436	0.369787409730747	-1.43523198920482	0.00745829581817544	0.0763153969741653
GL18850-G	1755.79906175929	2569.85311723915	941.745006279421	0.366458689783468	-1.44827751973044	0.0074769472518932	0.0764460499908357
GL29480-G	34.992726609032	52.5615211331749	17.423932084889	0.331495963382453	-1.59293679210176	0.00748647082694376	0.0764832455944451
GL21340-G	35.7495823493764	16.2938083541977	55.2053563445551	3.38811867333231	1.76048440785475	0.00751515796763435	0.0767160076900302
GL22396-G	422.065876590172	217.660694481091	626.471058699254	2.87820021980899	1.52516695555224	0.00754947804038619	0.077005861173327
GL19821-G	234.91811999448	124.774387428675	345.061852560285	2.76548624818962	1.46753316804625	0.00757354102398608	0.0771907181229013
GL25355-G	297.976170106201	113.845969814996	482.106370397406	4.23472496374572	2.08226827266839	0.00759987324049716	0.0773983955801415
GL31285-G	67.6072881355317	100.755472599334	34.4591036717291	0.342007265538415	-1.54790112110688	0.00765215025090834	0.077869767040371
GL21473-G	226.674031646189	122.26986981531	331.078193477068	2.70776597682786	1.43710305698553	0.00766386591933622	0.0779279637103084
GL25072-G	54.8331672790884	26.7712541452935	82.8950804128833	3.09642125703164	1.63060175833239	0.00769128314414822	0.0781456016092307
GL20608-G	265.688706711699	20.9782185003754	510.399194923022	24.32995894832	4.60466198092182	0.00772137134902865	0.0783900161567401
GL29787-G	134.544770565123	72.2244152444739	196.865125885772	2.72574205300797	1.44664904106679	0.00773551884698016	0.0784723399035966
GL30789-G	1312.8639563128	697.224036519689	1928.50387610591	2.76597445741022	1.46778783387895	0.00775454006605108	0.0786039377210092
GL23028-G	258.741565303018	377.327004087826	140.15612651821	0.37144472831207	-1.42878054394188	0.00777413908619615	0.0787411827163826
GL29152-G	41.8535988786248	5.49206710387049	78.2151306533791	14.2414739612809	3.83202656468773	0.00784308448788707	0.0793248019112728
GL22109-G	9587.91555807267	13983.2402656434	5192.59085050196	0.371343891105131	-1.42917224983364	0.00784396848449292	0.0793248019112728
GL17167-G	16.5202593068649	4.50654856761118	28.5339700461186	6.33166815313915	2.66258564486768	0.00785714911625357	0.0793963085269947
GL19262-G	701.995111474812	114.292618648438	1289.69760430119	11.2841723249711	3.4962286980471	0.00787515167170924	0.079516391588082
GL17358-G	115.397070622834	170.456470496253	60.3376707494155	0.353977004062992	-1.49827245548839	0.00788537861139883	0.0795447625578459
GL18438-G	48.859215868098	73.3347733462231	24.3836583899729	0.332497903482355	-1.58858285095066	0.00789425735917855	0.0795447625578459
GL22717-G	831.627255949995	106.314822283003	1556.93968961699	14.6446154560887	3.87229840576408	0.00789632502498047	0.0795447625578459
GL21999-G	269.948478920711	419.466633531291	120.430324310132	0.287103465885443	-1.80035734816129	0.00790627782694993	0.0795833310311498
GL28574-G	321.001764039096	80.5397850273551	561.463743050838	6.9712595192567	2.80141933586771	0.00791936395741974	0.0796067235879715
GL20241-G	568.179993225269	317.680404984011	818.679581466527	2.57705407265435	1.36572280864955	0.00792085368212752	0.0796067235879715
GL26138-G	39.2252690734356	62.6248155553281	15.825722591543	0.252706893444839	-1.98446307562629	0.00794378394816072	0.079775480994087
GL21142-G	2101.3076577078	1151.7852080419	3050.83010737371	2.64878389310131	1.40533014303967	0.00797238540624546	0.080000886759969
GL20634-G	58.9941121621354	87.718125815901	30.2700985083697	0.345083735280656	-1.53498161758717	0.00801505526675357	0.0803062467769785
GL16357-G	11.1873562587046	3.84726648329824	18.527446034111	4.81574284353381	2.26775835549798	0.0080151752266057	0.0803062467769785
GL21901-G	162.577789000405	240.737918948714	84.417659052097	0.35066207858215	-1.51184667227939	0.00807263094923935	0.0808167988620631
GL30548-G	3180.80266621084	1716.50019219231	4645.10514022937	2.70614891938734	1.43624123301365	0.00807857035181377	0.0808167988620631
GL31756-G	124.951481727115	39.9698405746768	209.933122879553	5.2522882218489	2.39294608698914	0.0081083933192303	0.0810527470641521
GL23052-G	238.207999087249	126.483654816445	349.932343358053	2.76662106155835	1.46812505448327	0.00812625087378628	0.0811688163757515
GL23370-G	706.852055057842	165.332108382585	1248.3720017331	7.5506930501625	2.91660907015221	0.00819600248469457	0.0818026515273471
GL15672-G	342.770916875927	180.998816870721	504.543016881133	2.78754870116917	1.47899701052944	0.00822515085749792	0.0820305720592367
GL20803-G	2336.75691116231	599.055852768455	4074.45796955616	6.80146592463224	2.76584572493207	0.00825102127302705	0.0822254765667074
GL22139-G	3904.08772284972	1877.2867818386	5930.88866386084	3.15928750004418	1.65959923053678	0.00826164248957369	0.082257268822981
GL24027-G	187.156829541372	275.257602893566	99.0560561891779	0.359866739911558	-1.47446532516714	0.0082668713415016	0.082257268822981
GL15682-G	111.614153357514	37.5415676977189	185.68673901731	4.94616369013787	2.30630998559166	0.00835909042369331	0.0831112318713807
GL15795-G	498.980514695809	32.4507907839891	965.510238607629	29.7530573302393	4.89496601771289	0.00838159774281485	0.0832713017338524
GL31764-G	726.027582337415	384.501580528789	1067.55358414604	2.77646084751558	1.47324705179373	0.00840039076073612	0.0833942535796531
GL16900-G	803.492088044198	455.902985190032	1151.08119089836	2.52483802100696	1.33619083587005	0.00841088494030771	0.0834346945032815
GL22215-G	1403.07944659975	2680.91490469697	125.243988502532	0.0467168832114379	-4.41991216395998	0.00844422635672358	0.0836957511600258
GL25288-G	1489.75833955662	2221.24158848555	758.275090627681	0.34137443426164	-1.55057307678249	0.00845008276429041	0.0836957511600258
GL26772-G	102.838715887003	151.821762577298	53.8556691967071	0.354729574222188	-1.49520848041618	0.0084667358723688	0.0837968260940081
GL30835-G	44.8800675289676	23.2288417822412	66.531293275694	2.86416748193439	1.51811585653078	0.00847366302587051	0.0838015608989249
GL25739-G	11311.2077864863	6258.74645750453	16363.669115468	2.61452820090629	1.38655063151129	0.00853726321271554	0.0843073574074174
GL30654-G	101.489085298651	151.720562514551	51.2576080827504	0.337842196424986	-1.56557856316258	0.00853995041081924	0.0843073574074174
GL23759-G	399.102165895022	217.279814795449	580.924516994596	2.67362395140795	1.41879656281706	0.00854427008122883	0.0843073574074174
GL16499-G	32.1440619829551	2.74004037247707	61.5480835934331	22.4624732583016	4.48944488108719	0.00855989761641731	0.0843545363079875
GL15566-G	26.3708607940432	12.1601500749004	40.581571513186	3.33725910150977	1.73866370029067	0.00856203412006429	0.0843545363079875
GL21509-G	16.3635155250958	25.9441558486153	6.78287520157621	0.261441352771485	-1.93544074135974	0.0085764663343088	0.0844327121320779
GL17760-G	61.0414090550811	33.9052018622826	88.1776162478797	2.60071055191008	1.37890584235634	0.00869097228160791	0.0854362352159781
GL30330-G	697.332149708063	1007.43371719288	387.230582223251	0.384373260111082	-1.37942011998011	0.00869155082381863	0.0854362352159781
GL18158-G	2659.20328128613	898.207582036159	4420.1989805361	4.92113300860352	2.29899051022124	0.00877718856611508	0.0862128234441916
GL15678-G	1389.97786246777	773.712663068863	2006.24306186668	2.59300791835188	1.37462661180229	0.00882518897076781	0.0866188298150511
GL30198-G	137.611826925474	202.139681592502	73.0839722584461	0.361551832290791	-1.46772560724485	0.00883484963348155	0.086623031776478
GL29044-G	498.623207554603	942.44212172393	54.8042933852754	0.0581513624253408	-4.10404319685083	0.00884201332922814	0.086623031776478
GL23208-G	11.2611244254987	3.69456862077737	18.8276802302201	5.09604291129895	2.34937742587866	0.00885068888330095	0.086623031776478
GL15443-G	1032.08324645768	551.228487967182	1512.93800494818	2.74466584723803	1.45663051721694	0.00885329082803388	0.086623031776478
GL30048-G	4640.57838408008	6716.13879408318	2565.01797407699	0.381918547653711	-1.38866310957407	0.00885894645871022	0.086623031776478
GL24115-G	1031.20485837853	1504.22492552228	558.18479123478	0.371078009521065	-1.43020558696681	0.00887104185528647	0.0866760818868028
GL16797-G	40.3382320748834	14.3361570285146	66.3403071212523	4.62748189694782	2.21022734617695	0.00888446806740902	0.0867420454815779
GL26862-G	141.880305479483	76.5263065155486	207.234304443417	2.70801393506834	1.43723516284284	0.0088982661527718	0.0868115380294816
GL15663-G	400.756178291172	622.126101859092	179.386254723253	0.288343881067191	-1.79413768753546	0.00891315204091563	0.0868915309615144
GL16893-G	31.091720400596	47.7325174979626	14.4509233032294	0.302747981056022	-1.72381075587668	0.00892955526159658	0.0869861848758977
GL30185-G	1643.69095884767	913.264050528233	2374.11786716711	2.599596322437	1.3782876121639	0.00893858182179718	0.0870088919657336
GL23772-G	288.744851346822	419.551273553013	157.938429140632	0.376446072498158	-1.40948488739219	0.0089933304289887	0.0874762941053205
GL23116-G	107.400005845975	55.5260769205861	159.273934771364	2.86845287123668	1.52027281466352	0.00900169608678231	0.0874921769990547
GL18543-G	128.465244482751	219.529482354796	37.4010066107061	0.17036894639172	-2.55326569928493	0.00901463397113044	0.0875109597259271
GL23642-G	204.365173734463	300.072379674627	108.657967794299	0.362105862299349	-1.46551656142666	0.00901709696598818	0.0875109597259271
GL18670-G	4.09976203653723	7.51408100189771	0.685443071176748	0.0912211448084786	-3.45448791390978	0.00906877230017354	0.0879467880901158
GL24441-G	31.5282579341538	48.4709472893743	14.5855685789332	0.300913627535615	-1.73257865111786	0.00908115447870447	0.0880011949670131
GL25252-G	590.657405790635	322.294920491528	859.019891089742	2.66532246235734	1.41431008709357	0.0091110978892097	0.0881949477514912
GL20939-G	816.870939235788	454.406492915279	1179.3353855563	2.59533128144843	1.3759187033609	0.00911472218778397	0.0881949477514912
GL18593-G	3204.88025945045	5113.77810461051	1295.98241429039	0.253429536397355	-1.98034341914287	0.00914436691329167	0.0883547157633363
GL26711-G	441.690051909285	237.055891734643	646.324212083928	2.72646339795433	1.44703078779013	0.00914483206630914	0.0883547157633363
GL26006-G	177.900229438779	261.448308578422	94.3521502991356	0.360882618870852	-1.47039843425868	0.00917938513738979	0.0885708913129258
GL19833-G	7.18932506945591	2.15268003543042	12.2259701034814	5.67941816817048	2.50574313943236	0.00918083806067803	0.0885708913129258
GL22435-G	521.305900012523	904.396267218749	138.215532806298	0.15282629729482	-2.71003528114394	0.00919285958779643	0.0886210759224144
GL25926-G	111.340105844149	60.0163161401399	162.663895548159	2.71032789097441	1.43846739699146	0.00922739355667802	0.0888880498658494
GL31713-G	3.53877015171864	6.73557753430203	0.341962769135253	0.0507696284978907	-4.29989048645747	0.00929904050558427	0.0894959655868423
GL18159-G	860.554874421156	119.428000617199	1601.68174822511	13.4112749099682	3.74537448491583	0.0093055560646877	0.0894959655868423
GL24698-G	925.351310924415	1313.96400924205	536.738612606777	0.408488062710629	-1.29163417592843	0.00931116163704585	0.0894959655868423
GL21649-G	1206.60855582236	1732.69940475812	680.517706886612	0.392750009042458	-1.34831678615208	0.00937148202097855	0.0900091713692655
GL15481-G	46.9946978032506	70.1532613188	23.8361342877013	0.339772290548003	-1.55735989368669	0.00945230408792595	0.090718383768536
GL21747-G	1052.95969736974	1533.75199403877	572.167400700704	0.373050794994592	-1.42255601213469	0.0095100332765399	0.0912050792831262
GL29875-G	570.522043028279	836.870318001357	304.173768055202	0.363465833967729	-1.46010833867084	0.00953691095199743	0.0913546844149629
GL23717-G	39.1675241881041	59.1539045663616	19.1811438098466	0.324258287774196	-1.62478464584469	0.00953969270881914	0.0913546844149629
GL30634-G	176.59225626957	95.2273422238618	257.957170315278	2.7088561361806	1.43768377592084	0.00954736457209947	0.0913608266674762
GL21724-G	4139.74219046137	2074.01270411218	6205.47167681056	2.99201237509629	1.58111614228876	0.00957505425901358	0.0915583738748208
GL17792-G	159.607023211625	89.8043810546569	229.409665368593	2.55454870546872	1.35306844267373	0.00958389658942681	0.0915755413085304
GL30610-G	305.089267181478	442.098690143434	168.079844219523	0.380186252451894	-1.39522172986056	0.00959097393981244	0.0915758312622063
GL29884-G	90.2651858436489	49.0600402294299	131.470331457868	2.67978442013185	1.42211694526646	0.00960188555645584	0.0916127039692684
GL21106-G	160.617554629954	262.387231576137	58.8478776837714	0.224278739976322	-2.1566352251739	0.0096334888440048	0.0918467993601191
GL23433-G	405.407361734384	216.790202758125	594.024520710642	2.74008932669988	1.45422292569906	0.00964954465154145	0.0919324286999862
GL30612-G	4403.97352213583	2441.97318689036	6365.97385738129	2.6068975251476	1.38233387291296	0.00966678160521249	0.0920291772598801
GL30036-G	3356.3341395433	4887.18619503171	1825.48208405488	0.373524153000484	-1.42072656060805	0.00970360300735045	0.0922460439145334
GL26532-G	38.5102755455807	57.3292977807395	19.6912533104219	0.343476269075066	-1.54171766882913	0.00970375852490705	0.0922460439145334
GL25042-G	845.820439359635	1234.40924635578	457.231632363491	0.370405223157011	-1.43282365241883	0.0097758465219824	0.0928633958721939
GL18828-G	320.636787148724	464.824229786693	176.449344510755	0.379604446592053	-1.39743120305855	0.00978405137247451	0.0928734460082588
GL17423-G	1048.24089847786	564.213754084984	1532.26804287074	2.71575804697583	1.44135495234512	0.00982791505239899	0.0932217197853467
GL25811-G	675.717243853138	376.783974930744	974.650512775532	2.58676211735034	1.37114738765283	0.0099089062793496	0.0938750099671781
GL15944-G	38.8008798949891	10.0585510598316	67.5432087301467	6.71500381400632	2.74738821907885	0.00991123614274478	0.0938750099671781
GL26606-G	302.818892926849	142.986856641964	462.650929211734	3.23561857416169	1.69404154794137	0.00997807507655505	0.0944392466277006
GL22251-G	851.057307992177	241.99526238515	1460.1193535992	6.03366916859446	2.59303559441087	0.0100070180093764	0.0946442496592767
GL22366-G	499.367668276615	968.364972305041	30.3703642481896	0.0313625183859116	-4.99481477837684	0.0100236906573693	0.0947274058063263
GL23923-G	512.983361773118	745.684867634123	280.281855912113	0.375871722865156	-1.41168771054315	0.0100303894105044	0.0947274058063263
GL20789-G	350.286219230896	190.190962988955	510.381475472837	2.68352116973338	1.42412726927323	0.01003823529853	0.0947326562849651
GL22827-G	1209.0003002396	675.974094762421	1742.02650571678	2.57706104304046	1.36572671082917	0.0100614683149438	0.0948300984608868
GL24353-G	216.120832372886	315.831436519211	116.410228226562	0.368583411168701	-1.43993695382435	0.0100631555042372	0.0948300984608868
GL21993-G	258.581877659102	142.576382462513	374.58737285569	2.62727505345549	1.39356724633517	0.0100875328407416	0.094990934250317
GL27608-G	35.3134387541275	53.6765184023927	16.9503591058624	0.31578723081091	-1.66297525940241	0.0101249279397413	0.0952740322787386
GL31352-G	508.425277250007	740.856537726748	275.994016773267	0.372533685968582	-1.42455720922527	0.0101536542147675	0.0954752073233745
GL25081-G	12.6081254395973	4.76648145449844	20.4497694246961	4.29032812146922	2.10108798831086	0.0101735344607935	0.0955300534799554
GL25765-G	270.803526553326	393.618329844513	147.98872326214	0.375970101089039	-1.41131015831869	0.0101741896126401	0.0955300534799554
GL24618-G	1170.80419630407	605.113224947366	1736.49516766077	2.86970288545886	1.5209013752758	0.0102150864538091	0.0957838524701324
GL25767-G	110.366886528018	44.8170945506616	175.916678505375	3.92521381113891	1.97277124148667	0.010215961487003	0.0957838524701324
GL24889-G	323.926989003639	176.415943596148	471.438034411129	2.67230968358703	1.41808720582338	0.0102626810547561	0.096152516443083
GL22249-G	162.281596102618	261.857056410321	62.7061357949159	0.239467046084325	-2.06210095968506	0.0103100093833738	0.096470037765305
GL29765-G	34.6852317665084	52.8997475378059	16.4707159952109	0.311357175824701	-1.68335756560822	0.0103114184267802	0.096470037765305
GL21676-G	140.443062714554	205.032187213495	75.853938215613	0.369961122916902	-1.43455442069133	0.0104119768255333	0.0973407473725214
GL28077-G	73.3495857486741	37.9282811428111	108.770890354537	2.86780436859194	1.51994661187503	0.0104258387350787	0.0973687467721813
GL15445-G	27.7624100971962	13.375906403154	42.1489137912384	3.15110711161225	1.65585879490303	0.0104299573302714	0.0973687467721813
GL23943-G	16.7674041135767	26.2022519376406	7.33255628951274	0.27984450752415	-1.83730266248498	0.0104580735775508	0.0975055959055807
GL18541-G	2196.37100920227	1260.05571100007	3132.68630740447	2.48614904885289	1.31391279099821	0.0104596229851773	0.0975055959055807
GL30512-G	216.807523206701	317.515074962925	116.099971450477	0.365651840196984	-1.45145747226704	0.0104815274805479	0.097590247621975
GL30540-G	210.282889869655	302.429522059882	118.136257679429	0.390624092763131	-1.35614716092646	0.0104864117706688	0.097590247621975
GL28398-G	61.680439926994	31.8854621720601	91.475417681928	2.86887538867428	1.5204853051418	0.0104912332380069	0.097590247621975
GL16595-G	8.20925210658736	13.8503093387741	2.56819487440066	0.185425091352363	-2.43109161510777	0.0105113823296382	0.0977077348881601
GL24300-G	25.7881833704383	38.9755718652823	12.6007948755942	0.323299807354936	-1.62905544708362	0.0105293768598032	0.0978050409529251
GL27217-G	1899.93620869147	1071.42644069821	2728.44597668473	2.54655464252561	1.34854667409975	0.0105627434177389	0.0980062716610149
GL22927-G	14.1130387663299	22.3701038041868	5.85597372847303	0.261776779389688	-1.933590964545	0.0105696363031326	0.0980062716610149
GL22007-G	232.811951535823	119.542357406545	346.081545665102	2.89505371295408	1.53359011529348	0.0105739466821539	0.0980062716610149
GL17797-G	644.288421138916	339.925476937685	948.651365340146	2.79076276919971	1.48065949228453	0.0105812080908352	0.0980062716610149
GL16341-G	115.925247942697	168.725487561694	63.1250083237007	0.374128468887188	-1.41839434455686	0.0106159727167605	0.0982582375030642
GL28696-G	60.1820664888237	89.3820381541372	30.9820948235102	0.34662551294794	-1.52855024867302	0.010628794794905	0.0982718916373681
GL16161-G	30.0094717349274	44.8423660553286	15.1765774145261	0.338442833185933	-1.56301592798276	0.0106452202509534	0.0982718916373681
GL30821-G	4.02683471254689	0.519865773774509	7.53380365131926	14.4918246812436	3.85716735250454	0.0106465505671713	0.0982718916373681
GL24474-G	259.171337915075	143.275613397627	375.067062432523	2.61780112845594	1.38835550145111	0.0106476970700588	0.0982718916373681
GL30689-G	257.300177985212	405.431430558629	109.168925411795	0.269266063712365	-1.89289568012021	0.0106623642621271	0.0983288811044029
GL23614-G	31.8845732519929	12.5171684250996	51.2519780788861	4.09453450958723	2.03369944725527	0.0106690051833173	0.0983288811044029
GL23718-G	250.652769696485	364.197936778752	137.107602614217	0.37646452318457	-1.40941417856184	0.01068010876547	0.098361455285105
GL24166-G	1389.06410395135	708.961327355772	2069.16688054693	2.91858921030904	1.54527116666231	0.0107665197482729	0.0990499297174978
GL30678-G	602.652086633504	325.854464980157	879.44970828685	2.69890335349679	1.43237331547562	0.010776052954411	0.0990499297174978
GL18620-G	948.562584544044	17.0811661897816	1880.04400289831	110.065318843569	6.78221614265176	0.0107777299438662	0.0990499297174978
GL20513-G	1841.5714956779	722.794184686752	2960.34880666906	4.09570091927625	2.03411036913901	0.0108227273088959	0.0993502651090445
GL25837-G	110.843912453894	60.5798079542069	161.10801695358	2.65943426356459	1.41111937656991	0.010825700299685	0.0993502651090445
GL24751-G	1007.74942760519	569.966310055611	1445.53254515478	2.53617190990418	1.34265253931032	0.0108525282769033	0.0995016855768425
GL15106-G	11.5796345646722	4.5286844875819	18.6305846417625	4.11390652028185	2.04050901207918	0.0108575136704858	0.0995016855768425
GL21880-G	639.919911157612	929.899763408633	349.940058906591	0.376320193505431	-1.40996738776038	0.0108725794510695	0.0995035801663121
GL25843-G	127.961490716655	184.618460172456	71.3045212608546	0.386226389247574	-1.37248135386151	0.010873034539143	0.0995035801663121
GL25882-G	1312.8682219721	1898.8301174346	726.906326509606	0.382817988737028	-1.38526947077936	0.01089003762592	0.0995224518371434
GL23263-G	3891.15151796495	1019.11021181658	6763.19282411333	6.63637038044965	2.73039440635504	0.0108904137370079	0.0995224518371434
GL26520-G	6.33925890705298	11.1027097913748	1.57580802273118	0.141930038012464	-2.81674814181362	0.010903006187818	0.0995331312272121
GL29375-G	313.061165940788	453.767236078009	172.355095803568	0.379831512943207	-1.39656849039816	0.010913530948062	0.0995331312272121
GL26618-G	431.436786196371	237.056749517766	625.816822874976	2.63994517830877	1.40050797056734	0.0109145603692787	0.0995331312272121
GL25984-G	1069.67500183152	568.602522850372	1570.74748081268	2.76247012225449	1.46595886098972	0.0109437437028878	0.0996503494009008
GL29952-G	950.871636225756	1424.97885594909	476.764416502426	0.334576484775196	-1.57959204368437	0.0109443169626015	0.0996503494009008
GL24363-G	82.6264014963488	41.6012554484136	123.651547544284	2.97230326853031	1.57158132371075	0.0109532219131	0.0996503494009008
GL20916-G	156.972707274475	35.541477736188	278.403936812762	7.83321219447477	2.96960404017582	0.0109636162597854	0.0996503494009008
GL18162-G	298.817351239192	431.229528044931	166.405174433453	0.385885389592605	-1.37375567334902	0.0109732604176535	0.0996503494009008
GL31341-G	4502.87449064651	6508.39904341461	2497.34993787842	0.383711865424925	-1.38190471716317	0.0109785314453701	0.0996503494009008
GL22501-G	51.5368486162346	9.71092868241651	93.3627685500526	9.61419567616676	3.26516616671302	0.010981092754297	0.0996503494009008
GL30928-G	98.4951518111538	144.36264817496	52.6276554473472	0.364551745986019	-1.45580448368539	0.0110292211103388	0.100017256335556
GL17508-G	89.1988983428678	47.0643810456614	131.333415640074	2.79050553140508	1.48052650613481	0.0110670673915218	0.100290474723031
GL16895-G	60.1268191360047	89.2256631021242	31.0279751698853	0.347747207374316	-1.523889165809	0.0111877959823778	0.101313873721951
GL22537-G	291.377687671762	164.055671197327	418.699704146198	2.55218061704545	1.35173043180464	0.0112110991696524	0.101454201747655
GL28071-G	119.096113244436	49.7762263122495	188.416000176623	3.7852608390736	1.92039271851273	0.0112575905272418	0.101804028463123
GL27124-G	11.0271862558558	4.11162655417964	17.9427459575319	4.36390458158035	2.12561955693516	0.0112768005392612	0.101906831020653
GL29232-G	183.20559587048	76.4150853108992	289.996106430061	3.79501122389898	1.92410415247591	0.0112940315999238	0.101991619625441
GL21021-G	727.404116539093	1050.42489272809	404.3833403501	0.384971208460097	-1.37717754249558	0.0113061834551983	0.102013567124307
GL24258-G	95.2880231379678	140.6168907452	49.9591555307357	0.355285593828571	-1.49294890363856	0.0113121623875434	0.102013567124307
GL26646-G	1976.63989828094	1149.44488253597	2803.8349140259	2.43929479057745	1.28646411943163	0.0113263990840425	0.102071120733101
GL30304-G	830.35976750875	348.937272624384	1311.78226239312	3.7593641187343	1.91048865649599	0.0113388843366322	0.102112821867315
GL24593-G	910.056731472239	1332.00666679087	488.106796153605	0.366444709567087	-1.44833255887711	0.0113745430307091	0.10236301016902
GL24743-G	206.695441275587	98.7998870917499	314.590995459425	3.18412302604437	1.67089607885745	0.0114101132019881	0.102612056096772
GL15493-G	139.536315005201	202.178752029648	76.8938779807537	0.380326207422023	-1.39469073962888	0.0114536659218046	0.102905374207702
GL16428-G	277.939709899223	462.921588051242	92.9578317472038	0.200806862644984	-2.31611952014696	0.0114585668702227	0.102905374207702
GL23324-G	854.76486906024	485.906047383004	1223.62369073748	2.51823103937001	1.33241065162819	0.0114875683418981	0.103094579145695
GL16255-G	13.8040800048464	0.928069339188487	26.6800906705042	28.7479496885799	4.84538716121925	0.0114955166853385	0.103094713130417
GL18407-G	3424.84965984209	5621.15028048914	1228.54903919505	0.218558298193754	-2.1939099396615	0.0115528208172567	0.103468695595553
GL21343-G	624.494380750151	888.816778577405	360.171982922898	0.405226354411728	-1.30320009018885	0.0115531417706155	0.103468695595553
GL24087-G	94.0936887760295	137.951466700974	50.2359108510845	0.364156409876936	-1.45736985521424	0.0116387512805147	0.104163617693037
GL28484-G	5.36858569269117	1.1835750420816	9.55359634330075	8.0718129426745	3.01289274161439	0.0116587635958013	0.104270910479999
GL17809-G	147.344201920473	78.9846112962575	215.703792544689	2.73095972752998	1.44940803936092	0.0116752471176167	0.104346517395756
GL18671-G	50.3236397964001	25.5303341009942	75.116945491806	2.94226253344961	1.55692598174143	0.0117079769370202	0.104543972009448
GL27499-G	90.8515951504516	50.6021372044829	131.10105309642	2.59082047397804	1.37340905014754	0.0117152869748468	0.104543972009448
GL30579-G	14641.404720909	8051.36054036523	21231.4489014528	2.63700138566763	1.39889832929701	0.0117214749686622	0.104543972009448
GL31209-G	1865.4244501472	2693.44912071215	1037.39977958225	0.38515662746507	-1.37648284462426	0.0117405629060146	0.104642397094417
GL21330-G	753.92093897518	1066.33212497349	441.50975297687	0.414045251602868	-1.2721396443236	0.0117902316404781	0.105013063857445
GL24529-G	10143.4392029678	2141.67878065377	18145.1996252817	8.47241882825338	3.08277390973969	0.0118707971237991	0.105526200506407
GL16987-G	21.5085908259601	9.93112110820952	33.0860605437107	3.33155342515763	1.73619502900811	0.0118715239479719	0.105526200506407
GL15431-G	210.130137814104	116.146066339598	304.114209288609	2.61837717688529	1.38867293228224	0.0118722050896781	0.105526200506407
GL24762-G	429.999088947746	245.454732213764	614.543445681728	2.50369361445649	1.32405802554971	0.0119178427964554	0.105854857124197
GL26799-G	133.666289571445	195.932907764285	71.3996713786051	0.364408777439784	-1.45637038542814	0.0119254721685129	0.105854857124197
GL22152-G	4731.06717951846	6852.32895736308	2609.80540167385	0.380863997906801	-1.392652174789	0.0119552956041192	0.106047144283637
GL16714-G	164.376965752175	87.9573221707367	240.796609333614	2.73765280014091	1.45293948995709	0.0119783820784331	0.106129462484406
GL30932-G	330.251437162665	168.395934953412	492.106939371919	2.92232077637779	1.54711454812405	0.0119809096933146	0.106129462484406
GL31561-G	521.906233231805	751.634548722473	292.177917741136	0.38872337392918	-1.3631842353763	0.0120063785842083	0.106282622412661
GL20466-G	20.3028092178863	7.96202502840593	32.6435934073666	4.09991092604015	2.0355925663268	0.012040436608296	0.106444926515636
GL31329-G	816.559329890382	1164.86721828831	468.251441492458	0.401978383579652	-1.31481017244071	0.0120410959582905	0.106444926515636
GL24482-G	456.995364964929	653.135650802301	260.855079127556	0.399388823450574	-1.32413413410859	0.0120655089710263	0.106588231868448
GL22168-G	164.211436155534	20.5170971167378	307.90577519433	15.00727775681	3.90759039809974	0.0120772477433298	0.106612805365255
GL15675-G	125.045773705249	181.458521829677	68.6330255808215	0.37822982844114	-1.40266495146434	0.0120984793742171	0.106612805365255
GL24461-G	49.8694903918327	74.2252552005067	25.5137255831586	0.34373375361577	-1.54063656792811	0.0121070289621268	0.106612805365255
GL29847-G	177.509346592125	97.285211003785	257.733482180466	2.6492565470248	1.4055875572595	0.0121167296940606	0.106612805365255
GL30925-G	11.433656544258	4.00309633674716	18.8642167517688	4.71240638867501	2.2364639597212	0.0121264055826943	0.106612805365255
GL17820-G	14.044488886891	5.99551933473451	22.0934584390474	3.6849949446499	1.88166264012536	0.012126725395981	0.106612805365255
GL22967-G	23.7669028205372	36.0557289215236	11.4780767195508	0.318342661842539	-1.65134758603045	0.0121276064750574	0.106612805365255
GL31777-G	2267.79306888751	3607.62620719104	927.959930583985	0.257221751170976	-1.95891544996772	0.0121339237503049	0.106612805365255
GL20570-G	459.072238067551	36.0489197411034	882.095556393999	24.469403319962	4.61290701699011	0.0121993109055808	0.107102451600569
GL20390-G	43.1661152657818	22.2420280529158	64.0902024786478	2.88149094705625	1.52681548713477	0.0122061354998417	0.107102451600569
GL26576-G	274.952433464796	394.833187128582	155.071679801009	0.392752394824674	-1.34830802244581	0.0122261869663097	0.107206005146555
GL16180-G	34.2845801883704	51.174816601628	17.3943437751127	0.339900461403107	-1.55681577459788	0.0122592661082699	0.107423575911643
GL21231-G	131.493447956956	187.269720657277	75.7171752566353	0.404321504784031	-1.3064251561301	0.0122752582782819	0.107436431297306
GL17530-G	1853.8313348972	847.152274111448	2860.51039568295	3.3766189185802	1.75557936759017	0.0122772682167371	0.107436431297306
GL16821-G	101.256629530852	52.9539569553274	149.559302106377	2.82432722133583	1.4979072462756	0.0122992356342176	0.107556236249433
GL16673-G	61.6362208734341	32.1736907659211	91.0987509809471	2.83146722717433	1.50154983144418	0.0123548086389552	0.107969561710304
GL24033-G	20.9309608315203	32.5062989883449	9.3556226746956	0.287809531255774	-1.7968137249504	0.012364501266865	0.107981649168622
GL23713-G	2126.23754331589	1200.82618870615	3051.64889792564	2.54129109327112	1.34556163897473	0.0123767122007839	0.108015698488372
GL17624-G	2985.18104074592	4224.36384771597	1745.99823377587	0.413316252273084	-1.27468200092379	0.0124030301303375	0.108114570242767
GL24573-G	354.931396307722	506.998535514635	202.86425710081	0.400127895625754	-1.32146688265465	0.0124046805873002	0.108114570242767
GL23488-G	66.8993426075023	27.0072143143481	106.791470900656	3.95418311780202	1.98337968366895	0.0124146633452558	0.108129055074799
GL19219-G	14.4462111774351	22.8635106688495	6.02891168602068	0.263691424004923	-1.92307744346783	0.0124448078409318	0.108258673763308
GL21055-G	97.0372093208444	142.086965371902	51.9874532697869	0.365884746244764	-1.45053882399242	0.0124462068951429	0.108258673763308
GL15433-G	86.7941657331456	47.1661020826737	126.422229383618	2.68036203547247	1.42242787811039	0.0124561425365387	0.108272623586837
GL25137-G	482.823788523581	699.351947368466	266.295629678697	0.380774845456167	-1.39298991964044	0.0124654603145583	0.108281187692303
GL20766-G	183.323324541892	267.488332367103	99.1583167166818	0.370701465141277	-1.43167027768584	0.0125187225560519	0.108671208828253
GL17758-G	289.781276196026	167.496032902045	412.066519490007	2.46015689058732	1.29875032290387	0.0125672451818962	0.109019593550561
GL30175-G	27.788549936659	13.2585218177333	42.3185780555847	3.1918021207299	1.67437121287267	0.0126128374024194	0.109324016124982
GL21294-G	68.0593817929757	36.3113388192698	99.8074247666817	2.74865725175949	1.45872701888592	0.012619163077143	0.109324016124982
GL15004-G	44.7376617915977	23.0482856226893	66.427037960506	2.88208151564703	1.52711114070232	0.0126374982633063	0.109409920007772
GL18163-G	6996.86915765879	4103.49428808632	9890.24402723127	2.41020051031767	1.26915317268257	0.0126585649112316	0.109519341558891
GL22071-G	296.711128020144	425.773183810036	167.649072230251	0.393752069423541	-1.34464058906558	0.0126779655009319	0.109580871685141
GL25923-G	286.645089905791	158.161657322362	415.128522489219	2.62471024594231	1.39215816570629	0.0126825418248905	0.109580871685141
GL19204-G	43.9903229720312	64.5606641761303	23.4199817679321	0.362759306565359	-1.46291546787732	0.0127277611213148	0.109898508818263
GL20768-G	25.8126242414639	38.9239492401248	12.7012992428031	0.326310651687674	-1.61568201310831	0.012762768825589	0.110047886628459
GL22968-G	4403.15428134686	2527.8939951496	6278.41456754412	2.48365421160493	1.31246432737131	0.0127702962642482	0.110047886628459
GL30992-G	604.196950588337	348.287626314396	860.106274862278	2.46952865929801	1.30423571153361	0.0127704665668115	0.110047886628459
GL29972-G	229.043479818176	325.948193026073	132.138766610279	0.405398064592766	-1.30258889362346	0.0127927364918616	0.110166740034289
GL15779-G	19.7471938120643	9.56082120602783	29.9335664181007	3.13085725305986	1.64655773236756	0.0128165339116025	0.110298581577003
GL23308-G	814.776318709461	307.125883559373	1322.42675385955	4.30581342911758	2.10628580888782	0.012899357164132	0.11091483013088
GL23476-G	95.5924755477175	50.5879978693772	140.596953226058	2.77925514247652	1.474698283581	0.0129052114780986	0.11091483013088
GL19440-G	27.6403673925517	13.7430743144077	41.5376604706956	3.02244312447247	1.59571519147984	0.0129411690408491	0.111150358021041
GL16203-G	233.439119575092	337.350111869498	129.528127280686	0.383957564332431	-1.38098122433208	0.012971877902677	0.111340524006134
GL28053-G	4.62061094197086	0	9.24122188394172	Inf	Inf	0.0130202625860383	0.111660857723243
GL18599-G	819.076730960334	361.019156067529	1277.13430585314	3.5375804424468	1.82276295433309	0.0130263840175788	0.111660857723243
GL19564-G	42.7194513124807	21.8236749264474	63.615227698514	2.91496404308244	1.5434780874784	0.0130664573540458	0.111930529542403
GL15638-G	11.6411765602816	2.11164438127008	21.1707087392932	10.0256979475681	3.32563076951723	0.0131530230168619	0.112597848553439
GL28316-G	1277.79907327881	731.818130377365	1823.78001618025	2.49212193641583	1.31737465935656	0.0131618391309504	0.112599143849046
GL19055-G	48.7903933292805	26.277305675835	71.3034809827261	2.71350045786079	1.44015515211257	0.0131841020604021	0.112715398865083
GL30489-G	395.095563783001	225.082982174331	565.10814539167	2.51066579948716	1.32807000092677	0.0132507579009111	0.113210781671493
GL24835-G	24.7109170151328	37.2589536922968	12.1628803379689	0.326441811501635	-1.61510224167463	0.0132668930221847	0.113274162170362
GL21763-G	100.865751062465	145.602918825842	56.1285832990872	0.385490783781768	-1.37523172593066	0.0132945802565572	0.113436027862088
GL22004-G	379.350329954094	540.897400612043	217.803259296144	0.402670190408924	-1.31232942106668	0.0133273234487269	0.113628351775037
GL27772-G	15.8736222218036	6.81063127249638	24.9366131711108	3.66142464235485	1.87240510330445	0.0133408948727388	0.113628351775037
GL23198-G	8.67826157244186	14.2408041682115	3.11571897667228	0.218788134424826	-2.19239359656788	0.0133433524285269	0.113628351775037
GL17288-G	118.008743148661	169.809945395889	66.2075409014336	0.389892009841235	-1.35885350537506	0.0133619726544903	0.11371239989856
GL24218-G	11.4529141361129	4.37598662506104	18.5298416471648	4.23443745029873	2.08217031865498	0.0134082305691982	0.114031384978227
GL25834-G	2189.30713934121	3146.55328961761	1232.0609890648	0.391558914044175	-1.352698702812	0.0134723707034391	0.1145019341342
GL29388-G	297.320499762125	152.518628552748	442.122370971503	2.89880898593707	1.53546027161231	0.01350887723699	0.114669636374086
GL21612-G	44.5377206049121	6.78546755645066	82.2899736533735	12.1273844386956	3.60019652710901	0.0135143972776611	0.114669636374086
GL18971-G	95.693697638642	53.4872120697056	137.900183207578	2.57818977418124	1.36635846082662	0.0135185750615698	0.114669636374086
GL26547-G	126.28032107051	72.1117704276064	180.448871713414	2.5023497640315	1.32328345519791	0.013528875762196	0.114682152987434
GL27952-G	113.649921990309	47.5125334618757	179.787310518742	3.78399755641327	1.91991115703048	0.0135472990774316	0.114763462523614
GL21928-G	233.392690385994	336.630394053101	130.154986718887	0.386640627282027	-1.37093485439266	0.0135812462014127	0.114976087548767
GL23831-G	139.075821763474	202.514929652943	75.6367138740045	0.37348710045045	-1.42086967901486	0.0136134610382394	0.115025031339672
GL19582-G	1689.11170606385	841.987875325905	2536.23553680179	3.01219959470331	1.59081736919584	0.0136156124581768	0.115025031339672
GL22064-G	268.430296951126	139.572846057736	397.287747844515	2.84645444343933	1.5091660100575	0.0136158222140846	0.115025031339672
GL22431-G	1132.39546653955	656.547709612509	1608.2432234666	2.44954509766819	1.29251385278971	0.0136410817547616	0.115025031339672
GL31100-G	61.4257798091685	32.3762786505906	90.4752809677464	2.79449290464072	1.48258651192945	0.0136419666303514	0.115025031339672
GL28360-G	36.1227741137941	18.03385764022	54.2116905873683	3.0061061625807	1.58789595986113	0.0136435061273598	0.115025031339672
GL31666-G	474.51512165685	686.448396051674	262.581847262025	0.382522340750372	-1.38638408577867	0.0136489879434994	0.115025031339672
GL19102-G	73.4667001433061	1.89274714854317	145.040653138069	76.6297036821352	6.25983182187176	0.0136597685228394	0.115041278000193
GL25153-G	79.6623647301711	121.44623672465	37.8784927356927	0.311895154244863	-1.68086695641452	0.0137307208754774	0.115563936383957
GL18707-G	45.0373156504702	23.5668562033977	66.5077750975427	2.82208940061993	1.49676369161628	0.0137537442817991	0.115682787664712
GL26522-G	2269.07100585861	3292.79046008708	1245.35155163013	0.378205527113071	-1.40275764783355	0.0138527125214092	0.116439844253372
GL20259-G	2791.41095455452	1336.85452852	4245.96738058905	3.17608781659263	1.66725080253477	0.0138709441888733	0.116517724456631
GL24310-G	753.486485412359	278.343250935647	1228.62971988907	4.41408123156948	2.14211317952784	0.0138885641705039	0.116590369118668
GL22875-G	30687.3381582501	17381.3002673042	43993.3760491959	2.53107508486873	1.33975030593181	0.0139212210317448	0.116789068629776
GL28294-G	1922.8673657262	1094.45097195212	2751.28375950027	2.51384834040846	1.32989761509633	0.0139427990243209	0.116853476839947
GL21072-G	481.489776807686	688.01517609749	274.964377517882	0.3996487098984	-1.32319566279267	0.0139468828456144	0.116853476839947
GL25340-G	58.1094674782321	84.475928405626	31.7430065508382	0.375763926481147	-1.41210152090416	0.0139903292265033	0.11713907918184
GL29255-G	138.462106708998	69.2823285921232	207.641884825873	2.9970396354357	1.58353816342053	0.014001599841214	0.11713907918184
GL25406-G	197.273496149304	282.311749916271	112.235242382337	0.397557814776128	-1.33076341555794	0.0140190568539546	0.11713907918184
GL29645-G	176.885589195388	254.084664674234	99.6865137165421	0.392335813908138	-1.34983905876029	0.0140224868138428	0.11713907918184
GL27612-G	16.8105647736996	26.117152833245	7.50397671415415	0.287319860708638	-1.79927037366491	0.0140260413395108	0.11713907918184
GL15668-G	2494.8043252519	4340.40597049607	649.202680007727	0.149571879778225	-2.74108912766875	0.014040772333957	0.117186792857913
GL25134-G	117.723536862334	64.3191900197216	171.127883704947	2.66060383615646	1.41175370909679	0.0140657039216977	0.11731952661262
GL29774-G	44.7533240550991	23.2527103052208	66.2539378049774	2.84929958423392	1.5106073190875	0.0140866882042652	0.117419187437092
GL24083-G	891.559430986188	517.290852396149	1265.82800957623	2.44703343141053	1.29103381167505	0.0141218721407567	0.117637005428931
GL30117-G	5728.44266118635	3344.60190802412	8112.28341434858	2.42548549496614	1.2782735518671	0.0141445350056321	0.117750309031512
GL21948-G	243.478441658395	349.708002271893	137.248881044897	0.392467087264956	-1.34935642185269	0.0142015772242927	0.118149485294291
GL17142-G	31.7061902126958	47.2190199008973	16.1933605244944	0.342941479058245	-1.54396568489046	0.0142159738012758	0.118193588961983
GL20741-G	594.67409934011	859.418322093603	329.929876586616	0.383899049048528	-1.38120110837969	0.0142717244203023	0.118531963894618
GL18166-G	1337.54200306373	1934.32973605169	740.754270075765	0.382951394619913	-1.38476680245181	0.0142749152362507	0.118531963894618
GL17915-G	1225.56152902695	704.463182303212	1746.6598757507	2.47941967675311	1.31000248857905	0.0142853388294691	0.118542770171744
GL23892-G	5034.0166462116	2789.64362076914	7278.38967165407	2.60907508667624	1.38353846413109	0.0143492398371609	0.118944967082363
GL27739-G	577.799776799348	827.738630907428	327.860922691267	0.396092329690886	-1.33609133109514	0.0143521129961636	0.118944967082363
GL25317-G	312.738699896567	445.677749686145	179.799650106989	0.403429720764852	-1.30961072332962	0.0143723981795467	0.119037166566736
GL22146-G	341.451036186854	195.010032640355	487.892039733353	2.50188173976229	1.32301359706139	0.0143822789666799	0.119043130682806
GL15648-G	2596.20188966865	4545.52460509159	646.879174245708	0.142311224874048	-2.81287863519128	0.0144355819741731	0.119408267189293
GL23895-G	1525.31395040794	2148.80945070367	901.81845011221	0.419682838707216	-1.25262862384412	0.0144576625799812	0.119475394280513
GL27656-G	4.43346166509697	0.851720407928053	8.01520292226589	9.41060334783355	3.23428722231864	0.0144706952718176	0.119475394280513
GL24514-G	86.876087741288	124.162613370085	49.5895621124912	0.399392061478943	-1.32412243756562	0.0144780673732178	0.119475394280513
GL29598-G	167.542405584081	240.677559593415	94.4072515747471	0.392256144420911	-1.35013204869807	0.0144804729505046	0.119475394280513
GL20198-G	6.93529326657373	11.9512982083748	1.91928832477267	0.160592455422771	-2.63852397774711	0.0144938148951218	0.119509596803368
GL21336-G	1033.60752996656	1458.46816121838	608.746898714735	0.417387855903689	-1.26053946967088	0.0146012570309545	0.120293654436523
GL25942-G	5780.4011542587	1440.61793302717	10120.1843754902	7.02489129385239	2.81247590063129	0.0146074172143773	0.120293654436523
GL23425-G	236.231115217778	337.870432089978	134.591798345577	0.39835329038125	-1.32787960331975	0.0146195749422487	0.120317527786271
GL22492-G	305.697669870526	431.705537826097	179.689801914954	0.416232330073417	-1.26453906680328	0.0146913977549901	0.120817448286021
GL17024-G	38.3682932325779	19.0617070237057	57.6748794414501	3.02569331118792	1.59726576123223	0.0146989138699653	0.120817448286021
GL26745-G	2411.35721286114	3459.30224857492	1363.41217714736	0.394129243175853	-1.343259297912	0.0147176255821867	0.120835900691104
GL29631-G	1470.7228241836	2107.72038468118	833.725263686017	0.395557812006516	-1.33803953040459	0.0147345890939488	0.120835900691104
GL30647-G	343.469345675726	492.99450803754	193.944183313912	0.393400291792183	-1.34593006719726	0.0147413625908392	0.120835900691104
GL15885-G	116.78234786583	4.14693983127974	229.417755900381	55.3221809899235	5.7897861284785	0.0147465271163073	0.120835900691104
GL22708-G	1255.0642012003	1803.5906094325	706.537792968098	0.391739560670262	-1.35203326554985	0.0147476520581833	0.120835900691104
GL25857-G	107.787362048669	156.882299197571	58.692424899767	0.374117572217961	-1.41843636434658	0.0147595725228305	0.120857369208684
GL25368-G	399.594554400019	573.799319565956	225.389789234082	0.392802468648055	-1.348124098292	0.0148200895581619	0.121243087535948
GL19528-G	289.09577334625	416.131277497963	162.060269194538	0.389445057264006	-1.36050828702113	0.0148253379064734	0.121243087535948
GL26860-G	15.7153719741094	6.39929571615435	25.0314482320644	3.91159423510859	1.9677567216812	0.0148716281422953	0.121545162081212
GL31658-G	297.699436742702	169.116541032689	426.282332452715	2.52064245076014	1.33379148864522	0.0148894498787168	0.121614331347533
GL20194-G	384.153897632033	135.337998496996	632.96979676707	4.67695550249414	2.22556970272811	0.0149198511759904	0.121786096753766
GL31661-G	1128.40944941061	1669.39772866581	587.421170155407	0.351876104818279	-1.50686054792299	0.014957501312681	0.121996610862432
GL29593-G	1364.80246054891	770.937440610248	1958.66748048758	2.54063089598705	1.34518679522266	0.014964416907635	0.121996610862432
GL30062-G	396.278782680373	561.838625384797	230.71893997595	0.410649837073649	-1.28401936920436	0.0150167404583632	0.122346421477385
GL27320-G	12.3130453763196	4.52738929451581	20.0987014581234	4.43935790599446	2.15035102503796	0.0150377805593979	0.122441076672541
GL17921-G	46.3310664869414	24.7517264385454	67.9104065353373	2.74366342501191	1.45610351181371	0.0150883244211796	0.122719369161393
GL22905-G	88.4543894866518	126.812381053438	50.0963979198651	0.395043429543008	-1.33991682857954	0.0150908466271571	0.122719369161393
GL29342-G	133.926983059885	67.0306221006657	200.823344019105	2.99599403564405	1.58303475171545	0.0151152799136545	0.122841189792333
GL19502-G	560.709127110203	240.115807569894	881.302446650511	3.67032248134675	1.8759068265019	0.0151538190485829	0.122990328049529
GL22624-G	913.52175364661	524.454435978129	1302.58907131509	2.48370302919778	1.31249268405907	0.0151598437108195	0.122990328049529
GL21239-G	513.377506541324	976.480408724351	50.2746043582982	0.0514855228114363	-4.27968937115571	0.0151620242812886	0.122990328049529
GL28656-G	156.527988847109	18.1688467667643	294.887130927454	16.2303713996247	4.02062410834479	0.015220095485058	0.123315840033581
GL22141-G	107.692529193378	165.662769356836	49.7222890299189	0.300141602261987	-1.73628479188831	0.015221131774826	0.123315840033581
GL22450-G	929.418625982144	304.556882142048	1554.28036982224	5.10341568671993	2.3514631578394	0.0152408821710448	0.123398918263381
GL28727-G	6.64807057609993	1.99555498891541	11.3005861632844	5.66287886129681	2.50153566843125	0.0152526217235147	0.123417073036783
GL23060-G	1202.73060236486	685.060988110065	1720.40021661965	2.51130957167166	1.32843988204903	0.015301419759689	0.123734878517211
GL25063-G	1711.50342841362	760.701588343019	2662.30526848422	3.49980243144138	1.80727348227909	0.0153197650406481	0.123745483315143
GL18833-G	6.670306887913	11.2187991837295	2.12181459209655	0.189130276542769	-2.40254776215641	0.0153271234216831	0.123745483315143
GL18776-G	34.6779486417113	51.7894936309097	17.5664036525128	0.339188557773977	-1.55984059220669	0.0153312988178053	0.123745483315143
GL16930-G	12.7637291705989	2.29522833689691	23.2322300043008	10.1219689696365	3.33941805156258	0.0153560850043152	0.123868007162962
GL25223-G	1168.44874238841	1667.61230740361	669.285177373198	0.401343390428223	-1.31709095628352	0.0153655427123274	0.123868007162962
GL21282-G	5267.76725128985	7577.83378921411	2957.70071336558	0.390309525866801	-1.35730942136725	0.0154070325318962	0.124091678635217
GL30174-G	27223.2509956694	40116.4179345616	14330.0840567772	0.357212453019923	-1.48514571880414	0.0154133682810358	0.124091678635217
GL16650-G	21.5640137709215	33.1965713606169	9.93145618122608	0.29917114250565	-1.74095707264252	0.0154219362059158	0.124091678635217
GL15429-G	13.2203201935156	5.4478994587821	20.992740928249	3.85336423461494	1.9461185614547	0.0154471965827276	0.124218019549842
GL27213-G	93.4064658372107	135.204617148077	51.6083145263442	0.381705267282569	-1.38946899995032	0.0154829732242265	0.124428718026483
GL19064-G	1580.4183047291	2215.16098138059	945.675628077618	0.426910565880512	-1.22799422568484	0.0155871785602579	0.125188742515792
GL23865-G	2844.005349315	1641.80020709655	4046.21049153346	2.46449627308125	1.30129279930443	0.0156219259580362	0.125390319842298
GL21866-G	625.177089580771	936.595351518484	313.758827643059	0.334999343242914	-1.5777698276785	0.015649684260784	0.125535584548696
GL29995-G	168.398621864833	238.83643507003	97.9608086596367	0.410158561573378	-1.28574635156408	0.0157084391343894	0.125868902969575
GL22947-G	219.00480180139	310.29207962855	127.71752397423	0.411604202489217	-1.28067038262778	0.0157106087431051	0.125868902969575
GL22755-G	42.7628146687994	63.1645600780309	22.3610692595678	0.354012902677448	-1.49812615184027	0.0157658233494778	0.126233440804969
GL27951-G	10.849568396312	17.1455287621257	4.55360803049832	0.265585745046089	-1.91275038082007	0.0157807558677242	0.126275198584406
GL21377-G	289.426696172637	423.370599217158	155.482793128117	0.367249859616175	-1.44516615558596	0.0158324121322888	0.126610581944057
GL29991-G	493.879951312433	708.451546589771	279.308356035094	0.394251882686379	-1.34281045049728	0.0158713256162265	0.126843712412585
GL20896-G	838.087176374649	1185.20869129907	490.96566145023	0.414244061028694	-1.27144708105167	0.0158942673087505	0.126948988123671
GL21295-G	2480.06198930908	742.929675501261	4217.1943031169	5.67643808314902	2.50498593471165	0.0159074558886193	0.12695581751281
GL23281-G	4169.53570154067	1652.86392165081	6686.20748143052	4.04522561951295	2.01622017016453	0.0159146615412364	0.12695581751281
GL31287-G	365.729344828795	523.133813178941	208.324876478649	0.398224835081327	-1.3283448981097	0.0160025283097201	0.127490969858813
GL20519-G	494.861923980402	286.466790527269	703.257057433536	2.45493397730022	1.29568422539439	0.0160035784648541	0.127490969858813
GL30488-G	671.938878306638	383.695406523338	960.182350089939	2.50245985165719	1.32334692329515	0.0160111783616455	0.127490969858813
GL30947-G	278.510662865552	396.879065955821	160.142259775283	0.403503922258044	-1.30934539760555	0.0160283543954383	0.127549580752432
GL17054-G	20.9097538631624	10.480036177228	31.3394715490967	2.99039726763482	1.58033715598694	0.016052754938783	0.12766557553824
GL29867-G	25.6210014609106	12.873645170503	38.3683577513181	2.98038024531158	1.57549640552948	0.0160895973027866	0.127815266861615
GL17638-G	1036.10691532065	597.895631420424	1474.31819922088	2.46584541137778	1.30208235723085	0.016110243701309	0.127815266861615
GL23272-G	47.2563687334421	69.8556367521548	24.6571007147293	0.352972241913875	-1.5023733618946	0.0161116070704458	0.127815266861615
GL20823-G	715.792525313615	1014.06850864761	417.516541979624	0.411724196559892	-1.28024985820004	0.0161178330481595	0.127815266861615
GL27824-G	41.9172826238992	8.48318599524653	75.3513792525519	8.88243866099062	3.1509558208444	0.0161207558588832	0.127815266861615
GL22284-G	307.121912851353	433.888586574137	180.35523912857	0.415671775449557	-1.26648330410903	0.0161395036296212	0.127865696734757
GL22725-G	58.4038777608008	32.0766053026091	84.7311502189925	2.64152485650034	1.40137098557873	0.0161467955630424	0.127865696734757
GL25844-G	87.872680597931	48.849243776421	126.896117419441	2.59770894305415	1.37723979493689	0.016178440869175	0.128038269850748
GL22244-G	1698.31643723627	2403.5863523899	993.046522082628	0.413152005583338	-1.27525542376404	0.0162850249277134	0.128798006815273
GL27097-G	505.335205856374	291.994743924871	718.675667787878	2.4612623437249	1.29939844155031	0.0163026993763461	0.128798006815273
GL23635-G	399.746910007425	237.02162759361	562.472192421239	2.37308383260973	1.2467630667156	0.0163041724671893	0.128798006815273
GL19388-G	12.5418149598109	5.25988831916114	19.8237416004607	3.7688521880294	1.91412521453566	0.0163677333689632	0.129181968023548
GL29355-G	1289.20001253437	1842.85307425947	735.546950809261	0.399134885511603	-1.32505171492299	0.0163726588176055	0.129181968023548
GL19107-G	404.91005206564	581.336995215767	228.483108915513	0.393030395099335	-1.34728720692403	0.0164085670710876	0.129386728816009
GL31433-G	2663.13334847813	4006.77454236777	1319.49215458849	0.329315298536549	-1.60245856014772	0.0164546522043085	0.129671440506361
GL27961-G	291.343003892336	175.130172439818	407.555835344853	2.32715944755268	1.21857006175867	0.0164959600862444	0.129918182618634
GL21500-G	54.5782733378067	79.9184066062745	29.238140069339	0.365849887540719	-1.45067627950477	0.0166031427173636	0.130683125143634
GL30167-G	108.191860678114	156.262111774703	60.1216095815254	0.384748477405758	-1.37801247760875	0.0166214746528414	0.130748222223774
GL16080-G	200.903740865173	282.60064853408	119.206833196265	0.421820805488667	-1.24529783988124	0.0166658533674261	0.131018006357956
GL30716-G	1489.72819388095	2117.05976290293	862.396624858976	0.407355824323282	-1.29563855907377	0.0167744173121929	0.131750521818631
GL20451-G	2099.54340653657	1217.62931805626	2981.45749501688	2.44857564679558	1.29194276765011	0.0167793084732462	0.131750521818631
GL18176-G	182.251441791744	261.295197530257	103.207686053232	0.394985009402176	-1.34013019418378	0.0168549136300726	0.132264252791542
GL20131-G	136.919569296864	78.0048151370584	195.834323456669	2.51054147250498	1.32799855758218	0.0168833844889135	0.132407713598932
GL23381-G	325.02926689766	193.00469271731	457.053841078009	2.36809703765828	1.24372819958174	0.0169030640363853	0.132482097197121
GL23791-G	185.417144575396	266.21479003292	104.619499117872	0.392989056336557	-1.34743895692971	0.0169145360528469	0.132492101269889
GL22522-G	204.674254350346	289.52899041955	119.819518281141	0.413842904323721	-1.27284487345361	0.0170100684706463	0.133160144443403
GL29530-G	181.321400519548	109.179271998563	253.463529040533	2.32153525482262	1.21507918983051	0.0170727313818572	0.133496684137584
GL19615-G	2275.49158058387	1328.65116867019	3222.33199249755	2.42526561409094	1.27814275931917	0.0170736043891239	0.133496684137584
GL28464-G	38.1180262629705	74.0091809679169	2.22687155802409	0.0300891258206119	-5.05461399711439	0.0171234630901702	0.13380601494694
GL20496-G	1359.96432414679	1951.50825809621	768.420390197369	0.393757180892999	-1.34462186092585	0.0171465685735955	0.133857208849919
GL22219-G	1114.85810396866	1565.91696140742	663.799246529895	0.423904499976348	-1.23818881342216	0.0171506158318673	0.133857208849919
GL30421-G	76.2100056817115	43.7919469356976	108.628064427725	2.48054886865913	1.31065937967675	0.0171813352810921	0.133985274657776
GL30404-G	6079.25387114724	3459.38820599088	8699.1195363036	2.51464103428424	1.33035246960542	0.0171876454678348	0.133985274657776
GL31345-G	353.159236635587	537.116464579793	169.202008691381	0.315019218082906	-1.66648825044254	0.0172084227186513	0.134036806159376
GL16552-G	7.36385824988052	1.51542967623514	13.2122868235259	8.71850870464003	3.1240813840372	0.0172148849157367	0.134036806159376
GL21661-G	50.9920186902959	27.7164906156627	74.2675467649291	2.67954366210274	1.42198732438505	0.0172866439193191	0.134464090528324
GL17613-G	2339.04785797101	870.542820767649	3807.55289517436	4.37376864680458	2.1288769101585	0.0172904575046425	0.134464090528324
GL24367-G	239.913860109021	340.718565269945	139.109154948098	0.408281699700996	-1.29236319140049	0.0173700265030307	0.135002089956271
GL24809-G	687.923290002246	120.394515224416	1255.45206478008	10.4278177659498	3.38236537090015	0.0174059842321603	0.135200696411789
GL27950-G	17.5015762083921	26.3719049478678	8.63124746891629	0.327289495619623	-1.61136079516484	0.017446339698369	0.135433204528259
GL25375-G	930.62924307795	379.704320769806	1481.5541653861	3.90186280309483	1.96416305094168	0.017509341023483	0.135841126328455
GL26833-G	1146.20694360038	121.238002839706	2171.17588436106	17.9083771878993	4.16256270473806	0.0175559213588102	0.136121239891252
GL25987-G	3615.59093022587	5134.22786293177	2096.95399751997	0.408426360010161	-1.29185211351814	0.017584538030654	0.136261819742605
GL19401-G	1297.66017383367	1799.63670769291	795.683639974441	0.44213570248547	-1.17743885817727	0.0176259212436214	0.136501100453433
GL21772-G	220.370407725832	311.849739550927	128.891075900737	0.413311475219905	-1.27469867549374	0.0176514892767197	0.136554778254081
GL15775-G	29.5244935536852	56.3467864100246	2.70220069734575	0.047956607102353	-4.38212659711436	0.0176538689855218	0.136554778254081
GL30074-G	269.35943309839	155.488469307276	383.230396889503	2.46468692242486	1.30140439948313	0.0176980342940628	0.136814964694436
GL16562-G	5.031151040481	0.331854634153544	9.73044744680845	29.3214149973459	4.87388282183779	0.0177221829644822	0.136920194782073
GL22843-G	2759.78771717488	1321.25063350362	4198.32480084614	3.1775385338611	1.66790962083156	0.0177726778848804	0.137228727934653
GL29489-G	185.508827217271	263.739439352646	107.278215081896	0.406758334457725	-1.2977561879382	0.0177987095041097	0.137348117580704
GL15285-G	462.902322107905	654.165128593943	271.639515621866	0.415246095746079	-1.26796149123734	0.0178134817130587	0.137380531074895
GL24384-G	523.657682994337	742.962494736561	304.352871252112	0.409647692054805	-1.2875444081491	0.0178279401450095	0.137410487653854
GL21566-G	262.162172092644	374.61426696459	149.710077220699	0.399637948745956	-1.32323451008506	0.0178629584494087	0.13759878189097
GL21505-G	38.0597530868789	55.6094434219729	20.510062751785	0.368823377643821	-1.43899799188066	0.0178773053482991	0.137627715048072
GL18461-G	141.96351236902	76.1247037408488	207.802320997192	2.72976196668841	1.44877515464319	0.0179087806704751	0.137742380694832
GL23565-G	1475.10020002331	862.116102427593	2088.08429761903	2.42204535066598	1.27622587847913	0.0179221662083295	0.137742380694832
GL22868-G	2678.63301477734	1081.93293125871	4275.33309829598	3.95156943168567	1.98242575749626	0.0179239989038062	0.137742380694832
GL24243-G	190.812343154005	103.971540721819	277.653145586191	2.67047255103265	1.41709505528693	0.017966931161337	0.13799070357067
GL29356-G	209.618481869088	125.087012707318	294.149951030858	2.35156268156406	1.23361978815013	0.017986224459849	0.138057286979172
GL26099-G	438.932069209419	248.987536620558	628.876601798281	2.5257352650412	1.33670343095935	0.0180193930303242	0.138230231658243
GL27742-G	13.2283423353217	5.77975409293565	20.6769305777077	3.57747583119155	1.8389420203865	0.0180322335991652	0.138247124260267
GL24453-G	423.8945775685	599.989841982984	247.799313154015	0.413005847457402	-1.27576588700033	0.0180840370283967	0.138562536075481
GL24388-G	214.015240837829	17.6123725228236	410.418109152835	23.3028292253631	4.54243321979302	0.018104100433938	0.138586180291404
GL31639-G	142.878163225037	210.073053474545	75.6832729755292	0.360271209104407	-1.47284473077721	0.0181084520303813	0.138586180291404
GL15287-G	2085.66327453665	3037.06213029116	1134.26441878214	0.373474222825135	-1.42091942318662	0.0181322692278375	0.138686779644348
GL21296-G	1518.49094795652	2119.41386322716	917.568032685886	0.432934807404126	-1.20777829884022	0.0182629265604412	0.139517143240212
GL20702-G	1095.31085353259	1556.96353379498	633.658173270199	0.406983310473371	-1.29695846106166	0.0182749687048911	0.139517143240212
GL17001-G	10374.3675745509	14487.6364454887	6261.09870361311	0.432168402842741	-1.21033449869289	0.0182841041596482	0.139517143240212
GL25146-G	733.890660027765	433.496880115956	1034.28443993957	2.38590976632384	1.25453948220383	0.0182871857702743	0.139517143240212
GL24507-G	24.1869418318814	36.351079280364	12.0228043833988	0.3307413320708	-1.59622474743053	0.0182945142040262	0.139517143240212
GL20959-G	82.7635251863771	13.4938325933707	152.033217779384	11.2668670466592	3.49401449907462	0.0183481009070398	0.139843736825209
GL31414-G	442.569282560676	632.040155505126	253.098409616225	0.400446723854039	-1.3203177782065	0.0184003184651307	0.140079874603304
GL23974-G	178.839707401252	302.710116144235	54.969298658269	0.181590557191942	-2.46123891123737	0.0184006422430043	0.140079874603304
GL15052-G	169.310159434962	104.120114135679	234.500204734246	2.25220848710047	1.17134038398286	0.0184212642474048	0.140154759306221
GL30731-G	335.010522715861	201.427919099908	468.593126331814	2.32635638806054	1.21807212858329	0.0184866987532378	0.140570304446065
GL20196-G	11.9699048569635	5.03969589336812	18.9001138205589	3.75024886827598	1.90698633670565	0.0185494327025185	0.140964840917677
GL24148-G	76.4487063450955	108.951954214023	43.9454584761684	0.403347134002232	-1.30990609004122	0.0185622559301341	0.140979845594443
GL23414-G	866.218302026663	356.728899971439	1375.70770408189	3.85645150755106	1.94727397002524	0.0185757553111487	0.140999965110033
GL22054-G	63.2293436592527	26.5227660125267	99.9359213059786	3.76792983276249	1.91377209900904	0.0186170696741235	0.141231068543628
GL23083-G	272.640027372492	67.8233655044519	477.456689240533	7.03970800754782	2.81551559011271	0.0186871401215169	0.141677916154486
GL15333-G	204.21713241513	294.104284820749	114.32998000951	0.388739593097708	-1.36312404134777	0.0186977780842588	0.141677916154486
GL28419-G	55.6990086458761	24.0091820476988	87.3888352440535	3.63980893103476	1.86386271924715	0.0187810838450941	0.142226214782633
GL17957-G	85.6570124942836	49.7426492319265	121.571375756641	2.444006855964	1.28924833223168	0.0188269937631802	0.14249084679821
GL30959-G	1021.98487606791	1696.60365533067	347.366096805154	0.204742041969403	-2.28812071742597	0.0188417950175336	0.142519863942287
GL26962-G	46.592090177993	24.2054017556591	68.9787786003269	2.84972665591886	1.5108235434659	0.0188666118823774	0.142618327384066
GL22941-G	8.4710710957287	13.9954480263727	2.94669416508467	0.210546611979265	-2.24778843438885	0.0188767620700726	0.142618327384066
GL28081-G	110.846269199555	62.4200746944692	159.27246370464	2.55162244653245	1.35141487502306	0.0189153276228594	0.142826660348087
GL18291-G	95.4790890156326	52.7250143563991	138.233163674866	2.62177574273319	1.3905442878925	0.018953206632173	0.143020667611851
GL17156-G	7.3330009464673	11.9973026513251	2.66869924160948	0.2224416036812	-2.16850145155958	0.0189630327276044	0.143020667611851
GL15223-G	46.688171748711	24.6817456839942	68.6945978134278	2.78321471637136	1.47675221240468	0.0190013311031103	0.143226390768514
GL19110-G	32.0717269261113	4.2996376938006	59.8438161584221	13.9183392695406	3.79891517457021	0.0190211819082782	0.143292903709029
GL29608-G	165.906445851305	78.3270654087217	253.485826293888	3.23624822366525	1.69432226824898	0.0190337246741273	0.14330431757838
GL16766-G	42.0842984751814	21.7845802650021	62.3840166853607	2.8636776989265	1.51786912935991	0.0190664291858605	0.143433677415967
GL25295-G	64.5898813749603	91.7048050159694	37.4749577339512	0.408647700929361	-1.29107047701895	0.0190784115364778	0.143433677415967
GL28117-G	210.806755058858	120.655847499222	300.957662618493	2.4943479230912	1.31866271292609	0.0190841836171246	0.143433677415967
GL23238-G	178.914314505764	60.1335929369393	297.695036074589	4.95056126758924	2.3075920993466	0.0190950567087051	0.143433677415967
GL26466-G	137.103900826761	78.6313743304035	195.576427323119	2.4872568868162	1.31455551849035	0.0191093079892112	0.143438400519546
GL19767-G	584.873719027399	816.376925050764	353.370513004033	0.432852157086703	-1.20805374582274	0.0191177614236133	0.143438400519546
GL29160-G	12.5469537428322	5.29520159626123	19.7987058894032	3.73899001378577	1.90264861800513	0.0192105185471611	0.144051176295648
GL29032-G	1468.26144373151	886.223002295258	2050.29988516776	2.31352591825942	1.21009326139937	0.0193197211322522	0.144786491415005
GL27172-G	115.795602972277	162.812157173127	68.7790487714266	0.422444183319125	-1.2431673612283	0.0193596958652934	0.145002448282125
GL31199-G	225.962974960233	131.151964004271	320.773985916195	2.44581915605738	1.2903177348937	0.0193782196504855	0.145057583155564
GL25236-G	2890.82260925897	1723.00644905776	4058.63876946019	2.35555634262407	1.23606784028527	0.0194075062502741	0.145193174278821
GL16815-G	392.667359917765	554.947975179085	230.386744656446	0.415150167152333	-1.26829481573138	0.0194524107887217	0.145302124797943
GL16997-G	276.184517478345	387.379957595981	164.98907736071	0.425910205537235	-1.23137879514338	0.0194541725518744	0.145302124797943
GL19229-G	185.511977734402	261.845417641567	109.178537827237	0.416957985404533	-1.26202607645077	0.0194611561139304	0.145302124797943
GL19089-G	56.5155848499343	30.9396840968951	82.0914856029735	2.65327484747046	1.40777412922078	0.0194767289311769	0.145302124797943
GL16455-G	211.871117727551	122.738112963927	301.004122491175	2.45240956718669	1.29419993792188	0.0194819777808885	0.145302124797943
GL25449-G	762.811504648026	1086.62808762958	438.994921666473	0.403997399537238	-1.30758208826377	0.0194891576393086	0.145302124797943
GL23439-G	2029.79223487083	1145.4819557304	2914.10251401127	2.54399687348469	1.34709689758339	0.0195006743624688	0.145304623474933
GL20168-G	1206.72660050932	704.529821745051	1708.92337927358	2.42562248825855	1.27835503409521	0.0195124975766307	0.145309401723963
GL24190-G	10.544077624468	16.4995282297952	4.58862701914083	0.278106558880549	-1.84629032520147	0.0195537808065454	0.145533437331648
GL20274-G	2.05557044707712	0	4.11114089415425	Inf	Inf	0.0196465305383843	0.146011247307322
GL22610-G	2.054811680624	0	4.109623361248	Inf	Inf	0.0196557086536715	0.146011247307322
GL19653-G	57.4891745245148	5.36269615953338	109.615652889496	20.4403996848917	4.3533515014258	0.0196619329323232	0.146011247307322
GL20849-G	220.2206260367	110.078833647304	330.362418426096	3.00114388461445	1.58551248809434	0.0196629228770922	0.146011247307322
GL18109-G	100.911892759845	144.578955021555	57.2448304981358	0.395941653400395	-1.33664024678394	0.0197558814321056	0.146617749406175
GL31601-G	680.742348855579	381.080333203424	980.404364507735	2.57269735298669	1.36328175127062	0.0198600475777348	0.147306688511795
GL23934-G	198.901750145293	119.227545078189	278.575955212397	2.33650667746039	1.2243531602608	0.0199329222319072	0.147681241518569
GL28280-G	189.83609713218	110.545885797708	269.126308466652	2.43452125354658	1.28363809549404	0.0199372376678545	0.147681241518569
GL15309-G	367.919514524076	116.514762057923	619.324266990229	5.31541459684177	2.41018222486644	0.0199446386198606	0.147681241518569
GL17364-G	71.2274020762788	103.242601248819	39.2122029037388	0.379806421277936	-1.39666379796361	0.0199744584830209	0.147762584173684
GL28030-G	72.4891117861932	40.2632499408022	104.714973631584	2.6007581053577	1.37893222149176	0.019978365555457	0.147762584173684
GL21818-G	163.234647704886	82.2155723421181	244.253723067654	2.9708936653905	1.57089696897031	0.0200224012305294	0.148004040950358
GL30000-G	33.5331631236424	17.3379670857408	49.7283591615439	2.86817704265004	1.52013407936409	0.0200631436027466	0.148220893188
GL16119-G	67.8873831976822	100.435920502425	35.3388458929398	0.351854652361022	-1.50694850586256	0.0200949700233093	0.148371667870969
GL22334-G	131.838949352291	186.104170529499	77.5737281750833	0.416829606528281	-1.26247034204402	0.0201325946704129	0.148565058342996
GL25947-G	326.859259761519	195.78529992217	457.933219600867	2.33895609007882	1.22586477779972	0.0201708974203064	0.148763230406857
GL18808-G	2106.05984541582	4.8914252148414	4207.2282656168	860.123191263635	9.74839949458597	0.020185992649751	0.148790115986111
GL25475-G	513.114486214765	134.408109396708	891.820863032822	6.63517154609025	2.73013376559462	0.0202299527101503	0.148953939103829
GL15062-G	359.43219912032	25.3819556338461	693.482442606794	27.3218680471592	4.7719842216427	0.0202311429409972	0.148953939103829
GL28534-G	101.425965053972	46.2617934778435	156.5901366301	3.38486956207388	1.75910023977517	0.0202667419585939	0.149131546858396
GL17769-G	236.0195121297	136.957010232404	335.082014026996	2.44662185205701	1.29079113684028	0.0202833529711857	0.149169310617181
GL22892-G	11.3785754870391	4.43462682034489	18.3225241537333	4.13169470532997	2.04673365609586	0.0203028595987102	0.149228314754095
GL30191-G	43.2572943628911	2.74759954739927	83.7669891783829	30.487335484413	4.93013816286702	0.0203216874724695	0.149282266085212
GL18775-G	176.518135478641	272.363632399294	80.672638557988	0.296194605158295	-1.75538273104066	0.0203536810305619	0.149432816379747
GL21104-G	37.1319455617412	54.5754342514841	19.6884568719983	0.360756760656703	-1.47090166351252	0.0203896260379212	0.149609515860683
GL28063-G	2.32933249821293	0	4.65866499642586	Inf	Inf	0.0204090434272935	0.149609515860683
GL16142-G	481.379264257085	149.18983923661	813.56868927756	5.45324462738559	2.44711487484102	0.0204122871582141	0.149609515860683
GL18416-G	260.032111365774	136.542101681423	383.522121050126	2.80881952399525	1.48996392948327	0.02045255985283	0.14982018900086
GL26034-G	112.145848780876	161.955996138211	62.3357014235409	0.38489282836027	-1.37747130496871	0.0204908311193146	0.149974242787719
GL30708-G	559.798850087685	868.113551286327	251.484148889043	0.289690384992155	-1.787416293449	0.0204966721963055	0.149974242787719
GL24451-G	6.43987205156928	10.9954747670084	1.88426933613016	0.171367710449744	-2.54483279618659	0.0205263453551809	0.150106841806739
GL21801-G	1740.95346548638	593.115891816285	2888.79103915648	4.87053386870179	2.28407991758789	0.0206013779220746	0.150570813328099
GL18692-G	36.774346905735	2.51542076268992	71.0332730487801	28.2391217017781	4.81962331323463	0.020668656185639	0.150943545371987
GL20904-G	868.160659624149	1210.89034242079	525.430976827504	0.433921188748661	-1.20449505896029	0.0206756068304837	0.150943545371987
GL21208-G	1352.50613784651	1858.58102987645	846.431245816562	0.455417994809099	-1.13473679746433	0.0208659036719254	0.152195123361509
GL24740-G	1.98389152982353	3.96778305964706	0	0	-Inf	0.020878703383374	0.152195123361509
GL31260-G	1576.81448468352	925.277519733391	2228.35144963365	2.4083060510059	1.2680187435144	0.0208821781418677	0.152195123361509
GL31637-G	1632.12457967105	2278.50167753602	985.747481806077	0.432629693243003	-1.2087954078022	0.0210243907317259	0.153145716120391
GL28392-G	479.763742325053	277.380184497685	682.14730015242	2.45925029355553	1.29821857466361	0.0210383047154862	0.153161215561761
GL23666-G	2915.42437422908	4126.3487688063	1704.49997965187	0.413077050717882	-1.27551718413704	0.0212131752606613	0.154347823355147
GL16349-G	53.5559123862603	30.8538349979974	76.2579897745233	2.47158869487287	1.30543867963457	0.0212372277008168	0.154436359245727
GL27619-G	23.0653428075856	34.5213995110989	11.6092861040723	0.336292452463865	-1.57221169459897	0.0212509675154589	0.154449845001895
GL30111-G	2186.36552202253	696.046373453574	3676.68467059148	5.28224096959067	2.40115011704907	0.0212830683693071	0.154544274650886
GL15023-G	32.5018995221195	17.2010369664815	47.8027620777574	2.77906280713816	1.4745984399803	0.0212877454117034	0.154544274650886
GL23265-G	361.905896480932	507.89050032116	215.921292640703	0.425133552417632	-1.23401197094596	0.0213374609440126	0.154818707407841
GL21922-G	1553.6929497221	915.492145445136	2191.89375399907	2.39422453256911	1.259558455888	0.0213576063038555	0.15487840062422
GL26667-G	179.181825775513	258.407608655688	99.9560428953385	0.386815401509805	-1.37028285633047	0.0213703731885744	0.154884550800627
GL22288-G	56.7704063756965	15.0042934808158	98.5365192705772	6.56722153539347	2.71528312321972	0.0213975325684306	0.154934773771904
GL17395-G	3.55224814301173	0.668136452301232	6.43635983372223	9.63330141852576	3.26803030729933	0.0214011480508325	0.154934773771904
GL17905-G	140.26933058976	198.760113059257	81.7785481202638	0.411443457450052	-1.28123391274903	0.021519627532779	0.155705768256382
GL23402-G	367.291069824883	220.526210369481	514.055929280284	2.3310423210874	1.22097519746063	0.0215597098956946	0.155908976123846
GL20135-G	469.43305622637	278.272149304211	660.593963148529	2.37391332478034	1.24726726093081	0.021625734557038	0.156299455266245
GL24944-G	5.61160824747546	9.40682815044087	1.81638834451005	0.19309254038248	-2.37263566421392	0.0216548121239196	0.156413180579185
GL29008-G	61.0761872367102	20.9643953435971	101.187979129823	4.82665860242555	2.27102478617633	0.0216655425196255	0.156413180579185
GL29517-G	249.010765649007	32.7566239189737	465.26490737904	14.203689260832	3.82819379835097	0.021722754099535	0.156739139102419
GL16660-G	23.5478223882599	35.1718272274235	11.9238175490963	0.339016152672309	-1.56057408162877	0.0218523601802102	0.157576729957838
GL23106-G	76.2784064358105	108.012002710771	44.5448101608501	0.412406112681106	-1.277862378405	0.0218630891969205	0.157576729957838
GL20650-G	201.461827577539	281.033672609473	121.889982545606	0.433720206599531	-1.20516343637197	0.0219145272927662	0.157735137372401
GL18557-G	27.7326304375815	3.51098466515055	51.9542762100124	14.797636892494	3.88729489806017	0.0219226619556876	0.157735137372401
GL18892-G	89.7032260696647	29.6311652944705	149.775286844859	5.05465395492929	2.33761232761867	0.0219272869878771	0.157735137372401
GL24524-G	955.163296815737	67.366355126481	1842.96023850499	27.357279981154	4.77385289116472	0.0219336201024955	0.157735137372401
GL19025-G	48.9984087503077	25.6469650981447	72.3498524024707	2.82099079269634	1.49620195718438	0.0220243457939977	0.158297827960831
GL15160-G	167.300600357333	12.5228908021599	322.078309912506	25.7191662053745	4.68477196730168	0.0220428448708908	0.158297827960831
GL23127-G	296.322446377633	105.846249513064	486.798643242203	4.5991109319572	2.20135499638155	0.0220484085116664	0.158297827960831
GL18139-G	17.5718868438452	9.11730436351375	26.0264693241766	2.85462328408505	1.51330037009185	0.0222367731750578	0.159562047161721
GL15377-G	155.239675490304	68.2244508986548	242.254900081954	3.55085159192876	1.82816506408666	0.0222629531152932	0.159661741574633
GL20488-G	3401.4714860259	5021.162011931	1781.7809601208	0.354854305813481	-1.49470128273282	0.0222958483426178	0.159809459024996
GL30383-G	696.771686739151	985.243351406689	408.300022071613	0.414415404568485	-1.27085046328785	0.0223749219051149	0.160287822578263
GL25760-G	2697.59474346849	1552.77830397638	3842.41118296059	2.4745394581576	1.3071600471087	0.0224692927673047	0.16087518430365
GL22653-G	62.7607933925287	104.622163384856	20.8994234002016	0.199760956226096	-2.3236534625247	0.0225582657312578	0.161423272674942
GL15003-G	18.4593590787822	8.3349153167198	28.5838028408447	3.42940530943436	1.7779584214376	0.0226765482718219	0.162156423010766
GL18093-G	11.2507653894103	18.0514621813435	4.45006859747702	0.246521226522926	-2.02021622077537	0.022685677340021	0.162156423010766
GL19327-G	43.4891779507918	13.6516070333028	73.3267488682809	5.37129062456908	2.42526878354545	0.02273071508752	0.162302151653515
GL16162-G	475.324122093672	32.8758453022564	917.772398885088	27.9163133433438	4.80303652524375	0.0227310439407	0.162302151653515
GL21629-G	113.848079491541	160.864346417707	66.8318125653739	0.415454474864403	-1.26723769848319	0.0227761766935335	0.162535099468681
GL24285-G	3.67595442731056	0.259932886887255	7.09197596773387	27.2838733592414	4.76997656621038	0.0228106914254324	0.162692060962401
GL23231-G	46.5922556650273	67.0188441314555	26.1656671985991	0.390422537686205	-1.35689175799677	0.0228804583902168	0.163002943082383
GL24194-G	335.431837370094	477.01703715708	193.846637583108	0.406372566351911	-1.29912508383034	0.0228877448892786	0.163002943082383
GL21869-G	237.324775445678	334.937932763355	139.711618128	0.417126889675738	-1.26144177774194	0.0228973561580269	0.163002943082383
GL16063-G	49.0667204791522	70.6301504456991	27.5032905126052	0.389398724752114	-1.36067993552565	0.0229044535643271	0.163002943082383
GL29797-G	1401.25215956639	625.411871403135	2177.09244772964	3.48105392186632	1.79952416172222	0.0229330767649281	0.163098472773425
GL21093-G	262.397974547313	154.653499251117	370.142449843508	2.39336614842768	1.25904112404416	0.0229429787017946	0.163098472773425
GL17313-G	18.7753577836452	9.47119072278496	28.0795248445055	2.96473016607661	1.56790080434023	0.0230214237873306	0.163566649598886
GL24186-G	16.4223003257667	8.29647004869166	24.5481306028418	2.95886448800149	1.56504362455987	0.0231012908883649	0.164044412619837
GL25564-G	68.2154887469458	32.8848038650977	103.546173628794	3.14875448409448	1.65478127148155	0.0231511119195156	0.164256972186491
GL22472-G	206.356918416116	290.423993803455	122.289843028776	0.421073484415808	-1.24785606503755	0.0231565042743864	0.164256972186491
GL20892-G	190.848400602445	268.846869610828	112.849931594062	0.419755423440189	-1.2523791292969	0.0232098842864342	0.164490169679437
GL21144-G	25.5787982381978	38.391451307785	12.7661451686107	0.332525724705332	-1.58846214083228	0.023216516144285	0.164490169679437
GL18427-G	89.1483740051824	123.292639027616	55.0041089827486	0.446126463157532	-1.16447536700947	0.0232273537023291	0.164490169679437
GL22787-G	18.0216907160566	26.4160725929562	9.62730883915694	0.364448909098018	-1.4562115128651	0.0232700232431595	0.164702588259727
GL27083-G	3.66146711877913	6.67251015502403	0.650424082534234	0.0974781704969756	-3.35877701544418	0.0232912962542761	0.164763415799847
GL16709-G	412.057742066688	153.140552172392	670.974931960983	4.38143210562319	2.13140250315627	0.0233993336795561	0.165377106834285
GL26755-G	2267.45349531171	3228.40858621593	1306.49840440749	0.404688058997779	-1.30511781439706	0.0234035013057522	0.165377106834285
GL24163-G	308.095702818915	96.1583279767357	520.033077661095	5.40809193132924	2.43511967598132	0.0234377797586384	0.165529319545384
GL16401-G	109.8206163558	11.895790004019	207.745442707582	17.463778583633	4.12629383908273	0.0234735015002929	0.16569155458789
GL23859-G	1187.61897084049	732.514326328867	1642.72361535212	2.24258223533311	1.1651608896404	0.0234999145293293	0.165760817055895
GL21941-G	6610.95006586395	2369.67578904917	10852.2243426787	4.57962409576424	2.19522918403547	0.0235088253816095	0.165760817055895
GL25500-G	2882.41591495403	1748.13537544089	4016.69645446717	2.29770331914606	1.20019252834581	0.0235940363214013	0.166271421907055
GL24264-G	786.125992731769	396.560843125502	1175.69114233804	2.96471818314638	1.56789497320283	0.023667115421333	0.166629897043744
GL23697-G	750.129893319689	443.862583728137	1056.39720291124	2.38000958323236	1.25096738263152	0.0236777792598884	0.166629897043744
GL22224-G	571.144662690017	280.453166307676	861.836159072357	3.07301276152063	1.61965375812655	0.0236833720538512	0.166629897043744
GL16901-G	147.257109507638	208.951479638912	85.5627393763643	0.409486161687989	-1.28811339711498	0.0237044349264958	0.166687841920894
GL15561-G	156.855973276165	222.913992790843	90.7979537614873	0.407322809235586	-1.29575549034301	0.0237343115941039	0.166761997392573
GL26925-G	42.3724116873186	63.4159511814891	21.3288721931482	0.336332922486764	-1.57203808859602	0.0237406460312627	0.166761997392573
GL28408-G	257.969688228199	77.1519279552162	438.787448501182	5.68731670264782	2.50774814412092	0.0237547125623969	0.166770658967232
GL27604-G	596.418393336997	299.928100499762	892.908686174232	2.97707578811856	1.57389594907043	0.0238077011467726	0.167052417063882
GL28631-G	2.07190392017584	4.14380784035168	0	0	-Inf	0.0238232491520468	0.167071302067376
GL23386-G	1089.05052341351	439.492965279785	1738.60808154723	3.95594063818614	1.98402077755379	0.0239057870119919	0.167559709935726
GL17003-G	415.338280889625	578.654746994555	252.021814784694	0.43553054060933	-1.19915420673886	0.0239215696936325	0.16757994510445
GL23256-G	485.071077380222	300.347319528969	669.794835231474	2.23006763064143	1.15708746302069	0.0240224426831882	0.168195928161655
GL30002-G	157.882527423733	75.1899330098614	240.575121837605	3.19956558288266	1.67787603824833	0.0241181797742106	0.168775307574511
GL24858-G	123.84072063374	177.13232462568	70.5491166418008	0.398284823455498	-1.32812758767494	0.0241801555776679	0.169117934193646
GL23643-G	170.926838192131	240.589436286713	101.264240097549	0.420900608357849	-1.24844849997623	0.0242560107890331	0.169557213665135
GL16910-G	1025.4565744312	1444.31177095801	606.601377904385	0.419993376846902	-1.25156151762804	0.024281035311811	0.169640889181174
GL23560-G	22.6696996226205	11.4023831393563	33.9370161058847	2.97630904795229	1.57352433787038	0.0243357039807601	0.16993147406232
GL21748-G	65.836126990933	94.5864182689426	37.0858357129235	0.392084153218228	-1.35076476095297	0.0243897752763515	0.170217577720831
GL19809-G	118.194645168843	167.758660369918	68.6306299677677	0.409103350112794	-1.28946274350515	0.0244617790847148	0.170628459047702
GL29734-G	4030.25337599134	6231.6492501911	1828.85750179158	0.293478889514761	-1.76867136357151	0.0244891473529617	0.170692948756784
GL17330-G	242.260988765704	339.930241862616	144.591735668791	0.425357081725104	-1.23325362131138	0.0245022989088296	0.170692948756784
GL24174-G	327.429467448382	192.426138299654	462.432796597109	2.40317038362527	1.26493893847904	0.0245104303486078	0.170692948756784
GL15985-G	196.323490472064	273.536470378496	119.110510565631	0.435446543566263	-1.19943247380251	0.0245505423763332	0.170804279898644
GL29504-G	105.868908924856	46.3477539591307	165.390063890581	3.56845908943984	1.83530123281751	0.0245527044902399	0.170804279898644
GL20534-G	1342.95892011076	845.486509937293	1840.43133028423	2.17677196342344	1.12219028007102	0.0245876395107911	0.17095579210419
GL23616-G	426.372172669075	253.063096309367	599.681249028783	2.36969063357891	1.2446987255648	0.0246695983834724	0.171433920317232
GL25306-G	2528.57547129668	1547.2910665954	3509.85987599797	2.26839018964993	1.18166882205058	0.0246900003113734	0.171483994680009
GL23403-G	219.16188183204	310.984824749107	127.338938914973	0.409469944450524	-1.28817053455591	0.0247737532593577	0.171973783977219
GL20007-G	1087.57937618197	120.156684183975	2055.00206817997	17.1026862312005	4.09615103450556	0.0248321577078561	0.172168740794681
GL25744-G	6063.76968041294	8511.632113399	3615.90724742688	0.424819493988083	-1.23507812527389	0.024860116307526	0.172168740794681
GL27568-G	3.4942321203872	6.37154161397644	0.616922626797962	0.0968247033723671	-3.36848101328739	0.024865206055193	0.172168740794681
GL15808-G	115.142553569865	161.038193997924	69.246913141807	0.430003041034476	-1.2175812321195	0.0248655954675776	0.172168740794681
GL23491-G	3226.99343368055	1915.62005768977	4538.36680967133	2.36913723650637	1.24436177168603	0.0248680820678428	0.172168740794681
GL27260-G	12.7196356464088	22.7340355296593	2.70523576315824	0.118994965043884	-3.07102756387426	0.0248813567282765	0.172168919427025
GL15373-G	48.8988040221585	27.2774009571428	70.5202070871742	2.58529788809326	1.37033052306033	0.024895777311179	0.172177022969011
GL23194-G	1211.31334156873	726.003361216816	1696.62332192064	2.33693590492063	1.22461816590455	0.0249416407246955	0.172402458094371
GL20621-G	687.627600359468	947.815925608483	427.439275110452	0.450972877287373	-1.14888742632836	0.0249707002485299	0.172440567699974
GL18422-G	115.000590202981	160.411426414873	69.5897539910898	0.433820430042868	-1.20483009898299	0.0249736936061063	0.172440567699974
GL15280-G	721.30536592994	442.491421513383	1000.1193103465	2.26020045072501	1.17645072681871	0.025038721026916	0.172751474383638
GL23115-G	86.3127755541999	50.075045470876	122.550505637524	2.44733688177677	1.29121270551066	0.0250453080214525	0.172751474383638
GL18498-G	6.3249723476781	1.89145195547707	10.7584927398791	5.68795454133836	2.50790993485047	0.0250654770127769	0.17279887203238
GL24898-G	139.382671694234	200.387649541331	78.3776938471369	0.391130361709098	-1.3542785644749	0.025141713182159	0.173232535950242
GL31049-G	6.53148148656256	10.5626490903446	2.50031388278056	0.236712766030079	-2.07879058149905	0.0251833364734729	0.173427375449274
GL21560-G	299.856599198865	411.6446309715	188.068567426231	0.456871177895313	-1.1301406631072	0.0252917780085566	0.174081914841734
GL29370-G	234.438357460716	328.369566902831	140.507148018601	0.427893331723335	-1.22467689866641	0.0253499766027932	0.174390124909104
GL17348-G	391.476902578151	544.760045987379	238.193759168923	0.437245280602759	-1.19348528235333	0.0253704095332336	0.174438344912365
GL25621-G	31.8093615293061	15.6225399109684	47.9961831476438	3.07223943233112	1.61929065563461	0.0254268512338473	0.174596623428428
GL25974-G	615.045383426063	857.972805712281	372.117961139846	0.433717664082508	-1.20517189363865	0.0254327843493786	0.174596623428428
GL24634-G	186.840309087091	259.675345048488	114.005273125694	0.439030024604018	-1.18760848800573	0.025444480336797	0.174596623428428
GL24013-G	439.60456724628	246.524151668669	632.684982823891	2.56642190447216	1.3597583603946	0.0254586986871134	0.174596623428428
GL18367-G	63.9682797596582	90.6816989948053	37.2548605245111	0.410831082097891	-1.28338275964764	0.0254606080336184	0.174596623428428
GL22160-G	12838.1615496996	19442.8738967177	6233.44920268151	0.320603283022569	-1.64113889591977	0.0254972871639475	0.174755931801423
GL23172-G	2542.47118016124	1349.71773335217	3735.22462697031	2.76741168517768	1.46853727784181	0.0255174951389376	0.174802240026618
GL21298-G	2.97634045733777	0.408203565413978	5.54447734926156	13.5826284212845	3.76369078238064	0.0255366722506073	0.174841441462931
GL24276-G	20.9828689520948	33.335129888032	8.63060801615761	0.25890428641336	-1.94950924422598	0.0256247718452242	0.175352243353707
GL27165-G	163.683246776324	230.220103933637	97.1463896190114	0.421971791164748	-1.24478153696672	0.0256747805183234	0.175597622039407
GL17658-G	9.79341097877954	0.259932886887255	19.3268890706718	74.3533813751502	6.21632644822401	0.0256876552133061	0.175597622039407
GL21372-G	217.647767561973	131.518590310729	303.776944813218	2.30976430096694	1.20774563987715	0.0257250380073177	0.175760709203519
GL21615-G	132.240568736299	80.6854653197497	183.795672152849	2.27792789475133	1.18772208087787	0.0257391199177049	0.175764510420691
GL18134-G	6400.84926899157	3936.8800094458	8864.81852853735	2.25173703726501	1.17103835619924	0.0258065043521722	0.176132102970839
GL29511-G	752.578798528988	1040.73572189572	464.421875162255	0.446243811364812	-1.16409593330911	0.025825251246903	0.176167527534648
GL31323-G	311.957297606385	432.351885948591	191.562709264179	0.44307129329131	-1.1743892376367	0.0260026298094121	0.177193996257414
GL31045-G	609.838428953968	844.563734482369	375.113123425567	0.444150166660273	-1.17088056230231	0.026002997373058	0.177193996257414
GL22474-G	23.8373051369892	35.1749592183516	12.4996510556267	0.355356518767629	-1.49266093011045	0.0260657891407951	0.177506412920656
GL26129-G	87.4710943929974	27.8351703941496	147.107018391845	5.28493328076642	2.40188525853038	0.0260889282946742	0.177506412920656
GL25701-G	14.1140424000227	6.78417236338457	21.4439124366607	3.16087376441045	1.6603234195842	0.0261027816605611	0.177506412920656
GL17963-G	17.2362339534321	2.33626399105724	32.1362039158069	13.7553821138441	3.78192431204719	0.0261034825002981	0.177506412920656
GL23858-G	651.019542177013	392.01250531546	910.026579038567	2.32142231867387	1.2150090050747	0.0261679487210596	0.177851722609921
GL30513-G	3185.22385849931	4498.92543574344	1871.52228125518	0.415993176145164	-1.26536823195916	0.0261986074145519	0.17796701691171
GL29345-G	3970.85624129742	2412.76977173734	5528.9427108575	2.29153347974694	1.19631336391953	0.0263264384373098	0.178741937039102
GL27277-G	10.4603805809651	4.58732468286576	16.3334364790645	3.56055819202681	1.83210343156857	0.0264196607390606	0.179281196503442
GL29156-G	4.06708753847707	1.07634001771521	7.05783505923892	6.55725416046583	2.7130918150903	0.0264971436590663	0.179713142927748
GL24805-G	820.365233320279	127.837212490075	1512.89325415048	11.8345294353781	3.56493043765249	0.026535149856766	0.179720653328817
GL23660-G	698.155540340604	420.599491247857	975.711589433352	2.31981162539821	1.21400765960387	0.0265370690449229	0.179720653328817
GL28335-G	309.331583582473	435.799664966085	182.863502198861	0.419604503856356	-1.25289793161384	0.0265397409571373	0.179720653328817
GL28438-G	1.93484124611391	0	3.86968249222781	Inf	Inf	0.0265687055928849	0.17976221933988
GL21170-G	731.830595789422	438.172063969562	1025.48912760928	2.34037998296604	1.22674278409741	0.0265735454676345	0.17976221933988
GL31719-G	197.062074720497	277.157245448541	116.966903992453	0.422023619852181	-1.2446043488222	0.0266088389983906	0.179907316745102
GL16520-G	26.3413389248221	12.6314210195924	40.0512568300518	3.17076414189101	1.66483056618995	0.0266683532875097	0.180133812802667
GL22030-G	13.6694680094941	20.8325382079809	6.50639781100726	0.312319014901155	-1.67890768733326	0.0266700620109528	0.180133812802667
GL23505-G	1320.61146171484	523.334403392561	2117.88852003711	4.0469124642059	2.01682164346697	0.0267081809976024	0.18029756470849
GL15005-G	34.2258622268251	18.6167907932725	49.8349336603777	2.67688100563425	1.42055300883414	0.0267472541308141	0.180467584335373
GL29655-G	145.263262335458	205.185638664286	85.3408860066291	0.415920366367645	-1.26562076374246	0.0267625701514209	0.180477218016458
GL25430-G	356.093571247785	494.600991809236	217.586150686334	0.439922592735632	-1.18467840045751	0.0267927984872887	0.180518804085454
GL28478-G	429.637139886292	244.750302537545	614.523977235039	2.51082009241141	1.3281586590019	0.0267965196676292	0.180518804085454
GL21117-G	104.553724675788	144.118701270267	64.9887480813102	0.450939035034991	-1.14899569421802	0.0268390773687137	0.180711818863438
GL31621-G	90.7629584859106	137.169498027361	44.3564189444602	0.323369404877552	-1.62874490809638	0.0268674779670461	0.180809361047004
GL21361-G	2553.24831841158	4131.91223890211	974.584397921041	0.235867642285645	-2.08395058015045	0.0269249860042165	0.18108347993227
GL30085-G	55.1965769510872	79.3109555368252	31.0821983653492	0.39190296163961	-1.35143161935313	0.0269360805470626	0.18108347993227
GL30052-G	819.251069675717	1143.18532904779	495.316810303647	0.433277787702384	-1.20663581718139	0.0269502602252718	0.181085124936612
GL16710-G	39.1616990739022	21.9896543409507	56.3337438068537	2.56182943730703	1.35717442644357	0.0269947902123833	0.181290593700218
GL21013-G	494.69230667981	678.379884129246	311.004729230374	0.458452168919444	-1.12515687199905	0.0270192244727071	0.181360961788651
GL20769-G	44.032302190679	25.0937306337534	62.9708737476047	2.50942654429004	1.32735771627494	0.0270730464278042	0.181620668942555
GL28702-G	395.562296372765	71.7775544275574	719.347038317973	10.0218939479749	3.32508327119991	0.0270890193196889	0.181620668942555
GL31459-G	2112.40874020939	2874.23347272297	1350.58400769582	0.469893632689592	-1.08959387630642	0.0270998443308668	0.181620668942555
GL31060-G	59.2544201352488	83.9537848302785	34.5550554402192	0.411596159840511	-1.28069857282287	0.0271640918439605	0.181903210114148
GL16305-G	18.7938884341877	9.7488323456488	27.8389445227266	2.85561834850427	1.51380317701662	0.0271699985249374	0.181903210114148
GL23312-G	44.4140511811158	63.3052715816355	25.5228307805961	0.403170701948306	-1.31053729158933	0.0272005549243273	0.182014011967886
GL24585-G	309.820574365629	431.916216641259	187.724932089999	0.434632747873692	-1.20213121485721	0.0273618974695267	0.182933057073864
GL20511-G	122.785876145758	187.367989931265	58.203762360251	0.310638772298313	-1.68669018431379	0.027366053324478	0.182933057073864
GL30393-G	5.43944151638697	1.66812753875601	9.21075549401793	5.52161347380355	2.46508989934496	0.0274581575566375	0.183454374009514
GL22192-G	556.645007638632	307.516934368679	805.773080908585	2.62025596269294	1.38970774995761	0.0275793055331415	0.184105671241885
GL28371-G	124.748852959343	71.1922392780788	178.305466640607	2.5045632564547	1.32455904945608	0.0275839739829127	0.184105671241885
GL26710-G	1422.8740116895	910.318080270963	1935.42994310803	2.12610293594513	1.08821144709599	0.0276487978869606	0.184443597813682
GL20872-G	181.847975836932	270.638062851004	93.0578888228608	0.343846271446647	-1.54016439330945	0.027672428667433	0.184506521566594
GL16811-G	102.21626852497	61.0308839716432	143.401653078296	2.34965715300675	1.23245026328332	0.0277153788692188	0.184698127387435
GL24118-G	44.1436896925649	14.5550542612415	73.7323251238883	5.06575405357502	2.34077703474859	0.0277295939578974	0.184698141200859
GL19227-G	12.1574148380748	4.13938065635754	20.1754490197921	4.87402601855553	2.28511395248531	0.0277706046512964	0.184773597359379
GL29367-G	7.93848231601636	1.33184572060832	14.5451189114244	10.9210238741323	3.44903621386383	0.0277796673595619	0.184773597359379
GL31293-G	2669.39097131695	1296.35610818076	4042.42583445314	3.11829890640625	1.64075922505988	0.027783579010406	0.184773597359379
GL23151-G	9.61369543589408	15.1512689662764	4.07612190551173	0.269028416998229	-1.89416952471839	0.027813795058141	0.184879931857055
GL30890-G	35.2727508149261	51.8790199192995	18.6664817105526	0.359807909624916	-1.47470119331404	0.0278555971425893	0.184964554443549
GL20890-G	6.15587289048556	10.2554165674409	2.05632921353025	0.200511524813017	-2.31824293395406	0.0278659932227278	0.184964554443549
GL26114-G	3499.41622678315	1667.16828928529	5331.66416428102	3.1980359742607	1.67718616758485	0.0278692264409749	0.184964554443549
GL21966-G	701.625509279338	381.507247124363	1021.74377143431	2.67817657236076	1.42125108077855	0.0279578191902121	0.185457815404189
GL17540-G	2152.89600961729	1338.77062787765	2967.02139135693	2.21622832886656	1.14810652396566	0.0279947391146138	0.185578082918061
GL28729-G	2.69082933125169	5.03969589336812	0.341962769135253	0.0678538499883001	-3.88142551412397	0.0280045110121061	0.185578082918061
GL29229-G	84.0985844380438	44.5085704284601	123.688598447628	2.77898385090655	1.4745574508448	0.0280647741850754	0.18583445118206
GL31385-G	601.890949951581	873.751317448965	330.030582454197	0.377716835286459	-1.4046230070505	0.0280717989742504	0.18583445118206
GL17261-G	687.960154620416	149.000637098776	1226.91967214206	8.23432500713878	3.04165039266378	0.0283132384410892	0.187293575363195
GL31622-G	1166.27845230462	1619.30449241443	713.252412194805	0.440468371165528	-1.18288966802524	0.028321036982584	0.187293575363195
GL16517-G	135.256477197693	81.1701220112771	189.342832384109	2.33266659815792	1.22198012148569	0.0283642447586088	0.187454502688559
GL26507-G	321.386263963131	194.422127104744	448.350400821517	2.30606673992395	1.20543426666011	0.0283742213765599	0.187454502688559
GL24407-G	210.680823175113	128.013765432581	293.347880917645	2.29153388251935	1.19631361749545	0.0284146056089401	0.187587444760635
GL30554-G	131.48869662031	79.6974605922112	183.27993264841	2.29969601649167	1.20144317226367	0.0284306193017658	0.187587444760635
GL21412-G	1836.97481642256	1148.70478562691	2525.24484721821	2.19834101747914	1.13641520160312	0.0284376503407812	0.187587444760635
GL29610-G	30.1619036142184	43.5433510143095	16.7804562141273	0.385373560445836	-1.37567049969934	0.0284933968175902	0.187773146200153
GL28396-G	75.0894423842361	43.9205642917645	106.258320476708	2.41932958262633	1.27460731947557	0.0285096114325323	0.187773146200153
GL15522-G	58.3231296325976	92.3067250613023	24.3395342038929	0.263681050191399	-1.9231342012626	0.0285138040968768	0.187773146200153
GL31626-G	208.485546657563	292.56865662349	124.402436691636	0.425207669636775	-1.23376047532985	0.0285413544090129	0.187773146200153
GL21691-G	997.029460247899	1392.18451719268	601.874403303117	0.432323729987163	-1.20981606782493	0.0285572239225179	0.187773146200153
GL29528-G	31.6168459896909	16.0357122651724	47.1979797142094	2.94330422832029	1.55743667106008	0.0285666494684295	0.187773146200153
GL22632-G	92.2661886925929	17.3146401675571	167.217737217629	9.65759239576628	3.27166357502269	0.0285669495988998	0.187773146200153
GL22379-G	17.6640925073556	26.3214733209233	9.00671169378782	0.342181137961918	-1.5471678584931	0.0286284515846746	0.188082269131874
GL21197-G	841.69504923976	1140.24558938626	543.144509093262	0.476339934264172	-1.06993659185033	0.0286816876287649	0.18833680178666
GL23871-G	1663.96998666463	989.852113922842	2338.08785940641	2.36205775238528	1.24004423910478	0.0287475957102827	0.188674245583396
GL30574-G	1080.57959992281	676.392138898099	1484.76706094752	2.1951276124621	1.13430481243247	0.028764383537704	0.188689128759447
GL19104-G	4.48167146271013	0.408203565413978	8.55513936000629	20.9580221361617	4.38943066724981	0.0288744212437476	0.189281601040899
GL19319-G	44.8693600771902	25.054635972308	64.6840841820723	2.58172117342137	1.36833319760728	0.0288838333870029	0.189281601040899
GL23091-G	261.876322165522	371.08409420499	152.668550126054	0.41141227153142	-1.28134326793389	0.0289285931424274	0.189349995075352
GL28875-G	1340.33895460702	858.642769113218	1822.03514010082	2.12199439119783	1.08542084296249	0.028930957449378	0.189349995075352
GL31576-G	100.134884909683	26.0192095868097	174.250560232557	6.69699668051764	2.74351425295347	0.0289379830873143	0.189349995075352
GL29973-G	263.035567756802	365.306999687436	160.764135826169	0.440079538480572	-1.18416379977126	0.028969156240825	0.189458573401873
GL23600-G	95.6395817466962	54.5223044497861	136.756859043606	2.50827364000281	1.32669474747809	0.0290022621309963	0.189579676253671
GL20799-G	660.803694189114	402.079997901371	919.527390476858	2.28692647054385	1.19340998084049	0.0290342096395458	0.189684004822321
GL31141-G	337.246839709401	466.618533345067	207.875146073736	0.445492690964358	-1.16652633271587	0.0290474158981468	0.189684004822321
GL25246-G	1867.36099263918	2549.8955059232	1184.82647935516	0.464656875782912	-1.10576233852828	0.0291451860142188	0.190226867029017
GL17587-G	551.938142958354	761.070805280277	342.805480636431	0.450425214392749	-1.15064050445591	0.0292744091651283	0.190886979017941
GL28113-G	39.3051930573146	22.2628687798204	56.3475173348088	2.53100882424837	1.3397125373487	0.0292760100276854	0.190886979017941
GL17175-G	5.31745292960274	9.57399856315721	1.06090729604827	0.110811307213986	-3.17382299301984	0.0293021296228964	0.190886979017941
GL20464-G	2606.48822038933	3613.87760717199	1599.09883360667	0.442488376040503	-1.17628853810752	0.029311861332667	0.190886979017941
GL30009-G	1082.02091513709	485.183582011177	1678.858248263	3.46025362462558	1.79087778629539	0.0293197699207242	0.190886979017941
GL15446-G	12.2451461719773	18.9777989175231	5.51249342643153	0.290470641531647	-1.78353574005996	0.0294969420222949	0.191944297235715
GL30609-G	64.9154550175561	92.2206675726985	37.6102424624137	0.407828781251937	-1.29396450221004	0.0295417624376676	0.192139741179925
GL23916-G	1719.32929310036	1057.2505722291	2381.40801397161	2.25245374798017	1.1714974819568	0.0295616753254963	0.192173071963394
[truncated: 10,996 more rows]
