# Supplementary material for: Physiological changes and gene responses during Ganoderma lucidum growth with selenium supplementation
Source: PeerJ. 2022 Dec 20;10:e14488. doi: 10.7717/peerj.14488 (PMC9784338; doi:10.7717/peerj.14488)
Supplement: Supplemental Information 1 [file peerj-10-14488-s001.zip › raw data/G2004.Up.xls]

ID	G2002	G2004	foldchange	pvalue	chromosome	start site	end site	strand	Exon length	GO	KEGG	KOG hits	NR hits	NR discription	Swissprot hits	Swissprot discription
GL15045-G	21.6065278258356	87.2858333763449	4.03978992274614	0.00122651831984351	GaLu96scf_10	1300192	1300861	+	453	-	-	-	-	-	-	-
GL15053-G	386.384456555366	956.856231763532	2.47643562138587	0.015622548298403	GaLu96scf_10	1326580	1327734	-	1086	-	-	-	ref|XP_002475460.1|	predicted protein [Postia placenta Mad-698-R] gb|EED79352.1| predicted protein [Postia placenta Mad-698-R]	-	-
GL15067-G	51.3655102862488	126.78589835078	2.46830796860052	0.032556481572489	GaLu96scf_10	236986	237612	-	566	-	-	-	-	-	-	-
GL15068-G	23.8821449430177	59.338732330801	2.48464836271541	0.0299438794225267	GaLu96scf_10	242793	243416	-	563	-	-	-	-	-	-	-
GL15069-G	102.597037048015	617.021896188699	6.0140323145973	7.1327582356605e-05	GaLu96scf_10	363376	365006	+	1169	GO:0016787;GO:0016788;GO:0006629	-	-	ref|XP_003038470.1|	hypothetical protein SCHCODRAFT_103662 [Schizophyllum commune H4-8] gb|EFJ03568.1| hypothetical protein SCHCODRAFT_103662 [Schizophyllum commune H4-8]	-	-
GL15074-G	5.5509178147247	26.8584666682283	4.8385632006624	0.00321269377931991	GaLu96scf_10	311113	311947	-	690	-	-	-	-	-	-	-
GL15076-G	24.1495734200698	115.564756139827	4.78537463704371	0.00041694010037535	GaLu96scf_10	388686	389798	-	1062	GO:0005515	-	-	ref|XP_002475115.1|	predicted protein [Postia placenta Mad-698-R] gb|EED79707.1| predicted protein [Postia placenta Mad-698-R]	-	-
GL15092-G	118.471301087011	409.601241091089	3.45738788493813	0.00159664849685548	GaLu96scf_10	412662	414165	+	1353	-	-	-	-	-	-	-
GL15113-G	1022.8954163031	9265.10351097628	9.05772316828027	0.00633557877881177	GaLu96scf_10	710781	712694	+	1655	GO:0004190;GO:0006508	K01381	Hs4505757	ref|XP_003031119.1|	hypothetical protein SCHCODRAFT_56138 [Schizophyllum commune H4-8] gb|EFI96216.1| hypothetical protein SCHCODRAFT_56138 [Schizophyllum commune H4-8]	sp|P17576|CARP_IRPLA	Polyporopepsin OS=Irpex lacteus PE=1 SV=1
GL15147-G	29.8482193116212	150.374762094303	5.0379810106714	5.93099712128782e-05	GaLu96scf_11	1158785	1160443	-	1659	-	-	-	ref|XP_001875120.1|	predicted protein [Laccaria bicolor S238N-H82] gb|EDR14561.1| predicted protein [Laccaria bicolor S238N-H82]	-	-
GL15149-G	34.2751114970615	85.6965140116806	2.50025485749412	0.0360858710205212	GaLu96scf_11	1183763	1186811	+	2835	-	-	-	ref|XP_001875674.1|	predicted protein [Laccaria bicolor S238N-H82] gb|EDR13176.1| predicted protein [Laccaria bicolor S238N-H82]	-	-
GL15190-G	13.2823436001644	52.0439233147002	3.9182786473056	0.0177172612917069	GaLu96scf_11	227863	228947	+	849	GO:0055085	-	SPBC1683.12	ref|XP_001881070.1|	predicted protein [Laccaria bicolor S238N-H82] gb|EDR08000.1| predicted protein [Laccaria bicolor S238N-H82]	sp|Q9P6J0|YHDC_SCHPO	Uncharacterized transporter C1683.12 OS=Schizosaccharomyces pombe (strain ATCC 38366 / 972) GN=SPBC1683.12 PE=2 SV=1
GL15205-G	34.5330779138033	85.229230477514	2.46804616403587	0.0266765791529502	GaLu96scf_11	409781	411901	+	2064	-	-	-	ref|XP_001875118.1|	predicted protein [Laccaria bicolor S238N-H82] gb|EDR14559.1| predicted protein [Laccaria bicolor S238N-H82]	-	-
GL15221-G	188.922116068221	390.413791289055	2.06653302119522	0.048103952133533	GaLu96scf_11	659723	662005	+	1896	GO:0004672;GO:0004674;GO:0005524;GO:0006468	K06276	YDR490c	gb|AAI18853.1|	LOC779524 protein [Xenopus (Silurana) tropicalis]	sp|Q03407|PKH1_YEAST	Serine/threonine-protein kinase PKH1 OS=Saccharomyces cerevisiae (strain ATCC 204508 / S288c) GN=PKH1 PE=1 SV=1
GL15283-G	84.5405979944605	363.055013985913	4.29444577633224	0.00407749098025775	GaLu96scf_12	1129149	1132640	+	2913	-	-	-	-	-	-	-
GL15287-G	440.902617794257	2913.97775891772	6.60911875165482	0.00011695426741352	GaLu96scf_12	1218366	1219474	+	981	-	-	-	-	-	-	-
GL15294-G	46.6209552325928	164.927945775959	3.53763548930155	0.00136323269531933	GaLu96scf_12	266959	267932	-	672	-	-	-	-	-	-	-
GL15301-G	5.68369611335207	26.598300081778	4.67975408102723	0.00329534955831937	GaLu96scf_12	233090	234748	-	1659	-	-	-	ref|XP_001835599.2|	hypothetical protein CC1G_03381 [Coprinopsis cinerea okayama7#130] gb|EAU86170.2| hypothetical protein CC1G_03381 [Coprinopsis cinerea okayama7#130]	-	-
GL15310-G	66.4984674858685	170.423902992564	2.56282451965951	0.0229904786375538	GaLu96scf_12	500295	501910	-	822	-	-	-	ref|XP_001879843.1|	predicted protein [Laccaria bicolor S238N-H82] gb|EDR09494.1| predicted protein [Laccaria bicolor S238N-H82]	-	-
GL15333-G	105.260808853081	281.911768042746	2.67822156331923	0.0192238839626924	GaLu96scf_12	876905	878086	-	1116	-	-	-	-	-	-	-
GL15334-G	1.40430109574443	20.3702658246123	14.5056255288428	0.000115532335423405	GaLu96scf_12	883282	885632	-	2109	-	-	-	-	-	-	-
GL15337-G	36.8314144049462	208.682695252522	5.66588871549006	5.1065378705658e-05	GaLu96scf_12	819617	820642	-	963	-	-	-	ref|XP_001837806.2|	hypothetical protein CC1G_11451 [Coprinopsis cinerea okayama7#130] gb|EAU84013.2| hypothetical protein CC1G_11451 [Coprinopsis cinerea okayama7#130]	-	-
GL15368-G	43.2099016315679	147.269809453684	3.40824218276149	0.00241926814685941	GaLu96scf_13	1015931	1017840	+	1671	GO:0055085	-	SPBC409.08	ref|XP_001835240.2|	multidrug transporter [Coprinopsis cinerea okayama7#130] gb|EAU86587.2| multidrug transporter [Coprinopsis cinerea okayama7#130]	sp|Q7Z9I0|YHA8_SCHPO	Uncharacterized MFS-type transporter C409.08 OS=Schizosaccharomyces pombe (strain ATCC 38366 / 972) GN=SPBC409.08 PE=2 SV=1
GL15388-G	46.876152206601	111.218740665063	2.37260814784626	0.0233833261515438	GaLu96scf_13	267453	269090	+	1638	-	-	-	-	-	-	-
GL15401-G	11.8963514648441	32.1586348146699	2.70323509772761	0.0430160398344988	GaLu96scf_13	380075	381403	+	1158	GO:0005622;GO:0008270	-	-	-	-	-	-
GL15407-G	11.8877354737244	43.0654627964484	3.62268010519215	0.00514036407552874	GaLu96scf_13	341429	342555	-	951	GO:0005622;GO:0008270	-	-	ref|XP_001258744.1|	C2H2 type zinc finger domain protein [Neosartorya fischeri NRRL 181] gb|EAW16847.1| C2H2 type zinc finger domain protein [Neosartorya fischeri NRRL 181]	-	-
GL15416-G	77.8953231978559	436.058689477451	5.59800860405767	0.00334475197028791	GaLu96scf_13	416110	420417	-	3834	GO:0008270	-	Hs9910274	ref|XP_002470603.1|	predicted protein [Postia placenta Mad-698-R] gb|EED84255.1| predicted protein [Postia placenta Mad-698-R]	-	-
GL15434-G	141.237293149639	339.785105067226	2.40577468945988	0.0261498624741896	GaLu96scf_13	746425	749899	+	2509	GO:0004499;GO:0050660;GO:0050661;GO:0055114	-	At4g28720	ref|XP_003037033.1|	hypothetical protein SCHCODRAFT_255301 [Schizophyllum commune H4-8] gb|EFJ02131.1| hypothetical protein SCHCODRAFT_255301 [Schizophyllum commune H4-8]	sp|Q00730|STCW_EMENI	Putative sterigmatocystin biosynthesis monooxygenase stcW OS=Emericella nidulans GN=stcW PE=3 SV=1
GL15446-G	2.15042899906763	18.1988529843755	8.46289414450143	0.00230855175467625	GaLu96scf_14	35918	37677	+	1632	-	-	-	-	-	-	-
GL15458-G	4.26129121930481	15.4683278696173	3.62996262718247	0.0386423614181738	GaLu96scf_14	174834	175845	+	942	-	-	-	-	-	-	-
GL15472-G	62.6860018833089	146.459031376318	2.33639133101763	0.0258493136499068	GaLu96scf_14	1076796	1078914	+	1995	-	-	-	-	-	-	-
GL15481-G	16.0873814473071	67.4283783024892	4.19138307395429	0.00105089904815259	GaLu96scf_14	277313	278287	-	975	-	-	-	-	-	-	-
GL15522-G	27.370178145334	88.584000188492	3.23651529478969	0.0417596081776666	GaLu96scf_14	791066	791821	+	756	-	-	-	ref|XP_003030074.1|	hypothetical protein SCHCODRAFT_110466 [Schizophyllum commune H4-8] gb|EFI95171.1| hypothetical protein SCHCODRAFT_110466 [Schizophyllum commune H4-8]	-	-
GL15524-G	93.3152745545529	200.673250025501	2.1504866270118	0.0365498296005657	GaLu96scf_14	861619	862482	-	864	-	-	-	-	-	-	-
GL15561-G	61.5314357905564	214.130225673421	3.48001347477552	0.0016991882686583	GaLu96scf_15	204890	205801	-	912	-	-	-	-	-	-	-
GL15582-G	0.927294134022099	6.94454277925241	7.48903991135019	0.0414405793512956	GaLu96scf_15	377391	378053	-	606	-	-	-	-	-	-	-
GL15596-G	28.2375194981828	57.7564099649654	2.04537831195414	0.0429596813075491	GaLu96scf_15	420535	420906	+	249	-	-	-	-	-	-	-
GL15624-G	599.421989902624	2019.29135541589	3.36873085978031	0.000934782370809531	GaLu96scf_15	858793	861264	+	2124	-	-	-	-	-	-	-
GL15627-G	68.454678102708	266.383591185149	3.89138622177834	0.000742757340594284	GaLu96scf_15	797495	798726	-	943	-	-	-	-	-	-	-
GL15630-G	0	8.48983871210378	Inf	0.000705063981447783	GaLu96scf_15	829229	830305	+	1077	-	-	SPAC630.14c	ref|XP_001907707.1|	hypothetical protein [Podospora anserina S mat+] emb|CAP68380.1| unnamed protein product [Podospora anserina S mat+]	sp|Q00808|HETE1_PODAN	Vegetative incompatibility protein HET-E-1 OS=Podospora anserina (strain S / DSM 980 / FGSC 10383) GN=HET-E1 PE=4 SV=1
GL15635-G	62.1768131611477	627.920492959472	10.0989494481174	0.0225835602197415	GaLu96scf_15	996627	997676	+	1050	-	-	-	ref|XP_002469513.1|	predicted protein [Postia placenta Mad-698-R] gb|EED85386.1| predicted protein [Postia placenta Mad-698-R]	-	-
GL15648-G	450.878504747046	4368.39596152716	9.68863211604628	0.0101229062363708	GaLu96scf_16	183607	184543	-	882	-	-	-	-	-	-	-
GL15649-G	231.906797196631	607.057252012117	2.61767770220811	0.0116004169041555	GaLu96scf_16	185774	187153	+	1230	GO:0005515;GO:0008270	-	Hs5174699	ref|XP_001831238.1|	hypothetical protein CC1G_00785 [Coprinopsis cinerea okayama7#130] gb|EAU90401.1| hypothetical protein CC1G_00785 [Coprinopsis cinerea okayama7#130]	sp|Q58DK8|TRI38_BOVIN	Tripartite motif-containing protein 38 OS=Bos taurus GN=TRIM38 PE=2 SV=1
GL15663-G	190.391575260288	595.915380224545	3.12994616179764	0.0286566187825508	GaLu96scf_16	218858	220915	+	1431	GO:0046907	-	-	ref|XP_001878511.1|	predicted protein [Laccaria bicolor S238N-H82] gb|EDR11210.1| predicted protein [Laccaria bicolor S238N-H82]	-	-
GL15668-G	669.748769027516	4172.14816098909	6.22942266403431	0.0221917907715375	GaLu96scf_16	374580	376857	+	1770	-	-	-	ref|XP_001882748.1|	predicted protein [Laccaria bicolor S238N-H82] gb|EDR06376.1| predicted protein [Laccaria bicolor S238N-H82]	-	-
GL15686-G	749.399547307263	2069.85565449296	2.76201882150897	0.00662259558514306	GaLu96scf_16	675094	677381	+	1794	GO:0003824;GO:0003937;GO:0004643;GO:0006164;GO:0006188	K00602	YMR120c	ref|XP_001883708.1|	predicted protein [Laccaria bicolor S238N-H82] gb|EDR05604.1| predicted protein [Laccaria bicolor S238N-H82]	sp|P38009|PUR92_YEAST	Bifunctional purine biosynthesis protein ADE17 OS=Saccharomyces cerevisiae (strain ATCC 204508 / S288c) GN=ADE17 PE=1 SV=2
GL15696-G	999.184257708951	2329.96675485691	2.33186895898394	0.0276636319710112	GaLu96scf_16	715603	717330	+	1667	GO:0005515	-	-	ref|XP_002469287.1|	predicted protein [Postia placenta Mad-698-R] gb|EED85589.1| predicted protein [Postia placenta Mad-698-R]	-	-
GL15697-G	208.927585556177	501.478717605912	2.4002513419707	0.0261536893646927	GaLu96scf_16	718062	719654	+	1593	GO:0005515	-	-	ref|XP_002469287.1|	predicted protein [Postia placenta Mad-698-R] gb|EED85589.1| predicted protein [Postia placenta Mad-698-R]	-	-
GL15754-G	1527.92298045102	5199.3073884537	3.402859604166	0.00137732998911065	GaLu96scf_17	325516	328155	-	1937	GO:0004371;GO:0005524;GO:0006071	K00863	SPAC22A12.11	ref|XP_001831311.2|	dihydroxyacetone kinase 1 [Coprinopsis cinerea okayama7#130] gb|EAU90474.2| dihydroxyacetone kinase 1 [Coprinopsis cinerea okayama7#130]	sp|O60017|DAK_PICAN	Dihydroxyacetone kinase OS=Pichia angusta GN=DAK PE=3 SV=1
GL15764-G	104.974943167934	328.736110234693	3.13156740374506	0.0024833876406824	GaLu96scf_17	554848	555618	-	573	-	-	-	ref|XP_001883675.1|	predicted protein [Laccaria bicolor S238N-H82] gb|EDR05571.1| predicted protein [Laccaria bicolor S238N-H82]	-	-
GL15772-G	37.4155056864801	124.071692482991	3.31605012966118	0.00382393415852354	GaLu96scf_17	669233	671095	+	1863	-	-	-	ref|XP_001875120.1|	predicted protein [Laccaria bicolor S238N-H82] gb|EDR14561.1| predicted protein [Laccaria bicolor S238N-H82]	-	-
GL15774-G	52.7891973206022	201.204548375611	3.81147201677732	0.000477870822213555	GaLu96scf_17	618756	620663	-	1389	-	-	-	-	-	-	-
GL15775-G	3.25424804125774	54.0987010597252	16.6240250816335	0.0332685717263608	GaLu96scf_17	706077	706508	-	432	-	-	-	-	-	-	-
GL15777-G	5.94817573242206	31.3284574356115	5.26690179391434	0.00870099432128143	GaLu96scf_17	750111	750593	+	483	-	-	-	-	-	-	-
GL15808-G	59.3789297495701	154.806608922948	2.60709665155372	0.00929902749627039	GaLu96scf_18	81176	82534	-	1287	-	-	-	ref|XP_002468798.1|	predicted protein [Postia placenta Mad-698-R] gb|EED86021.1| predicted protein [Postia placenta Mad-698-R]	-	-
GL15809-G	31.9045649748286	146.232515126909	4.58343548148301	0.000307035314046641	GaLu96scf_18	86549	87733	+	1044	-	-	-	ref|XP_002473756.1|	predicted protein [Postia placenta Mad-698-R] gb|EED81021.1| predicted protein [Postia placenta Mad-698-R]	-	-
GL15842-G	270.863177370297	653.491153375416	2.4126245572392	0.0227627816815588	GaLu96scf_18	534296	536414	+	1458	GO:0003824	K05954	7300143	ref|XP_001879219.1|	predicted protein [Laccaria bicolor S238N-H82] gb|EDR09834.1| predicted protein [Laccaria bicolor S238N-H82]	sp|Q38920|FNTB_ARATH	Protein farnesyltransferase subunit beta OS=Arabidopsis thaliana GN=FTB PE=1 SV=3
GL15875-G	73.191694143429	225.655352099221	3.08307321944235	0.00700639675628551	GaLu96scf_18	699642	701309	-	1668	-	-	-	ref|XP_001837604.2|	hypothetical protein CC1G_08158 [Coprinopsis cinerea okayama7#130] gb|EAU84228.2| hypothetical protein CC1G_08158 [Coprinopsis cinerea okayama7#130]	-	-
GL15879-G	35.1548383474975	115.829712369193	3.29484411858883	0.00582124985072305	GaLu96scf_18	721656	722705	-	1050	-	-	-	-	-	-	-
GL15933-G	58.6921391410561	143.523146059396	2.44535551369944	0.0367744803016682	GaLu96scf_19	566373	567840	-	1023	-	-	-	ref|XP_003038646.1|	hypothetical protein SCHCODRAFT_231461 [Schizophyllum commune H4-8] gb|EFJ03744.1| hypothetical protein SCHCODRAFT_231461 [Schizophyllum commune H4-8]	-	-
GL15942-G	10.712783378629	751.484279000914	70.148368770347	0.0142924891246576	GaLu96scf_19	638722	639235	+	393	GO:0009277;GO:0005199	-	-	gb|ABA46362.1|	hydrophobin 2 [Heterobasidion annosum]	sp|P16933|SC3_SCHCO	Fruiting body protein SC3 OS=Schizophyllum commune GN=SC3 PE=1 SV=2
GL15952-G	54.4156929814306	831.898991956666	15.2878507352751	0.000117862836413631	GaLu96scf_19	714398	715504	-	1044	-	-	-	ref|XP_002475927.1|	predicted protein [Postia placenta Mad-698-R] gb|EED78885.1| predicted protein [Postia placenta Mad-698-R]	-	-
GL15958-G	7.46230484383879	29.9035784747009	4.00728449192083	0.0310095494417403	GaLu96scf_2	63413	64729	+	1131	-	-	-	-	-	-	-
GL15973-G	82.7857344485414	270.090332644253	3.26252263682141	0.0268741225476325	GaLu96scf_2	169975	171785	+	1752	-	-	-	-	-	-	-
GL15979-G	392.755173860059	939.115165994279	2.39109559465381	0.0237350721147677	GaLu96scf_2	129876	131545	-	1611	-	-	-	-	-	-	-
GL15983-G	48.0694132621206	181.105002707827	3.76757256678522	0.00641203975343767	GaLu96scf_2	1074113	1075342	+	1230	GO:0003824	-	At3g05600	ref|XP_002469803.1|	predicted protein [Postia placenta Mad-698-R] gb|EED85070.1| predicted protein [Postia placenta Mad-698-R]	sp|Q6Q2C2|HYES_PIG	Epoxide hydrolase 2 OS=Sus scrofa GN=EPHX2 PE=2 SV=1
GL15997-G	364.357130623745	1194.62156915868	3.2787105527854	0.00145657821643397	GaLu96scf_2	1184973	1187280	-	1734	GO:0055085	-	YOL137w	ref|XP_003034618.1|	hypothetical protein SCHCODRAFT_52952 [Schizophyllum commune H4-8] gb|EFI99715.1| hypothetical protein SCHCODRAFT_52952 [Schizophyllum commune H4-8]	sp|Q08280|BSC6_YEAST	Bypass of stop codon protein 6 OS=Saccharomyces cerevisiae (strain ATCC 204508 / S288c) GN=BSC6 PE=1 SV=1
GL15999-G	226.063397833107	468.314709711552	2.07160785072021	0.0344410667465917	GaLu96scf_2	1120763	1122683	-	1773	-	-	-	-	-	-	-
GL16063-G	18.5288046927459	67.8580473981489	3.66230032230387	0.00392597022002893	GaLu96scf_2	1853235	1854215	+	981	-	-	-	-	-	-	-
GL16064-G	23.9831518054489	68.9472307774598	2.87481942893741	0.0106113514815017	GaLu96scf_2	1807473	1808198	+	726	-	-	-	ref|XP_002476226.1|	predicted protein [Postia placenta Mad-698-R] gb|EED78571.1| predicted protein [Postia placenta Mad-698-R]	-	-
GL16118-G	810.667861881171	1847.12329548975	2.27852044264277	0.0351366968182226	GaLu96scf_2	2258620	2260385	+	1446	GO:0004497;GO:0016491;GO:0008152;GO:0055114	-	At5g05320	ref|XP_002475136.1|	predicted protein [Postia placenta Mad-698-R] gb|EED79676.1| predicted protein [Postia placenta Mad-698-R]	sp|Q9F131|3HBH1_PSEAC	3-hydroxybenzoate 6-hydroxylase 1 OS=Pseudomonas alcaligenes GN=xlnD PE=1 SV=1
GL16119-G	15.3096872699091	96.3951977777918	6.29635315721013	0.000654058826166812	GaLu96scf_2	2276856	2277941	-	1086	-	-	-	-	-	-	-
GL16136-G	170.213991277701	650.784082205779	3.82332895974478	0.00435384304539473	GaLu96scf_2	405034	406491	+	1236	-	-	-	-	-	-	-
GL16140-G	99.0443839951216	646.628643203499	6.52867550001975	0.0223467191832938	GaLu96scf_2	456761	457732	+	843	-	-	-	-	-	-	-
GL16143-G	90.0833613098862	314.800364528997	3.49454505195566	0.00131393035015016	GaLu96scf_2	473017	473913	+	897	-	-	-	-	-	-	-
GL16151-G	53.5340430836193	129.063410468485	2.41086611498574	0.0327714735036501	GaLu96scf_2	505183	505902	-	588	GO:0005634;GO:0003700;GO:0008270;GO:0006355	-	YAL051w	-	-	sp|B0D0T8|ERT1_LACBS	Transcription activator of gluconeogenesis ERT1 OS=Laccaria bicolor (strain S238N-H82) GN=ERT1 PE=3 SV=1
GL16153-G	94.5036633785474	737.820557854614	7.8073222928848	0.000471366385217795	GaLu96scf_2	570033	572811	-	2550	-	K13621	-	gb|EEQ92189.1|	conserved hypothetical protein [Ajellomyces dermatitidis ER-3]	-	-
GL16161-G	17.5000933720499	43.1768966419117	2.46723807261916	0.0414111866612687	GaLu96scf_2	636054	637979	+	1860	-	-	-	-	-	-	-
GL16203-G	82.5681812059884	323.483933698446	3.91777957287722	0.000373385058005116	GaLu96scf_20	241975	242442	+	468	-	-	-	-	-	-	-
GL16225-G	34.1004842155636	139.505548551032	4.0910137131531	0.000432330170049542	GaLu96scf_20	401212	402515	+	1134	-	-	-	-	-	-	-
GL16245-G	5.39626621132701	19.053721152678	3.53090829964678	0.0326852344080724	GaLu96scf_20	605484	606858	+	1302	-	-	-	-	-	-	-
GL16263-G	75.8542607226399	207.482140609956	2.73527338653541	0.0464480692713385	GaLu96scf_20	788085	789612	-	1422	-	-	-	-	-	-	-
GL16274-G	54.5048786650607	122.263698910961	2.24316982085745	0.0499071915092768	GaLu96scf_20	864531	867290	+	1890	GO:0004499;GO:0050660;GO:0050661;GO:0055114	-	CE06138	ref|XP_003037033.1|	hypothetical protein SCHCODRAFT_255301 [Schizophyllum commune H4-8] gb|EFJ02131.1| hypothetical protein SCHCODRAFT_255301 [Schizophyllum commune H4-8]	sp|Q00730|STCW_EMENI	Putative sterigmatocystin biosynthesis monooxygenase stcW OS=Emericella nidulans GN=stcW PE=3 SV=1
GL16312-G	5.7718559863754	19.2669941329245	3.33809335825507	0.0352338831904969	GaLu96scf_21	250534	250812	-	279	-	-	-	-	-	-	-
GL16339-G	52.0464285995038	128.539791437445	2.46971396301859	0.0305459198761227	GaLu96scf_21	493947	495857	+	1911	-	-	-	-	-	-	-
GL16341-G	67.7500403517583	161.848887591226	2.38891204715017	0.0147721060781922	GaLu96scf_21	562449	563677	-	939	-	-	-	ref|XP_002911962.1|	alginate lyase [Coprinopsis cinerea okayama7#130] gb|EFI28468.1| alginate lyase [Coprinopsis cinerea okayama7#130]	-	-
GL16400-G	3.10444292251229	16.1455554454476	5.2007899157578	0.0108452341780591	GaLu96scf_22	383269	384981	+	987	-	-	-	ref|XP_002471287.1|	predicted protein [Postia placenta Mad-698-R] gb|EED83567.1| predicted protein [Postia placenta Mad-698-R]	-	-
GL16427-G	109.224259213895	910.816504790937	8.33895795079076	0.0181499371005214	GaLu96scf_22	779164	781424	+	1416	GO:0004185;GO:0006508	-	YGL203c	ref|XP_001874589.1|	predicted protein [Laccaria bicolor S238N-H82] gb|EDR14030.1| predicted protein [Laccaria bicolor S238N-H82]	sp|P52719|PEPS_ASPSA	Carboxypeptidase cpdS OS=Aspergillus saitoi GN=cpdS PE=2 SV=1
GL16428-G	56.5045024816489	446.215360349231	7.89698768685113	0.00408764508195977	GaLu96scf_22	781485	782324	+	660	GO:0004185;GO:0006508	-	At1g43780	ref|XP_001874589.1|	predicted protein [Laccaria bicolor S238N-H82] gb|EDR14030.1| predicted protein [Laccaria bicolor S238N-H82]	sp|Q869Q8|CPVL_DICDI	Probable serine carboxypeptidase CPVL OS=Dictyostelium discoideum GN=cpvl PE=3 SV=1
GL16485-G	85.1568964571384	204.350725009692	2.3996967187801	0.0276694910732437	GaLu96scf_24	37890	39095	-	1206	-	-	-	-	-	-	-
GL16494-G	24.8790848275176	110.461265187207	4.43992477830336	0.00044866134827751	GaLu96scf_24	11993	13036	-	1044	-	-	-	-	-	-	-
GL16577-G	127.24995264186	366.147278764068	2.87738636567178	0.0190610018538399	GaLu96scf_25	145638	146958	+	1035	GO:0004553;GO:0008810;GO:0000272	K18576	-	dbj|BAD98315.1|	endocellulase [Polyporus arcularius]	sp|A2Q877|XGEA_ASPNC	Probable xyloglucan-specific endo-beta-1,4-glucanase A OS=Aspergillus niger (strain CBS 513.88 / FGSC A1513) GN=xgeA PE=3 SV=1
GL16579-G	150.100591074575	438.904815148455	2.92407119789683	0.0062389694607307	GaLu96scf_25	154611	156771	+	1812	GO:0000287;GO:0003824;GO:0030976	-	-	ref|XP_002472853.1|	predicted protein [Postia placenta Mad-698-R] gb|EED81961.1| predicted protein [Postia placenta Mad-698-R]	sp|P20906|MDLC_PSEPU	Benzoylformate decarboxylase OS=Pseudomonas putida GN=mdlC PE=1 SV=2
GL16582-G	2.98976842218775	118.113925444507	39.5060448722238	7.92751362158336e-13	GaLu96scf_25	193807	194762	-	779	-	-	At3g03190	gb|AAU05112.1|	glutathione transferase [Taiwanofungus camphoratus]	sp|P42769|GSTF5_ARATH	Glutathione S-transferase PM239X14 OS=Arabidopsis thaliana PE=2 SV=1
GL16646-G	488.287753721424	1111.11056357063	2.27552412507265	0.0367383128667008	GaLu96scf_26	276523	278804	+	1837	GO:0004177;GO:0008235;GO:0030145;GO:0006508;GO:0009987	K14213	YFR006w	ref|XP_003031221.1|	hypothetical protein SCHCODRAFT_235256 [Schizophyllum commune H4-8] gb|EFI96318.1| hypothetical protein SCHCODRAFT_235256 [Schizophyllum commune H4-8]	sp|P43590|YFH6_YEAST	Uncharacterized peptidase YFR006W OS=Saccharomyces cerevisiae (strain ATCC 204508 / S288c) GN=YFR006W PE=1 SV=1
GL16650-G	5.44444898127718	31.8530312494331	5.85055188485959	0.00200302390347001	GaLu96scf_26	306012	307196	+	1185	-	-	-	-	-	-	-
GL16676-G	195.042790546477	480.001720160568	2.46100724264499	0.031899062280821	GaLu96scf_27	50678	52597	+	1485	-	K13617	YHR075c	ref|XP_002473344.1|	predicted protein [Postia placenta Mad-698-R] gb|EED81428.1| predicted protein [Postia placenta Mad-698-R]	sp|P0CO62|PPME1_CRYNJ	Protein phosphatase methylesterase 1 OS=Cryptococcus neoformans var. neoformans serotype D (strain JEC21) GN=PPE1 PE=3 SV=1
GL16682-G	14.7180058078622	45.5262461158401	3.09323468886799	0.0140747299388574	GaLu96scf_27	25273	26771	+	663	-	-	-	-	-	-	-
GL16684-G	1.82807364074299	9.82238708802405	5.3730806402481	0.0399339218167836	GaLu96scf_27	31025	31813	+	435	-	-	-	ref|XP_001889922.1|	predicted protein [Laccaria bicolor S238N-H82] gb|EDQ99371.1| predicted protein [Laccaria bicolor S238N-H82]	-	-
GL16815-G	172.231847140262	532.704222477902	3.09294843737045	0.00434676117668711	GaLu96scf_3	51968	53446	-	993	GO:0005737;GO:0016491;GO:0050661;GO:0050662;GO:0015940;GO:0055114	K00077	YDL144c	ref|XP_756430.1|	hypothetical protein UM00283.1 [Ustilago maydis 521] gb|EAK81268.1| hypothetical protein UM00283.1 [Ustilago maydis 521]	sp|Q07589|YD144_YEAST	Uncharacterized protein YDL144C OS=Saccharomyces cerevisiae (strain ATCC 204508 / S288c) GN=YDL144C PE=1 SV=2
GL16824-G	439.555013119311	1043.21864139657	2.37335170856852	0.0180553038944011	GaLu96scf_3	1058984	1060991	-	1454	GO:0016491;GO:0055114	-	SPAC19G12.09	ref|XP_002475354.1|	predicted protein [Postia placenta Mad-698-R] gb|EED79450.1| predicted protein [Postia placenta Mad-698-R]	sp|O13848|I3ACR_SCHPO	NAD/NADP-dependent indole-3-acetaldehyde reductase OS=Schizosaccharomyces pombe (strain ATCC 38366 / 972) GN=SPAC19G12.09 PE=1 SV=1
GL16831-G	1.23639217869613	23.0709949642271	18.6599327962081	0.00319139213038072	GaLu96scf_3	1166434	1167279	-	504	-	-	-	-	-	-	-
GL16872-G	35.8031134084929	114.065126567858	3.18589965253693	0.0324342712206393	GaLu96scf_3	1766766	1767687	-	537	-	-	-	ref|XP_001758837.1|	predicted protein [Physcomitrella patens subsp. patens] gb|EDQ76343.1| predicted protein [Physcomitrella patens subsp. patens]	-	-
GL16876-G	50.3085918737028	122.141595929507	2.42784763755936	0.0414966245798322	GaLu96scf_3	1697809	1699488	+	1680	-	-	-	ref|XP_002469054.1|	predicted protein [Postia placenta Mad-698-R] gb|EED85759.1| predicted protein [Postia placenta Mad-698-R]	-	-
GL16892-G	63.7332015796776	202.085793342671	3.17080875169951	0.00415083992749404	GaLu96scf_3	276494	278219	-	1668	-	-	-	ref|XP_002468870.1|	predicted protein [Postia placenta Mad-698-R] gb|EED85803.1| predicted protein [Postia placenta Mad-698-R]	-	-
GL16893-G	11.8744781600738	45.831051795222	3.85962660231438	0.00401965906591882	GaLu96scf_3	227883	229211	-	1329	-	-	-	ref|XP_002468870.1|	predicted protein [Postia placenta Mad-698-R] gb|EED85803.1| predicted protein [Postia placenta Mad-698-R]	-	-
GL16895-G	37.20554262444	85.631997351101	2.30159248624559	0.0367604769187708	GaLu96scf_3	343526	344665	+	1140	-	-	-	-	-	-	-
GL16910-G	485.850766636394	1385.9439812949	2.85261252316212	0.00701313380996493	GaLu96scf_3	600608	602422	-	1478	-	-	SPAC1002.18	ref|XP_001878912.1|	predicted protein [Laccaria bicolor S238N-H82] gb|EDR10462.1| predicted protein [Laccaria bicolor S238N-H82]	sp|A5H0J3|URC4_SACKL	Uracil catabolism protein 4 OS=Saccharomyces kluyveri GN=URC4 PE=3 SV=1
GL16917-G	32.1833788857339	91.5058679290766	2.84326478751549	0.0137863193282321	GaLu96scf_3	765101	766225	+	1125	-	-	-	ref|XP_002472528.1|	predicted protein [Postia placenta Mad-698-R] gb|EED82314.1| predicted protein [Postia placenta Mad-698-R]	-	-
GL16918-G	296.677326088124	1089.05515411118	3.6708405339601	0.00338108842499297	GaLu96scf_3	780456	782151	-	1104	-	-	-	ref|XP_002472529.1|	predicted protein [Postia placenta Mad-698-R] gb|EED82315.1| predicted protein [Postia placenta Mad-698-R]	-	-
GL16969-G	371.029971118437	813.958722900596	2.19378159787736	0.0453790415669447	GaLu96scf_30	287288	288773	-	1383	-	-	-	-	-	-	-
GL16970-G	6.78730999342083	21.2133473511699	3.1254425349266	0.0371292663356733	GaLu96scf_30	198392	199919	+	1353	-	-	-	ref|XP_002475123.1|	predicted protein [Postia placenta Mad-698-R] gb|EED79715.1| predicted protein [Postia placenta Mad-698-R]	-	-
GL16999-G	141.592086598101	385.466467589549	2.72237295777459	0.0123166927407271	GaLu96scf_31	79190	81271	-	2010	-	-	-	ref|XP_001840362.1|	hypothetical protein CC1G_05248 [Coprinopsis cinerea okayama7#130] gb|EAU81418.1| hypothetical protein CC1G_05248 [Coprinopsis cinerea okayama7#130]	-	-
GL17003-G	163.828195947138	555.766679404125	3.39237501939808	0.00322538904970229	GaLu96scf_31	196591	197833	+	918	GO:0003824;GO:0005488;GO:0016616;GO:0048037;GO:0051287;GO:0008152	K00049	Hs6912396	ref|XP_002469874.1|	predicted protein [Postia placenta Mad-698-R] gb|EED84953.1| predicted protein [Postia placenta Mad-698-R]	sp|Q9UBQ7|GRHPR_HUMAN	Glyoxylate reductase/hydroxypyruvate reductase OS=Homo sapiens GN=GRHPR PE=1 SV=1
GL17072-G	40.2239027158476	103.436245123832	2.57151191555264	0.0308944890790454	GaLu96scf_33	157175	158449	-	1032	-	-	-	-	-	-	-
GL17079-G	36.7531526633487	131.790673303783	3.5858331531708	0.00387752107689212	GaLu96scf_33	183024	183581	+	558	-	-	-	-	-	-	-
GL17104-G	309.321985325175	808.344829975472	2.61327958672481	0.00677555116394328	GaLu96scf_34	41867	43207	+	1278	-	-	-	-	-	-	-
GL17120-G	80.8873995709566	303.079609428219	3.74693229150418	0.000455226869398681	GaLu96scf_34	248099	250160	-	2004	-	-	-	-	-	-	-
GL17156-G	2.48624683316422	11.5534616966104	4.64694878340234	0.020927653938653	GaLu96scf_35	128154	129852	+	1008	GO:0005576;GO:0004553;GO:0016788;GO:0030248;GO:0005975;GO:0006629	-	-	ref|XP_001829796.1|	fungal cellulose binding domain-containing protein [Coprinopsis cinerea okayama7#130] gb|EAU92018.1| fungal cellulose binding domain-containing protein [Coprinopsis cinerea okayama7#130]	-	-
GL17175-G	1.08194573741979	9.18220544694169	8.48675227358377	0.033697791106374	GaLu96scf_37	158725	159380	-	600	-	-	-	-	-	-	-
GL17177-G	139.915946285601	352.83647714881	2.52177458335299	0.0347990696751052	GaLu96scf_37	113609	116239	-	1719	-	-	Hs4557239	ref|XP_001875752.1|	carotenoid ester lipase precursor [Laccaria bicolor S238N-H82] gb|EDR13254.1| carotenoid ester lipase precursor [Laccaria bicolor S238N-H82]	sp|P32946|LIP2_CANRU	Lipase 2 OS=Candida rugosa GN=LIP2 PE=1 SV=1
GL17209-G	21.1133146924806	51.7556939199794	2.45132963126874	0.031680148950098	GaLu96scf_39	66384	67962	-	1509	-	-	-	ref|XP_002471438.1|	predicted protein [Postia placenta Mad-698-R] gb|EED83366.1| predicted protein [Postia placenta Mad-698-R]	-	-
GL17225-G	36.3367139691637	135.219377987331	3.72128800920417	0.0027712438459818	GaLu96scf_39	148670	151187	-	2292	-	-	7290331	sp|Q00808|HETE1_PODAN	RecName: Full=Vegetative incompatibility protein HET-E-1 gb|AAA85775.1| beta transducin-like protein [Podospora anserina]	sp|Q00808|HETE1_PODAN	Vegetative incompatibility protein HET-E-1 OS=Podospora anserina (strain S / DSM 980 / FGSC 10383) GN=HET-E1 PE=4 SV=1
GL17246-G	531.524118812715	1297.77734454171	2.44161515650616	0.0266465350849099	GaLu96scf_4	1056243	1058084	+	1533	-	-	-	ref|XP_001885297.1|	predicted protein [Laccaria bicolor S238N-H82] gb|EDR04042.1| predicted protein [Laccaria bicolor S238N-H82]	-	-
GL17288-G	73.6851381857783	163.208520413955	2.21494489163427	0.0355082047747741	GaLu96scf_4	1524928	1527417	+	1632	GO:0006520	K13278	CE20527	ref|XP_001833087.2|	L-asparaginase [Coprinopsis cinerea okayama7#130] gb|EAU88776.2| L-asparaginase [Coprinopsis cinerea okayama7#130]	sp|Q9U518|ASPG_DIRIM	L-asparaginase OS=Dirofilaria immitis PE=1 SV=1
GL17328-G	93.6782225023148	237.375355892847	2.53394385111205	0.0111653186154317	GaLu96scf_4	273972	276227	+	2256	-	-	-	-	-	-	-
GL17330-G	143.492370269934	326.390777845635	2.27462113303751	0.031785119264296	GaLu96scf_4	223588	225072	-	1410	-	-	-	ref|XP_001875436.1|	predicted protein [Laccaria bicolor S238N-H82] gb|EDR14877.1| predicted protein [Laccaria bicolor S238N-H82]	-	-
GL17344-G	571.885902149732	1329.80013301025	2.3252892369116	0.0341115857531526	GaLu96scf_4	485908	487164	-	1050	-	-	-	ref|XP_001833372.2|	hypothetical protein CC1G_12965 [Coprinopsis cinerea okayama7#130] gb|EAU88447.2| hypothetical protein CC1G_12965 [Coprinopsis cinerea okayama7#130]	-	-
GL17346-G	739.305445786363	4481.2707546892	6.06146049678113	0.000157360618554082	GaLu96scf_4	505992	506581	-	426	GO:0000785;GO:0005634;GO:0003677;GO:0006355	-	-	-	-	-	-
GL17385-G	26.6457183846598	70.2374653097602	2.63597566767787	0.0247352104851629	GaLu96scf_40	161781	162867	+	987	GO:0005515	-	-	ref|XP_002470444.1|	predicted protein [Postia placenta Mad-698-R] gb|EED84333.1| predicted protein [Postia placenta Mad-698-R]	-	-
GL17388-G	15.3364070593317	42.8407227943563	2.79340021614054	0.0489253767906602	GaLu96scf_40	181129	182786	+	1449	GO:0016491	-	-	ref|XP_003033384.1|	hypothetical protein SCHCODRAFT_54706 [Schizophyllum commune H4-8] gb|EFI98481.1| hypothetical protein SCHCODRAFT_54706 [Schizophyllum commune H4-8]	-	-
GL17404-G	50.4285743505002	883.022199558138	17.5103542174473	3.99863240524659e-05	GaLu96scf_41	142418	143359	-	690	-	-	-	ref|XP_001841004.1|	hypothetical protein CC1G_04848 [Coprinopsis cinerea okayama7#130] gb|EAU80738.1| hypothetical protein CC1G_04848 [Coprinopsis cinerea okayama7#130]	sp|Q2US83|EGLD_ASPOR	Probable endo-beta-1,4-glucanase D OS=Aspergillus oryzae (strain ATCC 42149 / RIB 40) GN=eglD PE=3 SV=1
GL17412-G	91.4078364471548	219.556235597602	2.40194106032182	0.036182957732971	GaLu96scf_41	121591	123729	+	1568	GO:0004497;GO:0005506;GO:0009055;GO:0020037;GO:0055114	-	Hs19743565	ref|XP_001879287.1|	predicted protein [Laccaria bicolor S238N-H82] gb|EDR09902.1| predicted protein [Laccaria bicolor S238N-H82]	sp|B8NHY4|ORDA_ASPFN	O-methylsterigmatocystin oxidoreductase OS=Aspergillus flavus (strain ATCC 200026 / FGSC A1120 / NRRL 3357 / JCM 12722 / SRRC 167) GN=ordA PE=2 SV=1
GL17457-G	178.862505402818	581.118402186814	3.24896713751198	0.00302063109493326	GaLu96scf_44	129048	129431	-	384	-	-	-	-	-	-	-
GL17461-G	142.757627800464	338.504793019337	2.37118533163407	0.0242156973544601	GaLu96scf_44	154234	155049	-	699	-	-	-	ref|XP_003033203.1|	hypothetical protein SCHCODRAFT_107801 [Schizophyllum commune H4-8] gb|EFI98300.1| hypothetical protein SCHCODRAFT_107801 [Schizophyllum commune H4-8]	-	-
GL17501-G	2327.07200483392	6446.3071529499	2.77013652330452	0.0057643604827497	GaLu96scf_47	39681	41547	-	1293	GO:0003824;GO:0004013;GO:0005488;GO:0006730;GO:0008152	K01251	SPBC8D2.18c	ref|XP_003028646.1|	S-adenosyl-L-homocysteine hydrolase [Schizophyllum commune H4-8] gb|EFI93743.1| S-adenosyl-L-homocysteine hydrolase [Schizophyllum commune H4-8]	sp|O13639|SAHH_SCHPO	Adenosylhomocysteinase OS=Schizosaccharomyces pombe (strain ATCC 38366 / 972) GN=SPBC8D2.18c PE=2 SV=1
GL17513-G	6.43823484567364	22.7098107075284	3.52733493758602	0.0273259373726193	GaLu96scf_48	37555	39048	-	1425	-	-	-	-	-	-	-
GL17544-G	45.2492204746571	608.866898112018	13.4558538627871	0.0105000806667813	GaLu96scf_5	1137343	1139104	-	1305	GO:0004497;GO:0016491;GO:0008152;GO:0055114	K00480	At2g35660	ref|XP_002476142.1|	predicted protein [Postia placenta Mad-698-R] gb|EED78657.1| predicted protein [Postia placenta Mad-698-R]	sp|Q53552|NHG2_PSEPU	Salicylate hydroxylase OS=Pseudomonas putida GN=nahG PE=4 SV=1
GL17558-G	1117.22517054784	2622.19618411945	2.3470614995486	0.0285375647618336	GaLu96scf_5	1401079	1403261	+	1422	GO:0005622;GO:0005525	K19788	SPAC27E2.03c	ref|XP_001836147.2|	cytoplasmic protein [Coprinopsis cinerea okayama7#130] gb|EAU85656.2| cytoplasmic protein [Coprinopsis cinerea okayama7#130]	sp|O13998|YEI3_SCHPO	Uncharacterized GTP-binding protein C27E2.03c OS=Schizosaccharomyces pombe (strain ATCC 38366 / 972) GN=SPAC27E2.03c PE=1 SV=1
GL17568-G	41.8411926460651	116.885513797086	2.79355119692264	0.0449123329061381	GaLu96scf_5	1566528	1567298	-	714	GO:0016021;GO:0004671;GO:0006481	-	-	ref|XP_002472351.1|	predicted protein [Postia placenta Mad-698-R] gb|EED82425.1| predicted protein [Postia placenta Mad-698-R]	-	-
GL17597-G	13.4067110697934	75.6021501167815	5.63912727910729	8.02357324690324e-05	GaLu96scf_5	354742	355415	+	624	-	-	-	-	-	-	-
GL17598-G	36.356305069894	217.374659542926	5.97900856880339	1.7921732176078e-05	GaLu96scf_5	367189	368114	+	702	-	-	-	-	-	-	-
GL17599-G	13.649317384093	37.2205431504016	2.72691608693769	0.0337264229904358	GaLu96scf_5	372163	373017	+	855	-	-	-	-	-	-	-
GL17624-G	1712.47659370073	4061.49336565573	2.37170737433479	0.0103548600539633	GaLu96scf_5	679530	681998	-	2052	-	-	-	ref|XP_001877532.1|	predicted protein [Laccaria bicolor S238N-H82] gb|EDR11635.1| predicted protein [Laccaria bicolor S238N-H82]	-	-
GL17625-G	1194.01136656139	2736.64359304811	2.29197449009997	0.0361609298382936	GaLu96scf_5	683616	685732	-	1187	GO:0008168;GO:0008152	K11434	SPAC890.07c	ref|XP_001877894.1|	protein arginine N-methyltransferase [Laccaria bicolor S238N-H82] gb|EDR11997.1| protein arginine N-methyltransferase [Laccaria bicolor S238N-H82]	sp|Q9URX7|ANM1_SCHPO	Probable protein arginine N-methyltransferase OS=Schizosaccharomyces pombe (strain ATCC 38366 / 972) GN=SPAC890.07c PE=1 SV=2
GL17664-G	7.96226208851619	49.6075583220131	6.23033476800029	0.000106862770151224	GaLu96scf_51	20161	21678	-	1383	-	-	-	-	-	-	-
GL17764-G	43.726680534242	107.14841721478	2.45041278930087	0.0262533501345783	GaLu96scf_7	1383450	1385654	+	1806	GO:0005777;GO:0003995;GO:0003997;GO:0016491;GO:0016627;GO:0050660;GO:0006631;GO:0008152;GO:0055114	-	At5g65110	ref|XP_001215260.1|	predicted protein [Aspergillus terreus NIH2624] gb|EAU33843.1| predicted protein [Aspergillus terreus NIH2624]	sp|O15254|ACOX3_HUMAN	Peroxisomal acyl-coenzyme A oxidase 3 OS=Homo sapiens GN=ACOX3 PE=1 SV=2
GL17783-G	12.1970386805198	34.7081237392497	2.84561889556708	0.0265387521585193	GaLu96scf_7	1649662	1651441	+	930	-	-	-	ref|XP_002473143.1|	predicted protein [Postia placenta Mad-698-R] gb|EED81632.1| predicted protein [Postia placenta Mad-698-R]	-	-
GL17798-G	149.480292196435	341.041626680277	2.28151565446572	0.0473411841597013	GaLu96scf_7	310547	311000	+	399	-	-	-	-	-	-	-
GL17799-G	117.804871060135	323.970551624311	2.75006074629068	0.010527223457	GaLu96scf_7	314031	315766	+	1539	-	-	-	ref|XP_003038197.1|	hypothetical protein SCHCODRAFT_45885 [Schizophyllum commune H4-8] gb|EFJ03295.1| hypothetical protein SCHCODRAFT_45885 [Schizophyllum commune H4-8]	-	-
GL17827-G	19.3862479141689	53.9824344909022	2.78457361785041	0.0162544407988912	GaLu96scf_7	832050	833336	-	1287	-	-	-	-	-	-	-
GL17898-G	260.632580356025	772.108031996262	2.96243865959337	0.00591981770850372	GaLu96scf_8	1342877	1343921	+	936	GO:0003824;GO:0016829;GO:0008152	-	Hs13540533	ref|XP_001836200.2|	dihydrodipicolinate synthetase [Coprinopsis cinerea okayama7#130] gb|EAU85572.2| dihydrodipicolinate synthetase [Coprinopsis cinerea okayama7#130]	sp|Q5BD77|HOGA1_EMENI	Probable 4-hydroxy-2-oxoglutarate aldolase, mitochondrial OS=Emericella nidulans GN=AN1503 PE=1 SV=1
GL17909-G	126.070102894534	286.230516267307	2.27040757241832	0.0200025503891277	GaLu96scf_8	1405861	1407279	-	1251	-	-	-	ref|XP_001885228.1|	predicted protein [Laccaria bicolor S238N-H82] gb|EDR03973.1| predicted protein [Laccaria bicolor S238N-H82]	-	-
GL17923-G	555.516886999185	1397.58538242685	2.51582879861022	0.0110165508731712	GaLu96scf_8	222853	224839	+	1211	GO:0016491;GO:0006813;GO:0055085;GO:0055114	-	SPCC965.06	ref|XP_002470491.1|	predicted protein [Postia placenta Mad-698-R] gb|EED84258.1| predicted protein [Postia placenta Mad-698-R]	sp|O59826|KCAB_SCHPO	Putative voltage-gated potassium channel subunit beta OS=Schizosaccharomyces pombe (strain ATCC 38366 / 972) GN=SPCC965.06 PE=2 SV=1
GL17942-G	39.2231933248802	97.297212513074	2.48060405758335	0.0276977516204162	GaLu96scf_8	533696	534381	-	627	-	-	-	ref|XP_002469919.1|	predicted protein [Postia placenta Mad-698-R] gb|EED84830.1| predicted protein [Postia placenta Mad-698-R]	-	-
GL17953-G	11.879324644726	31.3820991567843	2.64174101603636	0.0444064269885531	GaLu96scf_8	690839	692337	+	822	GO:0016491;GO:0055114	-	SPAC2F3.05c	ref|XP_003037043.1|	hypothetical protein SCHCODRAFT_47050 [Schizophyllum commune H4-8] gb|EFJ02141.1| hypothetical protein SCHCODRAFT_47050 [Schizophyllum commune H4-8]	sp|O14088|YER5_SCHPO	Uncharacterized oxidoreductase C2F3.05c OS=Schizosaccharomyces pombe (strain ATCC 38366 / 972) GN=SPAC2F3.05c PE=2 SV=1
GL17959-G	26.2568712959608	69.4741298405932	2.64594090657254	0.0432436951699925	GaLu96scf_8	845757	846383	-	627	-	K18803	7295858	ref|XP_001879852.1|	predicted protein [Laccaria bicolor S238N-H82] gb|EDR09503.1| predicted protein [Laccaria bicolor S238N-H82]	-	-
GL18093-G	3.70938169820975	17.3537658284054	4.67834459764031	0.0170071410624339	GaLu96scf_9	30145	30583	+	384	-	-	-	-	-	-	-
GL18111-G	162.273192169712	494.0033823981	3.04426982542779	0.00523793203792223	GaLu96scf_9	1156179	1157324	-	975	-	-	SPAC4G8.14c	ref|XP_003038194.1|	hypothetical protein SCHCODRAFT_12980 [Schizophyllum commune H4-8] gb|EFJ03292.1| hypothetical protein SCHCODRAFT_12980 [Schizophyllum commune H4-8]	sp|Q09839|YAC1_SCHPO	Uncharacterized protein C16C9.01c OS=Schizosaccharomyces pombe (strain ATCC 38366 / 972) GN=SPAC16C9.01c PE=2 SV=1
GL18113-G	110.418289424154	337.189314618881	3.05374513930046	0.00509505554999218	GaLu96scf_9	1109892	1110754	+	642	GO:0008270;GO:0016811;GO:0070403;GO:0006342;GO:0006476;GO:0045449	-	Hs6912664	ref|XP_001836947.2|	sirtuin 5 [Coprinopsis cinerea okayama7#130] gb|EAU84564.2| sirtuin 5 [Coprinopsis cinerea okayama7#130]	sp|Q3ZBQ0|SIRT5_BOVIN	NAD-dependent deacetylase sirtuin-5 OS=Bos taurus GN=SIRT5 PE=2 SV=1
GL18137-G	154.659825813695	357.520868000996	2.31165958011404	0.0277611503589405	GaLu96scf_9	1509873	1511623	+	1515	GO:0005737;GO:0000166;GO:0004813;GO:0005524;GO:0006412;GO:0006419	K07050	YNL040w	ref|XP_003033512.1|	hypothetical protein SCHCODRAFT_234457 [Schizophyllum commune H4-8] gb|EFI98609.1| hypothetical protein SCHCODRAFT_234457 [Schizophyllum commune H4-8]	sp|P53960|YNE0_YEAST	Putative alanyl-tRNA editing protein alaX OS=Saccharomyces cerevisiae (strain ATCC 204508 / S288c) GN=YNL040W PE=1 SV=1
GL18141-G	54.871647286868	126.617809388544	2.30752703170343	0.047568750197559	GaLu96scf_9	243315	245127	-	999	-	-	-	ref|XP_003028496.1|	hypothetical protein SCHCODRAFT_79092 [Schizophyllum commune H4-8] gb|EFI93593.1| hypothetical protein SCHCODRAFT_79092 [Schizophyllum commune H4-8]	-	-
GL18144-G	511.979680371507	2371.74685598876	4.63250192716193	7.90336919395362e-05	GaLu96scf_9	198032	200661	+	2012	GO:0016614;GO:0050660;GO:0006066	K17066	Hs18556423	gb|ABI14440.1|	alcohol oxidase [Gloeophyllum trabeum]	sp|P04841|ALOX_PICAN	Alcohol oxidase OS=Pichia angusta GN=MOX PE=3 SV=1
GL18145-G	33.6053734555385	78.3512099882537	2.33150838486935	0.0383284071737963	GaLu96scf_9	219864	221438	-	1257	-	-	-	ref|XP_001884351.1|	predicted protein [Laccaria bicolor S238N-H82] gb|EDR04961.1| predicted protein [Laccaria bicolor S238N-H82]	-	-
GL18162-G	139.94440970715	413.670320122074	2.95596173500412	0.00661374053612625	GaLu96scf_9	691529	693184	-	1280	-	-	-	-	-	-	-
GL18168-G	100.343908721967	347.108549472272	3.4591890418983	0.00151706222479985	GaLu96scf_9	712809	714278	+	1211	GO:0004672;GO:0004674;GO:0005524;GO:0006468	-	-	ref|XP_002475010.1|	predicted protein [Postia placenta Mad-698-R] gb|EED79803.1| predicted protein [Postia placenta Mad-698-R]	-	-
GL18176-G	82.363244043849	250.628361306898	3.04296369353139	0.00432929099767604	GaLu96scf_9	885975	887364	+	1070	-	-	YNL024c	ref|XP_001875310.1|	predicted protein [Laccaria bicolor S238N-H82] gb|EDR14751.1| predicted protein [Laccaria bicolor S238N-H82]	sp|P53970|YNC4_YEAST	Uncharacterized protein YNL024C OS=Saccharomyces cerevisiae (strain ATCC 204508 / S288c) GN=YNL024C PE=1 SV=1
GL18189-G	4.85781916600391	15.1885090206988	3.12661062539984	0.037886399967793	GaLu96scf_10	84646	86224	+	1458	-	-	-	-	-	-	-
GL18190-G	0.900779506720895	11.0929026987329	12.314781382088	0.0108724595658424	GaLu96scf_10	18505	19499	-	930	-	-	-	ref|XP_002910960.1|	hypothetical protein CC1G_15501 [Coprinopsis cinerea okayama7#130] gb|EFI27466.1| hypothetical protein CC1G_15501 [Coprinopsis cinerea okayama7#130]	-	-
GL18274-G	59.7585196139124	296.271613372125	4.95781380272261	0.041433661533554	GaLu96scf_10	714356	715873	+	1251	GO:0004190;GO:0006508	K01381	Hs4505757	ref|XP_003031119.1|	hypothetical protein SCHCODRAFT_56138 [Schizophyllum commune H4-8] gb|EFI96216.1| hypothetical protein SCHCODRAFT_56138 [Schizophyllum commune H4-8]	sp|P17576|CARP_IRPLA	Polyporopepsin OS=Irpex lacteus PE=1 SV=1
GL18278-G	2.69392769116432	9.99779266898778	3.711232748295	0.0485455347612094	GaLu96scf_10	849272	849631	-	360	-	-	-	-	-	-	-
GL18283-G	25.3560917892399	172.708096566115	6.81130585902851	0.00137151742862576	GaLu96scf_10	979148	982171	+	2490	GO:0055085	-	YOL137w	ref|XP_003034618.1|	hypothetical protein SCHCODRAFT_52952 [Schizophyllum commune H4-8] gb|EFI99715.1| hypothetical protein SCHCODRAFT_52952 [Schizophyllum commune H4-8]	sp|Q08280|BSC6_YEAST	Bypass of stop codon protein 6 OS=Saccharomyces cerevisiae (strain ATCC 204508 / S288c) GN=BSC6 PE=1 SV=1
GL18293-G	78.841952102909	206.79753383319	2.62293776748787	0.01823931525926	GaLu96scf_11	118969	120090	-	1122	-	-	-	-	-	-	-
GL18309-G	2402.25354031435	10784.3063155765	4.48924567477808	0.00407612640826096	GaLu96scf_11	1126196	1127741	-	1491	GO:0004609;GO:0008654	-	SPAC31G5.15	ref|YP_003594005.1|	phosphatidylserine decarboxylase-like protein [Caulobacter segnis ATCC 21756] gb|ADG11387.1| phosphatidylserine decarboxylase-related protein [Caulobacter segnis ATCC 21756]	sp|Q21H90|PSD_SACD2	Phosphatidylserine decarboxylase proenzyme OS=Saccharophagus degradans (strain 2-40 / ATCC 43961 / DSM 17024) GN=psd PE=3 SV=1
GL18349-G	42.1845494930966	133.166333409178	3.15675608746209	0.00616933101547152	GaLu96scf_11	590057	591637	-	1527	GO:0031227;GO:0003824;GO:0004499;GO:0005488;GO:0050660;GO:0050661;GO:0008152;GO:0055114	-	SPBP16F5.08c	ref|XP_001881302.1|	predicted protein [Laccaria bicolor S238N-H82] gb|EDR08232.1| predicted protein [Laccaria bicolor S238N-H82]	sp|Q9HFE4|FMO1_SCHPO	Thiol-specific monooxygenase OS=Schizosaccharomyces pombe (strain ATCC 38366 / 972) GN=fmo1 PE=1 SV=1
GL18365-G	35.5798930328021	107.020726704555	3.00789905708511	0.00548102137236962	GaLu96scf_11	705516	706499	-	984	-	-	-	-	-	-	-
GL18367-G	22.4677405537261	87.1295546345339	3.87798472330517	0.00191219777616699	GaLu96scf_11	706863	707252	-	390	-	-	-	-	-	-	-
GL18407-G	1123.6218124244	5396.61819570219	4.80287774412111	0.0201136466046067	GaLu96scf_12	1059909	1062054	+	1744	GO:0016788	-	-	ref|XP_003036413.1|	hypothetical protein SCHCODRAFT_102345 [Schizophyllum commune H4-8] gb|EFJ01511.1| hypothetical protein SCHCODRAFT_102345 [Schizophyllum commune H4-8]	sp|Q8X176|PHOA_ASPFU	Acid phosphatase OS=Neosartorya fumigata (strain ATCC MYA-4609 / Af293 / CBS 101355 / FGSC A1100) GN=phoA PE=1 SV=1
GL18408-G	574.457667821382	8872.76232042817	15.4454589388247	8.83103273334514e-06	GaLu96scf_12	1071805	1075845	+	2820	GO:0004185;GO:0006508	-	HsM13786125	ref|XP_001874589.1|	predicted protein [Laccaria bicolor S238N-H82] gb|EDR14030.1| predicted protein [Laccaria bicolor S238N-H82]	sp|C9WMM5|VCP_APIME	Venom serine carboxypeptidase OS=Apis mellifera PE=2 SV=1
GL18409-G	11.6400775126511	36.1767967498773	3.10795153301669	0.0238918653934025	GaLu96scf_12	1056469	1058469	-	2001	-	-	-	ref|XP_002374035.1|	ankyrin repeat-containing protein, putative [Aspergillus flavus NRRL3357] gb|EED55253.1| ankyrin repeat-containing protein, putative [Aspergillus flavus NRRL3357]	sp|Q00808|HETE1_PODAN	Vegetative incompatibility protein HET-E-1 OS=Podospora anserina (strain S / DSM 980 / FGSC 10383) GN=HET-E1 PE=4 SV=1
GL18417-G	417.771729641954	3212.63181926339	7.68992153206904	2.10897644134544e-07	GaLu96scf_12	1227497	1228599	-	915	-	-	-	-	-	-	-
GL18420-G	41.5806876955839	157.557268643046	3.78919343028998	0.000935556399218342	GaLu96scf_12	1255277	1255988	-	570	-	-	-	ref|XP_002474803.1|	predicted protein [Postia placenta Mad-698-R] gb|EED80014.1| predicted protein [Postia placenta Mad-698-R]	-	-
GL18422-G	60.0785416006191	154.263204311193	2.56769222756239	0.0155556751411956	GaLu96scf_12	1252192	1254851	-	2457	GO:0004672;GO:0004713;GO:0005524;GO:0006468	-	-	-	-	-	-
GL18423-G	87.8541833305275	210.491080929621	2.39591414944585	0.026243409405608	GaLu96scf_12	1215930	1217879	+	1950	-	-	-	ref|XP_001390210.1|	hypothetical protein An03g03270 [Aspergillus niger] emb|CAK38231.1| unnamed protein product [Aspergillus niger]	sp|Q00808|HETE1_PODAN	Vegetative incompatibility protein HET-E-1 OS=Podospora anserina (strain S / DSM 980 / FGSC 10383) GN=HET-E1 PE=4 SV=1
GL18427-G	53.0783196871761	118.622471975663	2.23485733298981	0.0196400282857163	GaLu96scf_12	379416	380130	+	339	-	-	-	-	-	-	-
GL18438-G	25.0638154025626	70.4411866597703	2.81047340671717	0.0232388524248225	GaLu96scf_12	454889	457529	+	1542	-	-	-	-	-	-	-
GL18440-G	38.284129179635	112.399776363409	2.93593660798739	0.004485092356209	GaLu96scf_12	490251	490625	-	375	-	-	-	-	-	-	-
GL18481-G	17.6099213877222	59.5736396242482	3.38295886237082	0.0103709946858095	GaLu96scf_13	999299	1001069	-	1017	-	-	-	ref|XP_002476278.1|	predicted protein [Postia placenta Mad-698-R] gb|EED78520.1| predicted protein [Postia placenta Mad-698-R]	-	-
GL18486-G	677.083861349213	1453.30025618333	2.1464110122007	0.0499142639602044	GaLu96scf_13	1109880	1114722	+	4790	-	-	-	ref|XP_001879641.1|	predicted protein [Laccaria bicolor S238N-H82] gb|EDR09292.1| predicted protein [Laccaria bicolor S238N-H82]	-	-
GL18492-G	14.3521090021183	39.3905660223446	2.74458381109917	0.0269018272432039	GaLu96scf_13	377329	378324	-	780	-	-	-	ref|XP_003034629.1|	hypothetical protein SCHCODRAFT_84866 [Schizophyllum commune H4-8] gb|EFI99726.1| hypothetical protein SCHCODRAFT_84866 [Schizophyllum commune H4-8]	-	-
GL18495-G	212.025925600604	1155.10264950347	5.44793117271591	1.68622390716722e-05	GaLu96scf_13	410203	412963	-	2667	GO:0008270	-	CE13918	ref|XP_001839538.1|	hypothetical protein CC1G_08917 [Coprinopsis cinerea okayama7#130] gb|EAU82305.1| hypothetical protein CC1G_08917 [Coprinopsis cinerea okayama7#130]	-	-
GL18500-G	98.2421239846705	237.243510902588	2.41488580743233	0.0180962663852287	GaLu96scf_13	562270	564562	-	1534	GO:0004185;GO:0006508	K13289	YMR297w	ref|XP_001884576.1|	serine carboxypeptidase [Laccaria bicolor S238N-H82] gb|EDR04752.1| serine carboxypeptidase [Laccaria bicolor S238N-H82]	sp|C1GG77|CBPYA_PARBD	Carboxypeptidase Y homolog A OS=Paracoccidioides brasiliensis (strain Pb18) GN=CPYA PE=3 SV=1
GL18536-G	109.707317886124	300.770360615952	2.74157063002989	0.0078881569504319	GaLu96scf_14	185425	186654	+	1230	-	-	-	ref|XP_002471249.1|	hypothetical fungal pheromone GPCR, STE3-type [Postia placenta Mad-698-R] gb|EED83529.1| hypothetical fungal pheromone GPCR, STE3-type [Postia placenta Mad-698-R]	-	-
GL18543-G	36.9841941285466	211.637522856074	5.72237756811686	0.0117514095694968	GaLu96scf_14	215985	216122	+	138	-	-	-	-	-	-	-
GL18546-G	9.59591218490969	70.1759579678642	7.31310964664947	1.42405360489221e-05	GaLu96scf_14	204460	205147	+	632	-	-	-	-	-	-	-
GL18563-G	4.89274462230347	19.3068671616198	3.94601980115819	0.025592591465487	GaLu96scf_14	580672	582142	+	1143	GO:0003824;GO:0010181;GO:0016491;GO:0008152	K00354	SPAC5H10.10	ref|XP_003027018.1|	hypothetical protein SCHCODRAFT_61731 [Schizophyllum commune H4-8] gb|EFI92115.1| hypothetical protein SCHCODRAFT_61731 [Schizophyllum commune H4-8]	sp|Q09671|OYEB_SCHPO	Putative NADPH dehydrogenase C5H10.10 OS=Schizosaccharomyces pombe (strain ATCC 38366 / 972) GN=SPAC5H10.10 PE=2 SV=1
GL18564-G	0.591681462046862	6.00771712073079	10.1536341867932	0.0457768414855329	GaLu96scf_14	596153	596421	-	228	-	-	-	-	-	-	-
GL18593-G	805.462145244806	4909.63263161286	6.0954231810865	0.00335037095665558	GaLu96scf_14	931115	932497	-	1383	-	-	At5g66420	gb|EER42930.1|	adenosylhomocysteinase [Ajellomyces capsulatus H143]	sp|Q893M2|Y1794_CLOTE	UPF0261 protein CTC_01794 OS=Clostridium tetani GN=CTC_01794 PE=3 SV=2
GL18625-G	52.7395272482245	162.687132317507	3.08472868085832	0.00445691002899581	GaLu96scf_15	487366	488316	-	834	GO:0005737;GO:0004364;GO:0008152	K00799	At1g78320	gb|ACF15452.1|	glutathione-S-transferase [Phanerochaete chrysosporium]	sp|Q03666|GSTX4_TOBAC	Probable glutathione S-transferase OS=Nicotiana tabacum PE=2 SV=1
GL18640-G	231.942440313924	873.521721910762	3.76611421665	0.000679209270425049	GaLu96scf_15	781794	783338	-	657	-	-	-	ref|XP_001830202.1|	hypothetical protein CC1G_12089 [Coprinopsis cinerea okayama7#130] gb|EAU91610.1| hypothetical protein CC1G_12089 [Coprinopsis cinerea okayama7#130]	-	-
GL18643-G	400.394746854291	869.054388243339	2.17049398142978	0.0439464035558336	GaLu96scf_15	774991	776975	+	1371	-	-	YPR159w	ref|XP_003038514.1|	glycoside hydrolase family 16 protein [Schizophyllum commune H4-8] gb|EFJ03612.1| glycoside hydrolase family 16 protein [Schizophyllum commune H4-8]	sp|P87024|SKN1_CANAL	Beta-glucan synthesis-associated protein SKN1 OS=Candida albicans GN=SKN1 PE=2 SV=1
GL18690-G	2.07573160181626	98.0191694196392	47.2215046173951	0.00955895311257634	GaLu96scf_16	420725	420883	-	159	-	-	-	-	-	-	-
GL18695-G	918.414200066948	2017.28362873614	2.19648566909037	0.0201573437905977	GaLu96scf_16	568738	572115	-	3282	GO:0016020;GO:0016021;GO:0003824;GO:0004008;GO:0005524;GO:0015662;GO:0016820;GO:0046872;GO:0046873;GO:0006754;GO:0008152;GO:0030001	-	YBR295w	ref|XP_002556830.1|	Pc06g02280 [Penicillium chrysogenum Wisconsin 54-1255] emb|CAP79221.1| Pc06g02280 [Penicillium chrysogenum Wisconsin 54-1255]	sp|P38360|ATU1_YEAST	Probable copper-transporting ATPase OS=Saccharomyces cerevisiae (strain ATCC 204508 / S288c) GN=PCA1 PE=2 SV=1
GL18705-G	12.9082411275434	50.2023029843088	3.88916681120775	0.00231488143097945	GaLu96scf_16	720545	721817	+	1107	GO:0005515	-	-	ref|XP_002469287.1|	predicted protein [Postia placenta Mad-698-R] gb|EED85589.1| predicted protein [Postia placenta Mad-698-R]	-	-
GL18754-G	2195.85232067694	4424.95728248384	2.01514338683747	0.0467267811651131	GaLu96scf_17	295260	299891	+	4350	GO:0009337;GO:0003824;GO:0004783;GO:0005506;GO:0010181;GO:0016491;GO:0020037;GO:0050661;GO:0051536;GO:0051539;GO:0008152;GO:0008652;GO:0055114	K00381	SPAC10F6.01c	ref|XP_001831560.1|	sulfite reductase subunit beta [Coprinopsis cinerea okayama7#130] gb|EAU90233.1| sulfite reductase subunit beta [Coprinopsis cinerea okayama7#130]	sp|Q1K9C2|MET5_SCHPO	Sulfite reductase [NADPH] subunit beta OS=Schizosaccharomyces pombe (strain ATCC 38366 / 972) GN=sir1 PE=3 SV=1
GL18768-G	45.9337031322582	191.214368366571	4.16283372180993	0.00040189938634951	GaLu96scf_17	617712	617963	+	186	-	-	-	-	-	-	-
GL18792-G	546.867860049028	8203.25226452631	15.0004285565271	3.30575418516736e-11	GaLu96scf_17	936065	938561	+	1720	GO:0004190;GO:0006508	-	Hs4503145	ref|XP_001881739.1|	aspartic peptidase A1 [Laccaria bicolor S238N-H82] gb|EDR07347.1| aspartic peptidase A1 [Laccaria bicolor S238N-H82]	sp|P17576|CARP_IRPLA	Polyporopepsin OS=Irpex lacteus PE=1 SV=1
GL18809-G	82.6409809765696	212.386954565387	2.56999556461707	0.0104067103591659	GaLu96scf_18	166958	168350	+	1078	-	-	-	ref|XP_002470563.1|	predicted protein [Postia placenta Mad-698-R] gb|EED84215.1| predicted protein [Postia placenta Mad-698-R]	-	-
GL18850-G	398.665115795367	2467.41071701903	6.18918139375291	3.83497230675913e-06	GaLu96scf_19	177896	180307	+	2138	-	-	-	ref|XP_001390210.1|	hypothetical protein An03g03270 [Aspergillus niger] emb|CAK38231.1| unnamed protein product [Aspergillus niger]	sp|Q00808|HETE1_PODAN	Vegetative incompatibility protein HET-E-1 OS=Podospora anserina (strain S / DSM 980 / FGSC 10383) GN=HET-E1 PE=4 SV=1
GL18877-G	17.1817638498921	232.296496341363	13.5199446559046	0.0254808134735782	GaLu96scf_19	628098	628515	+	351	GO:0009277;GO:0005199	-	-	ref|XP_002911787.1|	hydrophobin-251 [Coprinopsis cinerea okayama7#130] gb|EFI28293.1| hydrophobin-251 [Coprinopsis cinerea okayama7#130]	-	-
GL18960-G	24.9800916899488	166.154710417395	6.65148520989017	1.37171585129788e-05	GaLu96scf_2	2262499	2263203	-	705	GO:0008168;GO:0008152	-	At1g73600	gb|EEH06564.1|	methyltransferase [Ajellomyces capsulatus G186AR]	sp|Q9C6B9|PEAM3_ARATH	Phosphoethanolamine N-methyltransferase 3 OS=Arabidopsis thaliana GN=NMT3 PE=2 SV=2
GL19023-G	129.377405611099	293.156953649312	2.26590533536067	0.0330443408025521	GaLu96scf_20	220696	222082	-	1359	-	-	-	ref|XP_002475122.1|	predicted protein [Postia placenta Mad-698-R] gb|EED79714.1| predicted protein [Postia placenta Mad-698-R]	-	-
GL19031-G	62.1505036959679	180.831641758704	2.90957644757489	0.00866764631181991	GaLu96scf_20	455534	457185	+	1054	-	-	-	ref|XP_002476280.1|	predicted protein [Postia placenta Mad-698-R] gb|EED78522.1| predicted protein [Postia placenta Mad-698-R]	-	-
GL19064-G	579.433726484393	2130.5654965548	3.67697874523392	0.000226706638472857	GaLu96scf_20	819772	821202	-	552	-	-	-	-	-	-	-
GL19107-G	180.592444124661	558.357521259337	3.0918099811192	0.00769967974833156	GaLu96scf_21	662023	663197	-	969	-	-	-	ref|XP_002475881.1|	predicted protein [Postia placenta Mad-698-R] gb|EED78915.1| predicted protein [Postia placenta Mad-698-R]	-	-
GL19179-G	342.448300197778	1417.19653424211	4.1384247882779	0.00476368461347491	GaLu96scf_22	686214	687987	+	1449	GO:0003824;GO:0008483;GO:0030170	-	SPBC1773.03c	ref|XP_001874597.1|	predicted protein [Laccaria bicolor S238N-H82] gb|EDR14038.1| predicted protein [Laccaria bicolor S238N-H82]	sp|O94562|YGD3_SCHPO	Uncharacterized aminotransferase C1771.03c OS=Schizosaccharomyces pombe (strain ATCC 38366 / 972) GN=SPBC1773.03c PE=2 SV=1
GL19197-G	107.215814244065	349.912976077958	3.26363212875871	0.00194517521540482	GaLu96scf_23	56301	58365	+	1536	GO:0008825;GO:0008610	K00574	At3g23510	ref|XP_001884269.1|	cyclopropane-fatty-acyl-phospholipid synthase [Laccaria bicolor S238N-H82] gb|EDR04879.1| cyclopropane-fatty-acyl-phospholipid synthase [Laccaria bicolor S238N-H82]	sp|P0A9H7|CFA_ECOLI	Cyclopropane-fatty-acyl-phospholipid synthase OS=Escherichia coli (strain K12) GN=cfa PE=1 SV=2
GL19204-G	21.2145267170332	61.9959634619183	2.92233544914021	0.0118671307009162	GaLu96scf_23	107470	109069	-	1443	-	-	-	ref|XP_001390210.1|	hypothetical protein An03g03270 [Aspergillus niger] emb|CAK38231.1| unnamed protein product [Aspergillus niger]	sp|Q00808|HETE1_PODAN	Vegetative incompatibility protein HET-E-1 OS=Podospora anserina (strain S / DSM 980 / FGSC 10383) GN=HET-E1 PE=4 SV=1
GL19207-G	85.7098829564182	210.80023698949	2.45946242974895	0.0209080316819163	GaLu96scf_23	271739	272910	-	1104	-	-	-	-	-	-	-
GL19208-G	103.162614207003	248.68687981554	2.4106298752427	0.0209080966575825	GaLu96scf_23	216361	216984	+	624	GO:0016020;GO:0004713;GO:0005524;GO:0016773;GO:0006468;GO:0009103	K08851	SPAP27G11.07c	ref|XP_001886835.1|	predicted protein [Laccaria bicolor S238N-H82] gb|EDR02472.1| predicted protein [Laccaria bicolor S238N-H82]	sp|P0CP72|BUD32_CRYNJ	Serine/threonine-protein kinase BUD32 OS=Cryptococcus neoformans var. neoformans serotype D (strain JEC21) GN=BUD32 PE=3 SV=1
GL19213-G	19.9213357772672	84.5441137022806	4.24389783132697	0.000297544785464889	GaLu96scf_23	403630	405297	+	1494	-	-	-	-	-	-	-
GL19219-G	6.34522848799807	21.9632768282023	3.46138470344221	0.0395848723389678	GaLu96scf_23	469971	470424	+	387	-	-	-	-	-	-	-
GL19230-G	223.463758479398	554.474876451551	2.48127428010958	0.0249724302677556	GaLu96scf_24	190593	193801	+	2334	-	-	-	ref|XP_001833919.1|	hypothetical protein CC1G_01596 [Coprinopsis cinerea okayama7#130] gb|EAU87949.1| hypothetical protein CC1G_01596 [Coprinopsis cinerea okayama7#130]	-	-
GL19267-G	1186.20580737132	2639.96872344503	2.22555707200196	0.0339524915913451	GaLu96scf_25	107152	111580	-	3154	GO:0004497;GO:0005506;GO:0009055;GO:0010181;GO:0016491;GO:0020037;GO:0055114	K00493	At4g24520	emb|CBX92293.1|	similar to NADPH-cytochrome P450 reductase [Leptosphaeria maculans]	sp|Q9Y8G7|C505_FUSOX	Bifunctional P-450:NADPH-P450 reductase OS=Fusarium oxysporum GN=CYP505 PE=1 SV=1
GL19269-G	91.1059697524967	376.755090321735	4.13535020092808	0.000835735419857499	GaLu96scf_25	100016	102728	+	2072	GO:0004252;GO:0008236;GO:0006508	-	Hs5729770	ref|XP_001873709.1|	predicted protein [Laccaria bicolor S238N-H82] gb|EDR15501.1| predicted protein [Laccaria bicolor S238N-H82]	sp|Q8NK92|AORSN_ASPOR	Aorsin OS=Aspergillus oryzae (strain ATCC 42149 / RIB 40) GN=aorO PE=1 SV=2
GL19284-G	79.1317411234249	169.773071717255	2.14544845477939	0.0367217661673325	GaLu96scf_25	326347	327543	+	1125	GO:0004109;GO:0006779;GO:0055114	K00228	7297203	ref|XP_001831724.1|	coproporphyrinogen III oxidase [Coprinopsis cinerea okayama7#130] gb|EAU90055.1| coproporphyrinogen III oxidase [Coprinopsis cinerea okayama7#130]	sp|Q9V3D2|HEM6_DROME	Coproporphyrinogen-III oxidase OS=Drosophila melanogaster GN=Coprox PE=1 SV=1
GL19328-G	1563.97480662951	5427.09893926175	3.47006800637509	0.000303928713306795	GaLu96scf_26	208870	209292	-	423	-	-	-	ref|XP_002476956.1|	predicted protein [Postia placenta Mad-698-R] gb|EED77846.1| predicted protein [Postia placenta Mad-698-R]	sp|O74238|SNP1_PHANO	Protein SnodProt1 OS=Phaeosphaeria nodorum (strain SN15 / FGSC 10173) GN=SNOG_13722 PE=2 SV=1
GL19336-G	177.144644355117	758.036528720773	4.27919529534948	0.0430075283940992	GaLu96scf_26	409886	411276	+	1161	-	-	-	ref|XP_002473756.1|	predicted protein [Postia placenta Mad-698-R] gb|EED81021.1| predicted protein [Postia placenta Mad-698-R]	-	-
GL19372-G	320.052128607547	825.161901186381	2.57821094574943	0.0190526023081294	GaLu96scf_27	299600	301375	-	1329	GO:0003824;GO:0008152	K01687	At3g23940	ref|XP_001877760.1|	predicted protein [Laccaria bicolor S238N-H82] gb|EDR11863.1| predicted protein [Laccaria bicolor S238N-H82]	sp|B2SH83|ILVD_FRATM	Dihydroxy-acid dehydratase OS=Francisella tularensis subsp. mediasiatica (strain FSC147) GN=ilvD PE=3 SV=1
GL19375-G	4.42058414523338	18.4227951006127	4.16750241491898	0.0112498446416965	GaLu96scf_27	441056	442546	-	1194	-	-	SPAC630.14c	ref|ZP_05024620.1|	hypothetical protein MC7420_320 [Microcoleus chthonoplastes PCC 7420] gb|EDX77183.1| hypothetical protein MC7420_320 [Microcoleus chthonoplastes PCC 7420]	sp|Q00808|HETE1_PODAN	Vegetative incompatibility protein HET-E-1 OS=Podospora anserina (strain S / DSM 980 / FGSC 10383) GN=HET-E1 PE=4 SV=1
GL19385-G	0	4.58254211860072	Inf	0.0177018416735422	GaLu96scf_28	36970	37740	-	771	-	-	-	-	-	-	-
GL19401-G	459.928995839704	1731.16161500267	3.76397581074889	0.000519812975458045	GaLu96scf_28	456442	457686	-	1071	-	-	-	ref|XP_001875220.1|	proline-rich protein [Laccaria bicolor S238N-H82] gb|EDR14661.1| proline-rich protein [Laccaria bicolor S238N-H82]	-	-
GL19522-G	90.325890709735	743.610092709653	8.23252432792793	3.2977280408e-06	GaLu96scf_3	564232	565508	-	1215	-	-	-	ref|XP_001830244.2|	endoplasmic reticulum protein [Coprinopsis cinerea okayama7#130] gb|EAU91391.2| endoplasmic reticulum protein [Coprinopsis cinerea okayama7#130]	sp|P18773|EST_ACILW	Esterase OS=Acinetobacter lwoffii GN=est PE=3 SV=2
GL19535-G	68.2139694150785	151.489208843533	2.22079451089745	0.0461067152932457	GaLu96scf_3	699118	699666	+	489	-	-	-	ref|XP_001876274.1|	predicted protein [Laccaria bicolor S238N-H82] gb|EDR13776.1| predicted protein [Laccaria bicolor S238N-H82]	-	-
GL19574-G	5.83329606997618	21.7348216085046	3.72599322026069	0.0259329694189336	GaLu96scf_30	204359	206131	+	1593	-	-	-	ref|XP_002475123.1|	predicted protein [Postia placenta Mad-698-R] gb|EED79715.1| predicted protein [Postia placenta Mad-698-R]	-	-
GL19616-G	34.0575582545084	146.628620046414	4.3053180427873	0.00017513051799237	GaLu96scf_31	382422	383388	+	900	-	-	-	ref|XP_002392506.1|	hypothetical protein MPER_07902 [Moniliophthora perniciosa FA553] gb|EEB93436.1| hypothetical protein MPER_07902 [Moniliophthora perniciosa FA553]	-	-
GL19629-G	98.8897323917239	427.470968461014	4.32270325869331	0.000197230872778004	GaLu96scf_32	277521	278130	-	459	-	-	-	ref|XP_003031579.1|	hypothetical protein SCHCODRAFT_55031 [Schizophyllum commune H4-8] gb|EFI96676.1| hypothetical protein SCHCODRAFT_55031 [Schizophyllum commune H4-8]	-	-
GL19630-G	52.2751621137888	129.385084396831	2.47507763084875	0.0308274711014025	GaLu96scf_32	283260	284449	+	1113	-	K19785	YCL047c	ref|XP_001880616.1|	predicted protein [Laccaria bicolor S238N-H82] gb|EDR08391.1| predicted protein [Laccaria bicolor S238N-H82]	sp|Q9P7T7|POF1L_SCHPO	POF1 homolog C694.03 OS=Schizosaccharomyces pombe (strain ATCC 38366 / 972) GN=SPAC694.03 PE=2 SV=1
GL19758-G	1909.69330195085	4476.74787441693	2.34422347810704	0.024128324017558	GaLu96scf_4	999450	1000969	+	1251	-	K05757	SPBC14C8.06	ref|XP_001833032.2|	hypothetical protein CC1G_01094 [Coprinopsis cinerea okayama7#130] gb|EAU88721.2| hypothetical protein CC1G_01094 [Coprinopsis cinerea okayama7#130]	sp|P78774|ARPC1_SCHPO	Actin-related protein 2/3 complex subunit 1 OS=Schizosaccharomyces pombe (strain ATCC 38366 / 972) GN=arc1 PE=1 SV=3
GL19775-G	10.2357764169067	41.2625744103182	4.03121099266722	0.00540587390512264	GaLu96scf_4	1582766	1583983	-	1218	-	-	-	ref|XP_002477491.1|	predicted protein [Postia placenta Mad-698-R] gb|EED77308.1| predicted protein [Postia placenta Mad-698-R]	-	-
GL19815-G	7.66642135749276	28.3341838350443	3.69588136547594	0.0189332255803571	GaLu96scf_4	566502	567973	+	975	-	-	-	ref|XP_002471301.1|	predicted protein [Postia placenta Mad-698-R] gb|EED83456.1| predicted protein [Postia placenta Mad-698-R]	-	-
GL19822-G	21.0548234668619	203.258957594248	9.65379538394875	0.0183744799448084	GaLu96scf_4	564059	565065	+	483	-	-	-	ref|XP_002471301.1|	predicted protein [Postia placenta Mad-698-R] gb|EED83456.1| predicted protein [Postia placenta Mad-698-R]	-	-
GL19912-G	70.3511922680735	173.203829187574	2.46198854068571	0.020935210755931	GaLu96scf_48	74923	76763	-	1641	-	-	-	ref|XP_002475886.1|	predicted protein [Postia placenta Mad-698-R] gb|EED78920.1| predicted protein [Postia placenta Mad-698-R]	-	-
GL19913-G	3.21911742283682	17.3686520266372	5.39547016937681	0.00698638644873625	GaLu96scf_48	70610	72723	-	1845	-	-	-	-	-	-	-
GL19914-G	12.2185016610474	44.7193890594956	3.65997323567595	0.00650815204596015	GaLu96scf_48	87977	89383	+	1227	-	-	CE22239	ref|XP_002474610.1|	predicted protein [Postia placenta Mad-698-R] gb|EED80201.1| predicted protein [Postia placenta Mad-698-R]	-	-
GL19916-G	18.060208560022	315.151328510935	17.4500381578402	2.41686904514222e-06	GaLu96scf_48	67912	69596	-	1275	-	-	-	gb|AAH90678.1|	Zgc:162509 protein [Danio rerio]	-	-
GL19937-G	95.4995520317353	270.807260927004	2.83569142645834	0.00838450783519473	GaLu96scf_5	130151	130795	-	645	-	-	CE21068_1	ref|XP_001830596.1|	hypothetical protein CC1G_06862 [Coprinopsis cinerea okayama7#130] gb|EAU91227.1| hypothetical protein CC1G_06862 [Coprinopsis cinerea okayama7#130]	sp|P0A8Y4|YIHX_SHIFL	Phosphatase yihX OS=Shigella flexneri GN=yihX PE=3 SV=1
GL19945-G	195.53267024448	506.739278781495	2.59158368853606	0.0288332874755262	GaLu96scf_5	1001648	1003747	+	1668	GO:0004197;GO:0006508	K01372	YNL239w	ref|XP_003029998.1|	hypothetical protein SCHCODRAFT_77432 [Schizophyllum commune H4-8] gb|EFI95095.1| hypothetical protein SCHCODRAFT_77432 [Schizophyllum commune H4-8]	sp|C7GPC1|BLH1_YEAS2	Cysteine proteinase 1, mitochondrial OS=Saccharomyces cerevisiae (strain JAY291) GN=LAP3 PE=3 SV=2
GL20000-G	0	6.33103397814675	Inf	0.00445296560459821	GaLu96scf_5	691709	692464	-	498	-	-	-	ref|XP_002471415.1|	predicted protein [Postia placenta Mad-698-R] gb|EED83343.1| predicted protein [Postia placenta Mad-698-R]	-	-
GL20015-G	1.08194573741979	10.3699421028966	9.58453066937227	0.00515992661234756	GaLu96scf_5	996883	997401	-	519	-	-	-	-	-	-	-
GL20116-G	29.3493390451286	80.5384207290603	2.74413064652739	0.0143203220079527	GaLu96scf_7	1131501	1132130	-	474	-	-	-	-	-	-	-
GL20134-G	203.333895774941	833.591577116652	4.09961936714826	0.000951348733921575	GaLu96scf_7	1197786	1199603	-	1767	GO:0005515	-	-	ref|XP_002469287.1|	predicted protein [Postia placenta Mad-698-R] gb|EED85589.1| predicted protein [Postia placenta Mad-698-R]	-	-
GL20139-G	276.842585967002	730.735879181829	2.63953566475112	0.0411254532999512	GaLu96scf_7	1401982	1402782	+	801	-	-	-	ref|XP_002476140.1|	predicted protein [Postia placenta Mad-698-R] gb|EED78655.1| predicted protein [Postia placenta Mad-698-R]	-	-
GL20198-G	1.89456537111736	11.451875522603	6.04459244172136	0.0144026933614123	GaLu96scf_7	816003	816551	+	549	-	-	-	-	-	-	-
GL20204-G	90.8904678049895	196.360473280946	2.16040777457817	0.0429198211748929	GaLu96scf_7	907972	909598	-	1263	-	-	-	ref|XP_002473454.1|	predicted protein [Postia placenta Mad-698-R] gb|EED81344.1| predicted protein [Postia placenta Mad-698-R]	-	-
GL20402-G	270.181079251892	677.052054451434	2.5059195718891	0.0191668063959711	GaLu96scf_9	1134077	1136048	-	1643	GO:0008270	-	-	ref|XP_002470292.1|	predicted protein [Postia placenta Mad-698-R] gb|EED84453.1| predicted protein [Postia placenta Mad-698-R]	-	-
GL20415-G	843.11887407991	2055.63046989986	2.43812650042161	0.0255344948521661	GaLu96scf_9	1464604	1467413	-	2601	GO:0005737;GO:0000166;GO:0004812;GO:0004819;GO:0005524;GO:0016876;GO:0006412;GO:0006418;GO:0006425;GO:0043039	K01886	SPBC342.02	ref|XP_001837464.1|	glutamine-tRNA ligase [Coprinopsis cinerea okayama7#130] gb|EAU84380.1| glutamine-tRNA ligase [Coprinopsis cinerea okayama7#130]	sp|Q9Y7Y8|SYQ_SCHPO	Probable glutaminyl-tRNA synthetase OS=Schizosaccharomyces pombe (strain ATCC 38366 / 972) GN=SPBC342.02 PE=2 SV=1
GL20443-G	1688.01938348072	4156.39638614282	2.46229185921567	0.0187372817647851	GaLu96scf_9	672250	674785	-	1829	GO:0016773;GO:0005975	-	YDR109c	ref|XP_002475486.1|	predicted protein [Postia placenta Mad-698-R] gb|EED79337.1| predicted protein [Postia placenta Mad-698-R]	sp|Q04585|YDR09_YEAST	Uncharacterized sugar kinase YDR109C OS=Saccharomyces cerevisiae (strain ATCC 204508 / S288c) GN=YDR109C PE=1 SV=1
GL20447-G	14.0116498454908	504.566884964354	36.0105262783691	4.81925907326274e-07	GaLu96scf_9	699538	700732	-	982	-	-	-	-	-	-	-
GL20454-G	124.196820762528	311.877447690911	2.51115484097004	0.0195857251720307	GaLu96scf_9	972026	975937	+	2218	GO:0003924;GO:0005525	-	-	ref|XP_002391972.1|	hypothetical protein MPER_08516 [Moniliophthora perniciosa FA553] gb|EEB92902.1| hypothetical protein MPER_08516 [Moniliophthora perniciosa FA553]	sp|Q68CJ6|SLIP_HUMAN	GTPase SLIP-GC OS=Homo sapiens GN=C8orf80 PE=1 SV=3
GL20464-G	1223.62949428247	3467.00000095958	2.83337400508853	0.00482815458282319	GaLu96scf_10	1014667	1017187	-	2137	-	-	At5g36210	ref|XP_002475204.1|	predicted protein [Postia placenta Mad-698-R] gb|EED79620.1| predicted protein [Postia placenta Mad-698-R]	sp|P34422|DPF6_CAEEL	Dipeptidyl peptidase family member 6 OS=Caenorhabditis elegans GN=dpf-6 PE=2 SV=2
GL20488-G	1067.12723365541	4811.98662838714	4.50929043569044	0.00724234828213518	GaLu96scf_10	392361	394116	+	1285	GO:0005506;GO:0016491;GO:0055114	-	At5g20400	ref|XP_001885476.1|	predicted protein [Laccaria bicolor S238N-H82] gb|EDR03908.1| predicted protein [Laccaria bicolor S238N-H82]	sp|P31528|ACCO_DIACA	Probable 1-aminocyclopropane-1-carboxylate oxidase OS=Dianthus caryophyllus GN=ACO PE=2 SV=1
GL20491-G	705.336714876797	1601.38138631167	2.27037860433989	0.0343343202085904	GaLu96scf_10	404449	407531	+	2113	GO:0004396;GO:0005524;GO:0016773;GO:0005975;GO:0006096	K00844	SPAC24H6.04	ref|XP_002393407.1|	hypothetical protein MPER_06863 [Moniliophthora perniciosa FA553] gb|EEB94337.1| hypothetical protein MPER_06863 [Moniliophthora perniciosa FA553]	sp|P80581|HXK_EMENI	Hexokinase OS=Emericella nidulans GN=hxkA PE=1 SV=2
GL20496-G	658.618316799951	1871.04629515675	2.84086586636045	0.0101135906438082	GaLu96scf_10	582039	582859	+	533	-	K12158	At1g31340	ref|XP_001876888.1|	predicted protein [Laccaria bicolor S238N-H82] gb|EDR12624.1| predicted protein [Laccaria bicolor S238N-H82]	sp|O14399|UBL1_SCHPO	Ubiquitin-like protein 1 OS=Schizosaccharomyces pombe (strain ATCC 38366 / 972) GN=ubl1 PE=2 SV=1
GL20500-G	36.4186169695582	233.575954325892	6.41364153177851	3.97788860160521e-06	GaLu96scf_10	554582	555325	-	672	GO:0016021;GO:0004671;GO:0006481	-	7294512	ref|XP_002470328.1|	predicted protein [Postia placenta Mad-698-R] gb|EED84489.1| predicted protein [Postia placenta Mad-698-R]	sp|Q93W54|ICMTB_ARATH	Protein-S-isoprenylcysteine O-methyltransferase B OS=Arabidopsis thaliana GN=ICMTB PE=1 SV=1
GL20509-G	117.357712487233	607.756992730165	5.17867108901156	0.0113257055719902	GaLu96scf_10	723562	725165	+	1176	GO:0003824;GO:0005488;GO:0016491;GO:0008152	-	YMR315w	ref|XP_001840594.2|	oxidoreductase family protein [Coprinopsis cinerea okayama7#130] gb|EAU81234.2| oxidoreductase family protein [Coprinopsis cinerea okayama7#130]	sp|Q04869|YM94_YEAST	Uncharacterized protein YMR315W OS=Saccharomyces cerevisiae (strain ATCC 204508 / S288c) GN=YMR315W PE=1 SV=1
GL20511-G	58.5126911217789	180.560023575256	3.08582668329965	0.0298032055477803	GaLu96scf_10	786047	786814	-	590	-	-	-	-	-	-	-
GL20532-G	2016.49106293425	5208.29778174135	2.58285190421951	0.0133551575216865	GaLu96scf_10	1034200	1035770	-	1249	-	-	-	gb|ABB73028.1|	mannose-6-phosphatase [Phanerochaete chrysosporium]	-	-
GL20544-G	1057.64135563191	4569.02066634757	4.32000946447267	0.000255945912208513	GaLu96scf_10	402005	403812	+	1343	GO:0005506;GO:0016491;GO:0055114	-	At5g20400	ref|XP_002476502.1|	predicted protein [Postia placenta Mad-698-R] gb|EED78291.1| predicted protein [Postia placenta Mad-698-R]	sp|P31528|ACCO_DIACA	Probable 1-aminocyclopropane-1-carboxylate oxidase OS=Dianthus caryophyllus GN=ACO PE=2 SV=1
GL20546-G	13.3534766530696	53.2100728148141	3.98473552597873	0.00390609608295282	GaLu96scf_10	399180	401313	-	1536	GO:0004499;GO:0050660;GO:0050661;GO:0055114	-	-	ref|XP_003034226.1|	hypothetical protein SCHCODRAFT_52443 [Schizophyllum commune H4-8] gb|EFI99323.1| hypothetical protein SCHCODRAFT_52443 [Schizophyllum commune H4-8]	-	-
GL20556-G	17.8756831470983	48.9884189116926	2.74050611149062	0.0256375549197488	GaLu96scf_10	873328	874217	-	711	-	-	-	ref|XP_002474520.1|	predicted protein [Postia placenta Mad-698-R] gb|EED80271.1| predicted protein [Postia placenta Mad-698-R]	-	-
GL20587-G	291.703088137333	1427.66421831808	4.8942375873852	6.04336994827198e-05	GaLu96scf_10	1394048	1395551	+	1239	GO:0016491;GO:0055114	-	YNL331c	sp|Q01752|AAD_PHACH	RecName: Full=Aryl-alcohol dehydrogenase [NADP+]; Short=AAD gb|AAA61931.1| aryl-alcohol dehydrogenase [Phanerochaete chrysosporium]	sp|Q01752|AAD_PHACH	Aryl-alcohol dehydrogenase [NADP+] OS=Phanerochaete chrysosporium PE=1 SV=1
GL20603-G	5.03393374992921	33.8703532020076	6.72840662682219	0.00129270701432353	GaLu96scf_10	291142	292126	-	787	-	-	-	-	-	-	-
GL20605-G	109.786220534791	429.511710877068	3.91225518817232	0.000610145737314063	GaLu96scf_10	297313	300065	+	2449	GO:0004672;GO:0005524;GO:0006468	-	-	ref|XP_001886896.1|	predicted protein [Laccaria bicolor S238N-H82] gb|EDR02533.1| predicted protein [Laccaria bicolor S238N-H82]	-	-
GL20607-G	60.7634345824629	137.299554169651	2.25957527110026	0.0386125767930349	GaLu96scf_10	315652	316550	+	429	-	-	-	-	-	-	-
GL20621-G	266.20811517138	911.245938116303	3.42305845007639	0.0013465903887364	GaLu96scf_10	538863	542294	+	2571	GO:0016491	-	SPCC965.15	ref|XP_002476502.1|	predicted protein [Postia placenta Mad-698-R] gb|EED78291.1| predicted protein [Postia placenta Mad-698-R]	sp|Q7LL04|YQK1_SCHPO	UPF0676 protein C1494.01 OS=Schizosaccharomyces pombe (strain ATCC 38366 / 972) GN=SPCC1494.01 PE=3 SV=2
GL20625-G	1787.74199113305	5967.09163248198	3.33778121344015	0.00198441599852394	GaLu96scf_10	694589	695831	-	1053	-	-	-	-	-	-	-
GL20640-G	46.9443106546514	113.765130033156	2.42340612625193	0.0371919317681513	GaLu96scf_10	851293	853420	+	1938	-	-	-	ref|XP_001903741.1|	hypothetical protein [Podospora anserina S mat+] emb|CAP61516.1| unnamed protein product [Podospora anserina S mat+]	sp|Q00808|HETE1_PODAN	Vegetative incompatibility protein HET-E-1 OS=Podospora anserina (strain S / DSM 980 / FGSC 10383) GN=HET-E1 PE=4 SV=1
GL20650-G	103.40937460514	270.20911251317	2.61300402932461	0.015720012464029	GaLu96scf_10	984457	986273	+	1434	GO:0016884	-	SPAC869.01	ref|XP_002476518.1|	predicted protein [Postia placenta Mad-698-R] gb|EED78285.1| predicted protein [Postia placenta Mad-698-R]	sp|Q9URY4|YI01_SCHPO	Putative amidase C869.01 OS=Schizosaccharomyces pombe (strain ATCC 38366 / 972) GN=SPAC869.01 PE=2 SV=1
GL20651-G	53.3848534512379	366.701873858212	6.86902464185203	1.65792307181796e-06	GaLu96scf_10	915423	916324	-	692	GO:0003824;GO:0005488;GO:0008270;GO:0016491;GO:0008152;GO:0055114	-	YAL060w	ref|XP_001805703.1|	hypothetical protein SNOG_15557 [Phaeosphaeria nodorum SN15] gb|EAT76932.2| hypothetical protein SNOG_15557 [Phaeosphaeria nodorum SN15]	sp|P39714|BDH1_YEAST	Diacetyl reductase [(R)-acetoin forming] OS=Saccharomyces cerevisiae (strain ATCC 204508 / S288c) GN=BDH1 PE=1 SV=1
GL20658-G	21.0367196685591	54.2785100045825	2.58017936540295	0.047098719296996	GaLu96scf_11	68988	70631	-	1122	GO:0003824;GO:0016810;GO:0005975	-	-	ref|XP_002475520.1|	candidate polysaccharide deacetylase from carbohydrate esterase family CE4 [Postia placenta Mad-698-R] gb|EED79280.1| candidate polysaccharide deacetylase from carbohydrate esterase family CE4 [Postia placenta Mad-698-R]	-	-
GL20682-G	46.6852930065977	115.13816709889	2.46626206421407	0.032549590851377	GaLu96scf_11	1353635	1354871	+	810	-	-	-	ref|XP_002471375.1|	predicted protein [Postia placenta Mad-698-R] gb|EED83412.1| predicted protein [Postia placenta Mad-698-R]	-	-
GL20689-G	39.1697537460351	101.998648317075	2.60401556206871	0.0369335268525991	GaLu96scf_11	373771	376090	+	2151	-	-	-	gb|EFQ35898.1|	hypothetical protein GLRG_11089 [Glomerella graminicola M1.001]	sp|Q00808|HETE1_PODAN	Vegetative incompatibility protein HET-E-1 OS=Podospora anserina (strain S / DSM 980 / FGSC 10383) GN=HET-E1 PE=4 SV=1
GL20690-G	98.6112005573907	224.989524886113	2.28158184480445	0.0231622824899711	GaLu96scf_11	384900	387080	+	1838	GO:0004252;GO:0008236;GO:0006508	-	Hs5729770	ref|XP_002475981.1|	family S53 protease-like protein [Postia placenta Mad-698-R] gb|EED78828.1| family S53 protease-like protein [Postia placenta Mad-698-R]	sp|Q70GH4|SED3_ASPFU	Tripeptidyl-peptidase sed3 OS=Neosartorya fumigata (strain ATCC MYA-4609 / Af293 / CBS 101355 / FGSC A1100) GN=sed3 PE=1 SV=1
GL20691-G	0.295840731023431	8.71519437531461	29.4590753111151	0.00259239554488321	GaLu96scf_11	322699	322840	-	93	-	-	-	-	-	-	-
GL20692-G	346.58722390928	868.982445224464	2.5072546974551	0.0107826416471199	GaLu96scf_11	327095	328018	-	770	-	-	-	-	-	-	-
GL20695-G	145.443939564243	436.409034604171	3.00053089810186	0.00439104686832048	GaLu96scf_11	376076	377023	-	606	GO:0008080;GO:0008152	-	Hs19424126	ref|XP_002471667.1|	predicted protein [Postia placenta Mad-698-R] gb|EED83101.1| predicted protein [Postia placenta Mad-698-R]	sp|Q7PCJ9|SAT2_PIG	Diamine acetyltransferase 2 OS=Sus scrofa GN=SAT2 PE=2 SV=1
GL20702-G	461.543565863927	1493.48369283953	3.23584554806651	0.00458547720240306	GaLu96scf_11	487274	489746	+	1786	-	-	-	ref|XP_002471710.1|	predicted protein [Postia placenta Mad-698-R] gb|EED83144.1| predicted protein [Postia placenta Mad-698-R]	-	-
GL20732-G	3291.90714094517	93441.7012357442	28.3852785740837	9.84282358999743e-05	GaLu96scf_11	21422	22209	+	738	-	-	-	ref|XP_003030377.1|	expressed protein [Schizophyllum commune H4-8] gb|EFI95474.1| expressed protein [Schizophyllum commune H4-8]	-	-
GL20734-G	6.61940107637254	26.5401883375882	4.00945463666214	0.00889633612010867	GaLu96scf_11	81442	83311	+	1674	-	-	At5g19580	gb|AAA87595.1|	glyoxal oxidase precursor [Phanerochaete chrysosporium]	-	-
GL20742-G	229.047806785076	627.045501229601	2.73761844756706	0.00852996875851061	GaLu96scf_11	1160807	1161960	+	777	GO:0005737;GO:0003824;GO:0004615;GO:0008152;GO:0019307	K17497	SPAC1556.07	ref|XP_003032625.1|	hypothetical protein SCHCODRAFT_67243 [Schizophyllum commune H4-8] gb|EFI97722.1| hypothetical protein SCHCODRAFT_67243 [Schizophyllum commune H4-8]	sp|Q9UTJ2|PMM_SCHPO	Phosphomannomutase OS=Schizosaccharomyces pombe (strain ATCC 38366 / 972) GN=pmm1 PE=2 SV=1
GL20747-G	809.500012727895	1732.58005850166	2.14030887122919	0.0416462232995657	GaLu96scf_11	1181971	1183167	-	1005	GO:0016787;GO:0016788;GO:0006629	-	At5g45920	ref|XP_002473075.1|	predicted protein [Postia placenta Mad-698-R] gb|EED81721.1| predicted protein [Postia placenta Mad-698-R]	sp|Q6NMR9|GDL84_ARATH	GDSL esterase/lipase At5g45920 OS=Arabidopsis thaliana GN=At5g45920 PE=2 SV=1
GL20757-G	29.2782059922233	84.4531966642639	2.88450722310977	0.008258939498818	GaLu96scf_11	496194	497487	+	1062	-	-	-	ref|XP_001879559.1|	predicted protein [Laccaria bicolor S238N-H82] gb|EDR10174.1| predicted protein [Laccaria bicolor S238N-H82]	-	-
GL20779-G	164.135140035443	1425.99344708058	8.68792293211958	0.000253381532725881	GaLu96scf_11	901731	903285	-	1497	GO:0008233;GO:0006508	-	-	ref|XP_002846480.1|	peptidase M28 [Arthroderma otae CBS 113480] gb|EEQ31398.1| peptidase M28 [Arthroderma otae CBS 113480]	sp|Q01693|AMPX_VIBPR	Bacterial leucyl aminopeptidase OS=Vibrio proteolyticus PE=1 SV=1
GL20800-G	353.715916208611	986.115461020055	2.78787415502805	0.00804141710280073	GaLu96scf_11	1123562	1124366	+	579	-	-	-	ref|XP_001833551.2|	hypothetical protein CC1G_11757 [Coprinopsis cinerea okayama7#130] gb|EAU88279.2| hypothetical protein CC1G_11757 [Coprinopsis cinerea okayama7#130]	-	-
GL20810-G	5265.81372908603	18778.4551544349	3.56610699134893	0.00164805762275383	GaLu96scf_11	1208240	1211753	+	2598	GO:0009058	-	CE02609_1	dbj|BAA31349.1|	trehalose synthase [Grifola frondosa] dbj|BAA31350.1| trehalose synthase [Grifola frondosa]	sp|O75003|TREPH_GRIFR	Trehalose phosphorylase OS=Grifola frondosa PE=1 SV=1
GL20823-G	316.831112574421	976.335476551981	3.08156439757048	0.0242079882291652	GaLu96scf_11	1364899	1366267	+	1209	-	-	-	ref|XP_001878269.1|	predicted protein [Laccaria bicolor S238N-H82] gb|EDR10968.1| predicted protein [Laccaria bicolor S238N-H82]	-	-
GL20833-G	12.7752576667947	66.509791359462	5.20614089313701	0.000292444061725471	GaLu96scf_11	277863	278799	+	747	-	-	YGR260w	ref|XP_003028735.1|	hypothetical protein SCHCODRAFT_70134 [Schizophyllum commune H4-8] gb|EFI93832.1| hypothetical protein SCHCODRAFT_70134 [Schizophyllum commune H4-8]	sp|P53322|TNA1_YEAST	High-affinity nicotinic acid transporter OS=Saccharomyces cerevisiae (strain ATCC 204508 / S288c) GN=TNA1 PE=1 SV=1
GL20840-G	19.5840306407431	130.093345096088	6.64282789802412	0.0276837672054566	GaLu96scf_11	340318	342016	+	1370	GO:0005622;GO:0008270	-	YDR146c	gb|AAI33842.1|	Si:dkey-208k4.2 protein [Danio rerio]	sp|P08153|SWI5_YEAST	Transcriptional factor SWI5 OS=Saccharomyces cerevisiae (strain ATCC 204508 / S288c) GN=SWI5 PE=1 SV=1
GL20843-G	211.759856178309	542.076639369198	2.55986497701789	0.008786531266808	GaLu96scf_11	324148	325729	-	957	-	-	-	ref|XP_002471826.1|	predicted protein [Postia placenta Mad-698-R] gb|EED83003.1| predicted protein [Postia placenta Mad-698-R]	-	-
GL20853-G	184.446604715547	509.818347447847	2.7640430043919	0.0128926687334454	GaLu96scf_11	472793	474523	+	1420	GO:0004197;GO:0006508	-	SPCC1840.04	ref|XP_002525857.1|	caspase, putative [Ricinus communis] gb|EEF36551.1| caspase, putative [Ricinus communis]	sp|Q6C2Y6|MCA1_YARLI	Metacaspase-1 OS=Yarrowia lipolytica (strain CLIB 122 / E 150) GN=MCA1 PE=3 SV=1
GL20872-G	85.3999130956808	259.405788424794	3.03754159719296	0.0232336908023493	GaLu96scf_11	694190	698425	-	2499	GO:0055085	-	YOL137w	ref|XP_003027892.1|	hypothetical protein SCHCODRAFT_60725 [Schizophyllum commune H4-8] gb|EFI92989.1| hypothetical protein SCHCODRAFT_60725 [Schizophyllum commune H4-8]	sp|Q08280|BSC6_YEAST	Bypass of stop codon protein 6 OS=Saccharomyces cerevisiae (strain ATCC 204508 / S288c) GN=BSC6 PE=1 SV=1
GL20891-G	275.887956557193	798.551926530211	2.8944791084589	0.0192284412090178	GaLu96scf_12	97419	99558	-	1866	GO:0003993	-	SPBP4G3.02	ref|XP_003034461.1|	hypothetical protein SCHCODRAFT_66724 [Schizophyllum commune H4-8] gb|EFI99558.1| hypothetical protein SCHCODRAFT_66724 [Schizophyllum commune H4-8]	sp|Q9C1T1|PHYA_ASPOR	3-phytase A OS=Aspergillus oryzae (strain ATCC 42149 / RIB 40) GN=phyA PE=2 SV=1
GL20902-G	26.407753392891	110.016752973759	4.16607771728796	0.000473059167603925	GaLu96scf_12	1257173	1257868	-	582	-	-	-	-	-	-	-
GL20921-G	39.0274876402246	121.891004551973	3.12320910009958	0.00757643100717063	GaLu96scf_12	370867	371780	-	762	-	-	-	ref|XP_001884351.1|	predicted protein [Laccaria bicolor S238N-H82] gb|EDR04961.1| predicted protein [Laccaria bicolor S238N-H82]	-	-
GL20925-G	1660.45678159233	4621.23389368525	2.78311001220616	0.00900115979612036	GaLu96scf_12	407319	416070	-	5631	GO:0005515;GO:0008237;GO:0016787;GO:0006508;GO:0008152	K15428	SPBC1198.08	ref|XP_001837762.1|	hypothetical protein CC1G_06968 [Coprinopsis cinerea okayama7#130] gb|EAU84106.1| hypothetical protein CC1G_06968 [Coprinopsis cinerea okayama7#130]	sp|Q96KP4|CNDP2_HUMAN	Cytosolic non-specific dipeptidase OS=Homo sapiens GN=CNDP2 PE=1 SV=2
GL20926-G	512.903999900674	1154.43261249914	2.25077716828627	0.0412300112958011	GaLu96scf_12	442432	445051	-	2106	GO:0004221;GO:0006511	-	-	ref|XP_002473910.1|	predicted protein [Postia placenta Mad-698-R] gb|EED80870.1| predicted protein [Postia placenta Mad-698-R]	-	-
GL20938-G	117.139953756391	561.579207386804	4.79408766503944	0.000409659394727101	GaLu96scf_12	715073	715610	+	477	-	-	-	-	-	-	-
GL20952-G	599.122840830786	1310.42662215048	2.18724196916504	0.0306521971724157	GaLu96scf_12	842281	843671	+	1042	GO:0016787;GO:0016791;GO:0008152	K01101	SPBC15D4.15	ref|XP_001885204.1|	predicted protein [Laccaria bicolor S238N-H82] gb|EDR04313.1| predicted protein [Laccaria bicolor S238N-H82]	sp|Q00472|PNPP_SCHPO	4-nitrophenylphosphatase OS=Schizosaccharomyces pombe (strain ATCC 38366 / 972) GN=pho2 PE=2 SV=2
GL20977-G	166.95164023089	415.916387509519	2.49123870202364	0.0412910437281534	GaLu96scf_12	1034288	1036379	-	1812	-	-	-	ref|XP_001878731.1|	predicted protein [Laccaria bicolor S238N-H82] gb|EDR10281.1| predicted protein [Laccaria bicolor S238N-H82]	-	-
GL20987-G	42.2861718418919	139.475550849388	3.29837260679183	0.00623899010806173	GaLu96scf_12	1258194	1259184	-	468	-	-	YOR021c	ref|XP_001885193.1|	predicted protein [Laccaria bicolor S238N-H82] gb|EDR04302.1| predicted protein [Laccaria bicolor S238N-H82]	sp|Q12314|YO021_YEAST	Uncharacterized protein YOR021C OS=Saccharomyces cerevisiae (strain ATCC 204508 / S288c) GN=YOR021C PE=1 SV=1
GL20990-G	1248.02505764127	3185.67693860335	2.55257450088718	0.0160620160705219	GaLu96scf_12	285469	287229	+	1636	GO:0003824;GO:0016769;GO:0030170;GO:0009058	K00814	YLR089c	ref|XP_001837651.1|	transaminase [Coprinopsis cinerea okayama7#130] gb|EAU84123.1| transaminase [Coprinopsis cinerea okayama7#130]	sp|Q54MJ7|ALAM_DICDI	Probable alanine aminotransferase, mitochondrial OS=Dictyostelium discoideum GN=gpt PE=3 SV=1
GL20994-G	60.7800510783382	151.926872801247	2.49961739264469	0.0288982749519481	GaLu96scf_12	215908	217803	+	1623	GO:0003824;GO:0016769;GO:0030170;GO:0009058	-	SPBC1773.13	gb|ACH90387.1|	L-tyrosine:2-oxoglutarate aminotransferase [Tapinella panuoides]	sp|O94570|AATR2_SCHPO	Aromatic amino acid aminotransferase C1773.13 OS=Schizosaccharomyces pombe (strain ATCC 38366 / 972) GN=SPBC1773.13 PE=2 SV=1
GL21002-G	756.260681737727	1830.08833108752	2.41991733178877	0.0238546019197917	GaLu96scf_12	493805	495443	-	1201	GO:0003824;GO:0005488;GO:0050662;GO:0008152;GO:0044237	K02377	Hs4507709	ref|XP_001837895.2|	GDP-L-fucose synthetase [Coprinopsis cinerea okayama7#130] gb|EAU83911.2| GDP-L-fucose synthetase [Coprinopsis cinerea okayama7#130]	sp|Q8K3X2|FCL_CRIGR	GDP-L-fucose synthase OS=Cricetulus griseus GN=TSTA3 PE=2 SV=1
GL21007-G	91.6688286363295	558.554562036319	6.09317878656689	0.00359501448906111	GaLu96scf_12	789900	791315	+	1056	-	-	-	ref|XP_001873869.1|	predicted protein [Laccaria bicolor S238N-H82] gb|EDR15661.1| predicted protein [Laccaria bicolor S238N-H82]	-	-
GL21012-G	83.0881652963439	1089.94781021024	13.1179669971386	0.00142287641500069	GaLu96scf_12	851291	852978	-	1451	GO:0003700;GO:0043565;GO:0006355	-	-	ref|XP_002391877.1|	hypothetical protein MPER_08631 [Moniliophthora perniciosa FA553] gb|EEB92807.1| hypothetical protein MPER_08631 [Moniliophthora perniciosa FA553]	-	-
GL21013-G	294.577695472838	652.319451273142	2.21442241316363	0.0268579832608052	GaLu96scf_12	919901	921025	-	877	-	-	-	ref|XP_001838011.1|	hypothetical protein CC1G_07501 [Coprinopsis cinerea okayama7#130] gb|EAU83766.1| hypothetical protein CC1G_07501 [Coprinopsis cinerea okayama7#130]	-	-
GL21019-G	10.1078446029316	45.9607243561797	4.54703511595832	0.00179036053775986	GaLu96scf_12	131927	132827	+	678	GO:0008168	-	Hs21362066	ref|XP_001890255.1|	predicted protein [Laccaria bicolor S238N-H82] gb|EDQ99122.1| predicted protein [Laccaria bicolor S238N-H82]	sp|Q5ZIA0|MET16_CHICK	Methyltransferase-like protein 16 OS=Gallus gallus GN=METTL16 PE=2 SV=1
GL21021-G	377.01617532021	1008.36874931634	2.67460341312917	0.00706271412318975	GaLu96scf_12	147154	147935	+	439	-	-	-	ref|XP_001837951.2|	hypothetical protein CC1G_09502 [Coprinopsis cinerea okayama7#130] gb|EAU83833.2| hypothetical protein CC1G_09502 [Coprinopsis cinerea okayama7#130]	-	-
GL21022-G	525.541709859166	1708.63551796986	3.25118917474265	0.00139087723873691	GaLu96scf_12	145242	147150	+	1341	-	-	YOR306c	ref|XP_002476520.1|	predicted protein [Postia placenta Mad-698-R] gb|EED78287.1| predicted protein [Postia placenta Mad-698-R]	sp|Q08777|MCH5_YEAST	Riboflavin transporter MCH5 OS=Saccharomyces cerevisiae (strain ATCC 204508 / S288c) GN=MCH5 PE=1 SV=1
GL21027-G	2100.87774910952	4670.68696026553	2.22320740092814	0.0194749137676202	GaLu96scf_12	148554	151136	-	2346	-	-	-	ref|XP_002472923.1|	predicted protein [Postia placenta Mad-698-R] gb|EED81870.1| predicted protein [Postia placenta Mad-698-R]	-	-
GL21030-G	57.1121337856291	165.511954643141	2.89801735064551	0.00783720361725067	GaLu96scf_12	183564	185884	-	1656	GO:0004497;GO:0005506;GO:0009055;GO:0020037;GO:0055114	-	Hs13435386	ref|XP_002388774.1|	hypothetical protein MPER_12169 [Moniliophthora perniciosa FA553] gb|EEB89704.1| hypothetical protein MPER_12169 [Moniliophthora perniciosa FA553]	sp|O00061|CP67_UROFA	Cytochrome P450 67 (Fragment) OS=Uromyces fabae GN=CYP67 PE=2 SV=1
GL21034-G	108.467591945909	296.246118292323	2.73119475575762	0.0363759501215404	GaLu96scf_12	1095043	1097609	+	2043	GO:0004185;GO:0006508	-	At2g35780	ref|XP_001874589.1|	predicted protein [Laccaria bicolor S238N-H82] gb|EDR14030.1| predicted protein [Laccaria bicolor S238N-H82]	sp|Q9ZQQ0|SCP26_ARATH	Serine carboxypeptidase-like 26 OS=Arabidopsis thaliana GN=SCPL26 PE=2 SV=1
GL21038-G	76.7878886437417	233.266978741629	3.03780951477744	0.00552704691773777	GaLu96scf_12	1123331	1126116	+	1899	GO:0004672;GO:0004674;GO:0005524;GO:0006468	-	Hs5453976	ref|XP_002475421.1|	predicted protein [Postia placenta Mad-698-R] gb|EED79381.1| predicted protein [Postia placenta Mad-698-R]	sp|Q04759|KPCT_HUMAN	Protein kinase C theta type OS=Homo sapiens GN=PRKCQ PE=1 SV=3
GL21042-G	482.113614248734	3044.74506988883	6.3154098534085	0.000153178937743609	GaLu96scf_12	1220301	1222869	+	1918	-	-	-	ref|XP_002664869.1|	PREDICTED: hypothetical protein [Danio rerio]	-	-
GL21051-G	11.2078941386542	58.7075338161961	5.23805213449717	0.0358673152509298	GaLu96scf_12	334607	336388	-	1414	GO:0016020;GO:0015171;GO:0006865;GO:0055085	-	YGR055w	ref|XP_001881843.1|	high affinity methionine permease [Laccaria bicolor S238N-H82] gb|EDR07451.1| high affinity methionine permease [Laccaria bicolor S238N-H82]	sp|P50276|MUP1_YEAST	High-affinity methionine permease OS=Saccharomyces cerevisiae (strain ATCC 204508 / S288c) GN=MUP1 PE=1 SV=1
GL21055-G	31.1496159182643	136.327119702035	4.37652650548738	0.000515963938048776	GaLu96scf_12	371793	372776	-	858	-	-	-	-	-	-	-
GL21067-G	828.432511460574	2657.65835980875	3.20805656832945	0.00240736876298645	GaLu96scf_12	665168	668760	-	3195	GO:0003676	-	At2g27880	ref|XP_001878739.1|	argonaute-like protein [Laccaria bicolor S238N-H82] gb|EDR10289.1| argonaute-like protein [Laccaria bicolor S238N-H82]	sp|A3KPK0|AGO3_DANRE	Protein argonaute-3 OS=Danio rerio GN=eif2c3 PE=3 SV=1
GL21076-G	71.3346185092235	318.609911557756	4.46641361818681	0.0223867776568223	GaLu96scf_12	744872	747436	-	2208	GO:0004185;GO:0006508	-	YGL203c	ref|XP_001874589.1|	predicted protein [Laccaria bicolor S238N-H82] gb|EDR14030.1| predicted protein [Laccaria bicolor S238N-H82]	sp|P09620|KEX1_YEAST	Carboxypeptidase KEX1 OS=Saccharomyces cerevisiae (strain ATCC 204508 / S288c) GN=KEX1 PE=1 SV=1
GL21077-G	91.6132351011149	353.541818767187	3.85906925322501	0.0213067029494065	GaLu96scf_12	763901	765101	-	1134	-	-	SPCC1739.05	ref|XP_003036832.1|	hypothetical protein SCHCODRAFT_80474 [Schizophyllum commune H4-8] gb|EFJ01930.1| hypothetical protein SCHCODRAFT_80474 [Schizophyllum commune H4-8]	sp|O74467|SET5_SCHPO	SET domain-containing protein 5 OS=Schizosaccharomyces pombe (strain ATCC 38366 / 972) GN=set5 PE=1 SV=1
GL21082-G	12.0024099740489	45.4521542463442	3.78691898915457	0.00979491414491074	GaLu96scf_12	846758	848774	-	1656	GO:0003824;GO:0005975;GO:0008152	-	YGR043c	ref|XP_001885205.1|	predicted protein [Laccaria bicolor S238N-H82] gb|EDR04314.1| predicted protein [Laccaria bicolor S238N-H82]	sp|Q8DLL7|TAL_THEEB	Transaldolase OS=Thermosynechococcus elongatus (strain BP-1) GN=tal PE=3 SV=1
GL21084-G	66.1428791357932	148.578555164018	2.2463273009175	0.0373322283726295	GaLu96scf_12	894916	895511	-	523	GO:0003755;GO:0006457	-	At3g63400	ref|XP_002473283.1|	predicted protein [Postia placenta Mad-698-R] gb|EED81554.1| predicted protein [Postia placenta Mad-698-R]	sp|P21568|CYPH_SOLLC	Peptidyl-prolyl cis-trans isomerase OS=Solanum lycopersicum GN=CYP PE=2 SV=1
GL21096-G	15.6370942750073	59.6423733470689	3.81415960651942	0.00332354184813366	GaLu96scf_13	138624	139892	-	1115	-	-	-	-	-	-	-
GL21103-G	8.59371549151486	60.3735191835277	7.02531044262967	2.91935332961432e-05	GaLu96scf_13	1005442	1006753	-	1057	-	-	-	-	-	-	-
GL21108-G	49.9923651403365	121.712814957506	2.43462806002154	0.0316705261756066	GaLu96scf_13	1183738	1185182	+	1131	-	K11405	Hs8923769	ref|XP_001887404.1|	histone deacetylase complex protein [Laccaria bicolor S238N-H82] gb|EDR02013.1| histone deacetylase complex protein [Laccaria bicolor S238N-H82]	sp|B1H369|HDAC8_XENTR	Histone deacetylase 8 OS=Xenopus tropicalis GN=hdac8 PE=2 SV=1
GL21117-G	64.4059142260555	138.735055109193	2.15407322101279	0.0436785780054094	GaLu96scf_13	362651	364804	+	1504	GO:0004497;GO:0005506;GO:0009055;GO:0020037;GO:0055114	-	Hs4503231	dbj|BAB59027.1|	cytochrome P450 [Trametes versicolor]	sp|Q701P2|KO1_GIBIN	Ent-kaurene oxidase OS=Gibberella intermedia GN=CYP503A1 PE=1 SV=1
GL21127-G	334.032058018777	1597.99244751619	4.78394935203003	0.0194590909503565	GaLu96scf_13	550791	553674	-	2671	GO:0016021;GO:0005506;GO:0009055;GO:0016491;GO:0050660;GO:0055114	-	At1g01590	ref|XP_002474905.1|	hypothetical iron reductase [Postia placenta Mad-698-R] gb|EED79879.1| hypothetical iron reductase [Postia placenta Mad-698-R]	sp|P78588|FREL_CANAL	Probable ferric reductase transmembrane component OS=Candida albicans GN=CFL1 PE=3 SV=1
GL21129-G	159.405098688871	375.460712657333	2.35538709705994	0.0279781954035554	GaLu96scf_13	602117	603857	+	1140	-	-	-	gb|EFP86988.1|	hypothetical protein PGTG_12729 [Puccinia graminis f. sp. tritici CRL 75-36-700-3]	-	-
GL21130-G	57.4477464576044	146.872787005795	2.55663269775404	0.0216417717758239	GaLu96scf_13	612499	613948	+	1056	GO:0016491;GO:0055114	-	SPAC977.14c	ref|XP_002475188.1|	predicted protein [Postia placenta Mad-698-R] gb|EED79604.1| predicted protein [Postia placenta Mad-698-R]	sp|Q9P7U2|YI7E_SCHPO	Putative aryl-alcohol dehydrogenase C977.14c OS=Schizosaccharomyces pombe (strain ATCC 38366 / 972) GN=SPAC977.14c PE=1 SV=1
GL21141-G	600.0357490187	3549.68473240395	5.91578874793562	5.96502918784985e-06	GaLu96scf_13	713769	717039	-	1998	GO:0016614;GO:0050660;GO:0006066	-	7301449	ref|XP_002469715.1|	hypothetical GMC oxidoreductase [Postia placenta Mad-698-R] gb|EED84982.1| hypothetical GMC oxidoreductase [Postia placenta Mad-698-R]	sp|Q92452|GOX_TALFL	Glucose oxidase OS=Talaromyces flavus GN=GOX PE=3 SV=1
GL21159-G	28.8577926294496	88.3015405472786	3.05988547638139	0.00904153005140562	GaLu96scf_13	130109	131069	+	771	-	-	-	-	-	-	-
GL21161-G	4.58344141550809	18.1600974614345	3.96210964974697	0.0298882732357541	GaLu96scf_13	189315	190836	+	941	-	-	-	-	-	-	-
GL21185-G	137.894141501323	599.455842738027	4.34721762804025	0.0235396465584592	GaLu96scf_13	566408	567675	-	1074	-	-	SPAC13G6.10c	ref|XP_001558858.1|	hypothetical protein BC1G_02492 [Botryotinia fuckeliana B05.10] gb|EDN32115.1| hypothetical protein BC1G_02492 [Botryotinia fuckeliana B05.10]	sp|Q09788|YA9A_SCHPO	Uncharacterized serine-rich protein C13G6.10c OS=Schizosaccharomyces pombe (strain ATCC 38366 / 972) GN=SPAC13G6.10c PE=2 SV=1
GL21188-G	967.51696237422	2214.42643859884	2.28877272928094	0.0433107914444553	GaLu96scf_13	590416	591471	-	949	-	-	-	-	-	-	-
GL21197-G	519.060754701253	1095.13784684399	2.10984520968899	0.0201539883015158	GaLu96scf_13	180457	184955	+	4248	-	-	-	ref|XP_002472287.1|	predicted protein [Postia placenta Mad-698-R] gb|EED82544.1| predicted protein [Postia placenta Mad-698-R]	-	-
GL21198-G	7.94900477486559	28.6066624865549	3.59877283971547	0.00864455503939945	GaLu96scf_13	196171	197481	+	1104	-	-	-	-	-	-	-
GL21208-G	888.0736387857	1787.43882665055	2.01271465403994	0.0418404682124842	GaLu96scf_13	1039569	1042291	+	2320	GO:0004553;GO:0005975	-	7293879	ref|XP_002472544.1|	hypothetical protein POSPLDRAFT_116700 [Postia placenta Mad-698-R] gb|EED82234.1| hypothetical protein POSPLDRAFT_116700 [Postia placenta Mad-698-R]	sp|Q8N0N3|BGBP_PENMO	Beta-1,3-glucan-binding protein OS=Penaeus monodon PE=2 SV=1
GL21215-G	524.933975893862	1152.85108074815	2.19618301289235	0.0400018093981819	GaLu96scf_13	1106719	1108829	+	1767	-	-	-	ref|XP_001875212.1|	predicted protein [Laccaria bicolor S238N-H82] gb|EDR14653.1| predicted protein [Laccaria bicolor S238N-H82]	sp|P72926|Y1024_SYNY3	UPF0187 protein sll1024 OS=Synechocystis sp. (strain ATCC 27184 / PCC 6803 / N-1) GN=sll1024 PE=3 SV=2
GL21228-G	59.753032222191	173.734443468313	2.90754187707636	0.0292788590064418	GaLu96scf_13	444115	448090	+	3811	GO:0008270	-	SPBP8B7.07c	ref|XP_002470603.1|	predicted protein [Postia placenta Mad-698-R] gb|EED84255.1| predicted protein [Postia placenta Mad-698-R]	-	-
GL21230-G	565.633757265144	1772.94854870741	3.13444614281805	0.0033754904187505	GaLu96scf_13	453869	457944	+	3942	GO:0008270	-	-	ref|XP_002470603.1|	predicted protein [Postia placenta Mad-698-R] gb|EED84255.1| predicted protein [Postia placenta Mad-698-R]	-	-
GL21232-G	129.806691294692	565.608042839078	4.35731037589589	0.020777515692527	GaLu96scf_13	468323	470043	+	1501	GO:0016020;GO:0005488;GO:0006810;GO:0055085	-	-	ref|XP_001886865.1|	predicted protein [Laccaria bicolor S238N-H82] gb|EDR02502.1| predicted protein [Laccaria bicolor S238N-H82]	-	-
GL21236-G	21.5017514569369	120.337064614307	5.59661685492528	3.8957218919264e-05	GaLu96scf_13	414364	415485	-	1017	-	-	-	ref|XP_002470603.1|	predicted protein [Postia placenta Mad-698-R] gb|EED84255.1| predicted protein [Postia placenta Mad-698-R]	-	-
GL21239-G	38.5334538583842	933.401159542573	24.2231377175	0.0120443694271373	GaLu96scf_13	466103	467005	-	709	-	-	-	ref|XP_001881785.1|	predicted protein [Laccaria bicolor S238N-H82] gb|EDR07393.1| predicted protein [Laccaria bicolor S238N-H82]	-	-
GL21269-G	102.843618030903	281.814357599665	2.74022212554777	0.00809137058510429	GaLu96scf_13	961763	962706	-	690	-	-	-	ref|XP_002394976.1|	hypothetical protein MPER_05050 [Moniliophthora perniciosa FA553] gb|EEB95906.1| hypothetical protein MPER_05050 [Moniliophthora perniciosa FA553]	-	-
GL21273-G	42.8862641329371	215.517084415038	5.02531728450366	0.000134323144024095	GaLu96scf_14	90548	92005	-	1270	-	-	-	ref|XP_001873963.1|	predicted protein [Laccaria bicolor S238N-H82] gb|EDR15755.1| predicted protein [Laccaria bicolor S238N-H82]	-	-
GL21282-G	3038.55555097451	7271.32200679984	2.39301927669804	0.0258969805330732	GaLu96scf_14	1068812	1070520	+	1278	GO:0005853;GO:0003746;GO:0006414	K03232	SPCC1450.04	ref|XP_001833989.1|	elongation factor 1 beta/delta chain [Coprinopsis cinerea okayama7#130] gb|EAU87784.1| elongation factor 1 beta/delta chain [Coprinopsis cinerea okayama7#130]	sp|O74173|EF1B_SCHPO	Elongation factor 1-beta OS=Schizosaccharomyces pombe (strain ATCC 38366 / 972) GN=tef5 PE=2 SV=1
GL21309-G	96.9463945111652	299.561946178708	3.08997511139218	0.00178291374986096	GaLu96scf_14	557217	559194	-	1517	GO:0016021;GO:0004659	-	-	ref|XP_002473237.1|	predicted protein [Postia placenta Mad-698-R] gb|EED81582.1| predicted protein [Postia placenta Mad-698-R]	-	-
GL21311-G	93.6919155609132	235.806208387921	2.51682556575132	0.0275811706026047	GaLu96scf_14	630023	631664	-	1272	-	-	-	-	-	-	-
GL21313-G	16656.518064896	34195.3094076181	2.05296865013376	0.0492545435955081	GaLu96scf_14	601632	602908	-	1093	GO:0003824;GO:0004365;GO:0005488;GO:0008943;GO:0051287;GO:0006006;GO:0008152;GO:0055114	K00134	SPBC354.12	gb|ABD64597.1|	glyceraldehyde-3-phosphate dehydrogenase [Ganoderma lucidum] gb|ABD64598.1| glyceraldehyde-3-phosphate dehydrogenase [Ganoderma lucidum]	sp|Q9UR38|G3P_LENED	Glyceraldehyde-3-phosphate dehydrogenase OS=Lentinula edodes GN=gpd PE=2 SV=1
GL21315-G	316.861653855866	778.66788244948	2.45743804267234	0.0216308756861257	GaLu96scf_14	738685	741111	-	2144	GO:0005622;GO:0008270	-	-	ref|XP_002473331.1|	predicted protein [Postia placenta Mad-698-R] gb|EED81473.1| predicted protein [Postia placenta Mad-698-R]	-	-
GL21326-G	29.2348697069254	80.7926411633127	2.76357110441213	0.0134689342527268	GaLu96scf_14	985792	986738	-	689	GO:0005634;GO:0003700;GO:0008270;GO:0006355	-	SPBC530.05	ref|XP_001884533.1|	predicted protein [Laccaria bicolor S238N-H82] gb|EDR04709.1| predicted protein [Laccaria bicolor S238N-H82]	sp|O59741|YN25_SCHPO	Uncharacterized transcriptional regulatory protein C530.05 OS=Schizosaccharomyces pombe (strain ATCC 38366 / 972) GN=SPBC530.05 PE=2 SV=1
GL21330-G	299.258630739651	1025.07104230185	3.42536835034055	0.00121072316518409	GaLu96scf_14	179615	181305	-	1521	GO:0016020;GO:0016021;GO:0004932;GO:0004934;GO:0007186	K04627	YKL178c	ref|XP_002471250.1|	hypothetical fungal pheromone GPCR [Postia placenta Mad-698-R] gb|EED83530.1| hypothetical fungal pheromone GPCR [Postia placenta Mad-698-R]	sp|P56502|BAR3_SCHCM	Pheromone B alpha 3 receptor OS=Schizophyllum commune (strain H4-8 / FGSC 9210) GN=BAR3 PE=3 SV=2
GL21336-G	444.359726276787	1401.77665090433	3.15459878114872	0.00121698018661237	GaLu96scf_14	1016466	1017487	-	850	-	-	-	ref|XP_003028438.1|	hypothetical protein SCHCODRAFT_70404 [Schizophyllum commune H4-8] gb|EFI93535.1| hypothetical protein SCHCODRAFT_70404 [Schizophyllum commune H4-8]	-	-
GL21341-G	440.058201298542	921.232280937422	2.09343281915667	0.0312928655317154	GaLu96scf_14	287220	288762	+	1347	-	-	-	ref|XP_001873292.1|	predicted protein [Laccaria bicolor S238N-H82] gb|EDR15084.1| predicted protein [Laccaria bicolor S238N-H82]	-	-
GL21343-G	366.977694391184	854.667416831676	2.3289355998859	0.0185937747005374	GaLu96scf_14	243043	245197	-	1659	-	-	-	ref|XP_003036466.1|	expressed protein [Schizophyllum commune H4-8] gb|EFJ01564.1| expressed protein [Schizophyllum commune H4-8]	-	-
GL21350-G	256.45196165108	610.145158560112	2.37917914385172	0.0329369814134355	GaLu96scf_14	464791	465913	+	971	GO:0004190;GO:0006508	-	-	ref|XP_680784.1|	hypothetical protein AN7515.2 [Aspergillus nidulans FGSC A4] gb|EAA62095.1| hypothetical protein AN7515.2 [Aspergillus nidulans FGSC A4] tpe|CBF79544.1| TPA: aspergillopepsin, putative (AFU_orthologue; AFUA_3G02970) [Aspergillus nidulans FGSC A4]	sp|P24665|PRTA_ASPNG	Aspergillopepsin-2 OS=Aspergillus niger PE=1 SV=1
GL21353-G	450.184200541187	2219.86054437565	4.93100500130182	0.000716880031010634	GaLu96scf_14	553753	556068	-	1931	GO:0055085	-	SPAC3H1.06c	ref|XP_003033835.1|	hypothetical protein SCHCODRAFT_233429 [Schizophyllum commune H4-8] gb|EFI98932.1| hypothetical protein SCHCODRAFT_233429 [Schizophyllum commune H4-8]	sp|Q10072|YAN6_SCHPO	Uncharacterized transporter C3H1.06c OS=Schizosaccharomyces pombe (strain ATCC 38366 / 972) GN=SPAC3H1.06c PE=2 SV=1
GL21354-G	1755.13335043777	4658.36486317072	2.65413728364789	0.0141167928252042	GaLu96scf_14	584912	587651	-	1860	GO:0016614;GO:0050660;GO:0006066	K17066	Hs18556423	ref|XP_002473337.1|	alcohol oxidase-like protein [Postia placenta Mad-698-R] gb|EED81479.1| alcohol oxidase-like protein [Postia placenta Mad-698-R]	sp|P04841|ALOX_PICAN	Alcohol oxidase OS=Pichia angusta GN=MOX PE=3 SV=1
GL21355-G	220.292054345604	1037.95278494418	4.71171231312678	0.0269522452028251	GaLu96scf_14	559378	561776	+	1580	GO:0004497;GO:0005506;GO:0009055;GO:0020037;GO:0055114	-	At2g44890	ref|XP_003033836.1|	hypothetical protein SCHCODRAFT_233430 [Schizophyllum commune H4-8] gb|EFI98933.1| hypothetical protein SCHCODRAFT_233430 [Schizophyllum commune H4-8]	sp|Q12588|CP52J_CANMA	Cytochrome P450 52A10 OS=Candida maltosa GN=CYP52A10 PE=2 SV=1
GL21361-G	716.946174680246	3957.52613832328	5.51997664272121	0.0125986813358093	GaLu96scf_14	736567	738342	+	1164	GO:0003824;GO:0003849;GO:0008152;GO:0009058;GO:0009073	K01626	SPAP8A3.07c	ref|XP_002473332.1|	predicted protein [Postia placenta Mad-698-R] gb|EED81474.1| predicted protein [Postia placenta Mad-698-R]	sp|Q9UT09|AROG_SCHPO	Phospho-2-dehydro-3-deoxyheptonate aldolase, tyrosine-inhibited OS=Schizosaccharomyces pombe (strain ATCC 38366 / 972) GN=aro4 PE=2 SV=1
GL21364-G	116.695949203593	545.635602870095	4.67570302648771	0.000130670002549749	GaLu96scf_14	829506	832570	+	2040	-	-	SPCC1393.13	ref|XP_001838983.2|	DUF89 domain-containing protein [Coprinopsis cinerea okayama7#130] gb|EAU82914.2| DUF89 domain-containing protein [Coprinopsis cinerea okayama7#130]	sp|O94725|YCFD_SCHPO	UPF0364 protein C1393.13 OS=Schizosaccharomyces pombe (strain ATCC 38366 / 972) GN=SPCC1393.13 PE=2 SV=1
GL21375-G	4153.60964906244	13368.5921306741	3.21854802453372	0.0273271331186892	GaLu96scf_14	4820	9187	+	3036	GO:0004645;GO:0030170;GO:0005975	K00688	YPR160w	ref|XP_001834468.2|	glycogen phosphorylase [Coprinopsis cinerea okayama7#130] gb|EAU87445.2| glycogen phosphorylase [Coprinopsis cinerea okayama7#130]	sp|P06738|PHSG_YEAST	Glycogen phosphorylase OS=Saccharomyces cerevisiae (strain ATCC 204508 / S288c) GN=GPH1 PE=1 SV=4
GL21403-G	7.42360988107174	20.763457489283	2.79694889978316	0.0393257732764675	GaLu96scf_14	328718	330313	+	531	-	-	-	ref|XP_002471301.1|	predicted protein [Postia placenta Mad-698-R] gb|EED83456.1| predicted protein [Postia placenta Mad-698-R]	-	-
GL21409-G	36.4629790654629	91.9523386145773	2.52179994534985	0.0202574535780111	GaLu96scf_14	357291	357800	-	440	-	-	-	-	-	-	-
GL21410-G	54.6178864477092	134.009959860815	2.45359109582381	0.0147692203762931	GaLu96scf_14	357834	358534	-	635	-	-	-	-	-	-	-
GL21421-G	18.6085537367709	64.7871077949143	3.48157673677206	0.00582653762356523	GaLu96scf_14	524600	525409	-	681	-	-	-	-	-	-	-
GL21444-G	1579.775012889	4522.0314424163	2.8624528211436	0.0475213531490204	GaLu96scf_14	835795	839037	+	2768	GO:0000166;GO:0004176;GO:0004252;GO:0005524;GO:0017111;GO:0006508	K01338	Hs20562018	ref|XP_002473693.1|	predicted protein [Postia placenta Mad-698-R] gb|EED81105.1| predicted protein [Postia placenta Mad-698-R]	sp|Q6C0L7|LONP2_YARLI	Lon protease homolog 2, peroxisomal OS=Yarrowia lipolytica (strain CLIB 122 / E 150) GN=YALI0F23595g PE=3 SV=1
GL21450-G	115.675725626346	251.47266775099	2.17394502078416	0.0359214969049787	GaLu96scf_14	863526	866037	-	1963	GO:0016020;GO:0016021;GO:0015171;GO:0006810;GO:0006865;GO:0055085	-	SPAPB24D3.02c	ref|XP_001888014.1|	APC amino acid permease [Laccaria bicolor S238N-H82] gb|EDR01307.1| APC amino acid permease [Laccaria bicolor S238N-H82]	sp|Q9C0Z0|YKM2_SCHPO	Uncharacterized amino-acid permease PB24D3.02c OS=Schizosaccharomyces pombe (strain ATCC 38366 / 972) GN=SPAPB24D3.02c PE=2 SV=1
GL21456-G	0.309098044674033	5.60777734109104	18.1423902147452	0.0263336058459917	GaLu96scf_14	987404	988223	+	572	-	-	-	-	-	-	-
GL21463-G	380.812768160929	921.111460786978	2.41880403652254	0.0195443820501402	GaLu96scf_15	64638	68810	-	3696	-	-	SPAPYUG7.03c	ref|XP_002911708.1|	hypothetical protein CC1G_14239 [Coprinopsis cinerea okayama7#130] gb|EFI28214.1| hypothetical protein CC1G_14239 [Coprinopsis cinerea okayama7#130]	sp|Q9P7Y8|MID2_SCHPO	Septin ring organizing protein mid2 OS=Schizosaccharomyces pombe (strain ATCC 38366 / 972) GN=mid2 PE=1 SV=1
GL21469-G	148.133892586818	348.217271297568	2.35069277676265	0.0231909852612439	GaLu96scf_15	1001302	1002868	-	1146	GO:0016491;GO:0055114	K18107	YOR120w	ref|XP_760140.1|	hypothetical protein UM03993.1 [Ustilago maydis 521] gb|EAK85003.1| hypothetical protein UM03993.1 [Ustilago maydis 521]	sp|P27800|ALDX_SPOSA	Aldehyde reductase 1 OS=Sporobolomyces salmonicolor GN=ARI PE=1 SV=3
GL21478-G	14.3474676795874	37.1852068038468	2.59176097373276	0.0443664142565793	GaLu96scf_15	288666	290294	-	1347	GO:0004672;GO:0005524;GO:0006468	-	-	ref|XP_002911047.1|	other/AgaK1 protein kinase [Coprinopsis cinerea okayama7#130] gb|EFI27553.1| other/AgaK1 protein kinase [Coprinopsis cinerea okayama7#130]	-	-
GL21489-G	17.9205067348237	61.1088349248679	3.40999480813337	0.00333385181054777	GaLu96scf_15	555979	557282	-	1131	-	-	-	-	-	-	-
GL21495-G	31.9237457513161	193.947077258562	6.07532332732495	0.0316100350218586	GaLu96scf_15	639820	640205	-	315	-	-	-	ref|XP_001877505.1|	predicted protein [Laccaria bicolor S238N-H82] gb|EDR11608.1| predicted protein [Laccaria bicolor S238N-H82]	-	-
GL21500-G	31.4153776776404	76.666713442888	2.44041991885569	0.036008820256107	GaLu96scf_15	726076	727162	+	861	-	-	-	ref|XP_002477315.1|	predicted protein [Postia placenta Mad-698-R] gb|EED77489.1| predicted protein [Postia placenta Mad-698-R]	-	-
GL21502-G	40.5462580741722	110.826962547366	2.73334625218997	0.016446867005163	GaLu96scf_15	768126	771011	+	1479	-	-	-	ref|XP_001837389.2|	hypothetical protein CC1G_01301 [Coprinopsis cinerea okayama7#130] gb|EAU84305.2| hypothetical protein CC1G_01301 [Coprinopsis cinerea okayama7#130]	-	-
GL21505-G	18.1450092508205	53.4211107835521	2.94412144105886	0.0158858975671451	GaLu96scf_15	732233	732906	-	618	-	-	-	-	-	-	-
GL21507-G	37.1089719224183	96.8029365190314	2.60861272905679	0.013333705703166	GaLu96scf_15	799811	801041	+	863	-	-	-	-	-	-	-
GL21509-G	6.57962913542073	24.9185655237325	3.78722949437774	0.0148248939160044	GaLu96scf_15	826767	827515	+	316	-	-	-	-	-	-	-
GL21513-G	185.92852664582	465.097426947979	2.50148503480563	0.0184120692374785	GaLu96scf_15	803374	805294	-	1654	-	-	-	-	-	-	-
GL21521-G	50.8285505433532	122.534219090419	2.41073604855023	0.0237781399978811	GaLu96scf_15	948103	949648	-	1143	GO:0003824;GO:0008152	-	7300628	ref|XP_001881519.1|	predicted protein [Laccaria bicolor S238N-H82] gb|EDR07730.1| predicted protein [Laccaria bicolor S238N-H82]	sp|Q68FU4|CG010_RAT	CaiB/baiF CoA-transferase family protein C7orf10 homolog OS=Rattus norvegicus PE=2 SV=1
GL21535-G	8.05042196153952	35.7878221474476	4.4454591720064	0.00263258527131721	GaLu96scf_15	424840	426540	+	796	GO:0008080;GO:0008152	-	SPAC21E11.04	ref|XP_002469445.1|	predicted protein [Postia placenta Mad-698-R] gb|EED85318.1| predicted protein [Postia placenta Mad-698-R]	sp|Q09927|PPR1_SCHPO	L-azetidine-2-carboxylic acid acetyltransferase OS=Schizosaccharomyces pombe (strain ATCC 38366 / 972) GN=ppr1 PE=1 SV=1
GL21563-G	719.315105657497	2095.33117125602	2.91295310605324	0.0221362699403786	GaLu96scf_15	198296	199847	-	1246	GO:0003824;GO:0005488;GO:0016616;GO:0048037;GO:0051287;GO:0008152	-	SPACUNK4.10	ref|XP_002470885.1|	predicted protein [Postia placenta Mad-698-R] gb|EED83863.1| predicted protein [Postia placenta Mad-698-R]	sp|O14075|YEAA_SCHPO	Putative 2-hydroxyacid dehydrogenase UNK4.10 OS=Schizosaccharomyces pombe (strain ATCC 38366 / 972) GN=SPACUNK4.10 PE=2 SV=1
GL21566-G	93.2935806650311	359.306457029566	3.85135241319174	0.000955345660349176	GaLu96scf_15	303261	305139	+	1555	GO:0016491	K00306	SPBC354.15	ref|XP_001880193.1|	predicted protein [Laccaria bicolor S238N-H82] gb|EDR08880.1| predicted protein [Laccaria bicolor S238N-H82]	sp|O43029|FAP1_SCHPO	L-pipecolate oxidase OS=Schizosaccharomyces pombe (strain ATCC 38366 / 972) GN=fap1 PE=1 SV=1
GL21595-G	299.502314192662	781.34974586455	2.60882707357623	0.0137029657797826	GaLu96scf_15	654170	654832	-	523	-	-	-	ref|XP_002471405.1|	predicted protein [Postia placenta Mad-698-R] gb|EED83442.1| predicted protein [Postia placenta Mad-698-R]	-	-
GL21622-G	44.622203232068	111.538179581901	2.49961166197512	0.0255920169960299	GaLu96scf_16	75948	77823	+	1818	GO:0005515	-	-	ref|XP_002469287.1|	predicted protein [Postia placenta Mad-698-R] gb|EED85589.1| predicted protein [Postia placenta Mad-698-R]	-	-
GL21654-G	83.920914602685	208.37497224139	2.48299215074002	0.015642223359682	GaLu96scf_16	613108	615917	-	1872	-	-	-	ref|XP_001886486.1|	predicted protein [Laccaria bicolor S238N-H82] gb|EDR02776.1| predicted protein [Laccaria bicolor S238N-H82]	-	-
GL21673-G	2858.68089843515	10059.6177872121	3.51897191208671	0.0160219143222212	GaLu96scf_16	972632	977346	+	3576	GO:0005737;GO:0003824;GO:0004736;GO:0005524;GO:0009374;GO:0016874;GO:0006094;GO:0008152	K01958	SPBC17G9.11c	ref|XP_003032609.1|	hypothetical protein SCHCODRAFT_75872 [Schizophyllum commune H4-8] gb|EFI97706.1| hypothetical protein SCHCODRAFT_75872 [Schizophyllum commune H4-8]	sp|O93918|PYC_ASPTE	Pyruvate carboxylase OS=Aspergillus terreus GN=pyc PE=2 SV=1
GL21719-G	10.2540853773309	27.6316733875311	2.69469897808901	0.0420110650729104	GaLu96scf_16	11295	12026	+	663	-	-	-	-	-	-	-
GL21742-G	281.573883541365	852.965221552666	3.02927675970829	0.00280970569982399	GaLu96scf_16	370962	372770	+	1030	GO:0005737;GO:0017089;GO:0051861;GO:0046836	-	Hs7705684_2	ref|XP_003036397.1|	hypothetical protein SCHCODRAFT_230331 [Schizophyllum commune H4-8] gb|EFJ01495.1| hypothetical protein SCHCODRAFT_230331 [Schizophyllum commune H4-8]	sp|O95397|PKHA9_HUMAN	Putative protein PLEKHA9 OS=Homo sapiens GN=PLEKHA8P1 PE=5 SV=1
GL21747-G	706.736143901543	1473.06618319711	2.08432269370722	0.0459618062281753	GaLu96scf_16	368261	370624	-	1802	GO:0004672;GO:0004674;GO:0005524;GO:0006468	K03097	At3g50000	ref|XP_003029379.1|	hypothetical protein SCHCODRAFT_82968 [Schizophyllum commune H4-8] gb|EFI94476.1| hypothetical protein SCHCODRAFT_82968 [Schizophyllum commune H4-8]	sp|Q08466|CSK22_ARATH	Casein kinase II subunit alpha-2 OS=Arabidopsis thaliana GN=CKA2 PE=2 SV=2
GL21772-G	99.4713105602236	299.37052146891	3.00961674057426	0.00606566474152306	GaLu96scf_16	655580	657943	-	1722	GO:0055085	-	SPBC409.08	ref|XP_003035628.1|	hypothetical protein SCHCODRAFT_50448 [Schizophyllum commune H4-8] gb|EFJ00726.1| hypothetical protein SCHCODRAFT_50448 [Schizophyllum commune H4-8]	sp|O74829|YN2F_SCHPO	Uncharacterized MFS-type transporter C530.15c OS=Schizosaccharomyces pombe (strain ATCC 38366 / 972) GN=SPBC530.15c PE=1 SV=2
GL21787-G	119.168348983615	357.039653051379	2.99609465178098	0.00507316274841414	GaLu96scf_16	844764	845877	+	894	-	-	At1g67060	ref|XP_003032639.1|	hypothetical protein SCHCODRAFT_53981 [Schizophyllum commune H4-8] gb|EFI97736.1| hypothetical protein SCHCODRAFT_53981 [Schizophyllum commune H4-8]	-	-
GL21821-G	87.4268464411828	189.587281743389	2.16852476625627	0.0453916858090765	GaLu96scf_17	353907	355876	-	1525	GO:0004553;GO:0005975	-	-	ref|XP_003033410.1|	glycoside hydrolase family 18 protein [Schizophyllum commune H4-8] gb|EFI98507.1| glycoside hydrolase family 18 protein [Schizophyllum commune H4-8]	-	-
GL21830-G	346.688487267052	839.35249258625	2.42105672213944	0.0255081920158712	GaLu96scf_17	515187	515877	+	621	-	-	-	ref|XP_001879817.1|	predicted protein [Laccaria bicolor S238N-H82] gb|EDR09468.1| predicted protein [Laccaria bicolor S238N-H82]	-	-
GL21852-G	217.357340886718	477.549458875676	2.19707076341426	0.0389202483109295	GaLu96scf_17	954529	956812	+	1686	GO:0016020;GO:0004571;GO:0005509	K01230	7291136	ref|XP_002475561.1|	hypothetical protein POSPLDRAFT_113221 [Postia placenta Mad-698-R] gb|EED79217.1| hypothetical protein POSPLDRAFT_113221 [Postia placenta Mad-698-R]	sp|P53624|MA121_DROME	Mannosyl-oligosaccharide alpha-1,2-mannosidase isoform A OS=Drosophila melanogaster GN=alpha-Man-I PE=1 SV=2
GL21854-G	65.7965476839067	156.862366778564	2.38405163037044	0.0446062574400918	GaLu96scf_17	920036	921354	-	1161	-	-	-	ref|XP_001831693.2|	hypothetical protein CC1G_05764 [Coprinopsis cinerea okayama7#130] gb|EAU90226.2| hypothetical protein CC1G_05764 [Coprinopsis cinerea okayama7#130]	-	-
GL21901-G	66.6103982903324	230.9347976348	3.46694815767702	0.0019092011998814	GaLu96scf_17	32421	33906	-	1482	-	K11426	YPL165c	ref|XP_002469159.1|	predicted protein [Postia placenta Mad-698-R] gb|EED85671.1| predicted protein [Postia placenta Mad-698-R]	sp|Q12529|SET6_YEAST	Potential protein lysine methyltransferase SET6 OS=Saccharomyces cerevisiae (strain ATCC 204508 / S288c) GN=SET6 PE=2 SV=1
GL21945-G	116.664639585385	729.701486745453	6.2546928472821	0.000101955248988164	GaLu96scf_17	559925	562368	-	1899	GO:0004252;GO:0008236;GO:0006508	K01279	Hs5729770	ref|XP_001883674.1|	predicted protein [Laccaria bicolor S238N-H82] gb|EDR05570.1| predicted protein [Laccaria bicolor S238N-H82]	sp|Q70GH4|SED3_ASPFU	Tripeptidyl-peptidase sed3 OS=Neosartorya fumigata (strain ATCC MYA-4609 / Af293 / CBS 101355 / FGSC A1100) GN=sed3 PE=1 SV=1
GL21955-G	203.425388917674	559.799771196665	2.75186776918595	0.0308875181964966	GaLu96scf_17	741025	742687	+	1543	GO:0004358;GO:0006526	K00620	SPBC1271.14	ref|XP_002475039.1|	hypothetical arginine biosynthesis bifunctional protein ARG7 [Postia placenta Mad-698-R] sp|B8PH83|ARGJ_POSPM RecName: Full=Arginine biosynthesis bifunctional protein ArgJ, mitochondrial; Includes: RecName: Full=Glutamate N-acetyltransferase; Short=GAT; AltName: Full=Ornithine acetyltransferase; Short=OATase; AltName: Full=Ornithine transacetylase; Includes: RecName: Full=Amino-acid acetyltransfe…	sp|B8PH83|ARGJ_POSPM	Arginine biosynthesis bifunctional protein ArgJ, mitochondrial OS=Postia placenta (strain ATCC 44394 / Madison 698-R) GN=POSPLDRAFT_134690 PE=3 SV=1
GL21968-G	571.993602287191	1908.21154492442	3.33607148278266	0.00254863573284167	GaLu96scf_17	909560	910098	+	469	-	-	-	ref|XP_002392382.1|	hypothetical protein MPER_08051 [Moniliophthora perniciosa FA553] gb|EEB93312.1| hypothetical protein MPER_08051 [Moniliophthora perniciosa FA553]	-	-
GL21972-G	458.149155649795	1063.64809222021	2.32161967146188	0.0361395265300909	GaLu96scf_17	924140	925781	-	1053	-	K19996	At3g51670	ref|XP_001875172.1|	predicted protein [Laccaria bicolor S238N-H82] gb|EDR14613.1| predicted protein [Laccaria bicolor S238N-H82]	sp|P0CR44|SFH5_CRYNJ	Phosphatidylinositol transfer protein SFH5 OS=Cryptococcus neoformans var. neoformans serotype D (strain JEC21) GN=SFH5 PE=3 SV=1
GL21999-G	100.782759292836	402.484986697585	3.9935896726951	0.00644799057532592	GaLu96scf_18	400350	401064	+	591	-	-	Hs14738291	ref|XP_001831717.1|	ankyrin [Coprinopsis cinerea okayama7#130] gb|EAU90048.1| ankyrin [Coprinopsis cinerea okayama7#130]	sp|Q9HYV6|Y3287_PSEAE	Putative ankyrin repeat protein PA3287 OS=Pseudomonas aeruginosa GN=PA3287 PE=4 SV=1
GL22015-G	355.480652139083	1835.84750379144	5.16440906908531	0.00152983739272985	GaLu96scf_18	516391	517606	-	1164	-	-	-	ref|XP_002475318.1|	predicted protein [Postia placenta Mad-698-R] gb|EED79478.1| predicted protein [Postia placenta Mad-698-R]	-	-
GL22030-G	5.83329606997618	20.0073719797205	3.42985710646471	0.0344865829151059	GaLu96scf_18	723617	724803	-	800	-	-	-	ref|XP_001839441.2|	hypothetical protein CC1G_06654 [Coprinopsis cinerea okayama7#130] gb|EAU82344.2| hypothetical protein CC1G_06654 [Coprinopsis cinerea okayama7#130]	-	-
GL22047-G	8145.8513081778	51472.037040292	6.318803903113	0.00303661387872371	GaLu96scf_18	217935	218762	-	618	-	-	-	ref|XP_001886887.1|	carbohydrate-binding module family 13 protein [Laccaria bicolor S238N-H82] gb|EDR02524.1| carbohydrate-binding module family 13 protein [Laccaria bicolor S238N-H82]	-	-
GL22052-G	28.285702268133	66.6703343208738	2.35703302286348	0.0348715000361246	GaLu96scf_18	313411	314828	-	1125	-	-	-	ref|XP_003031342.1|	hypothetical protein SCHCODRAFT_85357 [Schizophyllum commune H4-8] gb|EFI96439.1| hypothetical protein SCHCODRAFT_85357 [Schizophyllum commune H4-8]	-	-
GL22085-G	11.0486012127256	34.280393613879	3.10269082518747	0.0203880459538001	GaLu96scf_18	256258	257750	+	1116	-	-	-	ref|XP_001889952.1|	predicted protein [Laccaria bicolor S238N-H82] gb|EDQ99401.1| predicted protein [Laccaria bicolor S238N-H82]	-	-
GL22109-G	2689.80381699264	13417.3649752852	4.9882318147227	0.000124287801483087	GaLu96scf_18	518142	520658	+	1921	-	-	-	ref|XP_001881650.1|	predicted protein [Laccaria bicolor S238N-H82] gb|EDR07861.1| predicted protein [Laccaria bicolor S238N-H82]	-	-
GL22114-G	6.00099982490312	34.8835057415336	5.81294896839907	0.0184914978067753	GaLu96scf_18	615533	615915	+	297	-	-	-	ref|XP_001886817.1|	APC amino acid permease [Laccaria bicolor S238N-H82] gb|EDR02454.1| APC amino acid permease [Laccaria bicolor S238N-H82]	-	-
GL22131-G	113.227096777764	262.190868712193	2.31561946012629	0.0393982297555172	GaLu96scf_19	42614	44568	-	1761	-	-	-	ref|XP_002469140.1|	predicted protein [Postia placenta Mad-698-R] gb|EED85652.1| predicted protein [Postia placenta Mad-698-R]	-	-
GL22141-G	51.9784753135748	159.454828288326	3.06770884152276	0.0208896366139542	GaLu96scf_19	190301	190500	-	135	-	-	-	-	-	-	-
GL22150-G	748.350577745201	4747.71312502658	6.34423660008596	0.00114587997236414	GaLu96scf_19	289063	291228	-	1266	GO:0016491;GO:0055114	-	SPAC19G12.09	ref|XP_001879282.1|	predicted protein [Laccaria bicolor S238N-H82] gb|EDR09897.1| predicted protein [Laccaria bicolor S238N-H82]	sp|O13848|I3ACR_SCHPO	NAD/NADP-dependent indole-3-acetaldehyde reductase OS=Schizosaccharomyces pombe (strain ATCC 38366 / 972) GN=SPAC19G12.09 PE=1 SV=1
GL22151-G	47.6666933734069	109.481786563402	2.29681941026943	0.0383489153579939	GaLu96scf_19	331984	332378	+	337	-	-	-	-	-	-	-
GL22152-G	2491.41703102206	6572.08513384622	2.63789042621665	0.0137667136654501	GaLu96scf_19	362817	363709	+	633	GO:0015629;GO:0003779;GO:0007010;GO:0030036	K05759	YOR122c	ref|XP_001879273.1|	profilin [Laccaria bicolor S238N-H82] gb|EDR09888.1| profilin [Laccaria bicolor S238N-H82]	sp|P07274|PROF_YEAST	Profilin OS=Saccharomyces cerevisiae (strain ATCC 204508 / S288c) GN=PFY1 PE=1 SV=2
GL22160-G	4056.68189477326	18626.762460775	4.59162511232991	0.00669978986471645	GaLu96scf_19	516176	516771	-	396	-	-	-	ref|XP_003026012.1|	hypothetical protein SCHCODRAFT_238831 [Schizophyllum commune H4-8] gb|EFI91109.1| hypothetical protein SCHCODRAFT_238831 [Schizophyllum commune H4-8]	-	-
GL22163-G	25.938541773803	300.571799184377	11.5878449068383	0.00194234150528481	GaLu96scf_19	625082	625739	-	538	GO:0009277;GO:0005199	-	-	-	-	-	-
GL22166-G	82.09517433356	644.037679635964	7.84501263154862	0.0164495850955289	GaLu96scf_19	676422	677842	-	1033	GO:0003824;GO:0005488;GO:0016491;GO:0008152;GO:0055114	-	At1g52340	ref|XP_003026877.1|	hypothetical protein SCHCODRAFT_61785 [Schizophyllum commune H4-8] gb|EFI91974.1| hypothetical protein SCHCODRAFT_61785 [Schizophyllum commune H4-8]	sp|Q48436|BUDC_KLEPN	Diacetyl reductase [(S)-acetoin forming] OS=Klebsiella pneumoniae GN=budC PE=1 SV=2
GL22170-G	2.39324047548865	26.2553309618939	10.9706196392709	0.000143641051129235	GaLu96scf_19	790228	790487	+	188	-	-	-	-	-	-	-
GL22193-G	685.905387210845	1725.58383537973	2.51577530597422	0.0195660112876402	GaLu96scf_19	383494	385278	+	1598	GO:0004476;GO:0008270;GO:0005975	K01809	YER003c	ref|XP_003033541.1|	hypothetical protein SCHCODRAFT_54767 [Schizophyllum commune H4-8] gb|EFI98638.1| hypothetical protein SCHCODRAFT_54767 [Schizophyllum commune H4-8]	sp|Q9HFU4|MPI_CRYNJ	Mannose-6-phosphate isomerase OS=Cryptococcus neoformans var. neoformans serotype D (strain JEC21) GN=MAN1 PE=3 SV=2
GL22210-G	282.30757429283	1438.30285050339	5.09480786729259	0.000132343905369532	GaLu96scf_19	630433	631014	+	476	GO:0009277;GO:0005199	-	-	gb|ABA46362.1|	hydrophobin 2 [Heterobasidion annosum]	sp|P16933|SC3_SCHCO	Fruiting body protein SC3 OS=Schizophyllum commune GN=SC3 PE=1 SV=2
GL22219-G	686.154711884479	1504.13486237859	2.19212203359732	0.0302839185742717	GaLu96scf_19	716414	719311	-	2467	GO:0004672;GO:0004674;GO:0005524;GO:0006468	-	YJL057c	ref|XP_002468990.1|	predicted protein [Postia placenta Mad-698-R] gb|EED85923.1| predicted protein [Postia placenta Mad-698-R]	sp|Q54RJ4|IKSA_DICDI	Probable serine/threonine-protein kinase iksA OS=Dictyostelium discoideum GN=iksA PE=3 SV=1
GL22226-G	166.13684089395	348.993889039425	2.10064117724616	0.0424387500859441	GaLu96scf_19	798138	802441	-	3150	GO:0016787	-	-	ref|XP_002847517.1|	hydantoinase [Arthroderma otae CBS 113480] gb|EEQ30204.1| hydantoinase [Arthroderma otae CBS 113480]	sp|Q01262|HYUA_PSESN	Hydantoin utilization protein A OS=Pseudomonas sp. (strain NS671) GN=hyuA PE=3 SV=1
GL22233-G	62.9260439169963	186.59735852331	2.96534386889861	0.00817080049888294	GaLu96scf_19	55676	57319	+	1289	GO:0003824;GO:0005515;GO:0016787;GO:0000290	K12584	SPBP4H10.20	ref|XP_002470400.1|	scavenger mRNA decapping enzyme [Postia placenta Mad-698-R] gb|EED84425.1| scavenger mRNA decapping enzyme [Postia placenta Mad-698-R]	sp|Q9P7C9|DCPS_SCHPO	Scavenger mRNA-decapping enzyme DcpS OS=Schizosaccharomyces pombe (strain ATCC 38366 / 972) GN=nhm1 PE=1 SV=1
GL22235-G	430.700151444078	1981.8970752159	4.60157041638103	8.33598564355232e-05	GaLu96scf_19	74961	76498	+	1102	GO:0003676;GO:0003824;GO:0005488;GO:0008168;GO:0050662;GO:0008152;GO:0032259;GO:0044237	-	YOL151w	ref|XP_002468807.1|	predicted protein [Postia placenta Mad-698-R] gb|EED86030.1| predicted protein [Postia placenta Mad-698-R]	sp|Q12068|GRE2_YEAST	NADPH-dependent methylglyoxal reductase GRE2 OS=Saccharomyces cerevisiae (strain ATCC 204508 / S288c) GN=GRE2 PE=1 SV=1
GL22244-G	1077.49902011836	2308.2589329793	2.14223761681541	0.0463590270321704	GaLu96scf_19	70474	71326	-	571	GO:0003824	-	YDL125c	gb|EFQ30499.1|	HIT domain-containing protein [Glomerella graminicola M1.001]	sp|Q04344|HNT1_YEAST	Hit family protein 1 OS=Saccharomyces cerevisiae (strain ATCC 204508 / S288c) GN=HNT1 PE=1 SV=2
GL22246-G	131.326538706825	471.258727589851	3.5884500743745	0.0444136027191404	GaLu96scf_19	116003	119106	+	2805	GO:0005507;GO:0008131;GO:0048038;GO:0009308;GO:0055114	K00276	Hs4502119	ref|XP_003036409.1|	hypothetical protein SCHCODRAFT_62890 [Schizophyllum commune H4-8] gb|EFJ01507.1| hypothetical protein SCHCODRAFT_62890 [Schizophyllum commune H4-8]	sp|Q9TTK6|AOC3_BOVIN	Membrane primary amine oxidase OS=Bos taurus GN=AOC3 PE=2 SV=3
GL22249-G	95.4861153028363	252.235883577628	2.64159750114094	0.0445602142271312	GaLu96scf_19	188887	189237	-	220	-	-	-	ref|XP_001839658.2|	hypothetical protein CC1G_11369 [Coprinopsis cinerea okayama7#130] gb|EAU82179.2| hypothetical protein CC1G_11369 [Coprinopsis cinerea okayama7#130]	-	-
GL22268-G	1604.30330419683	5388.79368623681	3.35896190710312	0.00154897459444471	GaLu96scf_19	388426	390387	-	1663	GO:0003824;GO:0004807;GO:0008152	K01803	At3g55440	ref|XP_001879541.1|	triose phosphate isomerase [Laccaria bicolor S238N-H82] gb|EDR10156.1| triose phosphate isomerase [Laccaria bicolor S238N-H82]	sp|Q12574|TPIS_COPC7	Triosephosphate isomerase OS=Coprinopsis cinerea (strain Okayama-7 / 130 / FGSC 9003) GN=TPI PE=3 SV=2
GL22274-G	79.5512826701353	225.074376129403	2.82929914609534	0.00579854018338111	GaLu96scf_19	456021	457053	-	853	GO:0008080;GO:0008152	-	SPAC9.02c	ref|XP_003026794.1|	hypothetical protein SCHCODRAFT_32273 [Schizophyllum commune H4-8] gb|EFI91891.1| hypothetical protein SCHCODRAFT_32273 [Schizophyllum commune H4-8]	sp|Q9UT25|YFY2_SCHPO	Uncharacterized N-acetyltransferase C9.02c OS=Schizosaccharomyces pombe (strain ATCC 38366 / 972) GN=SPAC9.02c PE=2 SV=1
GL22279-G	148.961487419421	1227.63180257468	8.24126976604442	8.78187101153835e-08	GaLu96scf_19	494727	496767	-	661	-	-	-	ref|XP_003036827.1|	hypothetical protein SCHCODRAFT_103113 [Schizophyllum commune H4-8] gb|EFJ01925.1| hypothetical protein SCHCODRAFT_103113 [Schizophyllum commune H4-8]	-	-
GL22284-G	159.436870125067	417.075333628732	2.61592775436175	0.0108063996114611	GaLu96scf_19	544347	549391	-	3687	-	-	-	ref|XP_001390210.1|	hypothetical protein An03g03270 [Aspergillus niger] emb|CAK38231.1| unnamed protein product [Aspergillus niger]	sp|Q00808|HETE1_PODAN	Vegetative incompatibility protein HET-E-1 OS=Podospora anserina (strain S / DSM 980 / FGSC 10383) GN=HET-E1 PE=4 SV=1
GL22290-G	19.6063142697562	83.5043785605812	4.25905539468942	0.00132290991835537	GaLu96scf_19	690513	691449	+	762	-	-	-	ref|XP_001817982.1|	hypothetical protein [Aspergillus oryzae RIB40] dbj|BAE55980.1| unnamed protein product [Aspergillus oryzae]	-	-
GL22294-G	856.87853279141	2144.37782474853	2.50254585998659	0.0148989692250261	GaLu96scf_19	678354	680232	-	1399	GO:0004181;GO:0008270;GO:0006508	K08783	Hs10047106	ref|XP_001885145.1|	peptidase M14 [Laccaria bicolor S238N-H82] gb|EDR04254.1| peptidase M14 [Laccaria bicolor S238N-H82]	sp|Q9UI42|CBPA4_HUMAN	Carboxypeptidase A4 OS=Homo sapiens GN=CPA4 PE=1 SV=2
GL22334-G	63.4005635125573	178.870306278378	2.82127313021359	0.00670555646178053	GaLu96scf_2	1132755	1133530	+	714	-	-	-	ref|XP_001881248.1|	predicted protein [Laccaria bicolor S238N-H82] gb|EDR08178.1| predicted protein [Laccaria bicolor S238N-H82]	-	-
GL22344-G	165.871950950637	398.574323911101	2.40290369545189	0.0230993949083154	GaLu96scf_2	1272015	1274436	+	1704	GO:0055085	-	YOL137w	ref|XP_003034024.1|	hypothetical protein SCHCODRAFT_256635 [Schizophyllum commune H4-8] gb|EFI99121.1| hypothetical protein SCHCODRAFT_256635 [Schizophyllum commune H4-8]	sp|Q08280|BSC6_YEAST	Bypass of stop codon protein 6 OS=Saccharomyces cerevisiae (strain ATCC 204508 / S288c) GN=BSC6 PE=1 SV=1
GL22366-G	22.8048405281288	934.60223755182	40.9826254386225	0.00875685561541254	GaLu96scf_2	1643816	1646020	+	1688	-	-	-	-	-	-	-
GL22367-G	1.98272524414069	11.0297760064471	5.56293719416852	0.030882574057247	GaLu96scf_2	1690791	1691760	+	744	GO:0003824;GO:0005488;GO:0016491;GO:0008152	-	SPCC663.06c	ref|XP_002470140.1|	predicted protein [Postia placenta Mad-698-R] gb|EED84594.1| predicted protein [Postia placenta Mad-698-R]	sp|Q7Z9I4|YCP6_SCHPO	Uncharacterized oxidoreductase C663.06c OS=Schizosaccharomyces pombe (strain ATCC 38366 / 972) GN=SPCC663.06c PE=2 SV=1
GL22370-G	22.4244042684282	55.3963718532826	2.47036091528534	0.0384533811901367	GaLu96scf_2	1692190	1693343	-	969	-	-	-	-	-	-	-
GL22379-G	5.32977448095264	25.2696727268794	4.74122738535884	0.00714390762308897	GaLu96scf_2	1786903	1787992	-	864	GO:0003824;GO:0005488;GO:0016491;GO:0008152;GO:0055114	-	SPCC663.06c	ref|XP_002470034.1|	predicted protein [Postia placenta Mad-698-R] gb|EED84784.1| predicted protein [Postia placenta Mad-698-R]	sp|Q7Z9I4|YCP6_SCHPO	Uncharacterized oxidoreductase C663.06c OS=Schizosaccharomyces pombe (strain ATCC 38366 / 972) GN=SPCC663.06c PE=2 SV=1
GL22383-G	93.2174217122251	279.698543203524	3.00049645298056	0.00561001605504128	GaLu96scf_2	1956795	1957832	-	798	-	-	-	ref|XP_001879821.1|	predicted protein [Laccaria bicolor S238N-H82] gb|EDR09472.1| predicted protein [Laccaria bicolor S238N-H82]	-	-
GL22406-G	96.5880109714833	394.063185712342	4.07983539311815	0.000357701241132759	GaLu96scf_2	2280830	2282885	-	1341	GO:0016491;GO:0055114	-	SPAC977.14c	ref|XP_003036312.1|	hypothetical protein SCHCODRAFT_14649 [Schizophyllum commune H4-8] gb|EFJ01410.1| hypothetical protein SCHCODRAFT_14649 [Schizophyllum commune H4-8]	sp|Q9P7U2|YI7E_SCHPO	Putative aryl-alcohol dehydrogenase C977.14c OS=Schizosaccharomyces pombe (strain ATCC 38366 / 972) GN=SPAC977.14c PE=1 SV=1
GL22408-G	8.62864094781443	34.8689391632011	4.04106966254438	0.0066217434077452	GaLu96scf_2	318290	318876	-	284	-	-	-	-	-	-	-
GL22420-G	747.305788655953	2287.80449911446	3.06140342259241	0.00222006583128674	GaLu96scf_2	613663	615578	+	1485	GO:0004190;GO:0006508	-	7297766	ref|XP_001835516.1|	hypothetical protein CC1G_08025 [Coprinopsis cinerea okayama7#130] gb|EAU86301.1| hypothetical protein CC1G_08025 [Coprinopsis cinerea okayama7#130]	sp|O60020|ASPR1_PHARH	Aspartic protease OS=Phaffia rhodozyma GN=pr1 PE=1 SV=1
GL22434-G	150.642320548198	371.648021546673	2.46708906364572	0.0462379309946633	GaLu96scf_2	698301	699909	-	1221	GO:0003824;GO:0008152;GO:0009063	K01684	-	ref|XP_002470232.1|	predicted protein [Postia placenta Mad-698-R] gb|EED84535.1| predicted protein [Postia placenta Mad-698-R]	sp|A8G7R4|DGOD_SERP5	D-galactonate dehydratase OS=Serratia proteamaculans (strain 568) GN=dgoD PE=3 SV=1
GL22435-G	131.130448444799	866.683336930773	6.60932184103384	0.00888598137376675	GaLu96scf_2	700270	701534	-	1149	-	-	SPCC1739.05	ref|XP_002469163.1|	predicted protein [Postia placenta Mad-698-R] gb|EED85675.1| predicted protein [Postia placenta Mad-698-R]	sp|O74467|SET5_SCHPO	SET domain-containing protein 5 OS=Schizosaccharomyces pombe (strain ATCC 38366 / 972) GN=set5 PE=1 SV=1
GL22436-G	34.3386543694538	76.5861223422828	2.23031809919758	0.0418574319911892	GaLu96scf_2	705061	706101	-	921	-	-	-	-	-	-	-
GL22444-G	71.3371058753848	224.085212557115	3.14121535780493	0.0239016564239865	GaLu96scf_2	804130	805790	-	1533	-	-	-	-	-	-	-
GL22455-G	74.6440497614531	170.722662378983	2.28715701954245	0.0365150994084027	GaLu96scf_2	1029127	1029580	+	344	-	-	-	-	-	-	-
GL22472-G	110.88037235455	278.742433808923	2.51390239669849	0.0178547440453556	GaLu96scf_2	1343059	1344492	-	1368	-	-	-	-	-	-	-
GL22475-G	21.342253368887	56.5150551665175	2.64803599646633	0.0285472351659575	GaLu96scf_2	1612075	1613461	-	1092	GO:0003824;GO:0005488;GO:0008270;GO:0016491;GO:0008152;GO:0055114	-	SPAC2E1P3.01	ref|XP_002471671.1|	predicted protein [Postia placenta Mad-698-R] gb|EED83105.1| predicted protein [Postia placenta Mad-698-R]	sp|Q9P7F4|YKK1_SCHPO	Zinc-type alcohol dehydrogenase-like protein C2E1P3.01 OS=Schizosaccharomyces pombe (strain ATCC 38366 / 972) GN=SPAC2E1P3.01 PE=2 SV=1
GL22487-G	27.4587483426001	71.517260088166	2.60453459844026	0.0242310748654045	GaLu96scf_2	1910988	1912463	-	1038	-	-	-	ref|XP_003030151.1|	expressed protein [Schizophyllum commune H4-8] gb|EFI95248.1| expressed protein [Schizophyllum commune H4-8]	-	-
GL22492-G	82.7954785854239	415.128245106839	5.01389993994095	2.53047920895748e-05	GaLu96scf_2	209157	211156	-	1785	GO:0005634;GO:0003677	-	YPR065w	ref|XP_001831943.1|	hypothetical protein CC1G_06994 [Coprinopsis cinerea okayama7#130] gb|EAU89842.1| hypothetical protein CC1G_06994 [Coprinopsis cinerea okayama7#130]	sp|P25042|ROX1_YEAST	Repressor ROX1 OS=Saccharomyces cerevisiae (strain ATCC 204508 / S288c) GN=ROX1 PE=1 SV=1
GL22493-G	248.583936898083	909.297197341035	3.6579081041501	0.00097279512912509	GaLu96scf_2	239712	241625	-	1791	-	-	-	-	-	-	-
GL22515-G	1136.11771759815	2682.93828338559	2.3614967373782	0.0204068561954767	GaLu96scf_2	611674	613105	+	1155	GO:0003824;GO:0005488;GO:0016491;GO:0050661;GO:0006520;GO:0008152	K00003	SPBC776.03	ref|XP_003027513.1|	hypothetical protein SCHCODRAFT_79193 [Schizophyllum commune H4-8] gb|EFI92610.1| hypothetical protein SCHCODRAFT_79193 [Schizophyllum commune H4-8]	sp|O94671|DHOM_SCHPO	Probable homoserine dehydrogenase OS=Schizosaccharomyces pombe (strain ATCC 38366 / 972) GN=SPBC776.03 PE=1 SV=1
GL22517-G	24.7113810725906	58.4776845512884	2.36642720936997	0.0454629306043365	GaLu96scf_2	706114	706880	-	693	-	-	-	-	-	-	-
GL22522-G	116.830445713642	278.54632686799	2.38419296585347	0.0211719218869927	GaLu96scf_2	750416	752157	+	1454	-	-	-	ref|XP_001839277.1|	hypothetical protein CC1G_10999 [Coprinopsis cinerea okayama7#130] gb|EAU82540.1| hypothetical protein CC1G_10999 [Coprinopsis cinerea okayama7#130]	-	-
GL22576-G	14.1528389731166	37.4273876355784	2.64451448268945	0.0458846030760815	GaLu96scf_2	1620967	1622268	+	740	-	-	-	-	-	-	-
GL22603-G	565.086567295932	2299.11809331522	4.06861218506223	0.0196898342454003	GaLu96scf_2	286102	287968	-	1367	GO:0005737;GO:0005506;GO:0050113;GO:0019310;GO:0055114	K00469	At5g56640	gb|AAW83329.1|	myo-inositol oxygenase [Phanerochaete chrysosporium]	sp|Q5Z8T3|MIOX_ORYSJ	Probable inositol oxygenase OS=Oryza sativa subsp. japonica GN=Os06g0561000 PE=2 SV=1
GL22608-G	171.275191856113	389.19612533971	2.27234382937764	0.0325882768649492	GaLu96scf_2	2081017	2083601	+	1523	GO:0004497;GO:0005506;GO:0009055;GO:0020037;GO:0055114	-	Hs10834998	ref|XP_002471313.1|	predicted protein [Postia placenta Mad-698-R] gb|EED83468.1| predicted protein [Postia placenta Mad-698-R]	sp|B8NHY4|ORDA_ASPFN	O-methylsterigmatocystin oxidoreductase OS=Aspergillus flavus (strain ATCC 200026 / FGSC A1120 / NRRL 3357 / JCM 12722 / SRRC 167) GN=ordA PE=2 SV=1
GL22617-G	215.206373807547	848.07778351688	3.94076517582743	0.000296086287806725	GaLu96scf_2	2154016	2156057	+	1829	-	-	-	ref|XP_002472880.1|	predicted protein [Postia placenta Mad-698-R] gb|EED81904.1| predicted protein [Postia placenta Mad-698-R]	-	-
GL22623-G	88.9550535147355	207.27398271857	2.33009789246246	0.0285161311822483	GaLu96scf_2	2237193	2238154	+	891	GO:0003824;GO:0005488;GO:0016491;GO:0008152;GO:0055114	-	CE04339	ref|XP_002472896.1|	predicted protein [Postia placenta Mad-698-R] gb|EED81920.1| predicted protein [Postia placenta Mad-698-R]	sp|P14697|PHBB_CUPNH	Acetoacetyl-CoA reductase OS=Cupriavidus necator (strain ATCC 17699 / H16 / DSM 428 / Stanier 337) GN=phbB PE=3 SV=1
GL22644-G	241.632000089746	653.078055042532	2.70277965997868	0.0130283377873548	GaLu96scf_2	481311	482276	-	670	-	-	-	ref|XP_001831972.2|	hypothetical protein CC1G_07023 [Coprinopsis cinerea okayama7#130] gb|EAU89871.2| hypothetical protein CC1G_07023 [Coprinopsis cinerea okayama7#130]	-	-
GL22653-G	22.9544404847529	100.370157745721	4.37258132309478	0.0265133272981337	GaLu96scf_2	601245	602026	-	657	GO:0055085	-	SPAC11D3.18c	ref|XP_001830881.1|	hypothetical protein CC1G_02332 [Coprinopsis cinerea okayama7#130] gb|EAU90945.1| hypothetical protein CC1G_02332 [Coprinopsis cinerea okayama7#130]	sp|Q10097|YAOI_SCHPO	Uncharacterized transporter C11D3.18C OS=Schizosaccharomyces pombe (strain ATCC 38366 / 972) GN=SPAC11D3.18c PE=2 SV=1
GL22661-G	10.2589318619832	35.6917999235315	3.47909513424061	0.0482913670943645	GaLu96scf_2	760167	761668	+	841	GO:0055085	-	YOR306c	ref|XP_003035593.1|	hypothetical protein SCHCODRAFT_255825 [Schizophyllum commune H4-8] gb|EFJ00691.1| hypothetical protein SCHCODRAFT_255825 [Schizophyllum commune H4-8]	sp|Q08777|MCH5_YEAST	Riboflavin transporter MCH5 OS=Saccharomyces cerevisiae (strain ATCC 204508 / S288c) GN=MCH5 PE=1 SV=1
GL22677-G	17.6728487737504	43.8274749564452	2.47993266493302	0.0398466007820448	GaLu96scf_2	965620	966110	+	317	-	-	-	-	-	-	-
GL22681-G	877.487814053446	1812.15067140855	2.06515764935532	0.0357813995563628	GaLu96scf_20	243771	247336	+	3444	GO:0005515	-	-	ref|XP_003028685.1|	hypothetical protein SCHCODRAFT_59873 [Schizophyllum commune H4-8] gb|EFI93782.1| hypothetical protein SCHCODRAFT_59873 [Schizophyllum commune H4-8]	-	-
GL22708-G	594.090984288417	1730.6374507589	2.91308485825921	0.00650875637235362	GaLu96scf_20	272225	274557	+	1888	GO:0005737;GO:0000166;GO:0003676;GO:0004812;GO:0004815;GO:0004816;GO:0005524;GO:0006412;GO:0006418;GO:0006421;GO:0006422	K01893	YHR019c	ref|XP_001829946.1|	asparaginyl-tRNA synthetase [Coprinopsis cinerea okayama7#130] gb|EAU91868.1| asparaginyl-tRNA synthetase [Coprinopsis cinerea okayama7#130]	sp|P38707|SYNC_YEAST	Asparaginyl-tRNA synthetase, cytoplasmic OS=Saccharomyces cerevisiae (strain ATCC 204508 / S288c) GN=DED81 PE=1 SV=1
GL22711-G	486.520428089634	5624.49219303569	11.5606496013348	0.0214059000520872	GaLu96scf_20	367137	368893	+	1656	GO:0003824;GO:0004512;GO:0005488;GO:0006021;GO:0008152;GO:0008654	K01858	Hs7705558	ref|XP_001881703.1|	predicted protein [Laccaria bicolor S238N-H82] gb|EDR07914.1| predicted protein [Laccaria bicolor S238N-H82]	sp|P42800|INO1_CANAL	Inositol-3-phosphate synthase OS=Candida albicans GN=INO1 PE=1 SV=1
GL22714-G	13.1108703387699	129.961504182745	9.91250014870774	3.01199557127332e-05	GaLu96scf_20	380262	381660	-	945	GO:0016788;GO:0006629	-	-	ref|XP_001829796.1|	fungal cellulose binding domain-containing protein [Coprinopsis cinerea okayama7#130] gb|EAU92018.1| fungal cellulose binding domain-containing protein [Coprinopsis cinerea okayama7#130]	-	-
GL22721-G	2179.81694202129	9292.94274954793	4.26317576049795	0.00642239961821672	GaLu96scf_20	570909	572927	-	1638	-	-	Hs4557010	ref|XP_001881549.1|	predicted protein [Laccaria bicolor S238N-H82] gb|EDR07760.1| predicted protein [Laccaria bicolor S238N-H82]	-	-
GL22734-G	79.7540912966103	209.739665420445	2.62982954241696	0.021580755812028	GaLu96scf_20	261810	263385	-	1083	-	-	-	ref|XP_002475286.1|	predicted protein [Postia placenta Mad-698-R] gb|EED79496.1| predicted protein [Postia placenta Mad-698-R]	-	-
GL22735-G	82.702215898049	244.009685939553	2.95046128196076	0.00606979520278829	GaLu96scf_20	269131	270260	-	1044	GO:0004164;GO:0008168;GO:0008152;GO:0017183	K00586	SPCC576.14	ref|XP_003030672.1|	hypothetical protein SCHCODRAFT_57471 [Schizophyllum commune H4-8] gb|EFI95769.1| hypothetical protein SCHCODRAFT_57471 [Schizophyllum commune H4-8]	sp|Q4HZI0|DPH5_GIBZE	Diphthine synthase OS=Gibberella zeae (strain PH-1 / FGSC 9075 / NRRL 31084) GN=DPH5 PE=3 SV=1
GL22740-G	27.684532998903	92.4294462415199	3.338667343429	0.0224922070518007	GaLu96scf_20	341423	342372	+	825	-	-	-	-	-	-	-
GL22747-G	60.0524372975606	140.949148570309	2.34710121542451	0.0308175202267066	GaLu96scf_20	376188	377545	-	830	-	-	-	ref|XP_003027849.1|	hypothetical protein SCHCODRAFT_17534 [Schizophyllum commune H4-8] gb|EFI92946.1| hypothetical protein SCHCODRAFT_17534 [Schizophyllum commune H4-8]	-	-
GL22749-G	715.849638973627	1632.48194943966	2.28048162709181	0.0155396684700824	GaLu96scf_20	391342	393716	-	1995	-	-	-	ref|XP_001881628.1|	predicted protein [Laccaria bicolor S238N-H82] gb|EDR07839.1| predicted protein [Laccaria bicolor S238N-H82]	-	-
GL22755-G	23.1305550686782	60.6836358522251	2.62352700452047	0.0271726803947298	GaLu96scf_20	471634	472288	-	421	-	-	-	-	-	-	-
GL22778-G	436.823903188512	1998.91497432791	4.57602013016507	0.00269191234835852	GaLu96scf_21	34189	36148	+	1257	GO:0004402;GO:0016568	K11303	YPL001w	ref|XP_001878181.1|	histone acetyltransferase type B catalytic subunit [Laccaria bicolor S238N-H82] gb|EDR10880.1| histone acetyltransferase type B catalytic subunit [Laccaria bicolor S238N-H82]	sp|P0CO06|HAT1_CRYNJ	Histone acetyltransferase type B catalytic subunit OS=Cryptococcus neoformans var. neoformans serotype D (strain JEC21) GN=HAT1 PE=3 SV=1
GL22783-G	1973.1039172632	4889.28816789371	2.47796789875893	0.018574209060689	GaLu96scf_21	8305	9289	-	726	GO:0005622;GO:0006810	-	YER009w	ref|XP_001833727.1|	nuclear transport factor 2 [Coprinopsis cinerea okayama7#130] gb|EAU88089.1| nuclear transport factor 2 [Coprinopsis cinerea okayama7#130]	sp|Q6FRC6|NTF2_CANGA	Nuclear transport factor 2 OS=Candida glabrata (strain ATCC 2001 / CBS 138 / JCM 3761 / NBRC 0622 / NRRL Y-65) GN=NTF2 PE=3 SV=1
GL22815-G	36.7306638722143	144.530095409032	3.93486205182273	0.00128720310512893	GaLu96scf_21	659097	661823	+	1554	GO:0016020;GO:0015171;GO:0006810;GO:0006865;GO:0055085	-	YGR055w	ref|XP_001881843.1|	high affinity methionine permease [Laccaria bicolor S238N-H82] gb|EDR07451.1| high affinity methionine permease [Laccaria bicolor S238N-H82]	sp|P50276|MUP1_YEAST	High-affinity methionine permease OS=Saccharomyces cerevisiae (strain ATCC 204508 / S288c) GN=MUP1 PE=1 SV=1
GL22819-G	31.804019604218	120.39396861494	3.78549535917694	0.000933585261084223	GaLu96scf_21	730818	737012	+	2568	GO:0009277;GO:0005199;GO:0055085	-	YHR048w	ref|XP_003031127.1|	hypothetical protein SCHCODRAFT_110140 [Schizophyllum commune H4-8] gb|EFI96224.1| hypothetical protein SCHCODRAFT_110140 [Schizophyllum commune H4-8]	sp|P38776|YHK8_YEAST	Probable drug/proton antiporter YHK8 OS=Saccharomyces cerevisiae (strain ATCC 204508 / S288c) GN=YHK8 PE=1 SV=1
GL22842-G	985.390546004435	3192.14840445692	3.23947537085722	0.0331758410093125	GaLu96scf_21	513722	514655	+	566	-	-	-	ref|XP_001839821.2|	snodprot1 [Coprinopsis cinerea okayama7#130] gb|EAU81969.2| snodprot1 [Coprinopsis cinerea okayama7#130]	sp|O74238|SNP1_PHANO	Protein SnodProt1 OS=Phaeosphaeria nodorum (strain SN15 / FGSC 10173) GN=SNOG_13722 PE=2 SV=1
GL22845-G	0.786105006396362	23.5332399716178	29.9365094740945	0.000410204264449196	GaLu96scf_21	519320	519909	-	495	-	-	-	ref|XP_003007509.1|	SnodProt1 [Verticillium albo-atrum VaMs.102] gb|EEY15588.1| SnodProt1 [Verticillium albo-atrum VaMs.102]	sp|O60022|AL15_ASPFU	Allergen Asp f 15 OS=Neosartorya fumigata (strain ATCC MYA-4609 / Af293 / CBS 101355 / FGSC A1100) GN=AFUA_2G12630 PE=1 SV=1
GL22882-G	568.818206048074	1503.34825024581	2.64293272307594	0.00948678412562587	GaLu96scf_21	408477	410618	+	1779	GO:0005737;GO:0003723;GO:0004349;GO:0006561;GO:0008652	K00931	YDR300c	ref|XP_001839886.1|	glutamate 5-kinase [Coprinopsis cinerea okayama7#130] gb|EAU81865.1| glutamate 5-kinase [Coprinopsis cinerea okayama7#130]	sp|P32264|PROB_YEAST	Glutamate 5-kinase OS=Saccharomyces cerevisiae (strain ATCC 204508 / S288c) GN=PRO1 PE=1 SV=2
GL22900-G	8.79654986486273	28.2173918429058	3.20777944494107	0.0207554667327915	GaLu96scf_21	654105	655117	-	954	-	-	-	ref|XP_002475881.1|	predicted protein [Postia placenta Mad-698-R] gb|EED78915.1| predicted protein [Postia placenta Mad-698-R]	-	-
GL22905-G	41.0824229154553	121.692551110835	2.96215613575834	0.00655458595698805	GaLu96scf_21	825520	827866	+	1824	GO:0004672;GO:0004674;GO:0005524;GO:0006468	-	Hs4759052	ref|XP_002474714.1|	predicted protein [Postia placenta Mad-698-R] gb|EED80092.1| predicted protein [Postia placenta Mad-698-R]	sp|Q8C050|KS6A5_MOUSE	Ribosomal protein S6 kinase alpha-5 OS=Mus musculus GN=Rps6ka5 PE=1 SV=2
GL22906-G	34.5779015015287	169.630136385371	4.90573831896283	0.0358793625234871	GaLu96scf_21	839104	841453	+	1868	GO:0004672;GO:0004674;GO:0005524;GO:0006468	-	Hs4759052	ref|XP_002474714.1|	predicted protein [Postia placenta Mad-698-R] gb|EED80092.1| predicted protein [Postia placenta Mad-698-R]	sp|Q8C050|KS6A5_MOUSE	Ribosomal protein S6 kinase alpha-5 OS=Mus musculus GN=Rps6ka5 PE=1 SV=2
GL22910-G	30.1305975668727	77.4929698009247	2.57190285154267	0.02341545471951	GaLu96scf_22	12627	13701	-	993	GO:0005737;GO:0016491;GO:0050661;GO:0050662;GO:0015940;GO:0055114	K00077	-	ref|XP_002474995.1|	predicted protein [Postia placenta Mad-698-R] gb|EED79788.1| predicted protein [Postia placenta Mad-698-R]	-	-
GL22922-G	1.50571828241836	10.3592729669059	6.87995429680758	0.0174762763832053	GaLu96scf_22	232265	232941	-	500	-	-	-	-	-	-	-
GL22938-G	131.716181023304	269.535121888989	2.04633265096945	0.0432947860696844	GaLu96scf_22	645878	647540	+	1137	GO:0003824;GO:0005488;GO:0050662;GO:0008152;GO:0044237	-	SPAC513.07	ref|XP_001883150.1|	predicted protein [Laccaria bicolor S238N-H82] gb|EDR06289.1| predicted protein [Laccaria bicolor S238N-H82]	sp|Q9UT59|YKJ7_SCHPO	Putative uncharacterized oxidoreductase C513.07 OS=Schizosaccharomyces pombe (strain ATCC 38366 / 972) GN=SPAC513.07 PE=2 SV=1
GL22943-G	35.0498568164774	95.4822178652996	2.72418282235071	0.0240437697951893	GaLu96scf_22	661394	662098	-	549	-	-	-	-	-	-	-
GL22947-G	108.075334507407	298.061269837024	2.75790282024616	0.00851431483946559	GaLu96scf_22	726071	729154	+	1629	-	-	-	-	-	-	-
GL22952-G	293.363356014161	833.825930160715	2.84229748898995	0.0125083734033029	GaLu96scf_22	786108	787671	+	1191	-	-	-	-	-	-	-
GL22967-G	13.4336360213373	34.6261662490306	2.57757216244598	0.0391093952061101	GaLu96scf_22	111578	112596	+	849	-	K20318	CE29338	ref|XP_002471033.1|	predicted protein [Postia placenta Mad-698-R] gb|EED83801.1| predicted protein [Postia placenta Mad-698-R]	-	-
GL22991-G	88.9035627301386	312.553357783617	3.51564490989358	0.00859613408408891	GaLu96scf_22	261918	262765	+	777	-	-	-	-	-	-	-
GL23024-G	237.916412852127	615.550518054439	2.58725537542895	0.0324064114638508	GaLu96scf_22	783595	784456	+	741	GO:0004725;GO:0008138;GO:0016791;GO:0006470;GO:0016311	-	Hs20149631	ref|XP_002471605.1|	predicted protein [Postia placenta Mad-698-R] gb|EED83158.1| predicted protein [Postia placenta Mad-698-R]	sp|Q9QYJ7|DUS13_MOUSE	Dual specificity protein phosphatase 13 OS=Mus musculus GN=Dusp13 PE=1 SV=1
GL23028-G	146.370002725537	362.374981145685	2.47574622120617	0.0190670237213924	GaLu96scf_22	792845	794509	-	841	GO:0008168;GO:0008152	-	Hs14150112	ref|XP_002469246.1|	predicted protein [Postia placenta Mad-698-R] gb|EED85548.1| predicted protein [Postia placenta Mad-698-R]	sp|A5PK19|MTL13_BOVIN	Methyltransferase-like protein 13 OS=Bos taurus GN=METTL13 PE=2 SV=1
GL23055-G	23.1789430007497	72.2994499339462	3.1191866657426	0.0128301671641248	GaLu96scf_23	353732	356661	+	2514	GO:0003676;GO:0005488;GO:0008270	-	-	ref|XP_002846190.1|	conserved hypothetical protein [Arthroderma otae CBS 113480] gb|EEQ33240.1| conserved hypothetical protein [Arthroderma otae CBS 113480]	-	-
GL23057-G	399.276953003098	959.92555667195	2.40415969279475	0.025987304234355	GaLu96scf_23	432284	433030	+	477	GO:0016272;GO:0051082;GO:0006457	K04797	SPBC215.02	ref|XP_001887132.1|	predicted protein [Laccaria bicolor S238N-H82] gb|EDR02187.1| predicted protein [Laccaria bicolor S238N-H82]	sp|O94307|PFD5_SCHPO	Probable prefoldin subunit 5 OS=Schizosaccharomyces pombe (strain ATCC 38366 / 972) GN=bob1 PE=1 SV=1
GL23070-G	109.789528549438	457.445243207504	4.16656532960261	0.000406921037654682	GaLu96scf_23	601433	603180	-	1603	-	-	-	-	-	-	-
GL23091-G	106.804606611902	355.852818498961	3.33181151813075	0.0140537666637995	GaLu96scf_23	28587	30742	+	1710	-	-	Hs16445434	ref|XP_001829037.2|	WD repeat-containing protein 8 [Coprinopsis cinerea okayama7#130] gb|EAU92672.2| WD repeat-containing protein 8 [Coprinopsis cinerea okayama7#130]	sp|Q9P2S5|WRP73_HUMAN	WD repeat-containing protein WRAP73 OS=Homo sapiens GN=WRAP73 PE=1 SV=1
GL23093-G	595.361557371401	1279.94157401516	2.14985592900265	0.0498539150146265	GaLu96scf_23	16462	21224	-	4398	GO:0005515;GO:0005524	-	At5g23110	ref|XP_001879375.1|	predicted protein [Laccaria bicolor S238N-H82] gb|EDR09990.1| predicted protein [Laccaria bicolor S238N-H82]	sp|Q9NZJ4|SACS_HUMAN	Sacsin OS=Homo sapiens GN=SACS PE=1 SV=2
GL23106-G	35.490656181594	103.777185035624	2.92407062029595	0.00936052978944849	GaLu96scf_23	219350	220316	-	792	GO:0016020	-	YMR253c	ref|XP_001838315.2|	integral membrane protein DUF6 [Coprinopsis cinerea okayama7#130] gb|EAU83503.2| integral membrane protein DUF6 [Coprinopsis cinerea okayama7#130]	sp|Q04835|YM87_YEAST	Uncharacterized membrane protein YMR253C OS=Saccharomyces cerevisiae (strain ATCC 204508 / S288c) GN=YMR253C PE=1 SV=1
GL23149-G	4.8445618523533	26.6970827405179	5.51073214754178	0.00980642060644453	GaLu96scf_24	369015	370074	-	754	-	-	-	ref|XP_956814.1|	hypothetical protein NCU03535 [Neurospora crassa OR74A] emb|CAB98238.1| hypothetical protein [Neurospora crassa] gb|EAA27578.1| predicted protein [Neurospora crassa OR74A]	-	-
GL23151-G	3.10444292251229	14.552840483077	4.68774619032133	0.0172207934014266	GaLu96scf_24	435408	436500	+	799	-	-	-	ref|XP_001214778.1|	conserved hypothetical protein [Aspergillus terreus NIH2624] gb|EAU34669.1| conserved hypothetical protein [Aspergillus terreus NIH2624]	-	-
GL23160-G	1153.64119764532	2830.24610721602	2.45331573889073	0.00801699749560456	GaLu96scf_24	23382	25671	+	1653	-	-	-	ref|XP_002472808.1|	predicted protein [Postia placenta Mad-698-R] gb|EED82005.1| predicted protein [Postia placenta Mad-698-R]	-	-
GL23191-G	296.143571698551	622.197197146107	2.10099849062214	0.0453486895992219	GaLu96scf_24	330560	332199	+	1515	-	-	-	ref|XP_002471305.1|	predicted protein [Postia placenta Mad-698-R] gb|EED83460.1| predicted protein [Postia placenta Mad-698-R]	-	-
GL23231-G	22.9409780089809	64.3414349952685	2.80465091636809	0.0173802329605345	GaLu96scf_25	537283	538989	-	1161	-	-	-	-	-	-	-
GL23246-G	12.6121952343986	34.8731562254422	2.76503460161548	0.0316340132581337	GaLu96scf_25	394703	396071	-	1158	GO:0003824;GO:0016769;GO:0030170;GO:0009058	-	At1g80360	ref|XP_002475862.1|	predicted protein [Postia placenta Mad-698-R] gb|EED78932.1| predicted protein [Postia placenta Mad-698-R]	sp|O33822|AAT_THEAQ	Aspartate aminotransferase OS=Thermus aquaticus GN=aspC PE=3 SV=1
GL23267-G	128.277561237498	342.734036003726	2.67181596451756	0.0149005794405548	GaLu96scf_25	140203	142273	-	1863	GO:0000287;GO:0003824;GO:0030976	-	-	ref|XP_002472853.1|	predicted protein [Postia placenta Mad-698-R] gb|EED81961.1| predicted protein [Postia placenta Mad-698-R]	-	-
GL23277-G	73.4901503226427	243.960443505358	3.31963456918106	0.00198022939343488	GaLu96scf_25	288623	290084	-	1194	-	-	-	ref|XP_001878525.1|	predicted protein [Laccaria bicolor S238N-H82] gb|EDR11224.1| predicted protein [Laccaria bicolor S238N-H82]	-	-
GL23294-G	6.58447562007297	28.3532440150736	4.30607472045881	0.0111625469795281	GaLu96scf_25	560928	561702	-	724	-	-	-	-	-	-	-
GL23296-G	1.89456537111736	9.24704172742057	4.88082484161892	0.0332691653001687	GaLu96scf_25	569437	573718	-	2931	-	-	-	ref|XP_001877287.1|	predicted protein [Laccaria bicolor S238N-H82] gb|EDR11390.1| predicted protein [Laccaria bicolor S238N-H82]	-	-
GL23297-G	448.506676079392	1056.66252165211	2.35595717523962	0.0262672607259952	GaLu96scf_25	587952	589316	-	1118	-	-	-	-	-	-	-
GL23298-G	125.404339195432	322.755793103754	2.57372109429775	0.0188234940015991	GaLu96scf_26	121352	121912	+	362	-	K11368	-	ref|XP_001840219.2|	hypothetical protein CC1G_02682 [Coprinopsis cinerea okayama7#130] gb|EAU81666.2| hypothetical protein CC1G_02682 [Coprinopsis cinerea okayama7#130]	sp|P0CS72|SUS1_CRYNJ	Protein SUS1 OS=Cryptococcus neoformans var. neoformans serotype D (strain JEC21) GN=SUS1 PE=3 SV=1
GL23302-G	18.9144977613415	229.680830653157	12.1431101978606	2.62695197108136e-09	GaLu96scf_26	127448	128855	-	1165	-	-	-	-	-	-	-
GL23307-G	635.521507879348	96350.3625871121	151.608342742987	0.000248925341179559	GaLu96scf_26	204875	205749	-	682	-	-	-	sp|P81639|SPI_LENED	RecName: Full=Serine protease inhibitor	sp|P81639|SPI_LENED	Serine protease inhibitor OS=Lentinula edodes PE=1 SV=1
GL23317-G	52.1682317885205	131.678825523701	2.52411900900726	0.0385114987676108	GaLu96scf_26	298837	301534	-	1622	GO:0004497;GO:0005506;GO:0009055;GO:0020037	-	CE01659	ref|XP_002473893.1|	predicted protein [Postia placenta Mad-698-R] gb|EED80926.1| predicted protein [Postia placenta Mad-698-R]	sp|Q09653|C13AA_CAEEL	Putative cytochrome P450 CYP13A10 OS=Caenorhabditis elegans GN=cyp-13A10 PE=2 SV=3
GL23326-G	214.199997443968	747.236083843438	3.48849716508006	0.000183958523658365	GaLu96scf_26	545560	549985	-	3092	-	-	-	ref|XP_003026669.1|	hypothetical protein SCHCODRAFT_79622 [Schizophyllum commune H4-8] gb|EFI91766.1| hypothetical protein SCHCODRAFT_79622 [Schizophyllum commune H4-8]	-	-
GL23333-G	72.6659146722653	155.666768578802	2.14222540624285	0.0404702776137608	GaLu96scf_26	254894	256498	-	1269	GO:0005622;GO:0004221;GO:0006511	-	Hs7706753	ref|XP_001838382.2|	ubiquitin C-terminal hydrolase [Coprinopsis cinerea okayama7#130] gb|EAU83429.2| ubiquitin C-terminal hydrolase [Coprinopsis cinerea okayama7#130]	sp|Q9WUP7|UCHL5_MOUSE	Ubiquitin carboxyl-terminal hydrolase isozyme L5 OS=Mus musculus GN=Uchl5 PE=2 SV=2
GL23343-G	7.06989341079366	21.1367244289461	2.98968077746073	0.0454601311806901	GaLu96scf_26	544415	545173	-	504	-	-	-	-	-	-	-
GL23350-G	1672.42370163077	5959.62897991891	3.56346838071459	0.00125710386779873	GaLu96scf_26	154167	155810	+	1141	GO:0004846;GO:0016491;GO:0006144;GO:0055114	K00365	SPCC1223.09	ref|XP_001882203.1|	predicted protein [Laccaria bicolor S238N-H82] gb|EDR07272.1| predicted protein [Laccaria bicolor S238N-H82]	sp|P33282|URIC_EMENI	Uricase OS=Emericella nidulans GN=uaZ PE=3 SV=1
GL23355-G	36.7769235947892	149.200478587843	4.05690481976536	0.000501679926977194	GaLu96scf_26	130313	133104	-	792	-	-	-	-	-	-	-
GL23359-G	42.8789302821235	118.016560409657	2.75232053675692	0.0421628943782318	GaLu96scf_26	271836	273749	+	1478	GO:0004497;GO:0016491;GO:0008152;GO:0055114	-	At2g35660	ref|XP_001834680.2|	salicylate 1-monooxygenase [Coprinopsis cinerea okayama7#130] gb|EAU87128.2| salicylate 1-monooxygenase [Coprinopsis cinerea okayama7#130]	sp|Q53552|NHG2_PSEPU	Salicylate hydroxylase OS=Pseudomonas putida GN=nahG PE=4 SV=1
GL23360-G	896.126035454002	2430.39958866806	2.71211804200817	0.00557878231825257	GaLu96scf_26	222075	226868	-	2934	-	K16302	At4g33700	ref|XP_001889653.1|	predicted protein [Laccaria bicolor S238N-H82] gb|EDQ99676.1| predicted protein [Laccaria bicolor S238N-H82]	sp|Q12296|MAM3_YEAST	Protein MAM3 OS=Saccharomyces cerevisiae (strain ATCC 204508 / S288c) GN=MAM3 PE=1 SV=1
GL23380-G	52.2995996991713	1934.87705569713	36.9960203677771	0.0280367681788428	GaLu96scf_27	72855	74592	+	1461	-	-	-	ref|XP_003029911.1|	hypothetical protein SCHCODRAFT_59194 [Schizophyllum commune H4-8] gb|EFI95008.1| hypothetical protein SCHCODRAFT_59194 [Schizophyllum commune H4-8]	-	-
GL23423-G	37.1823871793635	98.8738571123351	2.65915839764077	0.0170960587001079	GaLu96scf_27	486224	487411	+	1076	-	K15456	SPAC30.02c	ref|XP_002476044.1|	predicted protein [Postia placenta Mad-698-R] gb|EED78755.1| predicted protein [Postia placenta Mad-698-R]	sp|Q9P7V4|KTI12_SCHPO	Protein kti12 OS=Schizosaccharomyces pombe (strain ATCC 38366 / 972) GN=kti12 PE=2 SV=1
GL23425-G	108.438538784868	324.286163834846	2.99050658067424	0.00475625413590198	GaLu96scf_27	457774	459440	-	1530	-	-	-	ref|XP_002469323.1|	predicted protein [Postia placenta Mad-698-R] gb|EED85421.1| predicted protein [Postia placenta Mad-698-R]	-	-
GL23535-G	735.249834158561	2465.47061589717	3.35324198844426	0.00331638838983597	GaLu96scf_28	416598	419256	-	2007	-	-	-	ref|XP_002664869.1|	PREDICTED: hypothetical protein [Danio rerio]	-	-
GL23554-G	832.651440871968	1925.40322383264	2.31237601872919	0.0321324385836702	GaLu96scf_29	120394	122336	+	1521	GO:0003935;GO:0009231	-	SPAC1002.19	ref|XP_001840947.2|	cyclohydrolase [Coprinopsis cinerea okayama7#130] gb|EAU81000.2| cyclohydrolase [Coprinopsis cinerea okayama7#130]	sp|Q9US41|URG1_SCHPO	Uracil-regulated protein 1 OS=Schizosaccharomyces pombe (strain ATCC 38366 / 972) GN=urg1 PE=2 SV=1
GL23612-G	86.5860966300861	307.014359573576	3.54576971964917	0.00105228735014923	GaLu96scf_29	331832	333967	+	1027	-	-	-	ref|XP_001887469.1|	predicted protein [Laccaria bicolor S238N-H82] gb|EDR01859.1| predicted protein [Laccaria bicolor S238N-H82]	-	-
GL23629-G	176.558655446913	1163.9595429287	6.5924807819953	0.000290884566570132	GaLu96scf_3	149981	152728	+	2035	GO:0009055;GO:0016491;GO:0030151;GO:0046872;GO:0055114	-	Hs4557867_2	emb|CBI54085.1|	unnamed protein product [Sordaria macrospora]	sp|P51687|SUOX_HUMAN	Sulfite oxidase, mitochondrial OS=Homo sapiens GN=SUOX PE=1 SV=2
GL23636-G	618.240378127596	1368.50443096581	2.21354747988228	0.0397091483573071	GaLu96scf_3	1005979	1008300	+	1788	GO:0008236;GO:0006508	-	At4g36190	ref|XP_003034561.1|	hypothetical protein SCHCODRAFT_15001 [Schizophyllum commune H4-8] gb|EFI99658.1| hypothetical protein SCHCODRAFT_15001 [Schizophyllum commune H4-8]	sp|Q1PF50|EDA2_ARATH	Probable serine protease EDA2 OS=Arabidopsis thaliana GN=EDA2 PE=2 SV=2
GL23653-G	10.2273655879084	40.9119926304867	4.00024740279709	0.00322669143818992	GaLu96scf_3	1165360	1165971	-	379	-	-	-	ref|XP_003032328.1|	hypothetical protein SCHCODRAFT_109245 [Schizophyllum commune H4-8] gb|EFI97425.1| hypothetical protein SCHCODRAFT_109245 [Schizophyllum commune H4-8]	-	-
GL23666-G	1441.3101131901	3956.78040467075	2.74526652415771	0.0099649326220303	GaLu96scf_3	1297980	1300863	+	2205	-	-	SPBC1711.12	ref|XP_003034584.1|	hypothetical protein SCHCODRAFT_52674 [Schizophyllum commune H4-8] gb|EFI99681.1| hypothetical protein SCHCODRAFT_52674 [Schizophyllum commune H4-8]	sp|Q9P778|DPP5_SCHPO	Dipeptidyl-peptidase 5 OS=Schizosaccharomyces pombe (strain ATCC 38366 / 972) GN=SPBC1711.12 PE=2 SV=1
GL23691-G	32.573508114739	83.8643550737224	2.5746184530789	0.0108606683276297	GaLu96scf_3	1762133	1763103	-	747	-	-	-	ref|XP_001830745.1|	hypothetical protein CC1G_03282 [Coprinopsis cinerea okayama7#130] gb|EAU91114.1| hypothetical protein CC1G_03282 [Coprinopsis cinerea okayama7#130]	-	-
GL23692-G	11.5472763170969	30.824672891776	2.66943234450334	0.0468495664871291	GaLu96scf_3	1768085	1768925	-	618	-	-	-	-	-	-	-
GL23708-G	11.856374361771	42.2108906693653	3.56018538057197	0.00947300219036634	GaLu96scf_3	1933351	1935088	-	1164	-	-	-	ref|XP_001839332.2|	hypothetical protein CC1G_08199 [Coprinopsis cinerea okayama7#130] gb|EAU82448.2| hypothetical protein CC1G_08199 [Coprinopsis cinerea okayama7#130]	-	-
GL23710-G	664.541414200448	1503.46810919561	2.2624144666808	0.0394512319784216	GaLu96scf_3	248613	250447	+	1727	-	-	-	ref|XP_002469205.1|	predicted protein [Postia placenta Mad-698-R] gb|EED85507.1| predicted protein [Postia placenta Mad-698-R]	-	-
GL23711-G	71.9705080726317	217.013222325452	3.01530763276598	0.00700855395220005	GaLu96scf_3	279226	280650	+	862	GO:0016020;GO:0005488;GO:0006810;GO:0055085	K15109	CE28408	ref|XP_001883024.1|	predicted protein [Laccaria bicolor S238N-H82] gb|EDR06163.1| predicted protein [Laccaria bicolor S238N-H82]	sp|Q54BM3|MCFG_DICDI	Mitochondrial substrate carrier family protein G OS=Dictyostelium discoideum GN=mcfG PE=2 SV=1
GL23716-G	104.444035135546	256.581089818606	2.45663708306193	0.0190428438936982	GaLu96scf_3	327547	328512	-	544	-	-	-	-	-	-	-
GL23744-G	471.090680936667	1174.2031056163	2.4925203429659	0.0233417882696075	GaLu96scf_3	619376	620854	+	1215	GO:0000049	K15437	YGL105w	ref|XP_001835842.1|	hypothetical protein CC1G_02930 [Coprinopsis cinerea okayama7#130] gb|EAU85907.1| hypothetical protein CC1G_02930 [Coprinopsis cinerea okayama7#130]	sp|P46672|G4P1_YEAST	GU4 nucleic-binding protein 1 OS=Saccharomyces cerevisiae (strain ATCC 204508 / S288c) GN=ARC1 PE=1 SV=2
GL23772-G	139.568384187154	402.789578723879	2.88596576559746	0.004590450169914	GaLu96scf_3	984958	986224	+	873	-	-	-	ref|XP_002393875.1|	hypothetical protein MPER_06324 [Moniliophthora perniciosa FA553] gb|EEB94805.1| hypothetical protein MPER_06324 [Moniliophthora perniciosa FA553]	-	-
GL23778-G	312.574796905416	885.143200357837	2.83178045421774	0.007037112129711	GaLu96scf_3	10777	11790	+	828	-	-	-	ref|XP_002475361.1|	predicted protein [Postia placenta Mad-698-R] gb|EED79425.1| predicted protein [Postia placenta Mad-698-R]	-	-
GL23783-G	514.990245446448	1792.85334302494	3.48133456677554	0.0405076157274153	GaLu96scf_3	12199	13522	-	1203	-	K14319	SPAC22E12.07	ref|XP_001876328.1|	predicted protein [Laccaria bicolor S238N-H82] gb|EDR13830.1| predicted protein [Laccaria bicolor S238N-H82]	sp|P41391|RNA1_SCHPO	Ran GTPase-activating protein 1 OS=Schizosaccharomyces pombe (strain ATCC 38366 / 972) GN=rna1 PE=1 SV=1
GL23791-G	108.939085769037	255.501181530075	2.34535823140436	0.0391742250388448	GaLu96scf_3	1014074	1015399	-	1099	-	-	-	ref|XP_001876815.1|	predicted protein [Laccaria bicolor S238N-H82] gb|EDR12551.1| predicted protein [Laccaria bicolor S238N-H82]	-	-
GL23804-G	1260.60776462713	2730.35414462296	2.1659030042787	0.0491872533251365	GaLu96scf_3	1197438	1198329	-	748	-	-	7298219	ref|XP_002470609.1|	predicted protein [Postia placenta Mad-698-R] gb|EED84147.1| predicted protein [Postia placenta Mad-698-R]	sp|P40037|HMF1_YEAST	Protein HMF1 OS=Saccharomyces cerevisiae (strain ATCC 204508 / S288c) GN=HMF1 PE=1 SV=1
GL23814-G	1043.98370448357	2185.69594986692	2.0936111746573	0.0359329745562619	GaLu96scf_3	1651969	1653281	-	1160	GO:0004871;GO:0000160	K11232	SPBC725.02	ref|XP_002474863.1|	hypothetical histidine phosphotransferase [Postia placenta Mad-698-R] gb|EED79955.1| hypothetical histidine phosphotransferase [Postia placenta Mad-698-R]	sp|O94321|MPR1_SCHPO	Multistep phosphorelay regulator 1 OS=Schizosaccharomyces pombe (strain ATCC 38366 / 972) GN=mpr1 PE=1 SV=1
GL23860-G	152.624096735657	1007.82980801874	6.60334658533174	1.25515658435913e-05	GaLu96scf_3	141764	143687	-	1371	GO:0009055;GO:0016491;GO:0030151;GO:0046872;GO:0055114	-	At3g01910	ref|XP_001589345.1|	hypothetical protein SS1G_09980 [Sclerotinia sclerotiorum 1980] gb|EDN94111.1| hypothetical protein SS1G_09980 [Sclerotinia sclerotiorum 1980]	sp|Q9S850|SUOX_ARATH	Sulfite oxidase OS=Arabidopsis thaliana GN=SOX PE=1 SV=1
GL23864-G	382.455341911361	845.904837487141	2.21177414664845	0.0474944535630801	GaLu96scf_3	1015754	1018852	+	2499	GO:0031461;GO:0031625;GO:0006511	K03349	Hs7019327	ref|XP_002472504.1|	predicted protein [Postia placenta Mad-698-R] gb|EED82290.1| predicted protein [Postia placenta Mad-698-R]	sp|Q874R3|APC2_SCHPO	Anaphase-promoting complex subunit 2 OS=Schizosaccharomyces pombe (strain ATCC 38366 / 972) GN=apc2 PE=1 SV=1
GL23878-G	217.016343323819	1029.34865413881	4.74318495267831	0.0167981290943662	GaLu96scf_3	1153351	1155439	-	993	-	-	-	-	-	-	-
GL23895-G	969.453816231758	2065.10929668154	2.13017810864737	0.0224813487244356	GaLu96scf_3	1496759	1498101	+	1236	-	-	-	ref|XP_003031214.1|	expressed protein [Schizophyllum commune H4-8] gb|EFI96311.1| expressed protein [Schizophyllum commune H4-8]	-	-
GL23906-G	126.26514159908	594.154216793695	4.70560765440922	0.000116760372063584	GaLu96scf_3	1760588	1761818	+	935	GO:0003824;GO:0005488;GO:0016491;GO:0008152;GO:0055114	-	Hs7705907	ref|XP_003033779.1|	hypothetical protein SCHCODRAFT_106765 [Schizophyllum commune H4-8] gb|EFI98876.1| hypothetical protein SCHCODRAFT_106765 [Schizophyllum commune H4-8]	sp|P39483|DHG2_BACME	Glucose 1-dehydrogenase 2 OS=Bacillus megaterium GN=gdhII PE=3 SV=1
GL23910-G	554.910768252696	1149.70953247898	2.0718818200252	0.048480170511279	GaLu96scf_3	1757064	1758880	-	1380	-	-	-	ref|XP_002472461.1|	predicted protein [Postia placenta Mad-698-R] gb|EED82337.1| predicted protein [Postia placenta Mad-698-R]	-	-
GL23923-G	327.20461741955	715.301236575865	2.18609762361235	0.0438035029186278	GaLu96scf_3	234604	237577	+	2431	GO:0009331;GO:0004368;GO:0016491;GO:0006072;GO:0055114	K00111	CE14180	ref|XP_001876084.1|	predicted protein [Laccaria bicolor S238N-H82] gb|EDR13586.1| predicted protein [Laccaria bicolor S238N-H82]	sp|P90795|GPDM_CAEEL	Probable glycerol-3-phosphate dehydrogenase, mitochondrial OS=Caenorhabditis elegans GN=T25G3.4 PE=2 SV=2
GL23926-G	202.831220255108	684.639644969244	3.37541550116471	0.00213466573109161	GaLu96scf_3	266783	269480	-	1541	GO:0004497;GO:0005506;GO:0009055;GO:0020037;GO:0055114	-	Hs18491008	ref|XP_001879552.1|	predicted protein [Laccaria bicolor S238N-H82] gb|EDR10167.1| predicted protein [Laccaria bicolor S238N-H82]	sp|B8NHY4|ORDA_ASPFN	O-methylsterigmatocystin oxidoreductase OS=Aspergillus flavus (strain ATCC 200026 / FGSC A1120 / NRRL 3357 / JCM 12722 / SRRC 167) GN=ordA PE=2 SV=1
GL23961-G	111.955214823982	352.012012462938	3.14422166949861	0.00328844495715521	GaLu96scf_3	707139	709008	-	1358	GO:0005506;GO:0016491;GO:0055114	-	At1g35190	ref|XP_001840903.2|	thymine dioxygenase [Coprinopsis cinerea okayama7#130] gb|EAU80956.2| thymine dioxygenase [Coprinopsis cinerea okayama7#130]	sp|Q7LL04|YQK1_SCHPO	UPF0676 protein C1494.01 OS=Schizosaccharomyces pombe (strain ATCC 38366 / 972) GN=SPCC1494.01 PE=3 SV=2
GL23971-G	1634.22467261485	9985.96567483729	6.11052191425992	0.000864669440930137	GaLu96scf_3	971645	973220	+	1255	-	-	-	ref|XP_002474567.1|	predicted protein [Postia placenta Mad-698-R] gb|EED80258.1| predicted protein [Postia placenta Mad-698-R]	-	-
GL23976-G	63.8445168977774	433.560059143357	6.79087383240033	3.06832767821496e-06	GaLu96scf_3	995374	997042	-	1533	GO:0008270;GO:0008892;GO:0016787	K01487	SPCC1672.03c	ref|XP_003033989.1|	hypothetical protein SCHCODRAFT_52752 [Schizophyllum commune H4-8] gb|EFI99086.1| hypothetical protein SCHCODRAFT_52752 [Schizophyllum commune H4-8]	sp|Q86AW9|GUAD_DICDI	Guanine deaminase OS=Dictyostelium discoideum GN=guaD PE=1 SV=1
GL23994-G	1632.71026814655	5129.46733174885	3.14168865831401	0.0208002177244684	GaLu96scf_30	236632	239753	+	2576	GO:0003924;GO:0005525	-	At1g14830	ref|XP_001889707.1|	predicted protein [Laccaria bicolor S238N-H82] gb|EDQ99596.1| predicted protein [Laccaria bicolor S238N-H82]	sp|Q8LF21|DRP1C_ARATH	Dynamin-related protein 1C OS=Arabidopsis thaliana GN=DRP1C PE=1 SV=2
GL23999-G	495.203585268311	1101.42640863662	2.22418908384891	0.0426025605119366	GaLu96scf_30	285051	286850	-	1661	-	-	-	-	-	-	-
GL24020-G	185.518293491044	588.097690675152	3.17002533609194	0.00271526459052087	GaLu96scf_30	407675	408358	+	576	-	K09780	-	ref|XP_001880445.1|	predicted protein [Laccaria bicolor S238N-H82] gb|EDR09132.1| predicted protein [Laccaria bicolor S238N-H82]	-	-
GL24024-G	23.9783053207967	76.7464359215986	3.2006613851495	0.0084284083008285	GaLu96scf_30	170989	172363	-	1302	GO:0016491;GO:0050660;GO:0055114	-	At3g44190	ref|XP_002472936.1|	predicted protein [Postia placenta Mad-698-R] gb|EED81883.1| predicted protein [Postia placenta Mad-698-R]	sp|Q54NS9|AIFA_DICDI	Apoptosis-inducing factor homolog A OS=Dictyostelium discoideum GN=aifA PE=3 SV=1
GL24027-G	71.3726979856265	264.282492414596	3.7028513685698	0.00136039464707809	GaLu96scf_30	276012	278244	+	1743	-	-	-	-	-	-	-
GL24028-G	733.008555046477	5769.79244826944	7.87138486794824	0.0170418087936523	GaLu96scf_30	246388	249181	-	2556	GO:0003924;GO:0005525	-	Hs11342664	ref|XP_003027075.1|	hypothetical protein SCHCODRAFT_61420 [Schizophyllum commune H4-8] gb|EFI92172.1| hypothetical protein SCHCODRAFT_61420 [Schizophyllum commune H4-8]	sp|Q2KTC2|MX_DICLA	Interferon-induced GTP-binding protein Mx OS=Dicentrarchus labrax GN=mx PE=2 SV=2
GL24032-G	418.078007236843	986.046695564723	2.35852323847813	0.0220580251855049	GaLu96scf_30	358817	361257	+	1587	GO:0016787;GO:0016810	K01443	CE00231	ref|XP_002469500.1|	candidate N-acetyl-D-glucosamine 6-phosphate deacetylase from carbohydrate esterase family CE9 [Postia placenta Mad-698-R] gb|EED85373.1| candidate N-acetyl-D-glucosamine 6-phosphate deacetylase from carbohydrate esterase family CE9 [Postia placenta Mad-698-R]	sp|P34480|NAGA_CAEEL	Putative N-acetylglucosamine-6-phosphate deacetylase OS=Caenorhabditis elegans GN=F59B2.3 PE=1 SV=1
GL24037-G	202.865607139494	441.110972252807	2.17439998071971	0.048135124986655	GaLu96scf_31	72407	74227	+	1215	GO:0003824;GO:0005488;GO:0008270;GO:0016491;GO:0008152;GO:0055114	-	CE06215	dbj|BAI63817.1|	NADP+-dependent D-mannitol dehydrogenase [Xylobolus frustulatus]	sp|B4S298|TDH_ALTMD	L-threonine 3-dehydrogenase OS=Alteromonas macleodii (strain DSM 17117 / Deep ecotype) GN=tdh PE=3 SV=1
GL24047-G	527.590644922751	1427.29590984484	2.70530935978561	0.0431707815740775	GaLu96scf_31	97596	102132	-	4323	GO:0000036;GO:0003824;GO:0004043;GO:0005488;GO:0016874;GO:0031177;GO:0048037;GO:0008152;GO:0009085;GO:0055114	K00143	SPAP7G5.04c	ref|XP_001879618.1|	alpha-aminoadipate reductase Lys1p [Laccaria bicolor S238N-H82] gb|EDR09269.1| alpha-aminoadipate reductase Lys1p [Laccaria bicolor S238N-H82]	sp|P40976|LYS2_SCHPO	L-aminoadipate-semialdehyde dehydrogenase OS=Schizosaccharomyces pombe (strain ATCC 38366 / 972) GN=lys1 PE=1 SV=3
GL24056-G	183.572211914625	393.484348690183	2.14348535971873	0.0331132769221275	GaLu96scf_31	272665	274365	+	966	GO:0008413;GO:0016787;GO:0006281	-	HsM4505275	ref|XP_003028856.1|	hypothetical protein SCHCODRAFT_236878 [Schizophyllum commune H4-8] gb|EFI93953.1| hypothetical protein SCHCODRAFT_236878 [Schizophyllum commune H4-8]	sp|P53369|8ODP_RAT	7,8-dihydro-8-oxoguanine triphosphatase OS=Rattus norvegicus GN=Nudt1 PE=2 SV=1
GL24068-G	562.794922433632	1298.50156936277	2.30723753467391	0.0341858171037903	GaLu96scf_31	446297	449600	-	2059	GO:0016787;GO:0009987	K01262	Hs21359929	ref|XP_001889370.1|	predicted protein [Laccaria bicolor S238N-H82] gb|EDQ99959.1| predicted protein [Laccaria bicolor S238N-H82]	sp|Q09795|YAA1_SCHPO	Uncharacterized peptidase C22G7.01c OS=Schizosaccharomyces pombe (strain ATCC 38366 / 972) GN=SPAC22G7.01c PE=2 SV=4
GL24115-G	579.333026958712	1444.01257583602	2.49254316367316	0.0151324369424441	GaLu96scf_31	214072	217090	-	2444	GO:0004072;GO:0016597;GO:0008152;GO:0008652	K00928	SPBC19F5.04	ref|XP_002469840.1|	predicted protein [Postia placenta Mad-698-R] gb|EED84919.1| predicted protein [Postia placenta Mad-698-R]	sp|O60163|AK_SCHPO	Probable aspartokinase OS=Schizosaccharomyces pombe (strain ATCC 38366 / 972) GN=SPBC19F5.04 PE=1 SV=1
GL24124-G	428.842281234427	983.852558561127	2.29420605573008	0.0236248456569678	GaLu96scf_31	326659	328083	-	900	-	-	At3g01060	ref|XP_001879843.1|	predicted protein [Laccaria bicolor S238N-H82] gb|EDR09494.1| predicted protein [Laccaria bicolor S238N-H82]	-	-
GL24148-G	46.2345955100552	104.708380084931	2.26471928498128	0.043270601435536	GaLu96scf_32	221478	222704	+	1161	-	-	-	-	-	-	-
GL24165-G	481.64863329665	1355.37444841905	2.81403154648684	0.0357657417908651	GaLu96scf_32	179304	181193	-	1290	GO:0003824;GO:0016853;GO:0030246;GO:0005975;GO:0019318	K01785	Hs20270355	ref|XP_001838566.1|	hypothetical protein CC1G_11895 [Coprinopsis cinerea okayama7#130] gb|EAU83259.1| hypothetical protein CC1G_11895 [Coprinopsis cinerea okayama7#130]	sp|Q96C23|GALM_HUMAN	Aldose 1-epimerase OS=Homo sapiens GN=GALM PE=1 SV=1
GL24175-G	13.6110327455687	31.0014920197134	2.27767375181773	0.0426324582329518	GaLu96scf_32	75483	76568	+	936	GO:0004553;GO:0005975	-	-	ref|XP_003035352.1|	glycoside hydrolase family 43 protein [Schizophyllum commune H4-8] gb|EFJ00450.1| glycoside hydrolase family 43 protein [Schizophyllum commune H4-8]	sp|A1CLG4|ABNA_ASPCL	Probable arabinan endo-1,5-alpha-L-arabinosidase A OS=Aspergillus clavatus (strain ATCC 1007 / CBS 513.65 / DSM 816 / NCTC 3887 / NRRL 1) GN=abnA PE=3 SV=1
GL24191-G	63.9987581769324	217.22259378644	3.39416888661968	0.00720602549807673	GaLu96scf_32	363320	364607	+	1164	-	-	-	ref|XP_003037369.1|	hypothetical protein SCHCODRAFT_104107 [Schizophyllum commune H4-8] gb|EFJ02467.1| hypothetical protein SCHCODRAFT_104107 [Schizophyllum commune H4-8]	-	-
GL24193-G	252.021223210363	557.737764742929	2.2130587163978	0.0241973709625183	GaLu96scf_32	334450	335529	-	942	-	-	Hs20480758	ref|XP_003030050.1|	hypothetical protein SCHCODRAFT_58164 [Schizophyllum commune H4-8] gb|EFI95147.1| hypothetical protein SCHCODRAFT_58164 [Schizophyllum commune H4-8]	sp|Q9D1A0|CI021_MOUSE	UPF0308 protein C9orf21 homolog OS=Mus musculus PE=2 SV=1
GL24194-G	141.506696167812	457.225277423481	3.23112113988769	0.0026253873510528	GaLu96scf_32	337056	338607	-	1527	-	-	-	-	-	-	-
GL24211-G	48.9415753527488	282.480892460825	5.77179811693495	3.97985236919616e-05	GaLu96scf_33	364886	365477	-	339	-	-	-	-	-	-	-
GL24223-G	173.555322213797	583.064090837451	3.35952872778625	0.00924645264388449	GaLu96scf_33	15614	16850	-	769	-	-	At5g11500	ref|XP_001835623.1|	cytoplasmic protein [Coprinopsis cinerea okayama7#130] gb|EAU86194.1| cytoplasmic protein [Coprinopsis cinerea okayama7#130]	sp|Q7T312|CCD25_DANRE	Coiled-coil domain-containing protein 25 OS=Danio rerio GN=ccdc25 PE=1 SV=1
GL24276-G	7.89092387348959	32.0699292094818	4.0641539221059	0.035666618522877	GaLu96scf_34	197016	199144	-	1757	GO:0016020;GO:0015205;GO:0015931;GO:0055085	-	SPBC1683.05	ref|XP_003029511.1|	hypothetical protein SCHCODRAFT_58979 [Schizophyllum commune H4-8] gb|EFI94608.1| hypothetical protein SCHCODRAFT_58979 [Schizophyllum commune H4-8]	sp|Q9P6J5|YHD5_SCHPO	Uncharacterized permease C1683.05 OS=Schizosaccharomyces pombe (strain ATCC 38366 / 972) GN=SPBC1683.05 PE=2 SV=1
GL24278-G	12.6955086227697	35.3053327951499	2.78093094528161	0.0469589032917522	GaLu96scf_34	208362	209546	-	987	GO:0004806;GO:0006629	-	At5g18640	ref|XP_001873360.1|	predicted protein [Laccaria bicolor S238N-H82] gb|EDR15152.1| predicted protein [Laccaria bicolor S238N-H82]	sp|P61872|LIP_RHIOR	Lipase OS=Rhizopus oryzae PE=1 SV=1
GL24301-G	15.6854822070788	85.1762279961397	5.43025881331846	0.0105524868749838	GaLu96scf_35	63873	66075	-	1106	-	-	-	-	-	-	-
GL24334-G	196.961229184191	628.079323700744	3.18884750213144	0.00326331245398687	GaLu96scf_35	204771	205940	-	1073	GO:0005515	-	-	ref|XP_002470444.1|	predicted protein [Postia placenta Mad-698-R] gb|EED84333.1| predicted protein [Postia placenta Mad-698-R]	-	-
GL24338-G	1857.63897354067	12010.3296135641	6.46537340389254	1.64007858374936e-06	GaLu96scf_35	336952	337935	+	846	-	-	-	ref|XP_001875705.1|	predicted protein [Laccaria bicolor S238N-H82] gb|EDR13207.1| predicted protein [Laccaria bicolor S238N-H82]	-	-
GL24358-G	4235.34125880238	9760.86362897315	2.30462270512134	0.0334008148602788	GaLu96scf_37	74355	76181	+	1307	GO:0003824;GO:0005488;GO:0016491;GO:0008152;GO:0055114	-	CE28011	ref|XP_003034303.1|	hypothetical protein SCHCODRAFT_233273 [Schizophyllum commune H4-8] gb|EFI99400.1| hypothetical protein SCHCODRAFT_233273 [Schizophyllum commune H4-8]	sp|Q9X248|FABG_THEMA	3-oxoacyl-[acyl-carrier-protein] reductase FabG OS=Thermotoga maritima GN=fabG PE=3 SV=1
GL24377-G	27.6561207449316	117.340307118372	4.24283319416286	0.0377474945435275	GaLu96scf_37	186560	188108	+	1488	-	-	-	ref|XP_762136.1|	hypothetical protein UM05989.1 [Ustilago maydis 521] gb|EAK86961.1| hypothetical protein UM05989.1 [Ustilago maydis 521]	sp|Q59093|ELH1_ACIAD	3-oxoadipate enol-lactonase 1 OS=Acinetobacter sp. (strain ADP1) GN=pcaD PE=4 SV=2
GL24384-G	237.109921843388	712.551621876351	3.00515312196423	0.0061129728335571	GaLu96scf_37	223479	225777	-	1531	GO:0003824;GO:0010181;GO:0016491;GO:0008152;GO:0055114	-	SPAPB1A11.03	ref|XP_001835630.2|	oxidoreductase [Coprinopsis cinerea okayama7#130] gb|EAU86201.2| oxidoreductase [Coprinopsis cinerea okayama7#130]	sp|Q9HDX2|YKN3_SCHPO	Uncharacterized lactate 2-monooxygenase PB1A11.03 OS=Schizosaccharomyces pombe (strain ATCC 38366 / 972) GN=SPAPB1A11.03 PE=2 SV=1
GL24441-G	9.01264155186119	46.4892427697028	5.15822608745628	0.00124998418061301	GaLu96scf_39	5574	6367	-	714	-	-	-	ref|XP_391343.1|	hypothetical protein FG11167.1 [Gibberella zeae PH-1]	-	-
GL24451-G	2.69392769116432	10.546761230834	3.91501273973529	0.0460929925829425	GaLu96scf_39	116499	118595	-	1635	-	-	-	ref|XP_002471438.1|	predicted protein [Postia placenta Mad-698-R] gb|EED83366.1| predicted protein [Postia placenta Mad-698-R]	-	-
GL24461-G	24.4115656729784	71.1743145469617	2.91559810216294	0.0152387013652523	GaLu96scf_4	107063	108038	+	786	-	-	-	-	-	-	-
GL24500-G	974.002511124636	2448.29186553862	2.51364019863941	0.0239640685819494	GaLu96scf_4	1254319	1257017	-	2301	GO:0005737;GO:0000166;GO:0004812;GO:0004818;GO:0005524;GO:0016876;GO:0006412;GO:0006418;GO:0006424;GO:0043039	K01885	SPAC17A5.15c	ref|XP_001833016.1|	glutamate-tRNA ligase [Coprinopsis cinerea okayama7#130] gb|EAU88705.1| glutamate-tRNA ligase [Coprinopsis cinerea okayama7#130]	sp|O13775|SYEC_SCHPO	Probable glutamyl-tRNA synthetase, cytoplasmic OS=Schizosaccharomyces pombe (strain ATCC 38366 / 972) GN=SPAC17A5.15c PE=1 SV=1
GL24507-G	11.7065692430255	34.9208712961808	2.98301496973469	0.0255103374574312	GaLu96scf_4	1477041	1477767	+	602	GO:0005622;GO:0008270	-	-	-	-	-	-
GL24572-G	231.786429981937	683.49614714732	2.94881864827282	0.00457893227165408	GaLu96scf_4	594697	596246	-	1149	GO:0004424;GO:0000105	K01693	YOR202w	ref|XP_003035005.1|	hypothetical protein SCHCODRAFT_84441 [Schizophyllum commune H4-8] gb|EFJ00103.1| hypothetical protein SCHCODRAFT_84441 [Schizophyllum commune H4-8]	sp|O94153|HIS7_PHARH	Imidazoleglycerol-phosphate dehydratase OS=Phaffia rhodozyma GN=HIS3 PE=3 SV=1
GL24573-G	194.606863412885	487.153310900627	2.50326891023912	0.0138450185773965	GaLu96scf_4	598519	600291	+	1416	GO:0009987	-	SPBC18A7.01	ref|XP_001878282.1|	predicted protein [Laccaria bicolor S238N-H82] gb|EDR10981.1| predicted protein [Laccaria bicolor S238N-H82]	sp|Q9UUD8|YOD1_SCHPO	Uncharacterized peptidase C18A7.01 OS=Schizosaccharomyces pombe (strain ATCC 38366 / 972) GN=SPBC18A7.01 PE=2 SV=1
GL24579-G	104.374825130016	349.331337289661	3.34689267124051	0.00150523780452067	GaLu96scf_4	651276	652459	-	640	-	-	-	-	-	-	-
GL24587-G	577.578522569458	1265.48359430349	2.19101567120911	0.0426648155940103	GaLu96scf_4	769386	770670	+	1231	-	-	-	ref|XP_001833270.1|	hypothetical protein CC1G_04249 [Coprinopsis cinerea okayama7#130] gb|EAU88543.1| hypothetical protein CC1G_04249 [Coprinopsis cinerea okayama7#130]	-	-
GL24593-G	391.052365091355	1276.92346195608	3.26535158956979	0.00421268472668739	GaLu96scf_4	806204	806989	+	565	GO:0005622;GO:0003779;GO:0008083	-	Hs4758442	ref|XP_003036081.1|	hypothetical protein SCHCODRAFT_14451 [Schizophyllum commune H4-8] gb|EFJ01179.1| hypothetical protein SCHCODRAFT_14451 [Schizophyllum commune H4-8]	sp|Q5R6P6|GMFB_PONAB	Glia maturation factor beta OS=Pongo abelii GN=GMFB PE=2 SV=3
GL24625-G	174.05381790292	387.791559131959	2.22799800546894	0.0283389438022832	GaLu96scf_4	46567	47761	-	900	GO:0003824;GO:0005488;GO:0016491;GO:0008152;GO:0055114	K16066	YMR226c	ref|XP_003036061.1|	hypothetical protein SCHCODRAFT_51654 [Schizophyllum commune H4-8] gb|EFJ01159.1| hypothetical protein SCHCODRAFT_51654 [Schizophyllum commune H4-8]	sp|Q05016|YM71_YEAST	Uncharacterized oxidoreductase YMR226C OS=Saccharomyces cerevisiae (strain ATCC 204508 / S288c) GN=YMR226C PE=1 SV=1
GL24648-G	38.4450888232395	394.679392061904	10.2660548887411	0.00120008532941769	GaLu96scf_4	1401378	1402351	-	846	-	-	SPAC31G5.11	ref|XP_002475504.1|	predicted protein [Postia placenta Mad-698-R] gb|EED79312.1| predicted protein [Postia placenta Mad-698-R]	sp|Q10294|PAC2_SCHPO	cAMP-independent regulatory protein pac2 OS=Schizosaccharomyces pombe (strain ATCC 38366 / 972) GN=pac2 PE=2 SV=1
GL24650-G	112.352036996732	412.859333913505	3.67469380128385	0.000530925146560104	GaLu96scf_4	1542310	1543695	+	1183	-	-	-	-	-	-	-
GL24693-G	1342.30280811584	4188.37738996382	3.12029250377785	0.00265631385046285	GaLu96scf_4	751192	754771	-	2934	GO:0003824;GO:0004329;GO:0005488;GO:0005524;GO:0008152;GO:0009396	K00288	SPBC839.16	ref|XP_003035759.1|	hypothetical protein SCHCODRAFT_81176 [Schizophyllum commune H4-8] gb|EFJ00857.1| hypothetical protein SCHCODRAFT_81176 [Schizophyllum commune H4-8]	sp|Q8WZJ7|C1TC_SCHPO	C-1-tetrahydrofolate synthase, cytoplasmic OS=Schizosaccharomyces pombe (strain ATCC 38366 / 972) GN=SPBC839.16 PE=2 SV=1
GL24712-G	81.8772107667642	243.059477867577	2.96858522159428	0.00636363550799895	GaLu96scf_4	949288	950826	-	1350	GO:0005576;GO:0004553;GO:0030248;GO:0005975;GO:0030245	K19668	-	dbj|BAF80327.1|	cellobiohydrolaseII [Polyporus arcularius]	sp|P49075|GUX3_AGABI	Exoglucanase 3 OS=Agaricus bisporus GN=cel3 PE=1 SV=1
GL24713-G	436.4274659193	1222.52201323463	2.80120319801478	0.0262465409946207	GaLu96scf_4	958639	961280	-	2416	-	-	Hs4557351	ref|XP_001874908.1|	predicted protein [Laccaria bicolor S238N-H82] gb|EDR14349.1| predicted protein [Laccaria bicolor S238N-H82]	sp|P21837|CRYS_DICDI	Crystal protein OS=Dictyostelium discoideum GN=cryS PE=1 SV=1
GL24718-G	201.545696410305	563.341932529065	2.79510772277775	0.00834140183841899	GaLu96scf_4	35035	36692	+	1194	GO:0016491;GO:0055114	K15303	Hs6912234	ref|XP_002475281.1|	predicted protein [Postia placenta Mad-698-R] gb|EED79541.1| predicted protein [Postia placenta Mad-698-R]	sp|Q8CG76|ARK72_MOUSE	Aflatoxin B1 aldehyde reductase member 2 OS=Mus musculus GN=Akr7a2 PE=1 SV=2
GL24724-G	80.8091378293591	205.122747564117	2.53836079772643	0.0134634371428558	GaLu96scf_4	29078	29936	-	746	-	-	-	-	-	-	-
GL24731-G	21.3820253098388	72.0917173251112	3.37160377842873	0.00478679437094789	GaLu96scf_4	108272	108803	+	477	-	-	-	-	-	-	-
GL24741-G	245.442696473832	500.602562399904	2.03959037930988	0.0488008711950864	GaLu96scf_4	1001109	1001551	-	321	-	K11568	-	ref|XP_001833031.1|	hypothetical protein CC1G_01093 [Coprinopsis cinerea okayama7#130] gb|EAU88720.1| hypothetical protein CC1G_01093 [Coprinopsis cinerea okayama7#130]	sp|Q59VC6|DAD3_CANAL	DASH complex subunit DAD2 OS=Candida albicans GN=DAD3 PE=3 SV=1
GL24744-G	271.583200970561	656.769533623182	2.41829955341889	0.0241280374533708	GaLu96scf_4	1070250	1072236	-	1785	GO:0005634;GO:0003700;GO:0043565;GO:0006355	-	SPAC2E12.02.02	ref|XP_001878870.1|	predicted protein [Laccaria bicolor S238N-H82] gb|EDR10420.1| predicted protein [Laccaria bicolor S238N-H82]	sp|Q02953|HSF_SCHPO	Heat shock factor protein OS=Schizosaccharomyces pombe (strain ATCC 38366 / 972) GN=hsf1 PE=1 SV=2
GL24767-G	24.2211167972177	60.9844969319055	2.51782349436962	0.0350034918572365	GaLu96scf_4	1334590	1336568	+	1478	-	-	YEL023c	ref|XP_001888294.1|	predicted protein [Laccaria bicolor S238N-H82] gb|EDR01075.1| predicted protein [Laccaria bicolor S238N-H82]	sp|P39992|YEC3_YEAST	Uncharacterized protein YEL023C OS=Saccharomyces cerevisiae (strain ATCC 204508 / S288c) GN=YEL023C PE=2 SV=1
GL24792-G	143.627430772602	359.315159539671	2.50171682113118	0.0189648837739352	GaLu96scf_4	1522089	1524649	-	2145	GO:0003824;GO:0004834;GO:0030170;GO:0006568;GO:0008152	K01694	SPAC19A8.15_2	ref|XP_001874776.1|	bifunctional tryptophan synthase TRP1 [Laccaria bicolor S238N-H82] gb|EDR14217.1| bifunctional tryptophan synthase TRP1 [Laccaria bicolor S238N-H82]	sp|A8NEP3|TRP_COPC7	Tryptophan synthase OS=Coprinopsis cinerea (strain Okayama-7 / 130 / FGSC 9003) GN=TRP-1 PE=3 SV=2
GL24810-G	37.0675075169177	109.246077307184	2.94721940117834	0.00794602424808652	GaLu96scf_4	1834102	1836114	+	1505	-	-	-	gb|AAX81444.1|	high nitrogen upregulated cytochrome P450 monooxygenase 2 [Phanerochaete chrysosporium]	-	-
GL24849-G	372.385679119989	1504.92394383504	4.04130456195694	0.000542291327498941	GaLu96scf_4	612570	614556	+	1565	GO:0003824;GO:0004056;GO:0042450	K01755	SPBC1539.03c	ref|XP_001874803.1|	argininosuccinate lyase [Laccaria bicolor S238N-H82] gb|EDR14244.1| argininosuccinate lyase [Laccaria bicolor S238N-H82]	sp|P50514|ARLZ_SCHPO	Probable argininosuccinate lyase OS=Schizosaccharomyces pombe (strain ATCC 38366 / 972) GN=argx PE=2 SV=1
GL24863-G	89.6622812931703	191.925522818899	2.14053802837512	0.0437080240722796	GaLu96scf_4	761607	763901	-	1506	-	K20405	SPAC23H3.03c	ref|XP_003034958.1|	hypothetical protein SCHCODRAFT_52220 [Schizophyllum commune H4-8] gb|EFJ00056.1| hypothetical protein SCHCODRAFT_52220 [Schizophyllum commune H4-8]	sp|O42857|NPR2_SCHPO	Nitrogen permease regulator 2 homolog OS=Schizosaccharomyces pombe (strain ATCC 38366 / 972) GN=SPAC23H3.03c PE=2 SV=1
GL24868-G	340.288203323943	1061.94888121973	3.12073375111624	0.00360620246986139	GaLu96scf_4	837249	838273	+	855	-	-	-	ref|XP_002469581.1|	predicted protein [Postia placenta Mad-698-R] gb|EED85230.1| predicted protein [Postia placenta Mad-698-R]	-	-
GL24883-G	628.560594929376	5388.73923148924	8.57314199292864	2.85944998406032e-08	GaLu96scf_40	2785	5182	+	1626	GO:0004497;GO:0005506;GO:0009055;GO:0020037;GO:0055114	-	Hs4503241	ref|XP_002473893.1|	predicted protein [Postia placenta Mad-698-R] gb|EED80926.1| predicted protein [Postia placenta Mad-698-R]	sp|Q09653|C13AA_CAEEL	Putative cytochrome P450 CYP13A10 OS=Caenorhabditis elegans GN=cyp-13A10 PE=2 SV=3
GL24898-G	78.8463882633185	192.159865685503	2.43714227015394	0.029660663793576	GaLu96scf_40	32707	35088	-	1620	GO:0004497;GO:0005506;GO:0009055;GO:0020037	-	At1g63710	ref|XP_002470560.1|	predicted protein [Postia placenta Mad-698-R] gb|EED84212.1| predicted protein [Postia placenta Mad-698-R]	sp|Q9Y757|CP52L_DEBHN	Cytochrome P450 52A12 OS=Debaryomyces hansenii GN=CYP52A12 PE=2 SV=2
GL24906-G	23.0956296123786	299.416323475826	12.9641983570497	0.00450876369821805	GaLu96scf_40	5294	6742	+	926	GO:0003824;GO:0005488;GO:0016491;GO:0008152;GO:0055114	-	7295487	ref|XP_001885975.1|	predicted protein [Laccaria bicolor S238N-H82] gb|EDR03519.1| predicted protein [Laccaria bicolor S238N-H82]	sp|O67610|FABG_AQUAE	3-oxoacyl-[acyl-carrier-protein] reductase FabG OS=Aquifex aeolicus GN=fabG PE=1 SV=1
GL24931-G	1749.86763279839	5852.10332463013	3.34431200105772	0.00130901166488645	GaLu96scf_41	137785	138836	-	825	GO:0004553;GO:0005975	-	SPBC21B10.07	ref|XP_002469240.1|	hypothetical protein POSPLDRAFT_120595 [Postia placenta Mad-698-R] gb|EED85542.1| hypothetical protein POSPLDRAFT_120595 [Postia placenta Mad-698-R]	sp|Q9USW3|YHZ7_SCHPO	Probable glycosidase C21B10.07 OS=Schizosaccharomyces pombe (strain ATCC 38366 / 972) GN=SPBC21B10.07 PE=2 SV=1
GL24935-G	242.672968986527	1328.62143883588	5.47494615648619	0.0277234844111357	GaLu96scf_41	176887	177490	-	461	-	-	-	ref|XP_003032264.1|	hypothetical protein SCHCODRAFT_82302 [Schizophyllum commune H4-8] gb|EFI97361.1| hypothetical protein SCHCODRAFT_82302 [Schizophyllum commune H4-8]	-	-
GL24937-G	57.3627406046844	146.262058141277	2.54977458537489	0.022784083137673	GaLu96scf_41	152653	153720	+	678	GO:0016020;GO:0003824	-	At3g02600	ref|XP_001875140.1|	phosphatidic acid phosphatase [Laccaria bicolor S238N-H82] gb|EDR14581.1| phosphatidic acid phosphatase [Laccaria bicolor S238N-H82]	sp|Q8LFD1|LPP3_ARATH	Putative lipid phosphate phosphatase 3, chloroplastic OS=Arabidopsis thaliana GN=LPP3 PE=2 SV=1
GL24991-G	68.8491923245447	223.852349896608	3.25134315071413	0.00231852390442216	GaLu96scf_43	114733	115711	+	610	-	-	-	-	-	-	-
GL25007-G	19.2400071397695	49.977176703194	2.5975653927846	0.0323400922696732	GaLu96scf_43	36831	38190	-	1056	GO:0055085	-	YOR306c	ref|XP_003035593.1|	hypothetical protein SCHCODRAFT_255825 [Schizophyllum commune H4-8] gb|EFJ00691.1| hypothetical protein SCHCODRAFT_255825 [Schizophyllum commune H4-8]	sp|Q08777|MCH5_YEAST	Riboflavin transporter MCH5 OS=Saccharomyces cerevisiae (strain ATCC 204508 / S288c) GN=MCH5 PE=1 SV=1
GL25031-G	113.184170816709	280.359743496689	2.47702255071255	0.0255964203391486	GaLu96scf_44	57977	61067	+	2895	GO:0005488	-	HsM8923245	ref|XP_001876879.1|	predicted protein [Laccaria bicolor S238N-H82] gb|EDR12615.1| predicted protein [Laccaria bicolor S238N-H82]	sp|O36033|YLM1_SCHPO	TPR repeat-containing protein C19B12.01 OS=Schizosaccharomyces pombe (strain ATCC 38366 / 972) GN=SPAC19B12.01 PE=2 SV=2
GL25058-G	265.74308370917	650.514860007682	2.44790890106328	0.0200405888100693	GaLu96scf_45	49524	50666	-	956	-	-	-	gb|EFQ34167.1|	hypothetical protein GLRG_09311 [Glomerella graminicola M1.001]	-	-
GL25074-G	58.6512902219196	233.849893681736	3.9871227520642	0.000700886452813185	GaLu96scf_45	87611	89870	-	1551	GO:0016491	-	SPBC12C2.04	ref|XP_757416.1|	hypothetical protein UM01269.1 [Ustilago maydis 521] gb|EAK82132.1| hypothetical protein UM01269.1 [Ustilago maydis 521]	sp|Q09745|YB64_SCHPO	Uncharacterized protein C12C2.04 OS=Schizosaccharomyces pombe (strain ATCC 38366 / 972) GN=SPBC12C2.04 PE=2 SV=1
GL25078-G	230.738640219909	617.624534431474	2.67672780702372	0.0130222124754435	GaLu96scf_45	156306	158971	+	2004	-	-	-	gb|EFP80513.1|	hypothetical protein PGTG_06469 [Puccinia graminis f. sp. tritici CRL 75-36-700-3]	-	-
GL25118-G	2.74211046111449	12.7939755287597	4.66574038872226	0.0393458049335464	GaLu96scf_47	56696	59151	-	1781	-	-	-	-	-	-	-
GL25126-G	11.776625317746	300.798880439285	25.5420268815053	1.83140949467671e-06	GaLu96scf_48	61957	63027	-	723	-	-	-	ref|XP_001273737.1|	conserved hypothetical protein [Aspergillus clavatus NRRL 1] gb|EAW12311.1| conserved hypothetical protein [Aspergillus clavatus NRRL 1]	-	-
GL25137-G	228.409198620345	671.285753454062	2.93896111675368	0.00886294119680569	GaLu96scf_49	39046	40354	-	1030	-	-	-	-	-	-	-
GL25172-G	267.47020165506	649.58725063049	2.42863409311002	0.0233912610788658	GaLu96scf_5	1159476	1160894	+	895	GO:0005787;GO:0016021;GO:0008233;GO:0006465	K12948	CE00269	ref|XP_001880668.1|	predicted protein [Laccaria bicolor S238N-H82] gb|EDR08443.1| predicted protein [Laccaria bicolor S238N-H82]	sp|Q60MW2|SPCS3_CAEBR	Probable signal peptidase complex subunit 3 OS=Caenorhabditis briggsae GN=CBG22979 PE=3 SV=1
GL25192-G	147.529004978699	429.794215347854	2.9132862070744	0.0034772396909175	GaLu96scf_5	1540001	1541362	+	1239	GO:0003824;GO:0016740;GO:0016769;GO:0030170;GO:0008152;GO:0009058	-	Hs4557299	ref|XP_002473209.1|	predicted protein [Postia placenta Mad-698-R] gb|EED81622.1| predicted protein [Postia placenta Mad-698-R]	sp|B3EAE0|BIOF_GEOLS	8-amino-7-oxononanoate synthase OS=Geobacter lovleyi (strain ATCC BAA-1151 / DSM 17278 / SZ) GN=bioF PE=3 SV=1
GL25194-G	1447.88068894327	3893.23192440044	2.68891763950654	0.0136898371181014	GaLu96scf_5	1562994	1565251	+	1689	GO:0016021;GO:0015520;GO:0015904;GO:0046677;GO:0055085	-	SPAC3H1.06c	ref|XP_002476809.1|	hypothetical iron permease [Postia placenta Mad-698-R] gb|EED77989.1| hypothetical iron permease [Postia placenta Mad-698-R]	sp|Q10072|YAN6_SCHPO	Uncharacterized transporter C3H1.06c OS=Schizosaccharomyces pombe (strain ATCC 38366 / 972) GN=SPAC3H1.06c PE=2 SV=1
GL25195-G	112.733114163502	511.155610653728	4.53420997411973	0.000105560408114866	GaLu96scf_5	1556932	1558267	-	873	-	-	-	-	-	-	-
GL25204-G	12.2185016610474	99.4046064604506	8.13558071341533	0.000290520328031697	GaLu96scf_5	1630930	1631722	-	450	-	-	-	dbj|BAF46900.1|	glycopeptide [Phanerochaete chrysosporium]	-	-
GL25206-G	15.7216898036845	36.5368635008218	2.32397814465586	0.0386381548096391	GaLu96scf_5	1656875	1658780	-	1013	-	-	-	ref|XP_001889513.1|	predicted protein [Laccaria bicolor S238N-H82] gb|EDQ99821.1| predicted protein [Laccaria bicolor S238N-H82]	-	-
GL25217-G	44.5077338938648	180.899687335237	4.06445512967743	0.00040783458898991	GaLu96scf_5	333525	334624	+	854	-	-	-	-	-	-	-
GL25220-G	34.5974668553861	191.10453844665	5.52365695573746	0.00496865235098582	GaLu96scf_5	359149	361803	-	1502	GO:0004672;GO:0004674;GO:0005524;GO:0006468	-	Hs7662170	ref|XP_003035634.1|	hypothetical protein SCHCODRAFT_50568 [Schizophyllum commune H4-8] gb|EFJ00732.1| hypothetical protein SCHCODRAFT_50568 [Schizophyllum commune H4-8]	sp|O60285|NUAK1_HUMAN	NUAK family SNF1-like kinase 1 OS=Homo sapiens GN=NUAK1 PE=1 SV=1
GL25234-G	187.020626844365	637.725087561285	3.40991845830988	0.00187319031596104	GaLu96scf_5	594484	596285	+	1335	-	K18477	At5g65860	ref|XP_001889833.1|	arginine methyl transferase [Laccaria bicolor S238N-H82] gb|EDQ99484.1| arginine methyl transferase [Laccaria bicolor S238N-H82]	sp|P0CQ68|RMT2_CRYNJ	Arginine N-methyltransferase 2 OS=Cryptococcus neoformans var. neoformans serotype D (strain JEC21) GN=RMT2 PE=3 SV=1
GL25246-G	1202.56528485177	2450.87894419538	2.03804232091854	0.0384545906275668	GaLu96scf_5	764234	765649	+	1093	-	-	-	ref|XP_001830687.1|	hypothetical protein CC1G_03224 [Coprinopsis cinerea okayama7#130] gb|EAU91056.1| hypothetical protein CC1G_03224 [Coprinopsis cinerea okayama7#130]	-	-
GL25255-G	246.406018628686	652.162749576568	2.64669975679176	0.0141040349512205	GaLu96scf_5	828582	830402	+	1380	GO:0044237;GO:0044249	K08963	7302052	ref|XP_002473108.1|	eukaryotic translation initiation factor 2B [Postia placenta Mad-698-R] sp|B8PBR2|MTNA_POSPM RecName: Full=Methylthioribose-1-phosphate isomerase; Short=M1Pi; Short=MTR-1-P isomerase; AltName: Full=S-methyl-5-thioribose-1-phosphate isomerase; AltName: Full=Translation initiation factor eIF-2B subunit alpha/beta/delta-like protein gb|EED81678.1| eukaryotic translation initiation factor 2B [Postia …	sp|B8PBR2|MTNA_POSPM	Methylthioribose-1-phosphate isomerase OS=Postia placenta (strain ATCC 44394 / Madison 698-R) GN=MRI1 PE=3 SV=1
GL25256-G	234.143924513167	572.213439127832	2.44385345602104	0.0115107520274704	GaLu96scf_5	831586	832462	+	698	-	-	-	ref|XP_003029577.1|	glycoside hydrolase family 23 protein [Schizophyllum commune H4-8] gb|EFI94674.1| glycoside hydrolase family 23 protein [Schizophyllum commune H4-8]	-	-
GL25279-G	34.3022416107267	82.8874505830894	2.4163858305158	0.042176930808281	GaLu96scf_5	1014834	1017047	-	1592	GO:0016758;GO:0008152	-	At1g07260	ref|XP_002471607.1|	predicted protein [Postia placenta Mad-698-R] gb|EED83160.1| predicted protein [Postia placenta Mad-698-R]	sp|Q9LML7|U71C3_ARATH	UDP-glycosyltransferase 71C3 OS=Arabidopsis thaliana GN=UGT71C3 PE=2 SV=1
GL25288-G	531.08678113062	2130.75357719217	4.01206291118006	0.00221494405329781	GaLu96scf_5	1182604	1184120	+	1189	GO:0004342;GO:0005975;GO:0006044	K02564	7296992	ref|XP_003030154.1|	hypothetical protein SCHCODRAFT_257725 [Schizophyllum commune H4-8] gb|EFI95251.1| hypothetical protein SCHCODRAFT_257725 [Schizophyllum commune H4-8]	sp|Q29NT9|GNPI_DROPS	Glucosamine-6-phosphate isomerase OS=Drosophila pseudoobscura pseudoobscura GN=Gnpda1 PE=3 SV=1
GL25307-G	112.801042028726	273.055163371218	2.42067944107894	0.0233175867295833	GaLu96scf_5	362770	364132	-	1171	-	-	-	ref|XP_002477590.1|	predicted protein [Postia placenta Mad-698-R] gb|EED77210.1| predicted protein [Postia placenta Mad-698-R]	-	-
GL25340-G	30.6389656405485	81.1672744925897	2.64915191474906	0.0126710321509831	GaLu96scf_5	374	2447	-	1413	-	-	-	gb|ACI03087.1|	glutaminase A [Polyporus grammocephalus]	-	-
GL25359-G	118.878354800978	917.158813679736	7.7151035208656	4.30154120135539e-07	GaLu96scf_5	1165295	1167337	+	1816	GO:0005634;GO:0003700;GO:0008270;GO:0006355	-	-	ref|XP_002472777.1|	predicted protein [Postia placenta Mad-698-R] gb|EED82080.1| predicted protein [Postia placenta Mad-698-R]	-	-
GL25368-G	209.405874658206	551.107614199906	2.63176768607581	0.0125585162653118	GaLu96scf_5	1226374	1227212	+	663	-	-	-	ref|XP_001884624.1|	predicted protein [Laccaria bicolor S238N-H82] gb|EDR04800.1| predicted protein [Laccaria bicolor S238N-H82]	-	-
GL25370-G	61.1003293947442	274.12022854196	4.48639526590734	0.00229566914755911	GaLu96scf_5	1233872	1235450	+	1349	GO:0016491	-	At3g49620	ref|XP_001888922.1|	predicted protein [Laccaria bicolor S238N-H82] gb|EDR00363.1| predicted protein [Laccaria bicolor S238N-H82]	sp|Q54RA4|Y3291_DICDI	Probable iron/ascorbate oxidoreductase DDB_G0283291 OS=Dictyostelium discoideum GN=DDB_G0283291 PE=3 SV=1
GL25394-G	188.692664240607	536.069374303796	2.84096563298423	0.0215376823004009	GaLu96scf_5	1571278	1573288	+	1770	-	-	-	ref|XP_002473867.1|	predicted protein [Postia placenta Mad-698-R] gb|EED80978.1| predicted protein [Postia placenta Mad-698-R]	-	-
GL25449-G	360.090813344014	1042.53498998125	2.89520018658532	0.00661594084181611	GaLu96scf_5	716628	718089	+	1161	GO:0016791	K13248	At1g73010	ref|XP_003030005.1|	hypothetical protein SCHCODRAFT_68811 [Schizophyllum commune H4-8] gb|EFI95102.1| hypothetical protein SCHCODRAFT_68811 [Schizophyllum commune H4-8]	sp|Q67YC0|PPSP1_ARATH	Inorganic pyrophosphatase 1 OS=Arabidopsis thaliana GN=PS2 PE=1 SV=1
GL25493-G	50.5127083873567	113.607161204915	2.24908077257943	0.0459645124477021	GaLu96scf_51	78098	79253	-	993	-	-	-	ref|XP_001834494.1|	hypothetical protein CC1G_02230 [Coprinopsis cinerea okayama7#130] gb|EAU87471.1| hypothetical protein CC1G_02230 [Coprinopsis cinerea okayama7#130]	-	-
GL25499-G	699.200911691787	1402.41979905815	2.00574652522242	0.0405075632020959	GaLu96scf_52	24553	25941	-	1083	GO:0008299	K00787	SPAC6F12.13c	gb|ACB37020.1|	farnesyl-diphosphate synthase [Ganoderma lucidum] gb|ACB37021.1| farnesyl-diphosphate synthase [Ganoderma lucidum]	sp|P49349|FPPS_KLULA	Farnesyl pyrophosphate synthase OS=Kluyveromyces lactis (strain ATCC 8585 / CBS 2359 / DSM 70799 / NBRC 1267 / NRRL Y-1140 / WM37) GN=FPS1 PE=3 SV=1
GL25544-G	394.808673326608	1656.49290165557	4.19568518517633	0.000107462548555026	GaLu96scf_7	1164877	1170422	+	3264	GO:0055085	-	SPBC29B5.02c	ref|XP_001883373.1|	oligopeptide transporter [Laccaria bicolor S238N-H82] gb|EDR06085.1| oligopeptide transporter [Laccaria bicolor S238N-H82]	sp|P40900|ISP4_SCHPO	Sexual differentiation process protein isp4 OS=Schizosaccharomyces pombe (strain ATCC 38366 / 972) GN=isp4 PE=2 SV=2
GL25561-G	96.9937054650519	478.418703243742	4.93247165833996	2.51365611422368e-05	GaLu96scf_7	1595343	1596996	+	996	-	-	-	ref|XP_002470222.1|	predicted protein [Postia placenta Mad-698-R] gb|EED84525.1| predicted protein [Postia placenta Mad-698-R]	-	-
GL25577-G	125.418109494649	448.402036646577	3.57525750031902	0.000585168203411206	GaLu96scf_7	407383	409580	+	1689	GO:0004871;GO:0019001;GO:0007165;GO:0007186	-	Hs5729848	ref|XP_002475058.1|	candidate G-protein alpha subunit [Postia placenta Mad-698-R] gb|EED79756.1| candidate G-protein alpha subunit [Postia placenta Mad-698-R]	sp|P87035|GPA4_USTMA	Guanine nucleotide-binding protein alpha-4 subunit OS=Ustilago maydis (strain 521 / FGSC 9021) GN=GPA4 PE=3 SV=1
GL25587-G	13.3137047121178	66.0988864026122	4.96472528359823	0.000496637529691953	GaLu96scf_7	507585	508380	+	533	-	-	-	-	-	-	-
GL25611-G	47.3662113198526	125.549029000197	2.65060315152492	0.0105953411116128	GaLu96scf_7	682596	684521	-	1410	GO:0016758;GO:0008152	-	At3g16520	ref|XP_002471607.1|	predicted protein [Postia placenta Mad-698-R] gb|EED83160.1| predicted protein [Postia placenta Mad-698-R]	sp|Q9LK73|U88A1_ARATH	UDP-glycosyltransferase 88A1 OS=Arabidopsis thaliana GN=UGT88A1 PE=2 SV=1
GL25627-G	107.501756843663	458.048102374383	4.26084294641352	0.000173730663274099	GaLu96scf_7	45187	46913	+	1478	GO:0003824;GO:0004553;GO:0004568;GO:0043169;GO:0005975;GO:0006032	-	Hs4502809	gb|ABB90389.1|	chitinase [Taiwanofungus camphoratus]	sp|Q91XA9|CHIA_MOUSE	Acidic mammalian chitinase OS=Mus musculus GN=Chia PE=1 SV=2
GL25636-G	84.0920287074147	238.530326258502	2.83653908610568	0.00687441340998409	GaLu96scf_7	1202834	1203438	+	447	-	-	-	gb|AAT11911.1|	immunomodulatory protein [Taiwanofungus camphoratus]	sp|Q1E8D2|AG19_COCIM	Heat-stable 19 kDa antigen OS=Coccidioides immitis (strain RS) GN=CSA PE=3 SV=1
GL25665-G	26.4559361628412	75.6375336206961	2.85900045854107	0.0133387911164354	GaLu96scf_7	692136	693649	-	1146	-	-	-	-	-	-	-
GL25711-G	112.153561869343	272.056596911788	2.42575083998429	0.0253789797260057	GaLu96scf_7	1424696	1426307	-	1221	-	K06897	-	ref|XP_001880133.1|	predicted protein [Laccaria bicolor S238N-H82] gb|EDR08820.1| predicted protein [Laccaria bicolor S238N-H82]	-	-
GL25741-G	1237.99132151919	2869.71775132426	2.3180435124559	0.0346727296234615	GaLu96scf_7	468291	471935	+	3306	GO:0005737;GO:0000166;GO:0004812;GO:0004822;GO:0005524;GO:0008270;GO:0006412;GO:0006418;GO:0006428	K01870	SPBPI058	ref|XP_001877408.1|	predicted protein [Laccaria bicolor S238N-H82] gb|EDR11511.1| predicted protein [Laccaria bicolor S238N-H82]	sp|O13651|SYIC_SCHPO	Isoleucyl-tRNA synthetase, cytoplasmic OS=Schizosaccharomyces pombe (strain ATCC 38366 / 972) GN=SPBC8D2.06 PE=2 SV=1
GL25743-G	36.3333547869389	98.6218286091476	2.71436065255939	0.0209575293163177	GaLu96scf_7	484385	485981	+	1224	GO:0003824;GO:0005488;GO:0008270;GO:0016491;GO:0008152;GO:0055114	-	SPAC2E1P3.01	ref|XP_002471671.1|	predicted protein [Postia placenta Mad-698-R] gb|EED83105.1| predicted protein [Postia placenta Mad-698-R]	sp|Q9P7F4|YKK1_SCHPO	Zinc-type alcohol dehydrogenase-like protein C2E1P3.01 OS=Schizosaccharomyces pombe (strain ATCC 38366 / 972) GN=SPAC2E1P3.01 PE=2 SV=1
GL25757-G	254.506495239973	607.467853078075	2.38684616872075	0.0261725178077121	GaLu96scf_7	595992	597532	-	1034	GO:0016491;GO:0055114	-	SPAC2F3.05c	ref|XP_001877762.1|	predicted protein [Laccaria bicolor S238N-H82] gb|EDR11865.1| predicted protein [Laccaria bicolor S238N-H82]	sp|O14088|YER5_SCHPO	Uncharacterized oxidoreductase C2F3.05c OS=Schizosaccharomyces pombe (strain ATCC 38366 / 972) GN=SPAC2F3.05c PE=2 SV=1
GL25758-G	402.375574797929	1009.40322032192	2.50860957658486	0.0168773176511622	GaLu96scf_7	606300	607391	+	693	-	K10524	YNL129w	ref|XP_001830399.2|	hypothetical protein CC1G_02035 [Coprinopsis cinerea okayama7#130] gb|EAU91546.2| hypothetical protein CC1G_02035 [Coprinopsis cinerea okayama7#130]	sp|P53915|NRK1_YEAST	Nicotinamide riboside kinase OS=Saccharomyces cerevisiae (strain ATCC 204508 / S288c) GN=NRK1 PE=1 SV=1
GL25759-G	72.2572713207147	213.416706968254	2.9535672060048	0.00637863922487509	GaLu96scf_7	614059	615938	+	1634	GO:0004252;GO:0008236;GO:0006508	-	Hs5729770	ref|XP_002470467.1|	predicted protein [Postia placenta Mad-698-R] gb|EED84356.1| predicted protein [Postia placenta Mad-698-R]	sp|Q70J59|SED2_ASPFU	Tripeptidyl-peptidase sed2 OS=Neosartorya fumigata (strain ATCC MYA-4609 / Af293 / CBS 101355 / FGSC A1100) GN=sed2 PE=1 SV=1
GL25817-G	99.7339182994962	224.640652694475	2.25239975050303	0.0366549564486315	GaLu96scf_8	193522	195158	-	1283	-	-	7295080	ref|XP_003029097.1|	hypothetical protein SCHCODRAFT_78804 [Schizophyllum commune H4-8] gb|EFI94194.1| hypothetical protein SCHCODRAFT_78804 [Schizophyllum commune H4-8]	sp|Q8K2Q2|GSTO2_MOUSE	Glutathione S-transferase omega-2 OS=Mus musculus GN=Gsto2 PE=2 SV=1
GL25820-G	1736.55223937521	3530.0446791584	2.032789224025	0.0405805787846505	GaLu96scf_8	1085063	1087048	+	1471	-	-	-	ref|XP_003026812.1|	hypothetical protein SCHCODRAFT_238421 [Schizophyllum commune H4-8] gb|EFI91909.1| hypothetical protein SCHCODRAFT_238421 [Schizophyllum commune H4-8]	-	-
GL25834-G	908.045491361986	3019.18010261815	3.32492163811049	0.00157458345954232	GaLu96scf_8	1129994	1131528	-	771	GO:0005737;GO:0004177;GO:0006508	K01259	At2g14260	gb|ACS88344.1|	proline iminopeptidase [Phanerochaete chrysosporium]	sp|O83041|PIP_PLEBO	Probable proline iminopeptidase OS=Plectonema boryanum GN=pip PE=3 SV=1
GL25851-G	62.6923356703886	137.30039513595	2.19006667510078	0.0211240432522608	GaLu96scf_8	1387161	1389341	+	1931	-	-	-	ref|XP_001885228.1|	predicted protein [Laccaria bicolor S238N-H82] gb|EDR03973.1| predicted protein [Laccaria bicolor S238N-H82]	-	-
GL25852-G	558.084010861611	1794.58759317344	3.21562266298012	0.00573557562279552	GaLu96scf_8	1393051	1395268	+	1774	-	-	-	ref|XP_001885242.1|	predicted protein [Laccaria bicolor S238N-H82] gb|EDR03987.1| predicted protein [Laccaria bicolor S238N-H82]	sp|P75791|YBIU_ECOLI	Uncharacterized protein ybiU OS=Escherichia coli (strain K12) GN=ybiU PE=1 SV=1
GL25898-G	59.6381525597451	183.199659307593	3.07185335971071	0.00357612158981959	GaLu96scf_8	539979	541387	+	1173	GO:0003824;GO:0005488;GO:0016491;GO:0008152	-	7295964	ref|XP_002472352.1|	predicted protein [Postia placenta Mad-698-R] gb|EED82426.1| predicted protein [Postia placenta Mad-698-R]	sp|P49305|YMO1_RHIME	Uncharacterized oxidoreductase ORF334 OS=Rhizobium meliloti PE=3 SV=1
GL25907-G	52.7700165441146	148.705677170485	2.81799565187117	0.0121510467817858	GaLu96scf_8	614024	616622	+	1719	GO:0016020;GO:0016021;GO:0005215;GO:0006810;GO:0055085	-	YDR536w	ref|XP_003032083.1|	hypothetical protein SCHCODRAFT_67843 [Schizophyllum commune H4-8] gb|EFI97180.1| hypothetical protein SCHCODRAFT_67843 [Schizophyllum commune H4-8]	sp|P07921|LACP_KLULA	Lactose permease OS=Kluyveromyces lactis (strain ATCC 8585 / CBS 2359 / DSM 70799 / NBRC 1267 / NRRL Y-1140 / WM37) GN=LAC12 PE=3 SV=1
GL25921-G	30.4047701552472	92.5324264607372	3.04335227624696	0.00439723499273525	GaLu96scf_8	744919	746006	-	875	GO:0003824	-	HsM20127162	ref|XP_001885373.1|	predicted protein [Laccaria bicolor S238N-H82] gb|EDR04118.1| predicted protein [Laccaria bicolor S238N-H82]	sp|Q5PNN8|HINT3_DANRE	Histidine triad nucleotide-binding protein 3 OS=Danio rerio GN=hint3 PE=2 SV=1
GL25922-G	27.3737424896802	68.6576544948888	2.50815738917587	0.0470012840491764	GaLu96scf_8	806594	809063	+	1675	GO:0004411;GO:0006559;GO:0006570;GO:0055114	K00451	Hs4504381	ref|XP_001836587.2|	homogentisate 1,2-dioxygenase [Coprinopsis cinerea okayama7#130] gb|EAU85158.2| homogentisate 1,2-dioxygenase [Coprinopsis cinerea okayama7#130]	sp|Q93099|HGD_HUMAN	Homogentisate 1,2-dioxygenase OS=Homo sapiens GN=HGD PE=1 SV=2
GL25927-G	426.069451707458	10304.7368948248	24.1855801994932	0.000980176718931392	GaLu96scf_8	809820	810409	-	474	-	-	-	-	-	-	-
GL25961-G	474.31956824326	1489.38140708535	3.14003787067352	0.00362120701740399	GaLu96scf_8	1345708	1347779	+	1614	GO:0016020;GO:0016021;GO:0005215;GO:0006810;GO:0055085	-	YML123c	ref|XP_003032335.1|	hypothetical protein SCHCODRAFT_68152 [Schizophyllum commune H4-8] gb|EFI97432.1| hypothetical protein SCHCODRAFT_68152 [Schizophyllum commune H4-8]	sp|P25297|PHO84_YEAST	Inorganic phosphate transporter PHO84 OS=Saccharomyces cerevisiae (strain ATCC 204508 / S288c) GN=PHO84 PE=1 SV=2
GL25987-G	1819.94027173567	4925.16461935876	2.70622321833762	0.00872131608905599	GaLu96scf_8	462562	464376	+	1344	GO:0009987	-	Hs5453842	ref|XP_001880628.1|	predicted protein [Laccaria bicolor S238N-H82] gb|EDR08403.1| predicted protein [Laccaria bicolor S238N-H82]	sp|P50580|PA2G4_MOUSE	Proliferation-associated protein 2G4 OS=Mus musculus GN=Pa2g4 PE=1 SV=3
GL26006-G	89.1481949187789	250.92397397947	2.81468373204956	0.010235615714272	GaLu96scf_8	644502	646583	+	1875	-	-	-	ref|XP_001837604.2|	hypothetical protein CC1G_08158 [Coprinopsis cinerea okayama7#130] gb|EAU84228.2| hypothetical protein CC1G_08158 [Coprinopsis cinerea okayama7#130]	-	-
GL26007-G	163.140841019838	467.249875672035	2.86408892311163	0.00515032069119366	GaLu96scf_8	648800	650895	+	1629	GO:0016020;GO:0015205;GO:0015931;GO:0055085	-	SPBC1683.05	ref|XP_003029511.1|	hypothetical protein SCHCODRAFT_58979 [Schizophyllum commune H4-8] gb|EFI94608.1| hypothetical protein SCHCODRAFT_58979 [Schizophyllum commune H4-8]	sp|Q9P6J5|YHD5_SCHPO	Uncharacterized permease C1683.05 OS=Schizosaccharomyces pombe (strain ATCC 38366 / 972) GN=SPBC1683.05 PE=2 SV=1
GL26016-G	43.8789730191488	129.973357483613	2.96208749978932	0.0168447092648844	GaLu96scf_8	889247	890602	+	1200	GO:0005622;GO:0008270	-	YDR146c	ref|XP_658577.1|	BRLA_EMENI Regulatory protein brlA (Bristle A protein) [Aspergillus nidulans FGSC A4] sp|P10069|BRLA_EMENI RecName: Full=Regulatory protein brlA; AltName: Full=Bristle A protein gb|AAA33300.1| brlA protein [Emericella nidulans] gb|AAB48671.1| brlA [Emericella nidulans] gb|EAA66002.1| BRLA_EMENI Regulatory protein brlA (Bristle A protein) [Aspergillus nidulans FGSC A4] tpe|CBF88417.1| TPA: Regulat…	sp|P10069|BRLA_EMENI	Regulatory protein brlA OS=Emericella nidulans GN=brlA PE=4 SV=1
GL26027-G	158.102881433742	485.543659281039	3.07106141822292	0.00440521582767024	GaLu96scf_8	68479	69853	-	789	-	-	Hs13569840	ref|XP_002472633.1|	predicted protein [Postia placenta Mad-698-R] gb|EED82129.1| predicted protein [Postia placenta Mad-698-R]	sp|Q6PAV8|MACD2_XENLA	MACRO domain-containing protein 2 OS=Xenopus laevis GN=macrod2 PE=2 SV=1
GL26034-G	59.1428366375986	155.325918904814	2.62628456353189	0.0198141640243102	GaLu96scf_8	103665	105611	-	1824	-	-	-	ref|XP_002469140.1|	predicted protein [Postia placenta Mad-698-R] gb|EED85652.1| predicted protein [Postia placenta Mad-698-R]	-	-
GL26043-G	57.8393372421641	172.281527026942	2.97862208042991	0.00655481995401154	GaLu96scf_8	1057560	1059462	-	1049	-	-	-	ref|XP_002472636.1|	predicted protein [Postia placenta Mad-698-R] gb|EED82132.1| predicted protein [Postia placenta Mad-698-R]	-	-
GL26081-G	677.195253581763	1642.88270897611	2.4260103718783	0.0197258032711113	GaLu96scf_8	1545273	1546696	+	1135	GO:0005856;GO:0030833	K05758	SPAC6F6.10c	ref|XP_001831399.2|	arp2/3 complex 34 kDa subunit [Coprinopsis cinerea okayama7#130] gb|EAU90562.2| arp2/3 complex 34 kDa subunit [Coprinopsis cinerea okayama7#130]	sp|O14241|ARPC2_SCHPO	Actin-related protein 2/3 complex subunit 2 OS=Schizosaccharomyces pombe (strain ATCC 38366 / 972) GN=arc2 PE=1 SV=1
GL26115-G	164.878113592495	474.056931503883	2.87519623541751	0.0191177762316075	GaLu96scf_8	601735	605747	-	3264	-	-	At4g11130	ref|XP_002911846.1|	calcium:hydrogen antiporter [Coprinopsis cinerea okayama7#130] gb|EFI28352.1| calcium:hydrogen antiporter [Coprinopsis cinerea okayama7#130]	sp|O82504|RDR2_ARATH	RNA-dependent RNA polymerase 2 OS=Arabidopsis thaliana GN=RDR2 PE=2 SV=1
GL26119-G	67.5781310192483	305.675068908733	4.52328385379091	0.0204486824309615	GaLu96scf_8	684973	685453	-	398	-	-	-	-	-	-	-
GL26138-G	19.3814014295166	60.0407173549988	3.09785221534912	0.0156297900858783	GaLu96scf_8	846429	847289	-	723	-	K18803	SPAC1071.05	ref|XP_003029588.1|	hypothetical protein SCHCODRAFT_58788 [Schizophyllum commune H4-8] gb|EFI94685.1| hypothetical protein SCHCODRAFT_58788 [Schizophyllum commune H4-8]	sp|Q9UTQ8|HPM1_SCHPO	Histidine protein methyltransferase 1 OS=Schizosaccharomyces pombe (strain ATCC 38366 / 972) GN=SPAC1071.05 PE=1 SV=1
GL26152-G	86.2335853856632	243.749084167591	2.82661428348908	0.0139991338291208	GaLu96scf_75	3646	6068	-	2001	-	-	-	ref|XP_001880455.1|	predicted protein [Laccaria bicolor S238N-H82] gb|EDR09142.1| predicted protein [Laccaria bicolor S238N-H82]	-	-
GL26153-G	14.6428980863682	50.1467458715268	3.42464623981854	0.0124037179572412	GaLu96scf_75	11	1193	+	946	-	-	-	ref|XP_002475399.1|	predicted protein [Postia placenta Mad-698-R] gb|EED79406.1| predicted protein [Postia placenta Mad-698-R]	-	-
GL26460-G	20.1411969707332	118.80524540963	5.8986189143706	0.00055303689792507	GaLu96scf_9	53305	55349	+	1680	-	-	-	ref|XP_002471086.1|	predicted protein [Postia placenta Mad-698-R] gb|EED83743.1| predicted protein [Postia placenta Mad-698-R]	-	-
GL26461-G	115.575769995227	525.295637193049	4.54503255496151	0.00022120864798094	GaLu96scf_9	40109	40792	-	573	-	-	-	-	-	-	-
GL26495-G	847.479017879109	2274.57293241731	2.68392831495655	0.013351421291357	GaLu96scf_9	1243245	1245296	-	1758	-	-	-	ref|XP_001875305.1|	predicted protein [Laccaria bicolor S238N-H82] gb|EDR14746.1| predicted protein [Laccaria bicolor S238N-H82]	-	-
GL26506-G	139.571512460384	409.549173890733	2.93433213319214	0.00681078303843785	GaLu96scf_9	1408879	1410516	+	1098	-	-	SPBC31F10.03	ref|XP_003026595.1|	hypothetical protein SCHCODRAFT_62138 [Schizophyllum commune H4-8] gb|EFI91692.1| hypothetical protein SCHCODRAFT_62138 [Schizophyllum commune H4-8]	sp|P87305|CHAC_SCHPO	Cation transport regulator-like protein OS=Schizosaccharomyces pombe (strain ATCC 38366 / 972) GN=SPBC31F10.03 PE=2 SV=1
GL26511-G	147.505849533623	373.810456782318	2.53420768033414	0.0146383275025687	GaLu96scf_9	1446200	1447124	-	653	GO:0003824;GO:0008152	-	YER062c	ref|XP_001837011.1|	phosphatase [Coprinopsis cinerea okayama7#130] gb|EAU84628.1| phosphatase [Coprinopsis cinerea okayama7#130]	sp|P77625|YFBT_ECOLI	Phosphatase YfbT OS=Escherichia coli (strain K12) GN=yfbT PE=1 SV=2
GL26522-G	841.861993889883	3160.21811860413	3.75384343460158	0.00234847338839997	GaLu96scf_9	276023	278834	+	2132	GO:0003824	-	Hs14770705	ref|XP_002470383.1|	predicted protein [Postia placenta Mad-698-R] gb|EED84408.1| predicted protein [Postia placenta Mad-698-R]	sp|Q0VCA5|SAMH1_BOVIN	SAM domain and HD domain-containing protein 1 OS=Bos taurus GN=SAMHD1 PE=2 SV=1
GL26533-G	662.135788227372	1594.0445207938	2.40742842953901	0.0200027809823987	GaLu96scf_9	317955	319681	+	1484	-	K14568	YLR186w	ref|XP_001884436.1|	predicted protein [Laccaria bicolor S238N-H82] gb|EDR05046.1| predicted protein [Laccaria bicolor S238N-H82]	sp|Q9P8P7|NEP1_CANAL	Ribosomal RNA small subunit methyltransferase NEP1 OS=Candida albicans GN=NEP1 PE=3 SV=1
GL26544-G	250.56186682515	582.942081287899	2.3265395036935	0.0321657029654443	GaLu96scf_9	535219	538329	-	2945	-	-	-	gb|EFQ35898.1|	hypothetical protein GLRG_11089 [Glomerella graminicola M1.001]	sp|Q00808|HETE1_PODAN	Vegetative incompatibility protein HET-E-1 OS=Podospora anserina (strain S / DSM 980 / FGSC 10383) GN=HET-E1 PE=4 SV=1
GL26572-G	1854.8333456381	6044.32583119979	3.25868943720139	0.00230685785177268	GaLu96scf_9	863670	867620	-	1942	GO:0016491;GO:0008152;GO:0055114	K00128	SPAC9E9.09c	ref|XP_001877085.1|	NAD-aldehyde dehydrogenase [Laccaria bicolor S238N-H82] gb|EDR12821.1| NAD-aldehyde dehydrogenase [Laccaria bicolor S238N-H82]	sp|P41751|ALDH_ASPNG	Aldehyde dehydrogenase OS=Aspergillus niger GN=aldA PE=3 SV=1
GL26576-G	94.3254717527034	379.027324627606	4.0182923825848	0.000342646265630208	GaLu96scf_9	991759	992482	+	489	-	-	-	ref|XP_001876647.1|	predicted protein [Laccaria bicolor S238N-H82] gb|EDR12383.1| predicted protein [Laccaria bicolor S238N-H82]	-	-
GL26586-G	68.2217647577128	281.785531832151	4.13043451503933	0.000229188881170027	GaLu96scf_9	101484	102537	+	943	-	-	-	-	-	-	-
GL26587-G	62.5759687055152	224.966745411562	3.59509808741857	0.000479842377228935	GaLu96scf_9	123294	125693	+	1579	GO:0004185;GO:0006508	K01288	SPAC1296.03c	ref|XP_001887087.1|	predicted protein [Laccaria bicolor S238N-H82] gb|EDR02410.1| predicted protein [Laccaria bicolor S238N-H82]	sp|P52718|PEPF_ASPNG	Serine-type carboxypeptidase F OS=Aspergillus niger GN=pepF PE=1 SV=3
GL26597-G	339.482302215221	1904.39697395709	5.60970914103722	0.000206126703556773	GaLu96scf_9	1141501	1143340	+	1475	GO:0004190;GO:0006508	-	Hs4503143	ref|XP_002471127.1|	hypothetical protein POSPLDRAFT_100521 [Postia placenta Mad-698-R] gb|EED83684.1| hypothetical protein POSPLDRAFT_100521 [Postia placenta Mad-698-R]	sp|O60020|ASPR1_PHARH	Aspartic protease OS=Phaffia rhodozyma GN=pr1 PE=1 SV=1
GL26604-G	155.207247841161	569.601009508459	3.66993821120641	0.000298194656129431	GaLu96scf_9	1216799	1217252	+	291	GO:0005740;GO:0008121;GO:0006122	K00419	-	ref|XP_001875290.1|	predicted protein [Laccaria bicolor S238N-H82] gb|EDR14731.1| predicted protein [Laccaria bicolor S238N-H82]	-	-
GL26614-G	81.8094368960837	184.988869239049	2.2612167527082	0.0422958136185835	GaLu96scf_9	1444810	1445963	+	912	GO:0008168	K15190	SPBC2A9.10	ref|XP_003028623.1|	hypothetical protein SCHCODRAFT_59326 [Schizophyllum commune H4-8] gb|EFI93720.1| hypothetical protein SCHCODRAFT_59326 [Schizophyllum commune H4-8]	sp|Q7L2J0|MEPCE_HUMAN	7SK snRNA methylphosphate capping enzyme OS=Homo sapiens GN=MEPCE PE=1 SV=1
GL26621-G	8954.692029829	22443.6938356543	2.50636133112027	0.0101730903119047	GaLu96scf_9	249375	250267	+	694	-	-	-	ref|XP_003009628.1|	conserved hypothetical protein [Verticillium albo-atrum VaMs.102] gb|EEY15202.1| conserved hypothetical protein [Verticillium albo-atrum VaMs.102]	-	-
GL26645-G	823.120430619323	2801.61194202963	3.40364767755998	0.00153113107665193	GaLu96scf_9	728502	731929	+	2238	-	-	-	ref|XP_658333.1|	hypothetical protein AN0729.2 [Aspergillus nidulans FGSC A4] gb|EAA65371.1| hypothetical protein AN0729.2 [Aspergillus nidulans FGSC A4]	-	-
GL26647-G	47.027444627774	288.546084413733	6.13569558579249	8.01806627057692e-05	GaLu96scf_9	707139	708199	-	830	-	-	-	-	-	-	-
GL26654-G	123.193547090949	306.880032437079	2.49103982865695	0.0198003828228859	GaLu96scf_9	812342	813766	-	1059	-	-	-	ref|XP_002473671.1|	predicted protein [Postia placenta Mad-698-R] gb|EED81135.1| predicted protein [Postia placenta Mad-698-R]	-	-
GL26661-G	386.261883885442	865.733402766306	2.24131201882468	0.0406336224249173	GaLu96scf_9	982799	983505	+	534	-	K14294	-	ref|XP_001876648.1|	predicted protein [Laccaria bicolor S238N-H82] gb|EDR12384.1| predicted protein [Laccaria bicolor S238N-H82]	-	-
GL26667-G	65.9320185108168	248.172196753618	3.76406186795119	0.00776119834899348	GaLu96scf_9	42928	44221	+	1086	GO:0003824;GO:0016763;GO:0009116	K00772	SPAC16C9.02c	ref|XP_002470414.1|	predicted protein [Postia placenta Mad-698-R] gb|EED84439.1| predicted protein [Postia placenta Mad-698-R]	sp|Q09816|YAC2_SCHPO	Uncharacterized protein C16C9.02c OS=Schizosaccharomyces pombe (strain ATCC 38366 / 972) GN=SPAC16C9.02c PE=2 SV=1
GL26683-G	16.3165252858348	64.2420797558535	3.93724022918196	0.0405702153650526	GaLu96scf_9	183090	184014	-	801	GO:0003824;GO:0030170;GO:0008152	K17989	Hs5803161	ref|XP_002476269.1|	predicted protein [Postia placenta Mad-698-R] gb|EED78535.1| predicted protein [Postia placenta Mad-698-R]	sp|P20132|SDHL_HUMAN	L-serine dehydratase/L-threonine deaminase OS=Homo sapiens GN=SDS PE=1 SV=2
GL26698-G	88.6935227536476	372.83529536152	4.20363611441047	0.000274667786293375	GaLu96scf_9	1157920	1159110	+	1039	GO:0000287;GO:0008897;GO:0009059	K06133	Hs20357568	ref|XP_002389079.1|	hypothetical protein MPER_11841 [Moniliophthora perniciosa FA553] gb|EEB90009.1| hypothetical protein MPER_11841 [Moniliophthora perniciosa FA553]	sp|Q9CQF6|ADPPT_MOUSE	L-aminoadipate-semialdehyde dehydrogenase-phosphopantetheinyl transferase OS=Mus musculus GN=Aasdhppt PE=2 SV=1
GL26716-G	929.689713595046	2276.57950661852	2.44875195812928	0.0184363557007119	GaLu96scf_9	1248071	1249695	-	1140	GO:0003824;GO:0005488;GO:0016491;GO:0008152;GO:0055114	-	Hs4504479	ref|XP_001836879.1|	short-chain dehydrogenase [Coprinopsis cinerea okayama7#130] gb|EAU84496.1| short-chain dehydrogenase [Coprinopsis cinerea okayama7#130]	sp|Q9WYG0|Y325_THEMA	Uncharacterized oxidoreductase TM_0325 OS=Thermotoga maritima GN=TM_0325 PE=3 SV=1
GL26744-G	791.322565221295	2322.90819450022	2.93547574224756	0.00461039795093628	GaLu96scf_9	222797	225917	-	3057	-	-	-	ref|XP_002477549.1|	predicted protein [Postia placenta Mad-698-R] gb|EED77252.1| predicted protein [Postia placenta Mad-698-R]	-	-
GL26745-G	1277.51594562302	3317.25269569365	2.59664288892761	0.0119518925927012	GaLu96scf_9	315849	317674	+	1221	GO:0009116	K00761	YHR128w	ref|XP_002470376.1|	predicted protein [Postia placenta Mad-698-R] gb|EED84401.1| predicted protein [Postia placenta Mad-698-R]	sp|A5H0J4|UPP_SACKL	Uracil phosphoribosyltransferase OS=Saccharomyces kluyveri GN=FUR1 PE=3 SV=1
GL26755-G	1453.34844917088	3096.21234106975	2.13039917773065	0.0488386397613078	GaLu96scf_9	461911	464086	-	1795	GO:0005515;GO:0005524;GO:0051082;GO:0006457;GO:0044267	K09494	SPAC1D4.04	ref|XP_003026256.1|	hypothetical protein SCHCODRAFT_12393 [Schizophyllum commune H4-8] gb|EFI91353.1| hypothetical protein SCHCODRAFT_12393 [Schizophyllum commune H4-8]	sp|Q10147|TCPB_SCHPO	Probable T-complex protein 1 subunit beta OS=Schizosaccharomyces pombe (strain ATCC 38366 / 972) GN=cct2 PE=2 SV=1
GL26770-G	36.0118712446777	84.4689279057103	2.34558563568657	0.0432780570056994	GaLu96scf_9	634028	635073	+	892	GO:0003824;GO:0008270;GO:0016787	K15441	SPBC16D10.10	ref|XP_002475472.1|	predicted protein [Postia placenta Mad-698-R] gb|EED79323.1| predicted protein [Postia placenta Mad-698-R]	sp|O94642|TAD2_SCHPO	tRNA-specific adenosine deaminase subunit tad2 OS=Schizosaccharomyces pombe (strain ATCC 38366 / 972) GN=tad2 PE=1 SV=2
GL26772-G	64.5706691230004	145.752074484468	2.25724894079733	0.0385219188243026	GaLu96scf_9	690084	691155	+	963	-	-	SPBC1604.17c	ref|XP_001884291.1|	predicted protein [Laccaria bicolor S238N-H82] gb|EDR04901.1| predicted protein [Laccaria bicolor S238N-H82]	sp|O94729|YG0H_SCHPO	Uncharacterized protein C1604.17c OS=Schizosaccharomyces pombe (strain ATCC 38366 / 972) GN=SPBC1604.17c PE=2 SV=3
GL26773-G	286.703900754623	707.58840188464	2.46801107352297	0.0168721363203487	GaLu96scf_9	693449	694964	+	1300	GO:0004672;GO:0004674;GO:0005524;GO:0006468	-	-	ref|XP_002475010.1|	predicted protein [Postia placenta Mad-698-R] gb|EED79803.1| predicted protein [Postia placenta Mad-698-R]	-	-
GL26778-G	83.0738310045085	330.281568890517	3.97575945272817	0.000389451029573296	GaLu96scf_9	701274	702773	+	1221	GO:0004672;GO:0004674;GO:0005524;GO:0006468	K03650	-	ref|XP_002470389.1|	predicted protein [Postia placenta Mad-698-R] gb|EED84414.1| predicted protein [Postia placenta Mad-698-R]	-	-
GL26779-G	76.703113699816	323.341878336388	4.21549872931904	0.000166221730800536	GaLu96scf_9	708653	709976	+	1172	-	-	-	ref|XP_002475010.1|	predicted protein [Postia placenta Mad-698-R] gb|EED79803.1| predicted protein [Postia placenta Mad-698-R]	-	-
GL26784-G	94.378116429936	761.258457922558	8.06604843070478	0.00019108588581829	GaLu96scf_9	711125	712076	-	701	-	-	-	-	-	-	-
GL26802-G	77.2863585859917	422.639540476156	5.46848820682775	2.19780881347669e-05	GaLu96scf_9	989483	991138	+	807	GO:0003924;GO:0005525	-	-	ref|XP_001876647.1|	predicted protein [Laccaria bicolor S238N-H82] gb|EDR12383.1| predicted protein [Laccaria bicolor S238N-H82]	sp|Q68CJ6|SLIP_HUMAN	GTPase SLIP-GC OS=Homo sapiens GN=C8orf80 PE=1 SV=3
GL26803-G	184.258771614145	628.345842220179	3.41012716363916	0.00109066048110303	GaLu96scf_9	992998	993671	+	544	-	-	-	ref|XP_001837106.2|	hypothetical protein CC1G_00242 [Coprinopsis cinerea okayama7#130] gb|EAU84723.2| hypothetical protein CC1G_00242 [Coprinopsis cinerea okayama7#130]	-	-
GL26807-G	337.399236928233	1502.70234136951	4.45378109046863	0.00795655015756759	GaLu96scf_9	943237	945329	-	1324	-	-	-	ref|XP_002475467.1|	predicted protein [Postia placenta Mad-698-R] gb|EED79318.1| predicted protein [Postia placenta Mad-698-R]	-	-
GL26815-G	42.8275934920699	738.473388916786	17.2429344892685	0.000415598035943139	GaLu96scf_10	36709	38693	+	1383	-	-	-	ref|XP_001836464.1|	hypothetical protein CC1G_07111 [Coprinopsis cinerea okayama7#130] gb|EAU85417.1| hypothetical protein CC1G_07111 [Coprinopsis cinerea okayama7#130]	-	-
GL26876-G	55.6316479902058	122.321467456572	2.1987748318746	0.0398295578162613	GaLu96scf_10	248004	248814	+	597	-	-	-	-	-	-	-
GL26877-G	33.3570488405231	81.6110083219464	2.44658958627068	0.0407587665881133	GaLu96scf_10	225238	226731	+	1203	GO:0016491;GO:0050660	-	-	ref|XP_001837531.2|	hypothetical protein CC1G_01443 [Coprinopsis cinerea okayama7#130] gb|EAU84447.2| hypothetical protein CC1G_01443 [Coprinopsis cinerea okayama7#130]	-	-
GL26879-G	514.155701506044	1525.18840295481	2.96639402906025	0.00579865875090466	GaLu96scf_10	350664	353422	-	2202	GO:0005634;GO:0003700;GO:0008270;GO:0006355	-	-	ref|XP_001883978.1|	predicted protein [Laccaria bicolor S238N-H82] gb|EDR05420.1| predicted protein [Laccaria bicolor S238N-H82]	-	-
GL26909-G	48.1245195586417	140.862926860489	2.92705107816903	0.0193108261835663	GaLu96scf_10	779132	780811	+	1680	-	-	-	-	-	-	-
GL26917-G	4.36270840597874	19.0548386584323	4.36766267310443	0.021883959268928	GaLu96scf_10	791038	792731	-	1623	-	-	-	ref|XP_001881496.1|	predicted protein [Laccaria bicolor S238N-H82] gb|EDR07707.1| predicted protein [Laccaria bicolor S238N-H82]	-	-
GL26918-G	10.0596618329814	33.6907541374826	3.34909410443846	0.0153696332765386	GaLu96scf_10	746662	747819	-	1158	-	-	-	ref|XP_002475448.1|	predicted protein [Postia placenta Mad-698-R] gb|EED79340.1| predicted protein [Postia placenta Mad-698-R]	-	-
GL26925-G	13.1108703387699	60.9225308258175	4.64671903936572	0.0045740612187415	GaLu96scf_10	882145	883979	-	1758	GO:0004672;GO:0005524;GO:0006468	-	-	ref|XP_002476013.1|	predicted protein [Postia placenta Mad-698-R] gb|EED78786.1| predicted protein [Postia placenta Mad-698-R]	-	-
GL26929-G	185.524268121459	818.630021554501	4.41252257639177	0.000120443150500403	GaLu96scf_10	968496	970217	+	1623	-	-	-	ref|XP_002476013.1|	predicted protein [Postia placenta Mad-698-R] gb|EED78786.1| predicted protein [Postia placenta Mad-698-R]	-	-
GL26946-G	6.15585659042217	31.7505569517674	5.15778047870182	0.0231153287992459	GaLu96scf_11	161795	162579	-	546	-	-	-	ref|XP_003027577.1|	hypothetical protein SCHCODRAFT_113324 [Schizophyllum commune H4-8] gb|EFI92674.1| hypothetical protein SCHCODRAFT_113324 [Schizophyllum commune H4-8]	-	-
GL27025-G	73.6405197601742	174.284578442403	2.36669402945549	0.027688856540427	GaLu96scf_12	1116212	1117879	-	1668	-	-	-	ref|XP_002392989.1|	hypothetical protein MPER_07360 [Moniliophthora perniciosa FA553] gb|EEB93919.1| hypothetical protein MPER_07360 [Moniliophthora perniciosa FA553]	-	-
GL27042-G	36.7971044350107	85.942047360675	2.33556549299855	0.0471052975394282	GaLu96scf_12	424373	426677	-	1572	GO:0004497;GO:0005506;GO:0009055;GO:0020037;GO:0055114	-	Hs18491008	ref|XP_001832550.1|	cytochrome P450 [Coprinopsis cinerea okayama7#130] gb|EAU89299.1| cytochrome P450 [Coprinopsis cinerea okayama7#130]	sp|B8NHY4|ORDA_ASPFN	O-methylsterigmatocystin oxidoreductase OS=Aspergillus flavus (strain ATCC 200026 / FGSC A1120 / NRRL 3357 / JCM 12722 / SRRC 167) GN=ordA PE=2 SV=1
GL27135-G	327.354678050017	1149.17793606402	3.51049798007907	0.00116886565707448	GaLu96scf_13	641851	642570	+	720	GO:0016021;GO:0004671;GO:0006481	-	-	ref|XP_001835054.2|	hypothetical protein CC1G_06457 [Coprinopsis cinerea okayama7#130] gb|EAU86696.2| hypothetical protein CC1G_06457 [Coprinopsis cinerea okayama7#130]	-	-
GL27138-G	58.6208520936075	197.97840037896	3.37726923625782	0.00196960362076264	GaLu96scf_13	641253	641774	+	330	-	-	-	-	-	-	-
GL27172-G	57.0176912931041	156.538504996069	2.74543745013052	0.011665535501553	GaLu96scf_14	315660	317071	-	1071	GO:0016787	-	-	ref|XP_002843946.1|	acid phosphatase [Arthroderma otae CBS 113480] gb|EEQ34910.1| acid phosphatase [Arthroderma otae CBS 113480]	sp|P30887|PHO2_YARLI	Acid phosphatase OS=Yarrowia lipolytica (strain CLIB 122 / E 150) GN=PHO2 PE=3 SV=2
GL27193-G	101.869192358243	255.298697328349	2.50614235195407	0.0248030822002142	GaLu96scf_14	594075	595692	-	1317	GO:0003824;GO:0010181;GO:0016491;GO:0008152	-	SPAC5H10.10	ref|XP_003027018.1|	hypothetical protein SCHCODRAFT_61731 [Schizophyllum commune H4-8] gb|EFI92115.1| hypothetical protein SCHCODRAFT_61731 [Schizophyllum commune H4-8]	sp|Q09671|OYEB_SCHPO	Putative NADPH dehydrogenase C5H10.10 OS=Schizosaccharomyces pombe (strain ATCC 38366 / 972) GN=SPAC5H10.10 PE=2 SV=1
GL27205-G	69.8139761954785	180.86364334063	2.59065094407764	0.0357192895882167	GaLu96scf_14	791954	793432	+	1479	-	-	-	ref|XP_003030074.1|	hypothetical protein SCHCODRAFT_110466 [Schizophyllum commune H4-8] gb|EFI95171.1| hypothetical protein SCHCODRAFT_110466 [Schizophyllum commune H4-8]	-	-
GL27213-G	46.8677413776027	129.865907241379	2.7709017636476	0.00865105506655652	GaLu96scf_14	793593	794108	+	516	-	-	-	-	-	-	-
GL27236-G	21.1250847037038	67.9832068556461	3.21812706595808	0.00922788200330042	GaLu96scf_15	325352	326266	-	501	-	-	-	-	-	-	-
GL27238-G	57.4744662470269	131.639319272265	2.29039655116544	0.0331365824677476	GaLu96scf_15	388210	389137	+	630	-	-	-	-	-	-	-
GL27241-G	40.9750822659444	111.967280173802	2.73256999088104	0.014892606892655	GaLu96scf_15	323494	325154	-	1500	-	-	-	-	-	-	-
GL27274-G	111.493721959246	248.346833853452	2.22745128146525	0.0367352338483754	GaLu96scf_15	981620	984977	+	2517	-	-	-	-	-	-	-
GL27284-G	33.0837480682121	109.37825734219	3.3061023532362	0.00374429229475366	GaLu96scf_16	73478	75190	+	1713	GO:0005515	-	-	ref|XP_002471241.1|	predicted protein [Postia placenta Mad-698-R] gb|EED83521.1| predicted protein [Postia placenta Mad-698-R]	-	-
GL27298-G	252.732014680809	553.442446001991	2.18983909379652	0.0454096186132897	GaLu96scf_16	357971	359529	-	1374	-	-	-	ref|XP_001886980.1|	predicted protein [Laccaria bicolor S238N-H82] gb|EDR02303.1| predicted protein [Laccaria bicolor S238N-H82]	-	-
GL27357-G	72.9137520485871	249.56486250314	3.42274064207859	0.029186612787455	GaLu96scf_17	646608	647723	-	1116	-	-	-	-	-	-	-
GL27396-G	322.12465485604	695.470800734664	2.15901139590037	0.0355010607894314	GaLu96scf_18	340623	343413	+	2322	GO:0005507;GO:0008131;GO:0048038;GO:0009308;GO:0055114	K00276	SPAC2E1P3.04	ref|XP_003038662.1|	hypothetical protein SCHCODRAFT_255523 [Schizophyllum commune H4-8] gb|EFJ03760.1| hypothetical protein SCHCODRAFT_255523 [Schizophyllum commune H4-8]	sp|Q9P7F2|AMOH2_SCHPO	Putative primary amine oxidase 2 OS=Schizosaccharomyces pombe (strain ATCC 38366 / 972) GN=SPAC2E1P3.04 PE=2 SV=1
GL27415-G	32.4571411498657	103.980653424858	3.20362945537144	0.00400687093761485	GaLu96scf_18	606250	607260	+	1011	-	-	-	ref|XP_001834434.1|	rhodanese domain-containing protein [Coprinopsis cinerea okayama7#130] gb|EAU87411.1| rhodanese domain-containing protein [Coprinopsis cinerea okayama7#130]	-	-
GL27445-G	320.941137611235	1077.82599723225	3.35832921031723	0.00184607480821567	GaLu96scf_19	180485	181618	+	1008	-	-	-	-	-	-	-
GL27487-G	31.3122680264176	885.820429682797	28.2898839820688	2.17932770131108e-14	GaLu96scf_2	78940	80832	+	1443	-	-	-	-	-	-	-
GL27490-G	3.06467098156048	115.879658374524	37.8114515625818	2.41959321331559e-12	GaLu96scf_2	78428	78802	+	375	-	-	-	-	-	-	-
GL27497-G	4.67665293530501	15.056897489452	3.21958838890618	0.0453546186475807	GaLu96scf_2	125145	126149	-	789	-	-	-	-	-	-	-
GL27502-G	585.492575814984	2972.50447748434	5.07692940998736	0.00405485043281067	GaLu96scf_2	96048	97757	+	1122	-	-	-	-	-	-	-
GL27591-G	18.0301295883746	52.2510874197763	2.89798734743795	0.0235615583828312	GaLu96scf_2	2260652	2261764	-	1056	-	-	-	ref|XP_002474716.1|	predicted protein [Postia placenta Mad-698-R] gb|EED80094.1| predicted protein [Postia placenta Mad-698-R]	-	-
GL27600-G	408.307954682961	892.11434146827	2.18490561165033	0.0335257877852379	GaLu96scf_2	384911	386263	+	1353	-	-	-	ref|XP_002474074.1|	predicted protein [Postia placenta Mad-698-R] gb|EED80744.1| predicted protein [Postia placenta Mad-698-R]	-	-
GL27608-G	15.0321554993099	51.4938844044595	3.4255822065454	0.00694427542622144	GaLu96scf_2	447350	447718	-	369	-	-	-	-	-	-	-
GL27609-G	41.6265370939161	97.4346604569516	2.34068618864749	0.022834315089953	GaLu96scf_2	468332	469413	+	621	-	-	-	-	-	-	-
GL27612-G	5.19343183797914	25.0403960426469	4.82155091735844	0.00378296709143839	GaLu96scf_2	471999	472363	+	255	-	-	-	-	-	-	-
GL27618-G	23.1654805249778	70.3615072615032	3.03734287685667	0.0118640369616677	GaLu96scf_2	554364	555464	+	1101	-	-	7290331	ref|YP_001864889.1|	WD-40 repeat-containing protein [Nostoc punctiforme PCC 73102] gb|ACC79946.1| WD-40 repeat protein [Nostoc punctiforme PCC 73102]	sp|Q00808|HETE1_PODAN	Vegetative incompatibility protein HET-E-1 OS=Podospora anserina (strain S / DSM 980 / FGSC 10383) GN=HET-E1 PE=4 SV=1
GL27619-G	10.8541776683761	33.1670448686394	3.05569393481298	0.025533646454956	GaLu96scf_2	553150	554304	+	1071	-	-	-	-	-	-	-
GL27626-G	16.1624891688012	40.3265702163314	2.49507175504716	0.0460133278106611	GaLu96scf_2	653556	655618	-	1872	-	-	-	-	-	-	-
GL27658-G	42.472184557243	105.830415915428	2.49175824174508	0.0310769669424643	GaLu96scf_20	286444	288118	+	1407	-	-	-	ref|XP_002475286.1|	predicted protein [Postia placenta Mad-698-R] gb|EED79496.1| predicted protein [Postia placenta Mad-698-R]	-	-
GL27676-G	9.07072245323719	26.1349139899531	2.88123841564858	0.0331122380687658	GaLu96scf_20	426853	427924	+	381	-	-	-	-	-	-	-
GL27739-G	194.643045262618	794.400862353412	4.08132158681336	0.000352520187577946	GaLu96scf_21	314612	315993	-	942	GO:0003824;GO:0005488;GO:0008152	-	-	ref|XP_002477062.1|	predicted protein [Postia placenta Mad-698-R] gb|EED77736.1| predicted protein [Postia placenta Mad-698-R]	-	-
GL27753-G	67.1007137332833	161.927927749694	2.41320723343327	0.0232730773581162	GaLu96scf_21	525344	525751	-	408	-	-	-	-	-	-	-
GL27796-G	434.527925981501	936.48459547239	2.15517700814529	0.0432727219739197	GaLu96scf_22	358439	361372	-	2934	GO:0016020;GO:0016021;GO:0003824;GO:0004008;GO:0005524;GO:0015662;GO:0016820;GO:0046872;GO:0046873;GO:0006754;GO:0006825;GO:0008152;GO:0030001	-	YBR295w	ref|XP_002556830.1|	Pc06g02280 [Penicillium chrysogenum Wisconsin 54-1255] emb|CAP79221.1| Pc06g02280 [Penicillium chrysogenum Wisconsin 54-1255]	sp|P38360|ATU1_YEAST	Probable copper-transporting ATPase OS=Saccharomyces cerevisiae (strain ATCC 204508 / S288c) GN=PCA1 PE=2 SV=1
GL27820-G	560.530075098297	1472.02442932894	2.62612925643785	0.0125323739368364	GaLu96scf_23	14726	16347	+	1350	GO:0005737;GO:0000166;GO:0004812;GO:0004831;GO:0005524;GO:0006412;GO:0006418;GO:0006437	K01866	7294108_1	ref|XP_001884796.1|	predicted protein [Laccaria bicolor S238N-H82] gb|EDR04624.1| predicted protein [Laccaria bicolor S238N-H82]	sp|Q6DIJ1|SYYC_XENTR	Tyrosyl-tRNA synthetase, cytoplasmic OS=Xenopus tropicalis GN=yars PE=2 SV=1
GL27860-G	36.8814948015665	133.445011173663	3.61821048446211	0.00166196146846144	GaLu96scf_23	627426	629238	-	1668	-	-	-	-	-	-	-
GL27916-G	4.47738290630327	17.7368804395243	3.96143926277878	0.0331628123764619	GaLu96scf_24	628894	629758	-	789	-	-	-	-	-	-	-
GL27921-G	30.6726089565419	85.8441292469134	2.79872277472518	0.0139054203325764	GaLu96scf_25	82730	84268	-	1539	-	-	-	-	-	-	-
GL27989-G	57.8447992131804	138.571483327334	2.3955737631078	0.0255370755361363	GaLu96scf_26	387937	390708	+	2229	GO:0000036;GO:0003824;GO:0005488;GO:0008152	-	SPAP7G5.04c	ref|XP_001888364.1|	predicted protein [Laccaria bicolor S238N-H82] gb|EDR00969.1| predicted protein [Laccaria bicolor S238N-H82]	sp|Q70LM4|LGRD_BREPA	Linear gramicidin synthase subunit D OS=Brevibacillus parabrevis GN=lgrD PE=1 SV=1
GL27990-G	44.2306124475082	102.695820119676	2.32182677193433	0.0278690624591072	GaLu96scf_26	369263	370685	+	1059	GO:0003824;GO:0008152	-	-	ref|XP_001888364.1|	predicted protein [Laccaria bicolor S238N-H82] gb|EDR00969.1| predicted protein [Laccaria bicolor S238N-H82]	-	-
GL28083-G	39.9775268950804	99.0739534825429	2.47824118141572	0.0289244953274984	GaLu96scf_28	344785	346931	+	1215	-	-	Hs4557239	ref|XP_001835626.2|	carotenoid ester lipase [Coprinopsis cinerea okayama7#130] gb|EAU86197.2| carotenoid ester lipase [Coprinopsis cinerea okayama7#130]	sp|P32948|LIP4_CANRU	Lipase 4 OS=Candida rugosa GN=LIP4 PE=3 SV=1
GL28180-G	56.6656672873748	363.712446078066	6.41856812933185	0.000142353299945803	GaLu96scf_3	1742658	1744163	-	1506	-	-	-	-	-	-	-
GL28190-G	67.2915217657087	147.787405770441	2.19622623909439	0.0394781235319013	GaLu96scf_3	1819143	1821171	-	1797	-	-	-	ref|XP_002469054.1|	predicted protein [Postia placenta Mad-698-R] gb|EED85759.1| predicted protein [Postia placenta Mad-698-R]	-	-
GL28208-G	97.5073557683278	255.406735576106	2.61935864800742	0.0159888922171959	GaLu96scf_3	509845	511777	+	1426	GO:0016614;GO:0050660;GO:0006066	-	Hs18556423	ref|XP_002475146.1|	aryl-alcohol oxidase-like protein [Postia placenta Mad-698-R] gb|EED79660.1| aryl-alcohol oxidase-like protein [Postia placenta Mad-698-R]	sp|Q8BJ64|CHDH_MOUSE	Choline dehydrogenase, mitochondrial OS=Mus musculus GN=Chdh PE=1 SV=1
GL28218-G	1839.99143629613	4750.31377010701	2.58170428209672	0.0124872378306294	GaLu96scf_3	752119	755280	+	2304	GO:0004222;GO:0006508	K13726	Hs4507491	ref|XP_001835672.1|	metallopeptidase MepB [Coprinopsis cinerea okayama7#130] gb|EAU86243.1| metallopeptidase MepB [Coprinopsis cinerea okayama7#130]	sp|Q8C1A5|THOP1_MOUSE	Thimet oligopeptidase OS=Mus musculus GN=Thop1 PE=1 SV=1
GL28232-G	4364.71687326503	19729.9908276363	4.52033692001589	0.00731439456933283	GaLu96scf_3	974314	976834	+	1955	-	-	-	ref|XP_002474554.1|	predicted protein [Postia placenta Mad-698-R] gb|EED80245.1| predicted protein [Postia placenta Mad-698-R]	-	-
GL28246-G	1.88130805746676	11.2318544273875	5.97023670993659	0.0318945881517065	GaLu96scf_30	16149	16559	+	411	-	-	-	-	-	-	-
GL28259-G	58.3289348635949	168.695374861553	2.8921387859397	0.00731950271456893	GaLu96scf_30	169406	169773	+	339	-	-	-	ref|XP_001873427.1|	predicted protein [Laccaria bicolor S238N-H82] gb|EDR15219.1| predicted protein [Laccaria bicolor S238N-H82]	-	-
GL28293-G	30.6940719370696	75.5272603614307	2.46064648953323	0.047555419353295	GaLu96scf_31	261741	262562	-	718	-	-	-	ref|XP_002475345.1|	predicted protein [Postia placenta Mad-698-R] gb|EED79463.1| predicted protein [Postia placenta Mad-698-R]	-	-
GL28317-G	78.2098832135463	273.327361406356	3.4947931153414	0.00117472378419543	GaLu96scf_32	147206	148111	-	765	-	-	-	ref|XP_001890273.1|	predicted protein [Laccaria bicolor S238N-H82] gb|EDQ99071.1| predicted protein [Laccaria bicolor S238N-H82]	-	-
GL28335-G	177.376070397685	418.04667649706	2.3568380760707	0.0377668376129702	GaLu96scf_33	34974	36820	-	1575	GO:0005737;GO:0008276;GO:0006479	K11436	SPBC8D2.10c	ref|XP_003033676.1|	hypothetical protein SCHCODRAFT_53336 [Schizophyllum commune H4-8] gb|EFI98773.1| hypothetical protein SCHCODRAFT_53336 [Schizophyllum commune H4-8]	sp|O13648|ANM3_SCHPO	Ribosomal protein arginine N-methytransferase rmt3 OS=Schizosaccharomyces pombe (strain ATCC 38366 / 972) GN=rmt3 PE=1 SV=3
GL28425-G	1127.21905847196	2366.13180369408	2.0990878267278	0.0441766968579997	GaLu96scf_37	104846	106625	+	1623	-	-	-	ref|XP_001875723.1|	predicted protein [Laccaria bicolor S238N-H82] gb|EDR13225.1| predicted protein [Laccaria bicolor S238N-H82]	-	-
GL28434-G	149.268764917517	527.049384730718	3.53087523047407	0.0021534109972014	GaLu96scf_37	202456	203868	-	1413	-	-	-	ref|XP_002469140.1|	predicted protein [Postia placenta Mad-698-R] gb|EED85652.1| predicted protein [Postia placenta Mad-698-R]	-	-
GL28557-G	361.131961329875	822.616568186804	2.27788358902797	0.0368079206974326	GaLu96scf_4	531818	534286	-	1827	GO:0004066;GO:0006529	K01953	SPBC119.10	ref|XP_001875360.1|	asparagine synthase [Laccaria bicolor S238N-H82] gb|EDR14801.1| asparagine synthase [Laccaria bicolor S238N-H82]	sp|P78753|ASNS_SCHPO	Probable asparagine synthetase [glutamine-hydrolyzing] OS=Schizosaccharomyces pombe (strain ATCC 38366 / 972) GN=SPBC119.10 PE=1 SV=3
GL28599-G	43.8325338813255	148.60629835239	3.39031959125918	0.00198491583263739	GaLu96scf_41	180302	181865	-	420	-	-	-	-	-	-	-
GL28626-G	41.2938732799229	157.042199302101	3.80303872774403	0.000598632764209863	GaLu96scf_43	56438	61206	-	3949	GO:0003824;GO:0005524;GO:0009374;GO:0016874;GO:0008152	-	YBR208c_2	ref|XP_002477860.1|	urea amidolyase, putative [Talaromyces stipitatus ATCC 10500] gb|EED20897.1| urea amidolyase, putative [Talaromyces stipitatus ATCC 10500]	sp|P38095|LAMA_EMENI	Putative urea carboxylase OS=Emericella nidulans GN=lamA PE=2 SV=2
GL28655-G	8.02370217211697	24.442002821869	3.04622508382813	0.0480228805005949	GaLu96scf_45	94323	94934	-	612	-	-	-	gb|EFP88191.1|	hypothetical protein PGTG_14275 [Puccinia graminis f. sp. tritici CRL 75-36-700-3]	-	-
GL28666-G	49.8335337062286	111.04919507541	2.22840298121444	0.0490953278439217	GaLu96scf_45	141645	144142	-	1848	GO:0004252;GO:0008236;GO:0006508	-	Hs5729770	ref|XP_002468927.1|	hypothetical protein POSPLDRAFT_100262 [Postia placenta Mad-698-R] gb|EED85860.1| hypothetical protein POSPLDRAFT_100262 [Postia placenta Mad-698-R]	sp|C5FHK0|SED1_ARTOC	Tripeptidyl-peptidase SED1 OS=Arthroderma otae (strain CBS 113480) GN=SED1 PE=3 SV=1
GL28696-G	20.5830733140346	85.7130902963418	4.16425132382434	0.000966387306705604	GaLu96scf_5	69363	70270	+	621	-	-	-	ref|YP_001107235.1|	carboxymuconolactone decarboxylase [Saccharopolyspora erythraea NRRL 2338] ref|ZP_06566920.1| carboxymuconolactone decarboxylase [Saccharopolyspora erythraea NRRL 2338] emb|CAM04310.1| carboxymuconolactone decarboxylase [Saccharopolyspora erythraea NRRL 2338]	-	-
GL28719-G	59.6501277330896	1161.61316346577	19.4737749542385	0.00258140087397169	GaLu96scf_5	1388567	1390781	+	534	-	-	-	-	-	-	-
GL28733-G	401.637600902096	2606.0150099751	6.48847369898107	1.18417015106863e-06	GaLu96scf_5	1543234	1544904	+	1036	-	-	-	ref|XP_002471963.1|	predicted protein [Postia placenta Mad-698-R] gb|EED82867.1| predicted protein [Postia placenta Mad-698-R]	-	-
GL28773-G	9.82546634768011	27.5617985802763	2.80513897305077	0.0499422587747749	GaLu96scf_50	72319	73971	+	990	-	-	-	ref|XP_001839332.2|	hypothetical protein CC1G_08199 [Coprinopsis cinerea okayama7#130] gb|EAU82448.2| hypothetical protein CC1G_08199 [Coprinopsis cinerea okayama7#130]	-	-
GL28843-G	34.2235695448865	97.1142373526064	2.83764197142658	0.0149569863043127	GaLu96scf_7	139440	139911	+	414	-	-	-	ref|XP_003031645.1|	hypothetical protein SCHCODRAFT_234694 [Schizophyllum commune H4-8] gb|EFI96742.1| hypothetical protein SCHCODRAFT_234694 [Schizophyllum commune H4-8]	-	-
GL28879-G	0.604938775697464	7.36693833662774	12.1779899596187	0.020079787604176	GaLu96scf_7	1340905	1341287	-	366	-	-	-	-	-	-	-
GL28914-G	102.63768080503	213.455123369532	2.07969550456825	0.0482996524088227	GaLu96scf_7	259547	259936	-	375	-	-	-	ref|XP_001882437.1|	predicted protein [Laccaria bicolor S238N-H82] gb|EDR07064.1| predicted protein [Laccaria bicolor S238N-H82]	-	-
GL29037-G	86.3712613365208	490.4044832863	5.67786640715572	0.0131143511829633	GaLu96scf_8	684126	684656	-	531	-	-	-	ref|XP_002468713.1|	predicted protein [Postia placenta Mad-698-R] gb|EED85936.1| predicted protein [Postia placenta Mad-698-R]	-	-
GL29041-G	154.062938710331	400.694531768174	2.60084959512268	0.0114645889435598	GaLu96scf_8	657436	659660	-	1992	-	-	-	ref|XP_002474476.1|	predicted protein [Postia placenta Mad-698-R] gb|EED80342.1| predicted protein [Postia placenta Mad-698-R]	-	-
GL29044-G	28.5752092120767	907.332253172067	31.7524273029155	0.00381474757654767	GaLu96scf_8	703037	703814	-	624	-	-	YHR177w	ref|XP_001836550.2|	hypothetical protein CC1G_10044 [Coprinopsis cinerea okayama7#130] gb|EAU85258.2| hypothetical protein CC1G_10044 [Coprinopsis cinerea okayama7#130]	sp|P38867|YHX7_YEAST	Uncharacterized protein YHR177W OS=Saccharomyces cerevisiae (strain ATCC 204508 / S288c) GN=YHR177W PE=1 SV=2
GL29183-G	22.9544404847529	52.8771807484818	2.30357088353361	0.044106656003792	GaLu96scf_9	1452226	1453869	-	394	GO:0004497;GO:0005506;GO:0009055;GO:0020037	-	-	ref|XP_001886288.1|	CYP63 cytochrome P450 monooxygenase-like protein [Laccaria bicolor S238N-H82] gb|EDR03147.1| CYP63 cytochrome P450 monooxygenase-like protein [Laccaria bicolor S238N-H82]	-	-
GL29202-G	144.882926813335	375.921867814565	2.59465953706815	0.0134279991203115	GaLu96scf_9	534253	534864	-	597	-	-	YBR137w	ref|XP_003043049.1|	hypothetical protein NECHADRAFT_97071 [Nectria haematococca mpVI 77-13-4] gb|EEU37336.1| hypothetical protein NECHADRAFT_97071 [Nectria haematococca mpVI 77-13-4]	sp|P38276|YBY7_YEAST	UPF0303 protein YBR137W OS=Saccharomyces cerevisiae (strain ATCC 204508 / S288c) GN=YBR137W PE=1 SV=3
GL29240-G	36.3428683409949	217.264133322885	5.9781779270793	2.18196674180143e-05	GaLu96scf_36	254861	257449	+	1557	GO:0004185;GO:0006508	K01288	YBR139w	ref|XP_003030595.1|	hypothetical protein SCHCODRAFT_77687 [Schizophyllum commune H4-8] gb|EFI95692.1| hypothetical protein SCHCODRAFT_77687 [Schizophyllum commune H4-8]	sp|P52718|PEPF_ASPNG	Serine-type carboxypeptidase F OS=Aspergillus niger GN=pepF PE=1 SV=3
GL29259-G	3.74935880128291	17.6745752117734	4.71402609046797	0.028057263349289	GaLu96scf_36	110979	112377	+	1008	GO:0016491	-	At3g49620	ref|XP_002475034.1|	predicted protein [Postia placenta Mad-698-R] gb|EED79779.1| predicted protein [Postia placenta Mad-698-R]	sp|A6BM06|ACCO1_DICMU	1-aminocyclopropane-1-carboxylate oxidase OS=Dictyostelium mucoroides GN=aco PE=3 SV=1
GL29262-G	1850.15758992933	4026.26845512451	2.17617595227566	0.0462411437258521	GaLu96scf_36	241991	244798	-	1851	GO:0004185;GO:0006508	-	SPAC1296.03c	ref|XP_003030595.1|	hypothetical protein SCHCODRAFT_77687 [Schizophyllum commune H4-8] gb|EFI95692.1| hypothetical protein SCHCODRAFT_77687 [Schizophyllum commune H4-8]	sp|P52718|PEPF_ASPNG	Serine-type carboxypeptidase F OS=Aspergillus niger GN=pepF PE=1 SV=3
GL29275-G	94.1192781971308	258.737932003594	2.74904288430339	0.00783930192581323	GaLu96scf_36	118422	119610	+	1032	GO:0004672;GO:0004674;GO:0005524;GO:0006468	-	-	ref|XP_002475010.1|	predicted protein [Postia placenta Mad-698-R] gb|EED79803.1| predicted protein [Postia placenta Mad-698-R]	-	-
GL29278-G	162.438280310807	1514.70008385734	9.32477295966894	1.13212388719857e-08	GaLu96scf_36	264959	267824	-	2629	-	-	-	-	-	-	-
GL29304-G	2.98976842218775	16.8118414227476	5.62312495442226	0.00533624755529983	GaLu96scf_1	6045	7655	-	1104	-	-	-	-	-	-	-
GL29355-G	743.48209112739	1766.68332500663	2.37622848766632	0.0302889020106775	GaLu96scf_1	1560077	1561682	+	1137	GO:0003824;GO:0004076;GO:0051536;GO:0008152;GO:0009102;GO:0051186	K01012	SPCC320.01c	ref|XP_001873632.1|	biotin synthase, BioB [Laccaria bicolor S238N-H82] gb|EDR15424.1| biotin synthase, BioB [Laccaria bicolor S238N-H82]	sp|O59778|BIOB_SCHPO	Biotin synthase OS=Schizosaccharomyces pombe (strain ATCC 38366 / 972) GN=bio2 PE=1 SV=1
GL29370-G	86.0065185890542	315.222259990866	3.66509731078667	0.00140795217408149	GaLu96scf_1	1817059	1818226	-	1067	GO:0004644;GO:0008168;GO:0016742;GO:0006189;GO:0009058	K00601	SPCC24E4.01	ref|XP_002475671.1|	predicted protein [Postia placenta Mad-698-R] gb|EED79140.1| predicted protein [Postia placenta Mad-698-R]	sp|Q54I60|PUR3_DICDI	Phosphoribosylglycinamide formyltransferase OS=Dictyostelium discoideum GN=purN PE=3 SV=1
GL29403-G	377.315990393655	848.499311622834	2.24877644527493	0.022299108773866	GaLu96scf_1	2348284	2351457	-	2229	-	-	-	-	-	-	-
GL29433-G	865.055397628543	2311.17022796841	2.67170199076757	0.0426709217806632	GaLu96scf_1	2818386	2820986	+	2601	-	-	-	ref|XP_002475441.1|	predicted protein [Postia placenta Mad-698-R] gb|EED79367.1| predicted protein [Postia placenta Mad-698-R]	-	-
GL29437-G	88.8231470321716	445.640798028291	5.0171696558655	4.10557491271986e-05	GaLu96scf_1	2950848	2951330	-	258	-	K12624	Hs6912488	ref|XP_003038548.1|	hypothetical protein SCHCODRAFT_13369 [Schizophyllum commune H4-8] gb|EFJ03646.1| hypothetical protein SCHCODRAFT_13369 [Schizophyllum commune H4-8]	sp|Q5R628|LSM5_PONAB	U6 snRNA-associated Sm-like protein LSm5 OS=Pongo abelii GN=LSM5 PE=3 SV=3
GL29447-G	53.0355731413693	121.086654969677	2.28312145598792	0.043637789296604	GaLu96scf_1	314408	316051	+	1644	-	-	-	-	-	-	-
GL29455-G	118.356549998403	286.296105604068	2.41892912228289	0.024943877702421	GaLu96scf_1	3148512	3150668	+	2043	-	-	-	ref|XP_003035878.1|	hypothetical protein SCHCODRAFT_105419 [Schizophyllum commune H4-8] gb|EFJ00976.1| hypothetical protein SCHCODRAFT_105419 [Schizophyllum commune H4-8]	-	-
GL29457-G	375.517534232738	788.946081394252	2.10095670500776	0.0426965019780301	GaLu96scf_1	3170365	3172533	+	1184	-	-	YDL237w	ref|XP_363166.1|	hypothetical protein MGG_08750 [Magnaporthe oryzae 70-15] gb|EDJ94004.1| hypothetical protein MGG_08750 [Magnaporthe grisea 70-15]	sp|Q75E59|AIM6_ASHGO	Altered inheritance of mitochondria protein 6 OS=Ashbya gossypii (strain ATCC 10895 / CBS 109.51 / FGSC 9923 / NRRL Y-1056) GN=AIM6 PE=3 SV=1
GL29489-G	88.1245352448565	253.35915480728	2.87501266365053	0.00653026083925256	GaLu96scf_1	3630262	3631680	-	1419	-	-	-	-	-	-	-
GL29510-G	784.656542811751	5888.98761323799	7.50517875264928	0.00181358182473818	GaLu96scf_1	3960314	3962431	-	1548	GO:0004497;GO:0005506;GO:0009055;GO:0020037	-	Hs4503235	dbj|BAB59027.1|	cytochrome P450 [Trametes versicolor]	sp|O94142|KO1_GIBFU	Ent-kaurene oxidase OS=Gibberella fujikuroi GN=CYP503A1 PE=1 SV=1
GL29529-G	132.978651758186	282.970086847648	2.12793619958047	0.0431070706726407	GaLu96scf_1	4162826	4163733	-	796	-	-	-	-	-	-	-
GL29544-G	187.604333548529	396.673150633951	2.11441358059749	0.042386826667978	GaLu96scf_1	4205602	4207776	+	2115	GO:0003824;GO:0004553;GO:0004563;GO:0043169;GO:0005975	K12373	7303444	ref|XP_002471079.1|	hypothetical protein POSPLDRAFT_135046 [Postia placenta Mad-698-R] gb|EED83736.1| hypothetical protein POSPLDRAFT_135046 [Postia placenta Mad-698-R]	sp|P43077|HEX1_CANAL	Beta-hexosaminidase OS=Candida albicans GN=HEX1 PE=1 SV=1
GL29554-G	638.275106264882	1401.93630834437	2.19644522335886	0.0467703916567819	GaLu96scf_1	4391520	4396261	+	3057	GO:0005488;GO:0008565;GO:0006886	K20224	Hs21361659	ref|XP_003036995.1|	hypothetical protein SCHCODRAFT_72612 [Schizophyllum commune H4-8] gb|EFJ02093.1| hypothetical protein SCHCODRAFT_72612 [Schizophyllum commune H4-8]	sp|Q91YE6|IPO9_MOUSE	Importin-9 OS=Mus musculus GN=Ipo9 PE=1 SV=3
GL29573-G	306.309830286483	1312.52075101565	4.28494491929327	0.00030592687442325	GaLu96scf_1	4532326	4534362	-	1332	-	-	-	-	-	-	-
GL29586-G	4.62341851858125	16.5979763600623	3.58997920983273	0.0395234893438146	GaLu96scf_1	4616416	4617724	-	1158	-	-	-	-	-	-	-
GL29589-G	62.9620463514807	142.235142461688	2.25906162051455	0.042134389182396	GaLu96scf_1	4703377	4705595	-	1560	GO:0016020;GO:0016021;GO:0005215;GO:0022891;GO:0006810;GO:0055085	K08139	YLR081w	ref|XP_001838329.1|	sugar transporter [Coprinopsis cinerea okayama7#130] gb|EAU83517.1| sugar transporter [Coprinopsis cinerea okayama7#130]	sp|P53387|KHT2_KLULC	Hexose transporter 2 OS=Kluyveromyces lactis GN=KHT2 PE=3 SV=1
GL29596-G	66.9710382871813	223.703072230542	3.3402957151608	0.00290879203609829	GaLu96scf_1	4713786	4715268	+	1152	-	-	-	-	-	-	-
GL29598-G	46.8793062267045	231.221819285964	4.9322790351844	7.30401890843353e-05	GaLu96scf_1	4721620	4722633	-	1014	-	-	-	-	-	-	-
GL29631-G	715.435200085858	2023.20311792583	2.82793342804915	0.00884977633141699	GaLu96scf_1	873617	875303	-	1377	GO:0004055;GO:0005524;GO:0006526	K01940	SPBC428.05c	ref|XP_003032704.1|	argininosuccinate synthetase [Schizophyllum commune H4-8] gb|EFI97801.1| argininosuccinate synthetase [Schizophyllum commune H4-8]	sp|O94354|ASSY_SCHPO	Argininosuccinate synthase OS=Schizosaccharomyces pombe (strain ATCC 38366 / 972) GN=SPBC428.05c PE=2 SV=1
GL29652-G	12.5494730104918	39.0100255443972	3.10849909886921	0.0257681470226222	GaLu96scf_1	1195006	1195643	+	270	-	-	-	-	-	-	-
GL29661-G	59.8525517821948	198.023721792134	3.30852596749339	0.0035308072767369	GaLu96scf_1	1371808	1373706	-	1776	-	-	-	ref|XP_002390238.1|	hypothetical protein MPER_10515 [Moniliophthora perniciosa FA553] gb|EEB91168.1| hypothetical protein MPER_10515 [Moniliophthora perniciosa FA553]	-	-
GL29669-G	167.074289489097	718.43411782369	4.30008782333067	9.02282517730302e-05	GaLu96scf_1	1556038	1557069	+	1032	-	-	-	ref|XP_001828416.1|	hypothetical protein CC1G_04387 [Coprinopsis cinerea okayama7#130] gb|EAU93408.1| hypothetical protein CC1G_04387 [Coprinopsis cinerea okayama7#130]	-	-
GL29682-G	403.698690880441	1209.37595010448	2.9957390931016	0.00610864851880189	GaLu96scf_1	1778460	1779909	+	1179	GO:0004175;GO:0004222;GO:0008270;GO:0006508	K01409	SPBC16D10.03	ref|XP_001828828.2|	O-sialoglycoprotein endopeptidase [Coprinopsis cinerea okayama7#130] gb|EAU92835.2| O-sialoglycoprotein endopeptidase [Coprinopsis cinerea okayama7#130]	sp|P0CQ14|KAE1_CRYNJ	Probable tRNA threonylcarbamoyladenosine biosynthesis protein KAE1 OS=Cryptococcus neoformans var. neoformans serotype D (strain JEC21) GN=KAE1 PE=3 SV=1
GL29700-G	600.034440800238	3231.65573049071	5.38578373298173	1.00691621762443e-05	GaLu96scf_1	2106403	2108704	+	2014	GO:0016884	K01426	SPCC550.07	ref|XP_001885198.1|	predicted protein [Laccaria bicolor S238N-H82] gb|EDR04307.1| predicted protein [Laccaria bicolor S238N-H82]	sp|Q12559|AMDS_ASPOR	Acetamidase OS=Aspergillus oryzae (strain ATCC 42149 / RIB 40) GN=amdS PE=3 SV=2
GL29734-G	1429.1912337555	5978.51087194393	4.18314269689028	0.0157000149355874	GaLu96scf_1	2828705	2832557	+	3498	-	-	-	ref|XP_001873364.1|	predicted protein [Laccaria bicolor S238N-H82] gb|EDR15156.1| predicted protein [Laccaria bicolor S238N-H82]	-	-
GL29750-G	11.7149800720239	34.8094374507175	2.97136121757857	0.0405498369289219	GaLu96scf_1	3485313	3486751	-	1065	-	-	-	-	-	-	-
GL29759-G	91.7962220440331	214.608201922258	2.33787619080134	0.0393042086882727	GaLu96scf_1	3632076	3634489	-	2298	GO:0000922;GO:0005815;GO:0000226	-	At3g53760	ref|XP_002474301.1|	predicted protein [Postia placenta Mad-698-R] gb|EED80477.1| predicted protein [Postia placenta Mad-698-R]	sp|Q9SC88|GCP4_MEDTR	Gamma-tubulin complex component 4 homolog OS=Medicago truncatula GN=85P PE=2 SV=1
GL29805-G	142.233437966884	4781.02621162114	33.6139397314877	0.0027432231160675	GaLu96scf_1	503761	504477	+	465	-	-	-	ref|XP_001840917.1|	hypothetical protein CC1G_03146 [Coprinopsis cinerea okayama7#130] gb|EAU80970.1| hypothetical protein CC1G_03146 [Coprinopsis cinerea okayama7#130]	sp|P81639|SPI_LENED	Serine protease inhibitor OS=Lentinula edodes PE=1 SV=1
GL29864-G	248.854083158481	1125.57003746828	4.52301213298343	7.15492945038236e-05	GaLu96scf_1	1338368	1341616	+	2929	GO:0055085	-	SPAC29B12.10c	ref|XP_001874246.1|	OPT oligopeptide transporter [Laccaria bicolor S238N-H82] gb|EDR16038.1| OPT oligopeptide transporter [Laccaria bicolor S238N-H82]	sp|O14031|OPT_SCHPO	Uncharacterized oligopeptide transporter C29B12.10c OS=Schizosaccharomyces pombe (strain ATCC 38366 / 972) GN=SPAC29B12.10c PE=1 SV=1
GL29869-G	21.767513216313	66.0256590780947	3.03322012128669	0.00504548135827453	GaLu96scf_1	1315155	1316712	-	945	GO:0016021;GO:0006950	-	YGR213c	ref|XP_001877138.1|	hypothetical RTA1-like protein [Laccaria bicolor S238N-H82] gb|EDR12874.1| hypothetical RTA1-like protein [Laccaria bicolor S238N-H82]	sp|P53047|RTA1_YEAST	Protein RTA1 OS=Saccharomyces cerevisiae (strain ATCC 204508 / S288c) GN=RTA1 PE=1 SV=1
GL29875-G	317.319531208679	802.504791092961	2.52901164966493	0.0189713455925174	GaLu96scf_1	1473496	1474611	+	903	-	-	-	ref|XP_001828438.2|	hypothetical protein CC1G_04409 [Coprinopsis cinerea okayama7#130] gb|EAU93430.2| hypothetical protein CC1G_04409 [Coprinopsis cinerea okayama7#130]	-	-
GL29928-G	117.990242868417	262.128816445218	2.22161434770115	0.0427147896481819	GaLu96scf_1	1942582	1943550	+	785	-	-	-	ref|XP_002476370.1|	predicted protein [Postia placenta Mad-698-R] gb|EED78422.1| predicted protein [Postia placenta Mad-698-R]	-	-
GL29930-G	1227.20884073069	3676.97403662773	2.99620888848748	0.00476317186244908	GaLu96scf_1	222103	224831	+	1825	GO:0004499;GO:0050660;GO:0050661;GO:0055114	-	At1g04610	ref|XP_003030218.1|	hypothetical protein SCHCODRAFT_257768 [Schizophyllum commune H4-8] gb|EFI95315.1| hypothetical protein SCHCODRAFT_257768 [Schizophyllum commune H4-8]	sp|O23024|YUC3_ARATH	Flavin-containing monooxygenase YUCCA3 OS=Arabidopsis thaliana GN=YUC3 PE=2 SV=1
GL29931-G	31.8126355953377	106.059167176346	3.33386923753934	0.00312082937322929	GaLu96scf_1	226790	228589	+	1497	-	-	-	ref|XP_001885910.1|	predicted protein [Laccaria bicolor S238N-H82] gb|EDR03454.1| predicted protein [Laccaria bicolor S238N-H82]	-	-
GL29952-G	297.467789848669	1372.01458925481	4.61231311784309	0.0028917252296275	GaLu96scf_1	2171566	2172676	-	1041	-	-	-	sp|Q01200|PRIA_LENED	RecName: Full=Protein priA; Flags: Precursor emb|CAA43289.1| priA [Lentinula edodes]	sp|Q01200|PRIA_LENED	Protein priA OS=Lentinula edodes GN=priA PE=2 SV=1
GL29958-G	1026.45830057104	2813.01409014322	2.74050498551989	0.00850811755624588	GaLu96scf_1	2278935	2279957	+	849	-	-	-	-	-	-	-
GL29979-G	25.3609382738921	113.607753287354	4.47963525877542	0.000252155833163991	GaLu96scf_1	2466118	2468368	+	1653	GO:0005743;GO:0016020;GO:0005215;GO:0005488;GO:0006810;GO:0055085	K15109	CE05519	ref|XP_001873768.1|	predicted protein [Laccaria bicolor S238N-H82] gb|EDR15560.1| predicted protein [Laccaria bicolor S238N-H82]	sp|Q54W11|MCFL_DICDI	Mitochondrial substrate carrier family protein L OS=Dictyostelium discoideum GN=mcfL PE=3 SV=1
GL29991-G	276.439789163837	679.8407049861	2.45927225976569	0.0227366489982577	GaLu96scf_1	2500000	2502137	-	1652	GO:0008080;GO:0008152	-	-	ref|XP_002470500.1|	predicted protein [Postia placenta Mad-698-R] gb|EED84267.1| predicted protein [Postia placenta Mad-698-R]	-	-
GL29995-G	64.0004506414812	229.499408183956	3.58590300355179	0.00103853222808268	GaLu96scf_1	2668622	2669220	+	442	-	-	-	-	-	-	-
GL30039-G	79.6186204697002	197.462335502577	2.48010244761429	0.0302988591112126	GaLu96scf_1	3156834	3157523	-	576	-	-	-	-	-	-	-
GL30048-G	2404.45816405752	6445.66931559008	2.68071593506665	0.00568229011246564	GaLu96scf_1	3332062	3333675	+	823	-	-	-	ref|XP_003037512.1|	hypothetical protein SCHCODRAFT_73625 [Schizophyllum commune H4-8] gb|EFJ02610.1| hypothetical protein SCHCODRAFT_73625 [Schizophyllum commune H4-8]	-	-
GL30052-G	320.459386991826	1097.36396040586	3.42434643811465	0.00160331435313951	GaLu96scf_1	3436746	3437983	+	843	-	K19476	Hs22069058	ref|XP_001873453.1|	predicted protein [Laccaria bicolor S238N-H82] gb|EDR15245.1| predicted protein [Laccaria bicolor S238N-H82]	sp|Q9CX00|IST1_MOUSE	IST1 homolog OS=Mus musculus GN=Ist1 PE=2 SV=1
GL30053-G	367.625892537729	1126.9358056513	3.06544187590281	0.00378815981182912	GaLu96scf_1	3441349	3442998	+	1235	GO:0003676;GO:0008168;GO:0032259	-	-	ref|XP_001829320.2|	hypothetical protein CC1G_00499 [Coprinopsis cinerea okayama7#130] gb|EAU92280.2| hypothetical protein CC1G_00499 [Coprinopsis cinerea okayama7#130]	-	-
GL30064-G	325.003466790625	859.971063542612	2.64603658550088	0.0130048070818758	GaLu96scf_1	3557099	3558494	+	1155	GO:0016888	-	SPAC688.13	ref|XP_001829212.1|	TatD DNase family Scn1 [Coprinopsis cinerea okayama7#130] gb|EAU92538.1| TatD DNase family Scn1 [Coprinopsis cinerea okayama7#130]	sp|P41890|SCN1_SCHPO	Cut9-interacting protein scn1 OS=Schizosaccharomyces pombe (strain ATCC 38366 / 972) GN=scn1 PE=2 SV=2
GL30084-G	402.447143595782	1063.21187326749	2.64186711270432	0.049710041225566	GaLu96scf_1	3765772	3767865	-	1583	GO:0003824;GO:0003884;GO:0005488;GO:0016491;GO:0008152;GO:0055114	-	SPCC1450.07c	pdb|1C0K|A	Chain A, Crystal Structure Analysis Of D-Amino Acid Oxidase In Complex With L-Lactate pdb|1C0L|A Chain A, D-Amino Acid Oxidase: Structure Of Substrate Complexes At Very High Resolution Reveal The Chemical Reacttion Mechanism Of Flavin Dehydrogenation pdb|1C0P|A Chain A, D-Amino Acic Oxidase In Complex With D-Alanine And A Partially Occupied Biatomic Species pdb|1C0I|A Chain A, Crystal Structure O…	sp|P80324|OXDA_RHOTO	D-amino-acid oxidase OS=Rhodosporidium toruloides GN=DAO1 PE=1 SV=1
GL30092-G	41.2621018437267	106.873111469322	2.59010342890641	0.0210587162871865	GaLu96scf_1	3954577	3955218	+	508	-	-	-	ref|XP_001888294.1|	predicted protein [Laccaria bicolor S238N-H82] gb|EDR01075.1| predicted protein [Laccaria bicolor S238N-H82]	-	-
GL30094-G	2.94999648123595	14.0064029739587	4.74793887485943	0.0178926834470381	GaLu96scf_1	474780	476238	+	1209	-	-	-	-	-	-	-
GL30104-G	40.8659209042141	107.42575216833	2.62873684946746	0.0188655485053128	GaLu96scf_1	4050978	4051847	+	697	GO:0005786;GO:0048500;GO:0005515;GO:0008312;GO:0030942;GO:0006614;GO:0045900	K03104	At2g43640	ref|XP_001829572.1|	hypothetical protein CC1G_10102 [Coprinopsis cinerea okayama7#130] gb|EAU92216.1| hypothetical protein CC1G_10102 [Coprinopsis cinerea okayama7#130]	sp|O04421|SRP14_ARATH	Signal recognition particle 14 kDa protein OS=Arabidopsis thaliana GN=SRP14 PE=2 SV=2
GL30114-G	5673.18147243034	24767.2704064435	4.36567568423533	0.00013008979432842	GaLu96scf_1	4214193	4216476	-	1702	GO:0000015;GO:0000287;GO:0004634;GO:0006096	K01689	CE03684	ref|XP_001874138.1|	phosphopyruvate hydratase [Laccaria bicolor S238N-H82] gb|EDR15930.1| phosphopyruvate hydratase [Laccaria bicolor S238N-H82]	sp|P42894|ENO_NEOFR	Enolase OS=Neocallimastix frontalis PE=3 SV=1
GL30124-G	329.181880527032	761.997862046961	2.31482322425212	0.0175691635476505	GaLu96scf_1	4416050	4421595	+	4626	GO:0000166;GO:0005524;GO:0016887;GO:0017111	-	Hs14550412	ref|XP_002469600.1|	predicted protein [Postia placenta Mad-698-R] gb|EED85249.1| predicted protein [Postia placenta Mad-698-R]	sp|P41234|ABCA2_MOUSE	ATP-binding cassette sub-family A member 2 OS=Mus musculus GN=Abca2 PE=1 SV=4
GL30168-G	181.156226318303	457.539034496828	2.52565999963426	0.0117850416748009	GaLu96scf_1	885205	886041	+	614	-	K15152	-	ref|XP_001828334.1|	hypothetical protein CC1G_12064 [Coprinopsis cinerea okayama7#130] gb|EAU93470.1| hypothetical protein CC1G_12064 [Coprinopsis cinerea okayama7#130]	sp|Q7S8C2|MED21_NEUCR	Mediator of RNA polymerase II transcription subunit 21 OS=Neurospora crassa (strain ATCC 24698 / 74-OR23-1A / CBS 708.71 / DSM 1257 / FGSC 987) GN=srb-7 PE=3 SV=1
GL30169-G	231.121615013349	957.909118766117	4.14461070078101	0.000716220175316094	GaLu96scf_1	867783	870549	-	2146	GO:0005488;GO:0008237;GO:0008270;GO:0006508;GO:0019370	K01254	Hs4505029	ref|XP_003038404.1|	hypothetical protein SCHCODRAFT_255314 [Schizophyllum commune H4-8] gb|EFJ03502.1| hypothetical protein SCHCODRAFT_255314 [Schizophyllum commune H4-8]	sp|Q3SZH7|LKHA4_BOVIN	Leukotriene A-4 hydrolase OS=Bos taurus GN=LTA4H PE=2 SV=3
GL30177-G	50.1036804584362	137.340182003758	2.74111962927931	0.00976913503807639	GaLu96scf_1	130625	132674	-	1671	-	-	-	ref|XP_001885910.1|	predicted protein [Laccaria bicolor S238N-H82] gb|EDR03454.1| predicted protein [Laccaria bicolor S238N-H82]	-	-
GL30187-G	11.4023176830037	323.789307881587	28.3967976409065	4.71199036842658e-11	GaLu96scf_1	1239525	1240192	+	336	-	K11097	7297315	ref|XP_002912145.1|	hypothetical protein CC1G_13677 [Coprinopsis cinerea okayama7#130] gb|EFI28651.1| hypothetical protein CC1G_13677 [Coprinopsis cinerea okayama7#130]	sp|Q9VLV5|RUXE_DROME	Probable small nuclear ribonucleoprotein E OS=Drosophila melanogaster GN=CG18591 PE=1 SV=1
GL30198-G	49.5673104550318	194.019767811832	3.91426861838409	0.00110084012181034	GaLu96scf_1	1413894	1415503	+	1040	-	-	At4g13400	ref|XP_001829012.2|	hypothetical protein CC1G_01692 [Coprinopsis cinerea okayama7#130] gb|EAU92647.2| hypothetical protein CC1G_01692 [Coprinopsis cinerea okayama7#130]	-	-
GL30215-G	356.899031196964	974.075045774176	2.72927343766481	0.00885169878735299	GaLu96scf_1	1719245	1721665	+	1785	GO:0004066;GO:0006529	-	Hs9506697	ref|XP_002475656.1|	predicted protein [Postia placenta Mad-698-R] gb|EED79125.1| predicted protein [Postia placenta Mad-698-R]	sp|Q0V8E4|ASND1_BOVIN	Asparagine synthetase domain-containing protein 1 OS=Bos taurus GN=ASNSD1 PE=2 SV=1
GL30224-G	151.388448125354	329.084829606321	2.17377768040683	0.0473618900042459	GaLu96scf_1	1868965	1869783	-	698	GO:0005524	K18532	SPCC830.11c	ref|XP_003038904.1|	hypothetical protein SCHCODRAFT_39938 [Schizophyllum commune H4-8] gb|EFJ04002.1| hypothetical protein SCHCODRAFT_39938 [Schizophyllum commune H4-8]	sp|Q9UU88|KAD6_SCHPO	Putative adenylate kinase fap7 OS=Schizosaccharomyces pombe (strain ATCC 38366 / 972) GN=fap7 PE=2 SV=1
GL30240-G	382.863318282802	899.931848488768	2.35053034729233	0.0401987158418183	GaLu96scf_1	2066814	2068078	+	1011	-	K06990	At2g25280	ref|XP_002912116.1|	hypothetical protein CC1G_13648 [Coprinopsis cinerea okayama7#130] gb|EFI28622.1| hypothetical protein CC1G_13648 [Coprinopsis cinerea okayama7#130]	sp|Q91VH6|MEMO1_MOUSE	Protein MEMO1 OS=Mus musculus GN=Memo1 PE=1 SV=1
GL30241-G	345.376961780515	723.124475516815	2.09372527857361	0.0371941230102542	GaLu96scf_1	2095192	2096442	+	1034	-	-	-	ref|XP_001873207.1|	predicted protein [Laccaria bicolor S238N-H82] gb|EDR14999.1| predicted protein [Laccaria bicolor S238N-H82]	-	-
GL30243-G	272.854185195765	814.249012931761	2.98419103356454	0.00447049705946691	GaLu96scf_1	2077361	2077989	-	411	-	K12620	SPBC3D6.08c	ref|XP_001873210.1|	predicted protein [Laccaria bicolor S238N-H82] gb|EDR15002.1| predicted protein [Laccaria bicolor S238N-H82]	sp|P87173|LSM1_SCHPO	U6 snRNA-associated Sm-like protein LSm1 OS=Schizosaccharomyces pombe (strain ATCC 38366 / 972) GN=lsm1 PE=2 SV=1
GL30292-G	721.332141523908	1574.98155975145	2.18343460534574	0.0479842098945265	GaLu96scf_1	2936849	2938277	+	1229	GO:0016810;GO:0006807	K13035	At5g22300	ref|XP_003037202.1|	hypothetical protein SCHCODRAFT_255433 [Schizophyllum commune H4-8] gb|EFJ02300.1| hypothetical protein SCHCODRAFT_255433 [Schizophyllum commune H4-8]	sp|Q42966|NRL4B_TOBAC	Bifunctional nitrilase/nitrile hydratase NIT4B OS=Nicotiana tabacum GN=NIT4B PE=2 SV=1
GL30295-G	220.426679103324	610.62780248155	2.77020823870109	0.00971794839112535	GaLu96scf_1	2990159	2992960	+	2101	GO:0003840	K00681	At4g39640	ref|XP_001873948.1|	predicted protein [Laccaria bicolor S238N-H82] gb|EDR15740.1| predicted protein [Laccaria bicolor S238N-H82]	sp|O05218|YWRD_BACSU	Putative gamma-glutamyltransferase ywrD OS=Bacillus subtilis GN=ywrD PE=1 SV=1
GL30327-G	2351.18311339247	7193.36122839176	3.05946448297369	0.00501641282796229	GaLu96scf_1	3248201	3249878	+	1441	GO:0005093;GO:0015031;GO:0043087	K17255	SPAC22H10.12c	ref|XP_001829060.2|	RAB GDP-dissociation inhibitor [Coprinopsis cinerea okayama7#130] gb|EAU92695.2| RAB GDP-dissociation inhibitor [Coprinopsis cinerea okayama7#130]	sp|Q10305|GDI1_SCHPO	Probable secretory pathway GDP dissociation inhibitor 1 OS=Schizosaccharomyces pombe (strain ATCC 38366 / 972) GN=gdi1 PE=2 SV=1
GL30328-G	297.270340858055	1043.89038943407	3.51158607488704	0.00048518085449248	GaLu96scf_1	3260954	3262706	+	1409	-	-	-	ref|XP_003038783.1|	hypothetical protein SCHCODRAFT_104265 [Schizophyllum commune H4-8] gb|EFJ03881.1| hypothetical protein SCHCODRAFT_104265 [Schizophyllum commune H4-8]	-	-
GL30330-G	441.659798208335	966.977280729156	2.18941657051843	0.0330814066472316	GaLu96scf_1	3233570	3234995	-	1047	-	-	-	ref|XP_001873959.1|	predicted protein [Laccaria bicolor S238N-H82] gb|EDR15751.1| predicted protein [Laccaria bicolor S238N-H82]	-	-
GL30346-G	88.7200373809488	385.919213950109	4.34985405036562	0.000222818236915595	GaLu96scf_1	3640290	3640857	+	462	GO:0006810	K07127	SPCC285.04	ref|XP_002912174.1|	transthyretin [Coprinopsis cinerea okayama7#130] gb|EFI28680.1| transthyretin [Coprinopsis cinerea okayama7#130]	sp|Q06S87|HIUH_DANRE	5-hydroxyisourate hydrolase OS=Danio rerio GN=urah PE=1 SV=1
GL30383-G	413.56144163727	944.656393968438	2.28419842582178	0.0381132771036203	GaLu96scf_1	4456266	4457418	+	870	GO:0000166;GO:0003676	-	SPBC4B4.07c	ref|XP_002469596.1|	predicted protein [Postia placenta Mad-698-R] gb|EED85245.1| predicted protein [Postia placenta Mad-698-R]	sp|O74968|RU1A_SCHPO	U1 small nuclear ribonucleoprotein usp102 OS=Schizosaccharomyces pombe (strain ATCC 38366 / 972) GN=usp102 PE=1 SV=1
GL30387-G	405.666620175284	890.689355095579	2.19561903986757	0.0438547621000022	GaLu96scf_1	4674245	4674797	-	342	-	-	-	-	-	-	-
GL30390-G	252.874768517122	802.619627807146	3.17398067238488	0.00235897720161902	GaLu96scf_1	4701712	4703051	+	1050	GO:0004437	K01092	YDR287w	ref|XP_001873531.1|	predicted protein [Laccaria bicolor S238N-H82] gb|EDR15323.1| predicted protein [Laccaria bicolor S238N-H82]	sp|P25416|QUTG_EMENI	Protein qutG OS=Emericella nidulans GN=qutG PE=3 SV=2
GL30438-G	55.1075352367181	160.489685877092	2.91230019974035	0.0074181418436195	GaLu96scf_1	1159063	1160925	+	1020	-	-	SPBC19G7.04	ref|XP_001828943.2|	hypothetical protein CC1G_03737 [Coprinopsis cinerea okayama7#130] gb|EAU92950.2| hypothetical protein CC1G_03737 [Coprinopsis cinerea okayama7#130]	sp|O42953|YGM4_SCHPO	HMG box-containing protein C19G7.04 OS=Schizosaccharomyces pombe (strain ATCC 38366 / 972) GN=SPBC19G7.04 PE=2 SV=2
GL30441-G	86.3316433901124	259.683807447716	3.00797942967755	0.00600291256286619	GaLu96scf_1	1099979	1102201	-	1602	GO:0005634;GO:0008270;GO:0018024;GO:0016568	K11419	Hs13375930	ref|XP_001880347.1|	predicted protein [Laccaria bicolor S238N-H82] gb|EDR09034.1| predicted protein [Laccaria bicolor S238N-H82]	sp|Q32PH7|SUV92_BOVIN	Histone-lysine N-methyltransferase SUV39H2 OS=Bos taurus GN=SUV39H2 PE=2 SV=1
GL30448-G	237.799635723537	1073.91585839445	4.51605342088484	0.0027688479679183	GaLu96scf_1	1243136	1245452	+	1596	GO:0005488	-	SPCC645.14c	ref|XP_003038646.1|	hypothetical protein SCHCODRAFT_231461 [Schizophyllum commune H4-8] gb|EFJ03744.1| hypothetical protein SCHCODRAFT_231461 [Schizophyllum commune H4-8]	-	-
GL30467-G	1598.0609801877	3296.53867159245	2.06283659538778	0.035104140738713	GaLu96scf_1	1394684	1397899	+	2220	-	-	-	ref|XP_001829019.2|	hypothetical protein CC1G_01699 [Coprinopsis cinerea okayama7#130] gb|EAU92654.2| hypothetical protein CC1G_01699 [Coprinopsis cinerea okayama7#130]	-	-
GL30470-G	308.400306338736	691.571130780986	2.24244631593002	0.0327075545548608	GaLu96scf_1	1435243	1435983	-	581	-	-	-	ref|XP_001828635.2|	hypothetical protein CC1G_10507 [Coprinopsis cinerea okayama7#130] gb|EAU93139.2| hypothetical protein CC1G_10507 [Coprinopsis cinerea okayama7#130]	-	-
GL30471-G	149.002926404216	305.456910221721	2.05000611459855	0.0477193489833809	GaLu96scf_1	1463517	1465819	-	1863	GO:0016020;GO:0005215;GO:0006810	K12346	SPAC27F1.08	ref|XP_001829528.2|	hypothetical protein CC1G_00707 [Coprinopsis cinerea okayama7#130] gb|EAU92488.2| hypothetical protein CC1G_00707 [Coprinopsis cinerea okayama7#130]	sp|Q10177|PDT1_SCHPO	Manganese transporter pdt1 OS=Schizosaccharomyces pombe (strain ATCC 38366 / 972) GN=pdt1 PE=1 SV=1
GL30513-G	1811.1444123095	4314.04083156947	2.38194193806355	0.0350738003357066	GaLu96scf_1	1963456	1966639	+	1924	GO:0005634	-	SPBC582.03	ref|XP_001828876.1|	cyclin [Coprinopsis cinerea okayama7#130] gb|EAU92883.1| cyclin [Coprinopsis cinerea okayama7#130]	sp|P24866|CG11_CANAL	G1/S-specific cyclin CLN1 OS=Candida albicans GN=CLN1 PE=3 SV=2
GL30535-G	1299.29430424119	4000.08695179924	3.07866119226571	0.00526830085761752	GaLu96scf_1	2058350	2060238	+	1206	GO:0016787	K01061	YDL086w	ref|XP_001873819.1|	dienelactone hydrolase [Laccaria bicolor S238N-H82] gb|EDR15611.1| dienelactone hydrolase [Laccaria bicolor S238N-H82]	sp|Q07505|DLHH_YEAST	Putative carboxymethylenebutenolidase OS=Saccharomyces cerevisiae (strain ATCC 204508 / S288c) GN=YDL086W PE=1 SV=1
GL30540-G	95.2154813119351	290.467815250988	3.05063642223671	0.0043913024068661	GaLu96scf_1	2017651	2020204	-	2169	-	K18578	-	dbj|BAF95189.1|	glycoside hydrolase family 74 [Phanerochaete chrysosporium]	sp|Q7Z9M8|XG74_TRIRE	Xyloglucanase OS=Trichoderma reesei GN=cel74a PE=1 SV=1
GL30543-G	399.680672463736	1110.27799603227	2.77791265008694	0.00702599837330262	GaLu96scf_1	2118453	2120215	+	1478	-	-	At5g41970	ref|XP_001873810.1|	predicted protein [Laccaria bicolor S238N-H82] gb|EDR15602.1| predicted protein [Laccaria bicolor S238N-H82]	sp|Q55G91|U160_DICDI	UPF0160 protein OS=Dictyostelium discoideum GN=DDB_G0267768 PE=3 SV=1
GL30550-G	161.925040331774	360.083327732198	2.22376555839918	0.0261792309970704	GaLu96scf_1	2191373	2192515	-	897	-	-	-	ref|XP_001876689.1|	predicted protein [Laccaria bicolor S238N-H82] gb|EDR12425.1| predicted protein [Laccaria bicolor S238N-H82]	-	-
GL30566-G	281.223679921688	1226.54627094795	4.36146156429467	8.13348237048398e-05	GaLu96scf_1	2346525	2347832	+	894	GO:0003824;GO:0008152	-	-	ref|XP_002477161.1|	predicted protein [Postia placenta Mad-698-R] gb|EED77638.1| predicted protein [Postia placenta Mad-698-R]	sp|D5VGV1|RUTB_CAUST	Peroxyureidoacrylate/ureidoacrylate amidohydrolase RutB OS=Caulobacter segnis (strain ATCC 21756 / DSM 7131 / JCM 7823 / NBRC 15250 / LMG 17158 / TK0059) GN=rutB PE=3 SV=1
GL30605-G	38.799010455639	99.0009750418851	2.55163659792505	0.0148780828231551	GaLu96scf_1	2667389	2668544	+	796	-	-	-	ref|XP_001873388.1|	predicted protein [Laccaria bicolor S238N-H82] gb|EDR15180.1| predicted protein [Laccaria bicolor S238N-H82]	-	-
GL30610-G	183.682732004945	424.722257614167	2.31226012907263	0.0236565317430171	GaLu96scf_1	2688667	2689469	-	729	-	K15279	7299013	ref|XP_001829183.1|	hypothetical protein CC1G_01863 [Coprinopsis cinerea okayama7#130] gb|EAU92818.1| hypothetical protein CC1G_01863 [Coprinopsis cinerea okayama7#130]	sp|Q550W6|FUCT1_DICDI	GDP-fucose transporter 1 OS=Dictyostelium discoideum GN=slc35c1 PE=3 SV=1
GL30624-G	18.8513652131919	51.1624294637807	2.71399067840339	0.0404779319343864	GaLu96scf_1	2882121	2882615	-	363	GO:0003824;GO:0008270;GO:0016787	K01493	SPBC2G2.13c	ref|XP_002474373.1|	predicted protein [Postia placenta Mad-698-R] gb|EED80428.1| predicted protein [Postia placenta Mad-698-R]	sp|O43012|DCTD_SCHPO	Deoxycytidylate deaminase OS=Schizosaccharomyces pombe (strain ATCC 38366 / 972) GN=SPBC2G2.13c PE=2 SV=1
GL30625-G	25.0686618872148	91.9291085296665	3.66709276080471	0.00423730601632756	GaLu96scf_1	2882649	2883262	-	559	GO:0003824;GO:0008270;GO:0016787	K01493	SPBC2G2.13c	ref|XP_001874011.1|	predicted protein [Laccaria bicolor S238N-H82] gb|EDR15803.1| predicted protein [Laccaria bicolor S238N-H82]	sp|O43012|DCTD_SCHPO	Deoxycytidylate deaminase OS=Schizosaccharomyces pombe (strain ATCC 38366 / 972) GN=SPBC2G2.13c PE=2 SV=1
GL30671-G	937.164377863431	2446.32885866664	2.61035194726867	0.0374154754750716	GaLu96scf_1	3189821	3193258	-	2712	GO:0005634;GO:0003677;GO:0008270;GO:0006350	-	-	ref|XP_001873835.1|	predicted protein [Laccaria bicolor S238N-H82] gb|EDR15627.1| predicted protein [Laccaria bicolor S238N-H82]	-	-
GL30680-G	3959.78104298624	11576.6417170822	2.92355602277235	0.0057286437085277	GaLu96scf_1	3241902	3244277	-	1799	GO:0000287;GO:0003824;GO:0004743;GO:0030955;GO:0006096	K00873	SPAC4H3.10c	ref|XP_001874245.1|	pyruvate kinase [Laccaria bicolor S238N-H82] gb|EDR16037.1| pyruvate kinase [Laccaria bicolor S238N-H82]	sp|O94122|KPYK_AGABI	Pyruvate kinase OS=Agaricus bisporus GN=pkiA PE=2 SV=1
GL30689-G	104.962711664891	388.990000733333	3.70598276819718	0.0086166469433106	GaLu96scf_1	3340798	3342072	-	1039	-	-	-	ref|XP_001885972.1|	predicted protein [Laccaria bicolor S238N-H82] gb|EDR03516.1| predicted protein [Laccaria bicolor S238N-H82]	sp|Q01200|PRIA_LENED	Protein priA OS=Lentinula edodes GN=priA PE=2 SV=1
GL30701-G	351.180384206607	1024.04264726845	2.91600184213589	0.00427584575657803	GaLu96scf_1	3405778	3408659	-	1902	GO:0005488	-	YOR007c	ref|XP_002473908.1|	predicted protein [Postia placenta Mad-698-R] gb|EED80868.1| predicted protein [Postia placenta Mad-698-R]	sp|Q12118|SGT2_YEAST	Small glutamine-rich tetratricopeptide repeat-containing protein 2 OS=Saccharomyces cerevisiae (strain ATCC 204508 / S288c) GN=SGT2 PE=1 SV=1
GL30747-G	78.7077376694322	228.923039632317	2.90852013297321	0.0114098870383876	GaLu96scf_1	3871425	3872617	+	1057	-	-	YPR157w	ref|XP_003035042.1|	hypothetical protein SCHCODRAFT_256014 [Schizophyllum commune H4-8] gb|EFJ00140.1| hypothetical protein SCHCODRAFT_256014 [Schizophyllum commune H4-8]	sp|Q06466|TDA6_YEAST	Putative vacuolar protein sorting-associated protein TDA6 OS=Saccharomyces cerevisiae (strain ATCC 204508 / S288c) GN=TDA6 PE=2 SV=1
GL30816-G	1315.80853729104	3018.68863684823	2.29417012528513	0.0280281275948573	GaLu96scf_1	4691809	4692655	+	661	GO:0005515;GO:0016853	K09578	7295516	ref|XP_003038370.1|	hypothetical protein SCHCODRAFT_63954 [Schizophyllum commune H4-8] gb|EFJ03468.1| hypothetical protein SCHCODRAFT_63954 [Schizophyllum commune H4-8]	sp|P54353|DOD_DROME	Protein dodo OS=Drosophila melanogaster GN=dod PE=1 SV=3
GL30834-G	12.6870977937714	52.4175098742625	4.13156032422139	0.00198078006340216	GaLu96scf_1	642978	643782	+	690	-	-	-	-	-	-	-
GL30862-G	653.871042818804	2026.22888980221	3.09882034394312	0.0308265527718429	GaLu96scf_1	895655	897769	-	1510	-	K16302	SPCC4B3.03c	ref|XP_002912037.1|	hypothetical protein CC1G_13565 [Coprinopsis cinerea okayama7#130] gb|EFI28543.1| hypothetical protein CC1G_13565 [Coprinopsis cinerea okayama7#130]	sp|Q9USJ3|YJ23_SCHPO	Uncharacterized protein C4B3.03c OS=Schizosaccharomyces pombe (strain ATCC 38366 / 972) GN=SPCC4B3.03c PE=1 SV=1
GL30905-G	281.990398989475	609.868060259673	2.16272632843232	0.0423690857505244	GaLu96scf_1	1523663	1524753	-	810	GO:0043565	-	Hs5174731	ref|XP_001873635.1|	predicted protein [Laccaria bicolor S238N-H82] gb|EDR15427.1| predicted protein [Laccaria bicolor S238N-H82]	sp|Q4R599|TSNAX_MACFA	Translin-associated protein X OS=Macaca fascicularis GN=TSNAX PE=2 SV=1
GL30928-G	39.2217060224528	138.472451784734	3.53050557529202	0.00303479859982872	GaLu96scf_1	229164	229870	+	552	-	K01485	YPR062w	ref|XP_003029442.1|	hypothetical protein SCHCODRAFT_78305 [Schizophyllum commune H4-8] gb|EFI94539.1| hypothetical protein SCHCODRAFT_78305 [Schizophyllum commune H4-8]	sp|P78594|FCA1_CANAL	Cytosine deaminase OS=Candida albicans GN=FCA1 PE=3 SV=1
GL30934-G	1599.73637562713	3479.00521839487	2.17473658247661	0.0450672723575965	GaLu96scf_1	2044980	2047325	-	1942	-	K01876	SPCC1223.07c	ref|XP_001828763.1|	aspartate-tRNA ligase [Coprinopsis cinerea okayama7#130] gb|EAU93029.1| aspartate-tRNA ligase [Coprinopsis cinerea okayama7#130]	sp|O74407|SYDC_SCHPO	Aspartyl-tRNA synthetase, cytoplasmic OS=Schizosaccharomyces pombe (strain ATCC 38366 / 972) GN=dps1 PE=1 SV=1
GL30945-G	10.3369884414593	34.6511295008142	3.35214939022631	0.019063815244467	GaLu96scf_1	2143001	2143296	+	288	-	-	-	-	-	-	-
GL30959-G	233.776950568712	1633.78091500398	6.98863130445263	0.0109366637660242	GaLu96scf_1	2528408	2529009	+	477	-	-	-	ref|XP_001829124.1|	hypothetical protein CC1G_01804 [Coprinopsis cinerea okayama7#130] gb|EAU92759.1| hypothetical protein CC1G_01804 [Coprinopsis cinerea okayama7#130]	-	-
GL30997-G	651.691074398506	1444.05610122562	2.21585987280621	0.0377782438432799	GaLu96scf_1	3237723	3238385	-	504	GO:0004725;GO:0006470	K14394	Hs4757714	ref|XP_001829057.1|	phosphotyrosine protein phosphatase [Coprinopsis cinerea okayama7#130] gb|EAU92692.1| phosphotyrosine protein phosphatase [Coprinopsis cinerea okayama7#130]	sp|P41893|PPAL_SCHPO	Low molecular weight phosphotyrosine protein phosphatase OS=Schizosaccharomyces pombe (strain ATCC 38366 / 972) GN=stp1 PE=2 SV=1
GL31012-G	88.1005591512946	334.428611326873	3.79598738701034	0.000798184733278189	GaLu96scf_1	3498354	3498906	+	402	-	-	-	-	-	-	-
GL31019-G	101.07259948093	244.973098277164	2.42373402420886	0.0255291043751281	GaLu96scf_1	3885922	3886730	+	660	GO:0031072	K17867	Hs17459648	ref|XP_001876988.1|	predicted protein [Laccaria bicolor S238N-H82] gb|EDR12724.1| predicted protein [Laccaria bicolor S238N-H82]	sp|Q5AD49|DPH4_CANAL	Diphthamide biosynthesis protein 4 OS=Candida albicans GN=JJJ3 PE=3 SV=1
GL31020-G	32.8979405149823	182.465690454103	5.54641681508924	4.06707150038568e-05	GaLu96scf_1	3829962	3832086	-	279	-	-	-	-	-	-	-
GL31022-G	31.8252774226243	99.821055865628	3.13653372255182	0.00657324738237165	GaLu96scf_1	3876805	3877023	+	219	-	-	-	-	-	-	-
GL31047-G	175.808348039047	581.041363580841	3.30497027053455	0.00167001208031092	GaLu96scf_1	4062209	4062618	+	339	-	-	-	ref|XP_001884950.1|	predicted protein [Laccaria bicolor S238N-H82] gb|EDR04431.1| predicted protein [Laccaria bicolor S238N-H82]	-	-
GL31049-G	0.604938775697464	10.1720807441973	16.8150582386943	0.00246359222798948	GaLu96scf_1	4136346	4136876	-	531	-	-	-	-	-	-	-
GL31060-G	33.8835207125018	80.7028375541341	2.38177249167492	0.0350618169061569	GaLu96scf_1	4338754	4340025	-	1272	-	-	-	-	-	-	-
GL31112-G	12.4613131374684	34.6157931542593	2.77786078982136	0.049471885041853	GaLu96scf_1	620843	621955	+	1113	-	-	-	-	-	-	-
GL31131-G	170.582247201936	370.913152338776	2.17439480615875	0.0358091337636513	GaLu96scf_6	10553	15247	-	3954	-	-	-	ref|XP_003026321.1|	hypothetical protein SCHCODRAFT_238605 [Schizophyllum commune H4-8] gb|EFI91418.1| hypothetical protein SCHCODRAFT_238605 [Schizophyllum commune H4-8]	-	-
GL31173-G	1324.94328740143	3769.55268979927	2.84506720071949	0.00598881927574793	GaLu96scf_6	869171	871072	+	1347	GO:0003676;GO:0008270	-	-	ref|XP_001877193.1|	predicted protein [Laccaria bicolor S238N-H82] gb|EDR12929.1| predicted protein [Laccaria bicolor S238N-H82]	-	-
GL31174-G	294.512126726105	601.726439074561	2.04312958438606	0.0487894226921586	GaLu96scf_6	873376	874279	+	690	GO:0016021;GO:0004659	K06125	7299020	ref|XP_003036789.1|	hypothetical protein SCHCODRAFT_46716 [Schizophyllum commune H4-8] gb|EFJ01887.1| hypothetical protein SCHCODRAFT_46716 [Schizophyllum commune H4-8]	sp|Q298G6|COQ2_DROPS	4-hydroxybenzoate polyprenyltransferase, mitochondrial OS=Drosophila pseudoobscura pseudoobscura GN=coq2 PE=3 SV=1
GL31184-G	58.3308836578431	560.616764116013	9.61097670668722	0.00789355590999693	GaLu96scf_6	180599	181487	-	846	-	-	-	ref|XP_001837162.2|	hypothetical protein CC1G_00298 [Coprinopsis cinerea okayama7#130] gb|EAU84779.2| hypothetical protein CC1G_00298 [Coprinopsis cinerea okayama7#130]	-	-
GL31206-G	11.0881679915561	40.9372755021696	3.69197829013272	0.00911649890519023	GaLu96scf_6	415935	416400	+	327	GO:0000786;GO:0003677;GO:0006334	-	CE04709	ref|XP_001837248.2|	histone H3 [Coprinopsis cinerea okayama7#130] gb|EAU84865.2| histone H3 [Coprinopsis cinerea okayama7#130]	sp|Q55BN9|H33B_DICDI	Histone H3.3 type b OS=Dictyostelium discoideum GN=H3b PE=1 SV=1
GL31209-G	747.985833522306	2584.71260770646	3.455563584052	0.00183709665553528	GaLu96scf_6	664450	665484	-	927	GO:0005737;GO:0004177;GO:0006508	-	At4g24160	ref|ZP_05519870.1|	proline-specific peptidase [Streptomyces hygroscopicus ATCC 53653] ref|ZP_07299775.1| prolyl aminopeptidase [Streptomyces hygroscopicus ATCC 53653] gb|EFL28144.1| prolyl aminopeptidase [Streptomyces hygroscopicus ATCC 53653]	sp|C3K630|LAAA_PSEFS	L-amino acid amidase OS=Pseudomonas fluorescens (strain SBW25) GN=laaA PE=3 SV=1
GL31242-G	1012.17078664602	2083.25132802375	2.05820139793495	0.0379820103687172	GaLu96scf_6	1134839	1135404	-	295	-	-	-	ref|XP_001876965.1|	predicted protein [Laccaria bicolor S238N-H82] gb|EDR12701.1| predicted protein [Laccaria bicolor S238N-H82]	-	-
GL31256-G	58.3470386618978	175.980632247418	3.01610220986824	0.00589685092074578	GaLu96scf_6	1385782	1387265	+	1047	-	-	-	ref|XP_002476482.1|	predicted protein [Postia placenta Mad-698-R] gb|EED78314.1| predicted protein [Postia placenta Mad-698-R]	-	-
GL31289-G	109.345780326339	297.82699595733	2.72371732195311	0.0296544846251331	GaLu96scf_6	350665	352898	-	1758	GO:0005634;GO:0003677;GO:0003887;GO:0006260;GO:0006261	K02325	Hs4505935	ref|XP_001876722.1|	predicted protein [Laccaria bicolor S238N-H82] gb|EDR12458.1| predicted protein [Laccaria bicolor S238N-H82]	sp|P0CN24|DPB2_CRYNJ	DNA polymerase epsilon subunit B OS=Cryptococcus neoformans var. neoformans serotype D (strain JEC21) GN=DPB2 PE=3 SV=1
GL31304-G	169.442041147891	431.889217473986	2.54889055011458	0.0140685041343592	GaLu96scf_6	523054	524551	+	969	GO:0005524	-	SPAC644.11c	ref|XP_003037816.1|	hypothetical protein SCHCODRAFT_62949 [Schizophyllum commune H4-8] gb|EFJ02914.1| hypothetical protein SCHCODRAFT_62949 [Schizophyllum commune H4-8]	sp|P53170|PKP2_YEAST	Pyruvate dehydrogenase kinase 2, mitochondrial OS=Saccharomyces cerevisiae (strain ATCC 204508 / S288c) GN=PKP2 PE=1 SV=2
GL31308-G	146.718411219342	597.533922983678	4.07265808031667	0.00160920537214183	GaLu96scf_6	586036	586373	+	282	-	-	-	-	-	-	-
GL31323-G	181.599076978465	415.187688314031	2.28628743726085	0.0347101664385038	GaLu96scf_6	666648	668415	-	1544	GO:0016491	-	At3g56840	ref|XP_001837383.1|	NAD dehydrogenase [Coprinopsis cinerea okayama7#130] gb|EAU84299.1| NAD dehydrogenase [Coprinopsis cinerea okayama7#130]	sp|A8X2R1|L2HDH_CAEBR	L-2-hydroxyglutarate dehydrogenase, mitochondrial OS=Caenorhabditis briggsae GN=CBG06643 PE=3 SV=2
GL31325-G	70.7507581366838	152.138097071637	2.15033875365294	0.0366144045478553	GaLu96scf_6	690479	690942	-	167	-	-	-	-	-	-	-
GL31329-G	352.938581187878	1120.27636009495	3.17413969400699	0.00185395930179954	GaLu96scf_6	740957	742756	+	1407	GO:0005773;GO:0004177;GO:0008270;GO:0006508	K01267	SPAC4F10.02	ref|XP_001837079.1|	aspartyl aminopeptidase [Coprinopsis cinerea okayama7#130] gb|EAU84696.1| aspartyl aminopeptidase [Coprinopsis cinerea okayama7#130]	sp|Q2UPZ7|DNPEP_ASPOR	Aspartyl aminopeptidase OS=Aspergillus oryzae (strain ATCC 42149 / RIB 40) GN=dapA PE=1 SV=1
GL31338-G	98.1594260826635	264.837364048196	2.69803293088906	0.00840454764603578	GaLu96scf_6	788740	790245	-	1103	GO:0004057;GO:0016598	K00685	SPAC3C7.07c	ref|XP_002911178.1|	arginine-tRNA-protein transferase 1 [Coprinopsis cinerea okayama7#130] gb|EFI27684.1| arginine-tRNA-protein transferase 1 [Coprinopsis cinerea okayama7#130]	sp|O14133|ATE1_SCHPO	Arginyl-tRNA--protein transferase 1 OS=Schizosaccharomyces pombe (strain ATCC 38366 / 972) GN=SPAC3C7.07c PE=2 SV=2
GL31341-G	2234.56873475798	6248.25521407136	2.79617946715257	0.00727328775219121	GaLu96scf_6	871588	872785	+	796	GO:0005737;GO:0005094	K12462	SPAC6F12.06	ref|XP_001877192.1|	predicted protein [Laccaria bicolor S238N-H82] gb|EDR12928.1| predicted protein [Laccaria bicolor S238N-H82]	sp|O14224|GDIR_SCHPO	Rho GDP-dissociation inhibitor OS=Schizosaccharomyces pombe (strain ATCC 38366 / 972) GN=SPAC6F12.06 PE=1 SV=1
GL31345-G	152.944580214184	516.31535676838	3.37583297195187	0.0167442905636189	GaLu96scf_6	804184	806470	-	1788	GO:0016020;GO:0005215;GO:0006810;GO:0055085	-	SPAC1399.01c	ref|XP_001876899.1|	xanthine/uracil permease [Laccaria bicolor S238N-H82] gb|EDR12635.1| xanthine/uracil permease [Laccaria bicolor S238N-H82]	sp|Q9HE12|YI31_SCHPO	Putative purine permease C1399.01c OS=Schizosaccharomyces pombe (strain ATCC 38366 / 972) GN=SPAC1399.01c PE=2 SV=1
GL31372-G	42.4755437394678	157.956635842011	3.71876665807668	0.00136281468413296	GaLu96scf_6	148462	149819	-	1003	-	-	SPAC1002.16c	ref|XP_003034372.1|	hypothetical protein SCHCODRAFT_106798 [Schizophyllum commune H4-8] gb|EFI99469.1| hypothetical protein SCHCODRAFT_106798 [Schizophyllum commune H4-8]	sp|Q9US44|YIZG_SCHPO	Uncharacterized transporter C1002.16c OS=Schizosaccharomyces pombe (strain ATCC 38366 / 972) GN=SPAC1002.16c PE=2 SV=1
GL31385-G	236.034822878614	840.119036468654	3.55930123455005	0.00914716648769819	GaLu96scf_6	1100983	1105064	+	3886	-	-	-	ref|XP_002472138.1|	predicted protein [Postia placenta Mad-698-R] gb|EED82669.1| predicted protein [Postia placenta Mad-698-R]	-	-
GL31396-G	464.920182225849	1850.44308811559	3.98013069524411	0.0112386463660118	GaLu96scf_6	1469131	1471734	+	2025	GO:0004252;GO:0008236;GO:0006508	K01279	Hs5729770	ref|XP_001837523.1|	tripeptidyl peptidase A [Coprinopsis cinerea okayama7#130] gb|EAU84439.1| tripeptidyl peptidase A [Coprinopsis cinerea okayama7#130]	sp|Q70J59|SED2_ASPFU	Tripeptidyl-peptidase sed2 OS=Neosartorya fumigata (strain ATCC MYA-4609 / Af293 / CBS 101355 / FGSC A1100) GN=sed2 PE=1 SV=1
GL31451-G	114.41492160914	438.588941823311	3.83331942770193	0.00116114778432697	GaLu96scf_6	835188	836645	-	1159	GO:0005737;GO:0008119;GO:0008152	-	At2g43910	ref|XP_001831730.1|	thiol methyltransferase 1 [Coprinopsis cinerea okayama7#130] gb|EAU90061.1| thiol methyltransferase 1 [Coprinopsis cinerea okayama7#130]	sp|Q6AWU6|HOL3_ARATH	Probable thiol methyltransferase 2 OS=Arabidopsis thaliana GN=HOL3 PE=1 SV=1
GL31456-G	62.3688775870063	213.897782773578	3.42955959845814	0.00260527910761327	GaLu96scf_6	952443	954112	+	1246	-	K19219	At3g45880	ref|XP_001876678.1|	predicted protein [Laccaria bicolor S238N-H82] gb|EDR12414.1| predicted protein [Laccaria bicolor S238N-H82]	sp|P0C872|JMJD7_MOUSE	JmjC domain-containing protein 7 OS=Mus musculus GN=Jmjd7 PE=2 SV=1
GL31474-G	4.99900829362964	16.4183537168575	3.28432216001317	0.0457644747477189	GaLu96scf_6	172334	173746	+	873	GO:0005622;GO:0003676;GO:0008270	-	Hs5730122	ref|XP_003036463.1|	hypothetical protein SCHCODRAFT_102435 [Schizophyllum commune H4-8] gb|EFJ01561.1| hypothetical protein SCHCODRAFT_102435 [Schizophyllum commune H4-8]	sp|Q15916|ZBTB6_HUMAN	Zinc finger and BTB domain-containing protein 6 OS=Homo sapiens GN=ZBTB6 PE=2 SV=1
GL31487-G	436.420337556775	1059.16511289357	2.42693802681866	0.0160334302567824	GaLu96scf_6	1040375	1041019	+	480	GO:0016272;GO:0051082;GO:0006457	K09549	SPAC227.10	ref|XP_002472124.1|	predicted protein [Postia placenta Mad-698-R] gb|EED82655.1| predicted protein [Postia placenta Mad-698-R]	sp|Q9UTC9|PFD2_SCHPO	Probable prefoldin subunit 2 OS=Schizosaccharomyces pombe (strain ATCC 38366 / 972) GN=SPAC227.10 PE=2 SV=1
GL31497-G	160.409475085508	353.37018690912	2.20292589774234	0.0290753677113048	GaLu96scf_6	1020863	1021400	-	360	GO:0008060;GO:0008270;GO:0032312	K12492	At2g37550	ref|XP_003038137.1|	hypothetical protein SCHCODRAFT_83905 [Schizophyllum commune H4-8] gb|EFJ03235.1| hypothetical protein SCHCODRAFT_83905 [Schizophyllum commune H4-8]	sp|O80925|AGD7_ARATH	ADP-ribosylation factor GTPase-activating protein AGD7 OS=Arabidopsis thaliana GN=AGD7 PE=1 SV=1
GL31545-G	447.199074259507	954.267879904231	2.13387713622697	0.0417438641444592	GaLu96scf_6	1546818	1548029	+	945	GO:0016787	-	SPAC8E11.04c	ref|XP_003036604.1|	hypothetical protein SCHCODRAFT_63250 [Schizophyllum commune H4-8] gb|EFJ01702.1| hypothetical protein SCHCODRAFT_63250 [Schizophyllum commune H4-8]	sp|P0CL94|APTH1_CRYNJ	Acyl-protein thioesterase 1 OS=Cryptococcus neoformans var. neoformans serotype D (strain JEC21) GN=CNF02430 PE=3 SV=1
GL31561-G	325.16593948353	721.813723872908	2.21983189573725	0.0381556129568739	GaLu96scf_6	266500	269052	-	2048	-	K06927	SPBC577.12_1	ref|XP_001837275.2|	meiotically up-regulated 71 protein [Coprinopsis cinerea okayama7#130] gb|EAU84892.2| meiotically up-regulated 71 protein [Coprinopsis cinerea okayama7#130]	sp|Q9USQ7|MUG71_SCHPO	Meiotically up-regulated gene 71 protein OS=Schizosaccharomyces pombe (strain ATCC 38366 / 972) GN=mug71 PE=1 SV=1
GL31586-G	425.167773824939	970.746331188766	2.2832076910619	0.0256298500709194	GaLu96scf_6	584249	584759	+	444	-	-	-	ref|XP_002470128.1|	predicted protein [Postia placenta Mad-698-R] gb|EED84731.1| predicted protein [Postia placenta Mad-698-R]	-	-
GL31587-G	2495.9968313393	5432.06035941096	2.17630899655278	0.0452775305254417	GaLu96scf_6	589803	591851	+	1620	GO:0003824;GO:0004345;GO:0005488;GO:0006006;GO:0008152;GO:0055114	K00036	YNL241c	ref|XP_001837181.1|	glucose-6-phosphate 1-dehydrogenase [Coprinopsis cinerea okayama7#130] gb|EAU84798.1| glucose-6-phosphate 1-dehydrogenase [Coprinopsis cinerea okayama7#130]	sp|P41764|G6PD_EMENI	Glucose-6-phosphate 1-dehydrogenase OS=Emericella nidulans GN=gsdA PE=3 SV=2
GL31603-G	654.168115335417	1437.11561511342	2.19685976956635	0.0366517636984541	GaLu96scf_6	722520	722797	+	207	-	K11099	YFL017w-a	ref|XP_001884262.1|	predicted protein [Laccaria bicolor S238N-H82] gb|EDR04872.1| predicted protein [Laccaria bicolor S238N-H82]	sp|P40204|RUXG_YEAST	Small nuclear ribonucleoprotein G OS=Saccharomyces cerevisiae (strain ATCC 204508 / S288c) GN=SMX2 PE=1 SV=1
GL31613-G	10.5232063189318	29.8777701797026	2.83922687384271	0.0354530620413147	GaLu96scf_6	845221	846856	+	1041	-	-	-	ref|XP_002472870.1|	predicted protein [Postia placenta Mad-698-R] gb|EED81894.1| predicted protein [Postia placenta Mad-698-R]	-	-
GL31619-G	252.988519541996	605.088145529947	2.39176128080983	0.0284747996060175	GaLu96scf_6	936968	938389	+	1190	GO:0005506;GO:0016491;GO:0055114	-	At1g35190	ref|XP_001877061.1|	predicted protein [Laccaria bicolor S238N-H82] gb|EDR12797.1| predicted protein [Laccaria bicolor S238N-H82]	sp|Q7LL04|YQK1_SCHPO	UPF0676 protein C1494.01 OS=Schizosaccharomyces pombe (strain ATCC 38366 / 972) GN=SPCC1494.01 PE=3 SV=2
GL31631-G	77.2815121013394	321.498250048798	4.1600926445023	0.000386511951938845	GaLu96scf_6	146600	148156	-	735	-	-	SPBC2G2.01c	ref|XP_002391328.1|	hypothetical protein MPER_09262 [Moniliophthora perniciosa FA553] gb|EEB92258.1| hypothetical protein MPER_09262 [Moniliophthora perniciosa FA553]	sp|O43000|LIZ1_SCHPO	Pantothenate transporter liz1 OS=Schizosaccharomyces pombe (strain ATCC 38366 / 972) GN=liz1 PE=2 SV=2
GL31637-G	1011.89156094056	2185.90534956217	2.16021699749167	0.0434552334334234	GaLu96scf_6	1033344	1033885	-	336	-	K11353	Hs21361822	ref|XP_001837423.2|	hypothetical protein CC1G_01335 [Coprinopsis cinerea okayama7#130] gb|EAU84339.2| hypothetical protein CC1G_01335 [Coprinopsis cinerea okayama7#130]	sp|Q9P0J0|NDUAD_HUMAN	NADH dehydrogenase [ubiquinone] 1 alpha subcomplex subunit 13 OS=Homo sapiens GN=NDUFA13 PE=1 SV=3
GL31639-G	67.4813039875273	201.626006902839	2.98787953090097	0.0141172534711762	GaLu96scf_6	1291054	1293522	-	2214	GO:0005622;GO:0005089;GO:0035023	-	SPAC31A2.16	ref|XP_001876578.1|	predicted protein [Laccaria bicolor S238N-H82] gb|EDR12314.1| predicted protein [Laccaria bicolor S238N-H82]	sp|Q09733|GEF2_SCHPO	Rho guanine nucleotide exchange factor gef2 OS=Schizosaccharomyces pombe (strain ATCC 38366 / 972) GN=gef2 PE=1 SV=1
GL31661-G	342.554179131208	1601.23590480637	4.67440189714646	0.00270196316445747	GaLu96scf_6	330230	332177	-	1412	GO:0003824;GO:0005488;GO:0008270;GO:0016491;GO:0008152;GO:0055114	K05351	SPBC1773.05c	ref|XP_001837263.1|	xylitol dehydrogenase [Coprinopsis cinerea okayama7#130] gb|EAU84880.1| xylitol dehydrogenase [Coprinopsis cinerea okayama7#130]	sp|A1CFY8|XYL2_ASPCL	Probable D-xylulose reductase A OS=Aspergillus clavatus (strain ATCC 1007 / CBS 513.65 / DSM 816 / NCTC 3887 / NRRL 1) GN=xdhA PE=3 SV=2
GL31666-G	245.183294087883	658.01392364678	2.68376328858248	0.0153144819476373	GaLu96scf_6	441726	443301	-	1488	-	-	-	ref|XP_001837216.2|	hypothetical protein CC1G_00352 [Coprinopsis cinerea okayama7#130] gb|EAU84833.2| hypothetical protein CC1G_00352 [Coprinopsis cinerea okayama7#130]	-	-
GL31717-G	24.8123879350219	77.4851041802015	3.12283946160756	0.0110551168498804	GaLu96scf_3	210907	213063	+	1586	-	-	-	-	-	-	-
GL31719-G	84.3114284090599	266.837284174659	3.1649005266525	0.0162152360540785	GaLu96scf_3	216812	218940	+	1563	-	-	-	-	-	-	-
GL31754-G	146.942298248975	335.650766800999	2.28423517803078	0.0389057170144739	GaLu96scf_12	436168	438600	-	1650	-	-	-	-	-	-	-
GL31755-G	493.960269236876	1449.49172797768	2.93442978767709	0.00973145835618337	GaLu96scf_14	550955	553453	-	1631	-	-	-	-	-	-	-
GL31760-G	4.57038926397884	17.9796533536948	3.93394354730352	0.0290170862134917	GaLu96scf_22	100170	102283	-	1487	-	-	-	-	-	-	-
GL31761-G	75.222909980965	610.766742845769	8.11942456095254	0.0307496272115935	GaLu96scf_22	103406	105606	-	1522	-	-	-	-	-	-	-
GL31771-G	523.991038271039	3351.39822708625	6.39590752953432	2.2639695120688e-05	GaLu96scf_1	3902920	3905040	+	1504	-	-	-	-	-	-	-
