# Supplementary material for: Physiological changes and gene responses during Ganoderma lucidum growth with selenium supplementation
Source: PeerJ. 2022 Dec 20;10:e14488. doi: 10.7717/peerj.14488 (PMC9784338; doi:10.7717/peerj.14488)
Supplement: Supplemental Information 1 [file peerj-10-14488-s001.zip › raw data/GCK4.Up.xls]

ID	G02	GCK4	foldchange	pvalue	chromosome	start site	end site	strand	Exon length	GO	KEGG	KOG hits	NR hits	NR discription	Swissprot hits	Swissprot discription
GL15038-G	331.896017406893	1105.52799399104	3.33094685084968	0.0268419454418545	GaLu96scf_10	1236836	1239025	-	2190	-	-	-	ref|XP_002475414.1|	predicted protein [Postia placenta Mad-698-R] gb|EED79374.1| predicted protein [Postia placenta Mad-698-R]	-	-
GL15054-G	43.3340741068868	104.772094975468	2.41777624501772	0.0104192187458988	GaLu96scf_10	1406674	1408512	+	1839	-	-	-	ref|XP_001824683.1|	hypothetical protein [Aspergillus oryzae RIB40] dbj|BAE63550.1| unnamed protein product [Aspergillus oryzae]	sp|Q00808|HETE1_PODAN	Vegetative incompatibility protein HET-E-1 OS=Podospora anserina (strain S / DSM 980 / FGSC 10383) GN=HET-E1 PE=4 SV=1
GL15062-G	8.5161818383478	697.16147893672	81.8631509014342	0.00307363384995204	GaLu96scf_10	254065	256098	+	660	-	-	-	ref|XP_002398098.1|	hypothetical protein MPER_01361 [Moniliophthora perniciosa FA553] gb|EEB99028.1| hypothetical protein MPER_01361 [Moniliophthora perniciosa FA553]	-	-
GL15079-G	318.521354921212	669.88250852323	2.10310077542189	0.0244973314264448	GaLu96scf_10	324472	328619	+	3417	-	-	-	ref|XP_001880632.1|	predicted protein [Laccaria bicolor S238N-H82] gb|EDR08407.1| predicted protein [Laccaria bicolor S238N-H82]	-	-
GL15091-G	13.2421378579618	62.3538320516195	4.70874361228079	0.00334574673711337	GaLu96scf_10	395793	398322	-	1666	GO:0004497;GO:0005506;GO:0009055;GO:0020037;GO:0055114	-	At5g07990	gb|AAS88582.1|	PAH-inducible cytochrome P450 monooxygenase PC-PAH 3 [Phanerochaete chrysosporium]	sp|B8NHY4|ORDA_ASPFN	O-methylsterigmatocystin oxidoreductase OS=Aspergillus flavus (strain ATCC 200026 / FGSC A1120 / NRRL 3357 / JCM 12722 / SRRC 167) GN=ordA PE=2 SV=1
GL15106-G	3.4165632127305	18.7097094082418	5.47617832403254	0.00243772941315902	GaLu96scf_10	627984	629564	-	1029	-	-	-	-	-	-	-
GL15114-G	32.8513667960058	2117.4885876887	64.4566358787287	2.85662933693312e-14	GaLu96scf_10	729919	730782	-	798	-	-	-	-	-	-	-
GL15118-G	10.4096211499399	53.9693697784058	5.18456618171135	0.035309974552345	GaLu96scf_10	814522	815729	+	1065	GO:0003824	-	-	ref|YP_002913029.1|	Alpha/beta hydrolase fold protein [Burkholderia glumae BGR1] gb|ACR30325.1| Alpha/beta hydrolase fold protein [Burkholderia glumae BGR1]	sp|Q01398|DEH1_MORSB	Haloacetate dehalogenase H-1 OS=Moraxella sp. (strain B) GN=dehH1 PE=1 SV=1
GL15123-G	2.91631509651985	23.5521890392491	8.07600971080075	0.000143182587376382	GaLu96scf_11	33294	34189	-	561	-	-	-	-	-	-	-
GL15130-G	35.0183266041205	73.1228234263326	2.08813014548012	0.0490561755067474	GaLu96scf_11	15302	16615	-	1191	-	-	-	ref|XP_001838995.2|	hypothetical protein CC1G_11318 [Coprinopsis cinerea okayama7#130] gb|EAU82801.2| hypothetical protein CC1G_11318 [Coprinopsis cinerea okayama7#130]	-	-
GL15160-G	8.95958340974257	323.555057542875	36.1127345710118	0.0132168925845679	GaLu96scf_11	1288894	1289373	+	390	-	-	-	ref|XP_001833315.1|	hypothetical protein CC1G_04294 [Coprinopsis cinerea okayama7#130] gb|EAU88588.1| hypothetical protein CC1G_04294 [Coprinopsis cinerea okayama7#130]	-	-
GL15161-G	146.853588356829	905.901646154293	6.16874028268964	2.05053611282143e-06	GaLu96scf_11	1289759	1291585	-	1827	-	-	-	ref|XP_002469054.1|	predicted protein [Postia placenta Mad-698-R] gb|EED85759.1| predicted protein [Postia placenta Mad-698-R]	-	-
GL15172-G	1790.14551344941	6718.02695164735	3.75278260966755	6.04831074653593e-05	GaLu96scf_11	1355106	1360564	-	4110	GO:0003676;GO:0005515;GO:0008270	K10643	SPAC16C9.04c	ref|XP_001878274.1|	predicted protein [Laccaria bicolor S238N-H82] gb|EDR10973.1| predicted protein [Laccaria bicolor S238N-H82]	sp|Q09818|YAC4_SCHPO	Putative general negative regulator of transcription C16C9.04c OS=Schizosaccharomyces pombe (strain ATCC 38366 / 972) GN=SPAC16C9.04c PE=2 SV=1
GL15206-G	43.7676302200154	101.631129991158	2.32206152081501	0.0126183115097402	GaLu96scf_11	430041	431801	-	1761	-	-	-	ref|XP_001838455.2|	hypothetical protein CC1G_09083 [Coprinopsis cinerea okayama7#130] gb|EAU83389.2| hypothetical protein CC1G_09083 [Coprinopsis cinerea okayama7#130]	-	-
GL15207-G	28.4749142795447	130.989329852	4.60016590624463	0.000305881680815198	GaLu96scf_11	502254	503357	-	1050	-	-	-	ref|XP_001881713.1|	predicted protein [Laccaria bicolor S238N-H82] gb|EDR07924.1| predicted protein [Laccaria bicolor S238N-H82]	-	-
GL15212-G	206.409818552065	2767.66565019123	13.4085949476919	1.08677473428973e-09	GaLu96scf_11	569219	569895	+	618	GO:0005515;GO:0008270	-	Hs4502139	ref|XP_001881127.1|	predicted protein [Laccaria bicolor S238N-H82] gb|EDR08057.1| predicted protein [Laccaria bicolor S238N-H82]	sp|Q557E7|CBLA_DICDI	E3 ubiquitin-protein ligase cblA OS=Dictyostelium discoideum GN=cblA-1 PE=1 SV=1
GL15223-G	27.9953739657772	68.9989858166728	2.46465669296007	0.017411076213825	GaLu96scf_11	628437	631002	-	2505	GO:0004026;GO:0006066	-	SPAC18B11.03c	ref|XP_002470530.1|	predicted protein [Postia placenta Mad-698-R] gb|EED84297.1| predicted protein [Postia placenta Mad-698-R]	sp|Q09710|YA33_SCHPO	Uncharacterized protein C18B11.03c OS=Schizosaccharomyces pombe (strain ATCC 38366 / 972) GN=SPAC18B11.03c PE=2 SV=1
GL15225-G	1346.58595670355	4941.78910539718	3.66986532185047	7.63057298048888e-05	GaLu96scf_11	703679	704989	+	1311	-	-	-	ref|XP_002470921.1|	predicted protein [Postia placenta Mad-698-R] gb|EED83899.1| predicted protein [Postia placenta Mad-698-R]	-	-
GL15229-G	852.514402553219	3707.8249632925	4.3492813167588	7.36886190300892e-06	GaLu96scf_11	765274	767191	-	1671	-	-	-	-	-	-	-
GL15234-G	27.2388618550799	368.573760825175	13.5311733209014	0.000694733863721034	GaLu96scf_11	720460	723566	-	2979	GO:0004672;GO:0004674;GO:0005524;GO:0006468	-	YKL101w	ref|XP_001832241.2|	CAMK/CAMKL/GIN4 protein kinase [Coprinopsis cinerea okayama7#130] gb|EAU89614.2| CAMK/CAMKL/GIN4 protein kinase [Coprinopsis cinerea okayama7#130]	sp|Q76P07|Y7165_DICDI	Probable serine/threonine-protein kinase DDB_G0277165 OS=Dictyostelium discoideum GN=DDB_G0277165 PE=3 SV=1
GL15240-G	282.021358641756	575.655757856233	2.04117787613198	0.0233413692828727	GaLu96scf_11	858226	859275	-	933	-	K13106	SPCC1620.10	ref|XP_001879440.1|	predicted protein [Laccaria bicolor S238N-H82] gb|EDR10055.1| predicted protein [Laccaria bicolor S238N-H82]	sp|P0CN00|CWC26_CRYNJ	Pre-mRNA-splicing factor CWC26 OS=Cryptococcus neoformans var. neoformans serotype D (strain JEC21) GN=CWC26 PE=3 SV=1
GL15274-G	352.085013400864	706.295428598369	2.00603661535068	0.0293024258053075	GaLu96scf_12	1015447	1016148	-	573	-	-	-	-	-	-	-
GL15280-G	444.168563638775	1004.47724452396	2.26147757125121	0.0127618226831572	GaLu96scf_12	1175599	1177843	+	2043	GO:0004672;GO:0004674;GO:0005524;GO:0016891;GO:0006397;GO:0006468	-	SPAC167.01	ref|XP_001837725.1|	other/IRE protein kinase [Coprinopsis cinerea okayama7#130] gb|EAU84069.1| other/IRE protein kinase [Coprinopsis cinerea okayama7#130]	sp|Q9Z2E3|ERN2_MOUSE	Serine/threonine-protein kinase/endoribonuclease IRE2 OS=Mus musculus GN=Ern2 PE=2 SV=1
GL15289-G	125.833302868977	289.932721205623	2.30410165349877	0.0156199895776432	GaLu96scf_12	1226146	1226768	-	507	-	-	-	-	-	-	-
GL15293-G	0	23.2915674816988	Inf	2.76188924083234e-07	GaLu96scf_12	257276	258286	-	873	-	-	-	-	-	-	-
GL15296-G	112.067324328005	1580.35086040975	14.1017988060845	0.0111729317281549	GaLu96scf_12	280086	282118	+	1692	GO:0005634;GO:0003677;GO:0003700;GO:0005507;GO:0006355	-	SPAC31A2.11c	ref|XP_002476517.1|	copper-fist transcription factor [Postia placenta Mad-698-R] gb|EED78284.1| copper-fist transcription factor [Postia placenta Mad-698-R]	sp|Q09728|CUF1_SCHPO	Metal-binding regulatory protein cuf1 OS=Schizosaccharomyces pombe (strain ATCC 38366 / 972) GN=cuf1 PE=1 SV=1
GL15309-G	55.8696437981529	621.712804901294	11.1279178214816	0.00170390953331074	GaLu96scf_12	431044	433444	-	1596	GO:0004497;GO:0005506;GO:0009055;GO:0020037	-	At3g14680	ref|XP_002476228.1|	predicted protein [Postia placenta Mad-698-R] gb|EED78573.1| predicted protein [Postia placenta Mad-698-R]	sp|O81117|C94A1_VICSA	Cytochrome P450 94A1 OS=Vicia sativa GN=CYP94A1 PE=2 SV=2
GL15315-G	217.518958846689	794.127055145416	3.65084064099961	0.000139501518358096	GaLu96scf_12	506379	507216	-	672	-	-	-	ref|XP_001837664.1|	hypothetical protein CC1G_08677 [Coprinopsis cinerea okayama7#130] gb|EAU84136.1| hypothetical protein CC1G_08677 [Coprinopsis cinerea okayama7#130]	-	-
GL15327-G	479.672879112195	1959.70502915615	4.08550308865343	0.00116185646749969	GaLu96scf_12	748589	751113	-	1962	GO:0004185;GO:0006508	-	SPAC1296.03c	ref|XP_001874589.1|	predicted protein [Laccaria bicolor S238N-H82] gb|EDR14030.1| predicted protein [Laccaria bicolor S238N-H82]	sp|P32825|SXA2_SCHPO	Carboxypeptidase sxa2 OS=Schizosaccharomyces pombe (strain ATCC 38366 / 972) GN=sxa2 PE=2 SV=1
GL15366-G	1178.46043986768	4199.41841273708	3.56347847638281	0.00218762115195994	GaLu96scf_13	1080386	1081867	-	1482	-	-	-	-	-	-	-
GL15367-G	1372.12202859436	3388.95949296685	2.46986741874451	0.008245965822944	GaLu96scf_13	1091696	1094773	-	2340	GO:0003779	K17275	SPBC1778.06c	ref|XP_003029074.1|	hypothetical protein SCHCODRAFT_258286 [Schizophyllum commune H4-8] gb|EFI94171.1| hypothetical protein SCHCODRAFT_258286 [Schizophyllum commune H4-8]	sp|O59945|FIMB_SCHPO	Fimbrin OS=Schizosaccharomyces pombe (strain ATCC 38366 / 972) GN=fim1 PE=1 SV=1
GL15377-G	57.1030535984059	243.252455647645	4.25988524814083	0.0116047579321411	GaLu96scf_13	1139357	1141009	-	1440	-	-	-	-	-	-	-
GL15395-G	599.147822759434	2200.46514070387	3.67265816066795	0.00279404093703916	GaLu96scf_13	225761	227308	+	1548	-	-	-	-	-	-	-
GL15415-G	284.246089857072	639.033315918126	2.24816924039114	0.0121334076061164	GaLu96scf_13	399855	400777	-	600	-	-	-	-	-	-	-
GL15429-G	4.11648300008957	21.091562929833	5.12368517721901	0.0028758562400379	GaLu96scf_13	650431	650961	+	531	-	-	-	-	-	-	-
GL15431-G	114.36512962293	305.520206173037	2.67144545877191	0.00487188539143392	GaLu96scf_13	621020	624359	-	2811	GO:0008171	-	-	ref|XP_003026952.1|	ich1-like protein [Schizophyllum commune H4-8] gb|EFI92049.1| ich1-like protein [Schizophyllum commune H4-8]	sp|P55790|OMTA_ASPFL	Sterigmatocystin 8-O-methyltransferase OS=Aspergillus flavus GN=omtA PE=4 SV=1
GL15433-G	53.9628036230297	127.003197943285	2.35353223732585	0.013320748305092	GaLu96scf_13	647621	648859	+	1239	-	-	-	-	-	-	-
GL15443-G	706.573185584705	1519.53253313184	2.15056637321213	0.0200791520548462	GaLu96scf_13	985083	986871	+	1644	-	-	7292596	ref|XP_002472550.1|	predicted protein [Postia placenta Mad-698-R] gb|EED82240.1| predicted protein [Postia placenta Mad-698-R]	sp|Q29HZ1|LANC3_DROPS	LanC-like protein 3 homolog OS=Drosophila pseudoobscura pseudoobscura GN=GA15215 PE=3 SV=1
GL15460-G	68.5894082088753	155.025784701389	2.26020006222081	0.0156694915201774	GaLu96scf_14	191801	193106	-	978	-	-	-	ref|XP_003027832.1|	hypothetical protein SCHCODRAFT_258566 [Schizophyllum commune H4-8] gb|EFI92929.1| hypothetical protein SCHCODRAFT_258566 [Schizophyllum commune H4-8]	-	-
GL15465-G	692.040752760758	1556.06450013251	2.24851570362714	0.0133911979354227	GaLu96scf_14	1042338	1044035	+	1698	-	-	-	ref|XP_002470726.1|	predicted protein [Postia placenta Mad-698-R] gb|EED84057.1| predicted protein [Postia placenta Mad-698-R]	-	-
GL15501-G	54.7964657428882	177.878475882771	3.24616694655816	0.00063672347727099	GaLu96scf_14	402663	403919	+	1257	-	-	-	-	-	-	-
GL15546-G	911.552025616555	2666.39829656266	2.9251191612011	0.00280300630877273	GaLu96scf_15	179907	180690	-	627	GO:0000166;GO:0003676	-	-	ref|XP_001880389.1|	predicted protein [Laccaria bicolor S238N-H82] gb|EDR09076.1| predicted protein [Laccaria bicolor S238N-H82]	-	-
GL15566-G	17.2854305922527	40.7589894708743	2.35799676804941	0.0361540625281749	GaLu96scf_15	283755	285369	+	1329	-	-	-	ref|XP_001875527.1|	predicted protein [Laccaria bicolor S238N-H82] gb|EDR13029.1| predicted protein [Laccaria bicolor S238N-H82]	sp|Q5UQ60|YL662_MIMIV	Uncharacterized protein L662 OS=Acanthamoeba polyphaga mimivirus GN=MIMI_L662 PE=4 SV=1
GL15606-G	153.618351029145	1250.00962849592	8.13711135500187	0.00071548421363972	GaLu96scf_15	595249	596245	-	864	-	-	-	ref|XP_002471378.1|	predicted protein [Postia placenta Mad-698-R] gb|EED83415.1| predicted protein [Postia placenta Mad-698-R]	-	-
GL15609-G	2.43662466613227	13.6837407846921	5.61585909183655	0.0390667262069841	GaLu96scf_15	525504	526423	-	804	-	-	-	-	-	-	-
GL15611-G	156.622574374145	347.174934198831	2.21663406814837	0.0181167599119392	GaLu96scf_15	664210	666226	+	1962	-	-	-	ref|XP_001390210.1|	hypothetical protein An03g03270 [Aspergillus niger] emb|CAK38231.1| unnamed protein product [Aspergillus niger]	sp|Q00808|HETE1_PODAN	Vegetative incompatibility protein HET-E-1 OS=Podospora anserina (strain S / DSM 980 / FGSC 10383) GN=HET-E1 PE=4 SV=1
GL15638-G	2.71638920389374	21.2622966434209	7.82741170261722	0.0148005488496713	GaLu96scf_16	64955	65467	-	513	GO:0005515	-	-	ref|XP_002469287.1|	predicted protein [Postia placenta Mad-698-R] gb|EED85589.1| predicted protein [Postia placenta Mad-698-R]	-	-
GL15659-G	37.1578261255977	236.683436200098	6.36967930793587	2.72276575997004e-07	GaLu96scf_16	269763	271412	-	1590	-	-	-	-	-	-	-
GL15660-G	41.3645016720442	591.308707795875	14.2950763068302	5.05488465671321e-13	GaLu96scf_16	272259	274028	-	1626	-	-	-	-	-	-	-
GL15671-G	275.406351554675	3234.66136004758	11.7450499663056	7.24329628152465e-05	GaLu96scf_16	326466	328569	-	1559	GO:0004497;GO:0005506;GO:0009055;GO:0020037;GO:0055114	-	Hs10834998	ref|XP_001832550.1|	cytochrome P450 [Coprinopsis cinerea okayama7#130] gb|EAU89299.1| cytochrome P450 [Coprinopsis cinerea okayama7#130]	sp|B8NHY4|ORDA_ASPFN	O-methylsterigmatocystin oxidoreductase OS=Aspergillus flavus (strain ATCC 200026 / FGSC A1120 / NRRL 3357 / JCM 12722 / SRRC 167) GN=ordA PE=2 SV=1
GL15678-G	416.547734825048	2015.01811825315	4.83742426087006	2.77495184098486e-06	GaLu96scf_16	575392	578009	-	2106	-	-	-	-	-	-	-
GL15679-G	618.484751282653	1808.34939306628	2.92383828269979	0.00411022974561986	GaLu96scf_16	584189	585442	-	641	-	-	YLR319c	ref|XP_003032467.1|	hypothetical protein SCHCODRAFT_40042 [Schizophyllum commune H4-8] gb|EFI97564.1| hypothetical protein SCHCODRAFT_40042 [Schizophyllum commune H4-8]	sp|P41697|BUD6_YEAST	Bud site selection protein 6 OS=Saccharomyces cerevisiae (strain ATCC 204508 / S288c) GN=BUD6 PE=1 SV=1
GL15682-G	37.5708245529032	186.545514760901	4.96516956922858	0.00786932242097379	GaLu96scf_16	539941	540236	+	237	-	-	-	-	-	-	-
GL15688-G	330.228993400416	855.107282315516	2.58943732805031	0.00457551130233223	GaLu96scf_16	644210	645064	-	741	-	-	-	-	-	-	-
GL15699-G	167.373024266926	930.651107083798	5.56034110729577	5.27132289585948e-06	GaLu96scf_16	854338	857546	-	1836	GO:0016884	-	CE06684	ref|XP_001831504.1|	amidase [Coprinopsis cinerea okayama7#130] gb|EAU90351.1| amidase [Coprinopsis cinerea okayama7#130]	sp|Q9TUI8|FAAH1_PIG	Fatty-acid amide hydrolase 1 OS=Sus scrofa GN=FAAH PE=1 SV=1
GL15744-G	32.4751656706485	95.1612911691036	2.93027885166762	0.00704518933240231	GaLu96scf_17	341070	342208	-	960	GO:0004553;GO:0005975	-	-	ref|XP_002475036.1|	hypothetical protein POSPLDRAFT_120960 [Postia placenta Mad-698-R] ref|XP_002476990.1| hypothetical protein POSPLDRAFT_119525 [Postia placenta Mad-698-R] gb|EED77818.1| hypothetical protein POSPLDRAFT_119525 [Postia placenta Mad-698-R] gb|EED79781.1| hypothetical protein POSPLDRAFT_120960 [Postia placenta Mad-698-R]	-	-
GL15745-G	1.98657471540083	60.2627017131209	30.334978717859	0.0394748556042217	GaLu96scf_17	345148	345678	-	531	-	-	-	-	-	-	-
GL15762-G	2.26979055356948	79.45504956056	35.0054543295233	7.96410062617141e-13	GaLu96scf_17	533507	535235	-	1371	GO:0016491;GO:0008152;GO:0055114	-	Hs10835045	ref|XP_001887364.1|	predicted protein [Laccaria bicolor S238N-H82] gb|EDR01973.1| predicted protein [Laccaria bicolor S238N-H82]	sp|P0A390|NAHF_PSEU8	Salicylaldehyde dehydrogenase OS=Pseudomonas sp. (strain C18) GN=doxF PE=3 SV=1
GL15769-G	33.5837658156152	1577.51057236367	46.9724146191549	4.6203973684976e-13	GaLu96scf_17	640818	641162	+	345	-	-	-	-	-	-	-
GL15785-G	79.6146883264834	399.268488861361	5.01501038632524	0.00187945878903519	GaLu96scf_17	865027	866748	+	1656	-	-	-	-	-	-	-
GL15795-G	44.2248369930389	969.616579888617	21.9247066991166	0.012189640355792	GaLu96scf_17	929147	929881	-	618	-	-	-	gb|ABM63506.1|	cerato-populin [Ceratocystis populicola]	-	-
GL15796-G	251.444520583871	508.408153167325	2.02194962127935	0.0280599957452657	GaLu96scf_17	946670	948226	+	1557	-	-	-	-	-	-	-
GL15830-G	22.1851233252439	190.197879148966	8.57321712214889	0.0453822972143333	GaLu96scf_18	222762	224621	-	1860	-	-	-	-	-	-	-
GL15835-G	95.4224284589418	200.341253417345	2.09951954328586	0.0317405239783666	GaLu96scf_18	335192	336328	-	1137	-	-	-	ref|XP_002472971.1|	predicted protein [Postia placenta Mad-698-R] gb|EED81848.1| predicted protein [Postia placenta Mad-698-R]	-	-
GL15840-G	7.50584014766033	126.078575771705	16.7973968658265	1.37654085523503e-11	GaLu96scf_18	413641	413998	+	240	-	-	-	-	-	-	-
GL15856-G	59.0063383682642	120.279074319123	2.0384093920292	0.0494788821345799	GaLu96scf_18	647192	648823	-	1632	-	-	-	-	-	-	-
GL15874-G	3.07650082974596	32.0947875411717	10.4322375703119	0.00439647461117735	GaLu96scf_18	706772	707575	-	624	-	-	-	-	-	-	-
GL15884-G	40.887245656153	535.697971042648	13.1018356077999	0.00197887808444936	GaLu96scf_18	845843	846695	-	774	-	-	-	-	-	-	-
GL15885-G	8.17611945536326	230.400782042059	28.1797230703281	0.0250725173976102	GaLu96scf_18	849976	850880	+	849	-	-	-	-	-	-	-
GL15891-G	75.8831964031899	563.443583162844	7.42514298118257	0.00082135348650317	GaLu96scf_18	830020	831101	+	918	-	-	-	-	-	-	-
GL15894-G	62.900920261319	172.243884247768	2.73833647476363	0.0474747793159542	GaLu96scf_18	906251	907774	+	1344	-	-	-	-	-	-	-
GL15905-G	1.42653719692249	8.80806193429918	6.17443551650883	0.0440199413291272	GaLu96scf_19	192851	193342	+	492	-	-	-	-	-	-	-
GL15913-G	510.55164129274	1654.22613110769	3.24007602231797	0.000383467021852151	GaLu96scf_19	222997	224285	-	1224	-	-	-	ref|XP_002476355.1|	predicted protein [Postia placenta Mad-698-R] gb|EED78455.1| predicted protein [Postia placenta Mad-698-R]	-	-
GL15919-G	28.8117795835998	153.775124554669	5.3372310484494	2.62624023866382e-06	GaLu96scf_19	381470	382200	+	672	-	-	-	ref|XP_002472569.1|	predicted protein [Postia placenta Mad-698-R] gb|EED82259.1| predicted protein [Postia placenta Mad-698-R]	-	-
GL15935-G	31.7384485813412	307.267268123632	9.68123149863954	6.46486358502402e-10	GaLu96scf_19	499989	500805	-	756	GO:0016021;GO:0004671;GO:0006481	-	-	ref|XP_002474733.1|	predicted protein [Postia placenta Mad-698-R] gb|EED80057.1| predicted protein [Postia placenta Mad-698-R]	sp|Q93W54|ICMTB_ARATH	Protein-S-isoprenylcysteine O-methyltransferase B OS=Arabidopsis thaliana GN=ICMTB PE=1 SV=1
GL15937-G	8.18276783469993	23.8383993483329	2.91324400617154	0.0271200228285561	GaLu96scf_19	522776	523197	-	363	-	-	-	-	-	-	-
GL15941-G	289.156991179243	2398.78340967952	8.2957821628202	0.0124604404432898	GaLu96scf_19	631200	632253	-	897	-	-	-	ref|XP_002474421.1|	predicted protein [Postia placenta Mad-698-R] gb|EED80412.1| predicted protein [Postia placenta Mad-698-R]	-	-
GL15943-G	6.26989182805318	1480.23401903909	236.086053736386	8.86532744240842e-07	GaLu96scf_19	642732	643292	-	445	GO:0009277;GO:0005199	-	-	ref|XP_002396433.1|	hypothetical protein MPER_03332 [Moniliophthora perniciosa FA553] gb|EEB97363.1| hypothetical protein MPER_03332 [Moniliophthora perniciosa FA553]	sp|P16933|SC3_SCHCO	Fruiting body protein SC3 OS=Schizophyllum commune GN=SC3 PE=1 SV=2
GL15944-G	12.3663011642069	67.8385164501916	5.48575645614582	0.0173812946491747	GaLu96scf_19	645689	646167	+	324	GO:0009277;GO:0005199	-	-	-	-	-	-
GL15948-G	163.990053886368	511.167063612255	3.11706137962765	0.000706602093264119	GaLu96scf_19	619837	620834	+	774	GO:0004553;GO:0008810;GO:0000272	K18576	-	ref|XP_001886659.1|	glycoside hydrolase family 12 protein [Laccaria bicolor S238N-H82] gb|EDR02615.1| glycoside hydrolase family 12 protein [Laccaria bicolor S238N-H82]	sp|Q0CRC9|XGEA_ASPTN	Probable xyloglucan-specific endo-beta-1,4-glucanase A OS=Aspergillus terreus (strain NIH 2624 / FGSC A1156) GN=xgeA PE=3 SV=2
GL15949-G	16.6893584362593	44.1397509424033	2.6447841665684	0.0197712927227487	GaLu96scf_19	744622	745509	-	549	-	-	-	ref|XP_001758837.1|	predicted protein [Physcomitrella patens subsp. patens] gb|EDQ76343.1| predicted protein [Physcomitrella patens subsp. patens]	-	-
GL15950-G	3.94964888752679	22.128433780358	5.60263314803522	0.00116539565694192	GaLu96scf_19	749556	750473	+	918	-	-	-	-	-	-	-
GL15959-G	258.39843882816	1447.34039123908	5.6011963454686	5.23980758902293e-07	GaLu96scf_2	13340	14494	-	1044	-	-	-	ref|XP_001879718.1|	predicted protein [Laccaria bicolor S238N-H82] gb|EDR09369.1| predicted protein [Laccaria bicolor S238N-H82]	-	-
GL15978-G	14.6892327407074	53.7964310534835	3.66230367529004	0.00289784119745274	GaLu96scf_2	99016	99707	+	486	-	-	-	-	-	-	-
GL15986-G	582.324804246436	2601.74298747737	4.4678553420787	0.019488872854905	GaLu96scf_2	1086442	1088881	+	1627	GO:0004497;GO:0005506;GO:0009055;GO:0020037;GO:0055114	-	At3g14630	ref|XP_002470560.1|	predicted protein [Postia placenta Mad-698-R] gb|EED84212.1| predicted protein [Postia placenta Mad-698-R]	sp|Q99N16|CP4F3_MOUSE	Leukotriene-B(4) omega-hydroxylase 2 OS=Mus musculus GN=Cyp4f3 PE=2 SV=1
GL15998-G	34.3382018381514	1588.01832172787	46.2464030356856	1.43246545395194e-22	GaLu96scf_2	1193877	1195268	+	1131	-	-	-	ref|XP_002390040.1|	hypothetical protein MPER_10750 [Moniliophthora perniciosa FA553] gb|EEB90970.1| hypothetical protein MPER_10750 [Moniliophthora perniciosa FA553]	-	-
GL16000-G	730.169433257267	1724.11364108515	2.36125146103955	0.00695273314754798	GaLu96scf_2	1125928	1126356	+	369	-	-	-	-	-	-	-
GL16001-G	30.2014153737164	68.8675260256717	2.28027478757189	0.0215057072837984	GaLu96scf_2	1201233	1202056	-	759	-	-	-	-	-	-	-
GL16004-G	376.869531656582	781.028334631389	2.07241039411775	0.0276244023735413	GaLu96scf_2	1206748	1209489	-	2232	-	-	-	ref|XP_002471657.1|	predicted protein [Postia placenta Mad-698-R] gb|EED83091.1| predicted protein [Postia placenta Mad-698-R]	-	-
GL16012-G	21.9560653959171	194.514061053236	8.85924037598318	0.0246328955793921	GaLu96scf_2	1356365	1357465	-	1101	-	-	-	-	-	-	-
GL16018-G	66.9138098515207	669.300788098963	10.0024313304551	0.00141577804133165	GaLu96scf_2	1386976	1387805	-	774	-	-	-	-	-	-	-
GL16027-G	71.4193863975432	400.774229159101	5.61156080126849	0.00247900440762563	GaLu96scf_2	1455260	1456424	-	1002	GO:0016020;GO:0005216;GO:0006811	-	YBR054w	sp|O74631|FD123_TRAVE	RecName: Full=Protein FDD123; AltName: Full=CvHSP30/1 dbj|BAA33053.1| heat shock protein [Trametes versicolor] dbj|BAA76590.1| heat shock protein 30 [Trametes versicolor]	sp|O74631|FD123_TRAVE	Protein FDD123 OS=Trametes versicolor GN=FDD123 PE=2 SV=1
GL16043-G	25.6348824228954	114.292698163372	4.45848341638164	4.19060637088601e-05	GaLu96scf_2	1576058	1576828	+	771	-	-	CE14136	ref|XP_002910277.1|	hypothetical protein CC1G_15706 [Coprinopsis cinerea okayama7#130] gb|EFI26783.1| hypothetical protein CC1G_15706 [Coprinopsis cinerea okayama7#130]	sp|Q5UR67|YR617_MIMIV	Uncharacterized protein R617 OS=Acanthamoeba polyphaga mimivirus GN=MIMI_R617 PE=4 SV=1
GL16049-G	1116.98819271457	4245.65167686323	3.80098169752824	0.00643162640571919	GaLu96scf_2	1597113	1598744	+	1402	-	-	-	-	-	-	-
GL16050-G	9.40937913899631	281.290227090538	29.8946639236543	0.000838926610009565	GaLu96scf_2	1610856	1611810	+	876	GO:0008168;GO:0008152	-	-	ref|XP_003174570.1|	hypothetical protein MGYG_02101 [Arthroderma gypseum CBS 118893] gb|EFQ99087.1| hypothetical protein MGYG_02101 [Arthroderma gypseum CBS 118893]	sp|P64842|Y1440_MYCBO	Uncharacterized protein Mb1440c OS=Mycobacterium bovis GN=Mb1440c PE=4 SV=1
GL16066-G	7.78636734985489	147.832890260874	18.9861181239578	0.0168759091288869	GaLu96scf_2	1860139	1860999	-	699	-	-	-	ref|XP_002474716.1|	predicted protein [Postia placenta Mad-698-R] gb|EED80094.1| predicted protein [Postia placenta Mad-698-R]	-	-
GL16069-G	104.210605464946	1250.48880877292	11.9996309703196	0.00151617300898115	GaLu96scf_2	1871587	1874033	+	1629	GO:0004497;GO:0005506;GO:0009055;GO:0020037;GO:0055114	-	At1g13090	ref|XP_002471313.1|	predicted protein [Postia placenta Mad-698-R] gb|EED83468.1| predicted protein [Postia placenta Mad-698-R]	sp|B8NHY4|ORDA_ASPFN	O-methylsterigmatocystin oxidoreductase OS=Aspergillus flavus (strain ATCC 200026 / FGSC A1120 / NRRL 3357 / JCM 12722 / SRRC 167) GN=ordA PE=2 SV=1
GL16088-G	241.366279665757	547.95764583725	2.2702328038368	0.0203741749987474	GaLu96scf_2	201866	202743	+	555	-	-	SPBC8D2.02c	ref|XP_002476711.1|	predicted protein [Postia placenta Mad-698-R] gb|EED78096.1| predicted protein [Postia placenta Mad-698-R]	sp|O43073|YGW2_SCHPO	UPF0220 protein C8D2.02c OS=Schizosaccharomyces pombe (strain ATCC 38366 / 972) GN=SPBC8D2.02c PE=2 SV=1
GL16093-G	1356.45749071513	2903.64748201648	2.14061074666311	0.0259294119780086	GaLu96scf_2	291094	292872	-	1779	GO:0005634;GO:0003677	-	YPR065w	ref|XP_001881987.1|	predicted protein [Laccaria bicolor S238N-H82] gb|EDR07595.1| predicted protein [Laccaria bicolor S238N-H82]	sp|P25042|ROX1_YEAST	Repressor ROX1 OS=Saccharomyces cerevisiae (strain ATCC 204508 / S288c) GN=ROX1 PE=1 SV=1
GL16094-G	625.850066702054	2221.9496734686	3.55029070329459	0.00592623817370752	GaLu96scf_2	226119	228144	+	1725	GO:0005634;GO:0003677	-	YPR065w	ref|XP_002474062.1|	predicted protein [Postia placenta Mad-698-R] gb|EED80732.1| predicted protein [Postia placenta Mad-698-R]	sp|P25042|ROX1_YEAST	Repressor ROX1 OS=Saccharomyces cerevisiae (strain ATCC 204508 / S288c) GN=ROX1 PE=1 SV=1
GL16098-G	5.99281592626581	17.0500808899081	2.84508670042402	0.0405909529981686	GaLu96scf_2	2068102	2069007	+	672	GO:0003824;GO:0005488;GO:0016491;GO:0008152;GO:0055114	-	SPCC663.06c	ref|XP_002476538.1|	predicted protein [Postia placenta Mad-698-R] gb|EED78263.1| predicted protein [Postia placenta Mad-698-R]	sp|Q7Z9I4|YCP6_SCHPO	Uncharacterized oxidoreductase C663.06c OS=Schizosaccharomyces pombe (strain ATCC 38366 / 972) GN=SPCC663.06c PE=2 SV=1
GL16112-G	72.0116489267941	771.595237451626	10.7148669548731	0.00519031671081927	GaLu96scf_2	2099183	2099983	-	615	-	-	-	-	-	-	-
GL16117-G	68.4858608107498	360.017615145511	5.25681667549401	2.11627896689958e-06	GaLu96scf_2	2254323	2255705	-	1077	-	-	-	ref|XP_002475804.1|	predicted protein [Postia placenta Mad-698-R] gb|EED78985.1| predicted protein [Postia placenta Mad-698-R]	-	-
GL16123-G	3.38666851159666	54.0097349616112	15.9477476985629	0.00313702143773174	GaLu96scf_2	2219725	2220359	+	489	-	-	-	ref|XP_002393686.1|	hypothetical protein MPER_06539 [Moniliophthora perniciosa FA553] gb|EEB94616.1| hypothetical protein MPER_06539 [Moniliophthora perniciosa FA553]	-	-
GL16124-G	1746.53410321027	4502.41201163367	2.57791245149916	0.00474988957737353	GaLu96scf_2	2226362	2226998	-	546	-	-	-	-	-	-	-
GL16128-G	52.5932170757808	353.158216335183	6.71490043718608	9.35850591672881e-08	GaLu96scf_2	355583	356384	+	741	-	-	-	-	-	-	-
GL16132-G	8.28955832351734	27.7515452556414	3.34777127713918	0.0108942036227399	GaLu96scf_2	312155	312988	+	834	-	-	-	ref|XP_001889763.1|	predicted protein [Laccaria bicolor S238N-H82] gb|EDQ99539.1| predicted protein [Laccaria bicolor S238N-H82]	-	-
GL16135-G	205.502684086842	910.123198262704	4.42876550399752	1.16347846174517e-05	GaLu96scf_2	333586	334299	+	714	-	-	-	ref|XP_001889763.1|	predicted protein [Laccaria bicolor S238N-H82] gb|EDQ99539.1| predicted protein [Laccaria bicolor S238N-H82]	-	-
GL16138-G	25.6187929233903	228.573639295292	8.92210807819133	1.95415953645146e-07	GaLu96scf_2	442968	443939	-	972	-	-	-	-	-	-	-
GL16142-G	110.568910289012	817.776309476572	7.39607822252219	0.00876974582584239	GaLu96scf_2	462587	463655	-	453	-	-	-	ref|XP_003030236.1|	hypothetical protein SCHCODRAFT_236140 [Schizophyllum commune H4-8] gb|EFI95333.1| hypothetical protein SCHCODRAFT_236140 [Schizophyllum commune H4-8]	-	-
GL16144-G	81.8976836152014	220.739448896039	2.69530759787041	0.0496615631184287	GaLu96scf_2	487494	489350	-	1662	-	-	-	-	-	-	-
GL16148-G	74.2125672842628	183.478400889139	2.47233598840942	0.00926247192008024	GaLu96scf_2	431317	432333	+	1017	-	-	-	-	-	-	-
GL16156-G	479.19224097526	1760.86916354577	3.67466125904295	9.59661655639181e-05	GaLu96scf_2	644187	645130	+	855	-	K00799	-	ref|XP_001933888.1|	glutathione S-transferase [Pyrenophora tritici-repentis Pt-1C-BFP] gb|EDU46393.1| glutathione S-transferase [Pyrenophora tritici-repentis Pt-1C-BFP]	-	-
GL16158-G	35.9680121232495	78.6148562405153	2.18568810450604	0.0405554266286544	GaLu96scf_2	694243	694600	-	312	-	-	-	-	-	-	-
GL16159-G	149.523843243464	533.589658415415	3.56859245215221	0.000134801780288897	GaLu96scf_2	617874	619394	+	1521	-	-	-	gb|EFQ34996.1|	hypothetical protein GLRG_10140 [Glomerella graminicola M1.001]	-	-
GL16162-G	29.5716388898466	921.632902199785	31.1661083659529	0.0167787343570978	GaLu96scf_2	746609	746980	+	372	-	-	-	-	-	-	-
GL16166-G	280.589255111907	2956.56739726955	10.5369943552913	5.7083832734502e-08	GaLu96scf_2	853895	854755	-	798	-	-	-	-	-	-	-
GL16168-G	110.764371690743	228.902455701679	2.06657115647963	0.0324049877810709	GaLu96scf_2	879849	880338	+	363	-	-	-	-	-	-	-
GL16169-G	1408.95468090352	12172.791346433	8.63959040799448	3.18183467043218e-10	GaLu96scf_2	888154	890979	-	1975	-	-	-	ref|XP_001878584.1|	hypothetical protein LACBIDRAFT_293419 [Laccaria bicolor S238N-H82] gb|EDR11283.1| hypothetical protein LACBIDRAFT_293419 [Laccaria bicolor S238N-H82]	-	-
GL16212-G	33.63868638889	128.08984226176	3.80781344375161	0.000404439521799561	GaLu96scf_20	296256	297839	+	1584	-	-	-	ref|XP_002836201.1|	hypothetical protein [Tuber melanosporum Mel28] emb|CAZ80392.1| unnamed protein product [Tuber melanosporum]	-	-
GL16219-G	3.33007618825847	18.4110988855627	5.52873203035967	0.0088588701599122	GaLu96scf_20	349512	350882	+	1371	GO:0004672;GO:0004674;GO:0005524;GO:0006468	-	-	ref|XP_963765.2|	hypothetical protein NCU03250 [Neurospora crassa OR74A] gb|EAA34529.2| conserved hypothetical protein [Neurospora crassa OR74A]	-	-
GL16243-G	2.17985222869027	24.5114680012411	11.2445548733221	0.0015931750823192	GaLu96scf_20	539353	540596	-	1200	-	-	-	-	-	-	-
GL16244-G	93.0559931080611	281.151427315323	3.02131456475712	0.00440296652060548	GaLu96scf_20	543193	544135	-	888	-	-	-	ref|XP_002471327.1|	predicted protein [Postia placenta Mad-698-R] gb|EED83482.1| predicted protein [Postia placenta Mad-698-R]	-	-
GL16255-G	2.01327233760518	26.8162150223659	13.3197156298607	0.0250382483209083	GaLu96scf_20	624124	625822	+	1560	-	-	-	-	-	-	-
GL16257-G	37.255533820582	122.096195884023	3.27726335829795	0.00115606425526789	GaLu96scf_20	754832	756727	+	1764	-	-	-	-	-	-	-
GL16268-G	4.67626629709021	179.7308192266	38.4346843845136	7.79491844900134e-07	GaLu96scf_20	741582	742012	+	315	-	-	-	-	-	-	-
GL16282-G	16.0858752364961	74.8291278187729	4.65185305235979	7.75780315873304e-05	GaLu96scf_21	2775	4321	-	1341	-	-	-	-	-	-	-
GL16283-G	43.6130759802151	121.379193885493	2.78309179431774	0.00270892062360098	GaLu96scf_21	20523	21284	-	762	-	-	-	-	-	-	-
GL16286-G	17.8887636753959	45.8936498560005	2.56550148958155	0.0158699931364068	GaLu96scf_21	38333	39861	-	1419	-	-	-	-	-	-	-
GL16292-G	0.923346223260046	75.5766647018294	81.8508407767045	1.19844423746245e-14	GaLu96scf_21	15620	16381	-	633	-	-	-	ref|XP_001878549.1|	TonB box-containing protein [Laccaria bicolor S238N-H82] gb|EDR11248.1| TonB box-containing protein [Laccaria bicolor S238N-H82]	-	-
GL16300-G	4.25636526897031	97.1646181904891	22.8280732621416	5.61036658004285e-12	GaLu96scf_21	166670	167742	-	1017	GO:0008270	-	Hs20472401	ref|NP_001071926.1|	zinc finger protein [Ciona intestinalis] dbj|BAE93325.1| zinc finger protein [Ciona intestinalis]	sp|Q6J1Y9|UBP19_RAT	Ubiquitin carboxyl-terminal hydrolase 19 OS=Rattus norvegicus GN=Usp19 PE=1 SV=1
GL16302-G	355.830422021489	823.140798578641	2.31329517555677	0.0132857771426357	GaLu96scf_21	174521	176326	-	1740	-	-	-	ref|XP_002388410.1|	hypothetical protein MPER_12571 [Moniliophthora perniciosa FA553] gb|EEB89340.1| hypothetical protein MPER_12571 [Moniliophthora perniciosa FA553]	-	-
GL16305-G	9.39953368073015	27.961803699009	2.97480754352028	0.0146478899224431	GaLu96scf_21	192635	193735	-	987	GO:0008270	-	CE13918	ref|XP_003112017.1|	CRE-SET-18 protein [Caenorhabditis remanei] gb|EFP12451.1| CRE-SET-18 protein [Caenorhabditis remanei]	-	-
GL16322-G	31.7090623231628	146.985638048827	4.63544574578788	0.0469107240746364	GaLu96scf_21	284125	285323	-	798	-	-	-	-	-	-	-
GL16324-G	88.7354743553628	2584.72463224858	29.1284252552415	5.10608468320096e-09	GaLu96scf_21	337550	338712	+	906	GO:0003824;GO:0005488;GO:0008152	-	-	ref|XP_002477062.1|	predicted protein [Postia placenta Mad-698-R] gb|EED77736.1| predicted protein [Postia placenta Mad-698-R]	-	-
GL16334-G	5.1532680915037	30.0035008154238	5.82222781401403	0.00881808540099495	GaLu96scf_21	430062	431820	+	1707	GO:0005634;GO:0003677	-	-	ref|XP_002473736.1|	predicted protein [Postia placenta Mad-698-R] gb|EED81060.1| predicted protein [Postia placenta Mad-698-R]	sp|Q9P445|MAT2_COCSA	Mating-type protein MAT-2 OS=Cochliobolus sativus GN=MAT2 PE=4 SV=1
GL16349-G	15.7054601462985	76.5946795056573	4.87694590239112	4.68968947164202e-05	GaLu96scf_21	685209	687236	-	2028	-	-	-	-	-	-	-
GL16350-G	1339.13385672679	10105.2108306415	7.54607971404841	3.58342042211322e-06	GaLu96scf_21	689773	690534	-	762	-	-	-	-	-	-	-
GL16384-G	115.563263754678	269.010737354628	2.32782225609077	0.0111958239695811	GaLu96scf_22	168281	169464	+	996	GO:0005743;GO:0016020;GO:0005488;GO:0006810;GO:0055085	K15116	SPAC688.09	ref|XP_003033194.1|	hypothetical protein SCHCODRAFT_234018 [Schizophyllum commune H4-8] gb|EFI98291.1| hypothetical protein SCHCODRAFT_234018 [Schizophyllum commune H4-8]	sp|Q9P6L7|YKQ9_SCHPO	Uncharacterized mitochondrial carrier C688.09 OS=Schizosaccharomyces pombe (strain ATCC 38366 / 972) GN=SPAC688.09 PE=2 SV=1
GL16401-G	13.1559050549675	208.625955257056	15.8579705755996	0.0240844805537424	GaLu96scf_22	312222	314552	-	1587	GO:0005507;GO:0016491;GO:0055114	-	YMR058w	gb|AAW28938.1|	laccase C [Trametes sp. 420]	sp|Q01679|LAC1_PHLRA	Laccase OS=Phlebia radiata GN=LAC PE=1 SV=2
GL16419-G	75.8751691161842	167.083096187133	2.20207873186135	0.0200396816777919	GaLu96scf_22	602889	603806	-	621	-	-	-	ref|XP_002469504.1|	predicted protein [Postia placenta Mad-698-R] gb|EED85377.1| predicted protein [Postia placenta Mad-698-R]	-	-
GL16424-G	12.5424722920805	92.4163293542946	7.36827056119134	0.0308537358793621	GaLu96scf_22	734983	735974	+	795	-	-	-	-	-	-	-
GL16452-G	185.291574843175	1157.66821597196	6.24781896830321	0.00848997069177438	GaLu96scf_23	293002	295743	-	2322	GO:0055085	-	SPBC29B5.02c	ref|XP_001838398.1|	OPT oligopeptide transporter [Coprinopsis cinerea okayama7#130] gb|EAU83423.1| OPT oligopeptide transporter [Coprinopsis cinerea okayama7#130]	sp|P40900|ISP4_SCHPO	Sexual differentiation process protein isp4 OS=Schizosaccharomyces pombe (strain ATCC 38366 / 972) GN=isp4 PE=2 SV=2
GL16455-G	137.563999927506	302.403085659277	2.19827197390769	0.0336074955058107	GaLu96scf_23	231898	232458	+	336	-	-	-	-	-	-	-
GL16459-G	8.98308395301743	55.6951346832691	6.20000157791701	0.0323605162576795	GaLu96scf_23	395155	396991	-	834	-	-	-	ref|XP_001888796.1|	predicted protein [Laccaria bicolor S238N-H82] gb|EDR00569.1| predicted protein [Laccaria bicolor S238N-H82]	-	-
GL16479-G	0	8.09536429344514	Inf	0.00553499357147066	GaLu96scf_23	666647	667679	-	978	-	-	-	-	-	-	-
GL16499-G	1.34324725137995	61.8636888095623	46.0553250684178	0.0030292868180792	GaLu96scf_24	168597	170714	-	2118	-	-	-	-	-	-	-
GL16500-G	123.951800880568	1299.43249868104	10.4833692568378	3.84904001968765e-11	GaLu96scf_24	171970	173185	-	1056	-	-	-	ref|XP_002626913.1|	conserved hypothetical protein [Ajellomyces dermatitidis SLH14081] gb|EEQ76566.1| conserved hypothetical protein [Ajellomyces dermatitidis SLH14081] gb|EEQ84126.1| conserved hypothetical protein [Ajellomyces dermatitidis ER-3]	-	-
GL16501-G	742.932018720128	1555.71458050155	2.09402010049537	0.0219641192964516	GaLu96scf_24	177121	178704	-	1287	GO:0003824;GO:0004222;GO:0008270;GO:0046872;GO:0006508	K00415	SPCC613.10	ref|XP_003032554.1|	hypothetical protein SCHCODRAFT_81911 [Schizophyllum commune H4-8] gb|EFI97651.1| hypothetical protein SCHCODRAFT_81911 [Schizophyllum commune H4-8]	sp|Q6C2E3|QCR2_YARLI	Cytochrome b-c1 complex subunit 2, mitochondrial OS=Yarrowia lipolytica (strain CLIB 122 / E 150) GN=QCR2 PE=3 SV=1
GL16521-G	249.286038412622	863.705295853925	3.46471587961259	0.0237617653134052	GaLu96scf_24	348774	351426	-	1602	-	-	-	ref|XP_002475043.1|	predicted protein [Postia placenta Mad-698-R] gb|EED79741.1| predicted protein [Postia placenta Mad-698-R]	-	-
GL16562-G	0.979938546598238	9.7737706648514	9.97386080870082	0.0419829890925249	GaLu96scf_24	647590	648126	-	444	-	-	-	-	-	-	-
GL16570-G	427.229713164403	1954.43946528851	4.57468056426221	5.57362299471683e-06	GaLu96scf_25	87328	89793	+	2316	GO:0004672;GO:0004674;GO:0005524;GO:0006468	-	7298323	ref|XP_002472860.1|	predicted protein [Postia placenta Mad-698-R] gb|EED81968.1| predicted protein [Postia placenta Mad-698-R]	sp|Q75L42|CIPKH_ORYSJ	CBL-interacting protein kinase 17 OS=Oryza sativa subsp. japonica GN=CIPK17 PE=2 SV=1
GL16578-G	2.01646941653467	20.3564783894549	10.0951089178619	0.000618175578898421	GaLu96scf_25	105449	106489	+	1041	-	-	-	-	-	-	-
GL16592-G	2.12671120575926	18.3731099204338	8.63921244721821	0.0347190817210359	GaLu96scf_25	226545	228243	+	1416	-	-	-	sp|P05659|MYSN_ACACA	RecName: Full=Myosin-2 heavy chain, non muscle; AltName: Full=Myosin II heavy chain, non muscle emb|CAA68663.1| myosin heavy chain [Acanthamoeba castellanii]	sp|P05659|MYSN_ACACA	Myosin-2 heavy chain, non muscle OS=Acanthamoeba castellanii PE=3 SV=1
GL16610-G	61.9370712142259	245.786122055169	3.96832005835491	0.00010558449717301	GaLu96scf_25	492004	493005	+	804	GO:0004672;GO:0005524;GO:0006468	-	-	-	-	-	-
GL16613-G	9.01297865415127	27.7263897630916	3.07627376331587	0.014793624930035	GaLu96scf_25	428125	428816	-	633	-	-	-	-	-	-	-
GL16641-G	141.011412938763	318.007521023885	2.25518994807878	0.0159515675363573	GaLu96scf_26	232055	233608	+	1554	-	-	-	ref|XP_001546901.1|	hypothetical protein BC1G_14656 [Botryotinia fuckeliana B05.10] gb|EDN21063.1| hypothetical protein BC1G_14656 [Botryotinia fuckeliana B05.10]	-	-
GL16653-G	97.3676335812188	543.826093501572	5.5852861315351	9.5568266524027e-07	GaLu96scf_26	436311	437735	-	1200	-	-	-	ref|XP_002473756.1|	predicted protein [Postia placenta Mad-698-R] gb|EED81021.1| predicted protein [Postia placenta Mad-698-R]	-	-
GL16669-G	1.62326601061912	13.5857831493524	8.36941269051202	0.00180114816879039	GaLu96scf_26	577602	577978	+	267	-	-	-	-	-	-	-
GL16686-G	1127.72155964963	2787.04647645493	2.47139593333733	0.00517023913167245	GaLu96scf_27	175257	176355	+	849	-	-	-	ref|XP_003029554.1|	expressed protein [Schizophyllum commune H4-8] gb|EFI94651.1| expressed protein [Schizophyllum commune H4-8]	-	-
GL16705-G	2.62990217942171	26.3609631515943	10.0235527229347	3.15053348001997e-05	GaLu96scf_27	404601	406915	+	1818	-	-	-	-	-	-	-
GL16708-G	1.67985833395731	57.0091492108256	33.93687911559	0.000315731441368729	GaLu96scf_27	409577	410362	-	786	-	-	-	-	-	-	-
GL16709-G	170.425716929311	674.090136022762	3.95533108599074	0.0239485752028524	GaLu96scf_27	461517	463013	-	1497	-	-	-	-	-	-	-
GL16710-G	24.7618844817346	56.5843540309554	2.28513924587179	0.0359774736140806	GaLu96scf_27	488861	489735	+	756	-	-	-	-	-	-	-
GL16711-G	132.199689377722	405.425044987231	3.06676246287423	0.000818550932414427	GaLu96scf_27	427813	429701	+	1503	GO:0003824;GO:0008483;GO:0030170	K00823	SPCC777.09c	ref|XP_002476438.1|	predicted protein [Postia placenta Mad-698-R] gb|EED78351.1| predicted protein [Postia placenta Mad-698-R]	sp|P30268|Y2045_BACPE	Uncharacterized aminotransferase BpOF4_10225 OS=Bacillus pseudofirmus (strain OF4) GN=BpOF4_10225 PE=3 SV=2
GL16712-G	88.9734649619027	478.04723903881	5.37291920960371	6.46238220821581e-07	GaLu96scf_27	504063	505430	-	858	-	-	-	-	-	-	-
GL16714-G	96.4776333594997	241.845757211732	2.50675466209411	0.0149160900044613	GaLu96scf_27	557668	559177	+	1011	-	-	-	ref|XP_001832785.1|	hypothetical protein CC1G_09999 [Coprinopsis cinerea okayama7#130] gb|EAU89030.1| hypothetical protein CC1G_09999 [Coprinopsis cinerea okayama7#130]	-	-
GL16750-G	27.3250946580743	171.820243702648	6.28800177465725	7.35119873562318e-06	GaLu96scf_28	236510	237334	+	696	GO:0003700;GO:0008270;GO:0043565;GO:0006355	-	-	ref|XP_001886582.1|	predicted protein [Laccaria bicolor S238N-H82] gb|EDR02872.1| predicted protein [Laccaria bicolor S238N-H82]	-	-
GL16763-G	27.8922889988447	254.90146378798	9.13877895781655	0.0373811532201643	GaLu96scf_28	474970	476200	+	1113	GO:0003676;GO:0008168;GO:0032259	-	-	ref|XP_001882946.1|	predicted protein [Laccaria bicolor S238N-H82] gb|EDR06574.1| predicted protein [Laccaria bicolor S238N-H82]	-	-
GL16784-G	61.9973690594489	176.402979539121	2.84533008763597	0.0031982318466376	GaLu96scf_29	173176	174330	-	1155	-	-	-	ref|XP_002475371.1|	predicted protein [Postia placenta Mad-698-R] gb|EED79435.1| predicted protein [Postia placenta Mad-698-R]	-	-
GL16795-G	38.7977941835349	161.132583585627	4.15313774858905	4.28517714308413e-05	GaLu96scf_29	280630	280878	-	249	-	-	-	-	-	-	-
GL16798-G	569.885566042844	1267.40815814785	2.22396957155529	0.0140263111565936	GaLu96scf_29	347881	352058	-	3744	-	-	-	ref|XP_001876314.1|	predicted protein [Laccaria bicolor S238N-H82] gb|EDR13816.1| predicted protein [Laccaria bicolor S238N-H82]	-	-
GL16801-G	12.5128318124243	53.6353289604652	4.28642610757457	0.000385148413750182	GaLu96scf_29	319416	320278	-	726	-	-	-	-	-	-	-
GL16810-G	46.7148569035798	152.758107998342	3.27001125816649	0.000878094328687558	GaLu96scf_29	411498	412993	-	1428	-	-	-	-	-	-	-
GL16832-G	496.300421765211	1923.35309784279	3.87538074419104	0.00665822488388433	GaLu96scf_3	1108065	1110898	+	2709	-	-	Hs12383070_2	ref|XP_001877238.1|	predicted protein [Laccaria bicolor S238N-H82] gb|EDR12974.1| predicted protein [Laccaria bicolor S238N-H82]	sp|B2RR83|YTDC2_MOUSE	Probable ATP-dependent RNA helicase YTHDC2 OS=Mus musculus GN=Ythdc2 PE=2 SV=1
GL16839-G	10.4694105522076	30.7701445523705	2.93905224166438	0.0352194372808752	GaLu96scf_3	1211419	1212069	+	594	-	-	-	-	-	-	-
GL16840-G	1725.10439140885	10710.0232077998	6.20833339775643	0.00051400379502707	GaLu96scf_3	1281497	1282691	-	1134	GO:0005515	-	-	-	-	-	-
GL16846-G	1070.33515825011	3562.14009130929	3.32806043401679	0.000210677477583857	GaLu96scf_3	1331840	1333287	+	1077	GO:0005198	-	SPAC17C9.12	ref|XP_003033952.1|	hypothetical protein SCHCODRAFT_256580 [Schizophyllum commune H4-8] gb|EFI99049.1| hypothetical protein SCHCODRAFT_256580 [Schizophyllum commune H4-8]	sp|Q10484|YDFC_SCHPO	Uncharacterized protein C17C9.12 OS=Schizosaccharomyces pombe (strain ATCC 38366 / 972) GN=SPAC17C9.12 PE=1 SV=2
GL16870-G	145.856397003618	423.703711898833	2.90493746317018	0.00137615533730184	GaLu96scf_3	1708077	1710776	+	2000	GO:0055085	-	YNL065w	ref|XP_002474614.1|	predicted protein [Postia placenta Mad-698-R] gb|EED80205.1| predicted protein [Postia placenta Mad-698-R]	sp|P53943|AQR1_YEAST	Probable transporter AQR1 OS=Saccharomyces cerevisiae (strain ATCC 204508 / S288c) GN=AQR1 PE=1 SV=1
GL16877-G	57.2268003560192	843.893597132575	14.7464752857498	1.37394478069914e-13	GaLu96scf_3	1864571	1866017	+	975	-	-	-	ref|XP_001888344.1|	predicted protein [Laccaria bicolor S238N-H82] gb|EDR00949.1| predicted protein [Laccaria bicolor S238N-H82]	-	-
GL16882-G	76.6987315562989	201.766637454005	2.63063851722114	0.039408631174909	GaLu96scf_3	1902282	1903715	+	1119	GO:0003824;GO:0010181;GO:0016491;GO:0008152	-	YHR179w	ref|XP_003032350.1|	hypothetical protein SCHCODRAFT_55315 [Schizophyllum commune H4-8] gb|EFI97447.1| hypothetical protein SCHCODRAFT_55315 [Schizophyllum commune H4-8]	sp|Q02899|OYE1_SACPS	NADPH dehydrogenase 1 OS=Saccharomyces pastorianus GN=OYE1 PE=1 SV=3
GL16897-G	12.9621190987227	587.968265766565	45.3605048131756	2.07001625370428e-07	GaLu96scf_3	317372	317998	+	498	-	-	-	-	-	-	-
GL16900-G	499.016660852484	1156.05675550946	2.31666965494605	0.00803639336790622	GaLu96scf_3	385514	386187	-	609	-	-	-	ref|XP_002475632.1|	predicted protein [Postia placenta Mad-698-R] gb|EED79181.1| predicted protein [Postia placenta Mad-698-R]	-	-
GL16903-G	7.21993567351758	178.247865988696	24.6882900414891	0.0261406834493413	GaLu96scf_3	439955	440491	+	537	GO:0008080;GO:0008152	-	-	ref|ZP_05805665.1|	GCN5-related N-acetyltransferase [Streptomyces flavogriseus ATCC 33331] gb|EEW70753.1| GCN5-related N-acetyltransferase [Streptomyces flavogriseus ATCC 33331]	-	-
GL16904-G	511.429816682044	1684.5890327781	3.29388115011958	0.000382549674104	GaLu96scf_3	430727	433303	-	1899	-	-	-	ref|XP_001875803.1|	predicted protein [Laccaria bicolor S238N-H82] gb|EDR13305.1| predicted protein [Laccaria bicolor S238N-H82]	-	-
GL16906-G	168.148757472116	390.703883182989	2.32356092936208	0.0121947866451821	GaLu96scf_3	541041	543548	-	1773	-	-	-	-	-	-	-
GL16930-G	2.63309925835119	23.3440038776822	8.86559965547969	0.012882443516334	GaLu96scf_3	813350	813883	-	534	-	-	-	-	-	-	-
GL16941-G	31.8483320442304	139.146172515765	4.36902542721928	0.00608651454575714	GaLu96scf_30	38507	39007	+	387	-	-	-	-	-	-	-
GL16942-G	77.4796569913241	418.728899695079	5.40437214044412	0.00162647053731609	GaLu96scf_30	41185	42346	+	1005	-	-	-	ref|XP_002471262.1|	predicted protein [Postia placenta Mad-698-R] gb|EED83542.1| predicted protein [Postia placenta Mad-698-R]	-	-
GL16967-G	0	13.6901444887108	Inf	0.000885101796132322	GaLu96scf_30	258724	259138	+	357	-	-	-	-	-	-	-
GL16983-G	63.5098848378881	192.369591898022	3.02897088207693	0.00135107641522912	GaLu96scf_30	462343	463179	+	837	-	-	-	-	-	-	-
GL16987-G	11.2389652001005	33.228054197844	2.95650476767619	0.0184932513165229	GaLu96scf_30	469511	471382	-	1170	-	-	-	-	-	-	-
GL16990-G	45.9108352633775	99.8128277269658	2.17405819681493	0.028772051064841	GaLu96scf_30	422250	422769	-	402	-	-	-	-	-	-	-
GL17021-G	14.1691896031068	46.4024666929642	3.27488501408647	0.00437473637485252	GaLu96scf_32	44018	44359	-	342	-	-	-	-	-	-	-
GL17024-G	19.0923828793728	57.9166596166917	3.03349560830692	0.00997720323999018	GaLu96scf_32	64228	65868	+	1641	-	-	-	-	-	-	-
GL17025-G	175.688255935891	717.784405469067	4.08555712301561	2.33616483661258e-05	GaLu96scf_32	67307	68956	+	1650	-	-	-	ref|XP_001774386.1|	predicted protein [Physcomitrella patens subsp. patens] gb|EDQ60749.1| predicted protein [Physcomitrella patens subsp. patens]	-	-
GL17026-G	620.25630933816	1333.85431664548	2.15048891331515	0.0174732682085628	GaLu96scf_32	70253	71812	+	1560	-	-	-	-	-	-	-
GL17037-G	51.2972711441906	825.146052969274	16.0855740386245	0.044027762156328	GaLu96scf_32	97118	97849	+	690	-	-	-	-	-	-	-
GL17042-G	25.0320577827076	89.074529030854	3.55841816138614	0.000770335446631339	GaLu96scf_32	151032	152582	+	1464	GO:0020037	K00463	YJR078w	ref|XP_001832237.2|	tryptophan 2,3-dioxygenase [Coprinopsis cinerea okayama7#130] gb|EAU89610.2| tryptophan 2,3-dioxygenase [Coprinopsis cinerea okayama7#130]	sp|P47125|I23O_YEAST	Indoleamine 2,3-dioxygenase family protein OS=Saccharomyces cerevisiae (strain ATCC 204508 / S288c) GN=BNA2 PE=1 SV=1
GL17050-G	611.720409048632	3270.3431282945	5.34614029533631	1.07672143288272e-06	GaLu96scf_32	248355	249833	-	1479	-	-	-	ref|XP_001836412.2|	hypothetical protein CC1G_07059 [Coprinopsis cinerea okayama7#130] gb|EAU85365.2| hypothetical protein CC1G_07059 [Coprinopsis cinerea okayama7#130]	-	-
GL17051-G	50.947975850753	518.268294882012	10.1725002068822	2.55059508029403e-09	GaLu96scf_32	205095	206153	+	1059	-	-	-	-	-	-	-
GL17054-G	10.5323970334048	31.4800996647403	2.98888273627526	0.0113478932380043	GaLu96scf_32	301748	302785	+	1038	-	-	-	-	-	-	-
GL17062-G	230.526541621763	1194.56064045841	5.18187898041863	0.000198450930319196	GaLu96scf_33	8843	9474	+	534	-	-	-	-	-	-	-
GL17083-G	1681.41511081245	11347.9902616924	6.74907117743765	0.000930382498419758	GaLu96scf_33	200727	202549	+	1653	GO:0003824;GO:0006596	K01581	SPAC144.04c	ref|XP_001836715.1|	ornithine decarboxylase [Coprinopsis cinerea okayama7#130] gb|EAU85127.1| ornithine decarboxylase [Coprinopsis cinerea okayama7#130]	sp|Q9UQW9|DCOR_SCHPO	Ornithine decarboxylase OS=Schizosaccharomyces pombe (strain ATCC 38366 / 972) GN=spe1 PE=2 SV=1
GL17087-G	35.6009978965829	76.29724968227	2.14312109744523	0.0438412108206501	GaLu96scf_33	264006	264915	+	846	-	-	-	-	-	-	-
GL17105-G	7.11289096322248	20.74541001508	2.91659328427008	0.0355894002272788	GaLu96scf_34	51250	51932	-	624	GO:0003824;GO:0005488;GO:0008152	-	-	-	-	-	-
GL17109-G	109.281242170483	635.14042933184	5.81198032450069	0.000186471510937104	GaLu96scf_34	69752	71425	+	1611	-	-	-	ref|XP_002470483.1|	predicted protein [Postia placenta Mad-698-R] gb|EED84372.1| predicted protein [Postia placenta Mad-698-R]	-	-
GL17113-G	19.952488399958	44.78290042156	2.24447695564901	0.0363861549916592	GaLu96scf_34	146405	147852	+	1332	-	-	-	-	-	-	-
GL17123-G	12.2392072110441	158.851285085659	12.9788868140347	2.64974395877258e-08	GaLu96scf_34	279817	281029	-	1146	-	-	-	-	-	-	-
GL17124-G	1.34644433030944	81.0745362315135	60.2138049130343	0.0175583779311963	GaLu96scf_34	285524	286468	-	765	-	-	SPBC1198.03c	ref|XP_002470449.1|	predicted protein [Postia placenta Mad-698-R] gb|EED84338.1| predicted protein [Postia placenta Mad-698-R]	sp|Q9P6I6|YHG3_SCHPO	Uncharacterized protein C1198.03c OS=Schizosaccharomyces pombe (strain ATCC 38366 / 972) GN=SPBC1198.03c PE=2 SV=1
GL17130-G	1783.4704218041	3623.31872138476	2.03161133321153	0.031126220546472	GaLu96scf_34	341764	343356	+	1374	GO:0005737;GO:0000166;GO:0005524;GO:0016787;GO:0017111;GO:0030163	K03066	Hs14771027	ref|XP_003028539.1|	hypothetical protein SCHCODRAFT_85835 [Schizophyllum commune H4-8] gb|EFI93636.1| hypothetical protein SCHCODRAFT_85835 [Schizophyllum commune H4-8]	sp|P46470|PRS8_XENLA	26S protease regulatory subunit 8 OS=Xenopus laevis GN=psmc5 PE=2 SV=2
GL17154-G	150.785013563594	3806.3514855243	25.2435662906178	4.63817954125305e-08	GaLu96scf_35	169903	172140	-	2238	-	-	-	ref|XP_002475703.1|	predicted protein [Postia placenta Mad-698-R] gb|EED79103.1| predicted protein [Postia placenta Mad-698-R]	-	-
GL17155-G	313.525822371682	1155.8585492389	3.68664545872281	0.0365482857834312	GaLu96scf_35	186960	188096	+	1056	GO:0005515	-	-	ref|XP_002474716.1|	predicted protein [Postia placenta Mad-698-R] gb|EED80094.1| predicted protein [Postia placenta Mad-698-R]	-	-
GL17167-G	4.17332954490546	28.6573635096074	6.86678662714056	0.00713076561023747	GaLu96scf_35	298318	299283	-	894	GO:0005515	-	-	ref|XP_002474716.1|	predicted protein [Postia placenta Mad-698-R] gb|EED80094.1| predicted protein [Postia placenta Mad-698-R]	-	-
GL17170-G	2023.11880364307	6842.14155546141	3.38197714496086	0.000456272297396478	GaLu96scf_37	78934	83927	+	3595	GO:0003824;GO:0004352;GO:0005488;GO:0016491;GO:0006520;GO:0008152;GO:0019551;GO:0055114	K15371	SPCC132.04c	ref|XP_001876152.1|	NAD-specific glutamate dehydrogenase [Laccaria bicolor S238N-H82] gb|EDR13654.1| NAD-specific glutamate dehydrogenase [Laccaria bicolor S238N-H82]	sp|P00365|DHE2_NEUCR	NAD-specific glutamate dehydrogenase OS=Neurospora crassa (strain ATCC 24698 / 74-OR23-1A / CBS 708.71 / DSM 1257 / FGSC 987) GN=gdh-1 PE=1 SV=4
GL17173-G	108.683852895338	265.396740893974	2.44191509431994	0.00703687157847424	GaLu96scf_37	20411	21443	+	915	-	K17782	YKL195w	ref|XP_664298.1|	hypothetical protein AN6694.2 [Aspergillus nidulans FGSC A4] gb|EAA58512.1| hypothetical protein AN6694.2 [Aspergillus nidulans FGSC A4]	sp|Q4P8D2|MIA40_USTMA	Mitochondrial intermembrane space import and assembly protein 40 OS=Ustilago maydis (strain 521 / FGSC 9021) GN=MIA40 PE=3 SV=1
GL17176-G	24.4359856267142	185.50167521784	7.59133181904657	8.25618166137407e-08	GaLu96scf_37	165657	167286	-	1134	GO:0004190;GO:0006508	-	-	ref|XP_002479572.1|	hypothetical protein TSTA_024610 [Talaromyces stipitatus ATCC 10500] gb|EED19138.1| hypothetical protein TSTA_024610 [Talaromyces stipitatus ATCC 10500]	-	-
GL17219-G	49.9539778810483	294.678344300132	5.89899657244169	3.235185022274e-07	GaLu96scf_39	18887	19303	-	351	-	-	-	-	-	-	-
GL17247-G	540.497343431265	1283.9462506338	2.37549040016158	0.00938617056994584	GaLu96scf_4	1068049	1070173	+	1603	GO:0003824;GO:0008152	K00167	At3g13450	ref|XP_001833133.2|	pyruvate dehydrogenase [Coprinopsis cinerea okayama7#130] gb|EAU88822.2| pyruvate dehydrogenase [Coprinopsis cinerea okayama7#130]	sp|Q55FN7|ODBB_DICDI	2-oxoisovalerate dehydrogenase subunit beta, mitochondrial OS=Dictyostelium discoideum GN=bkdB PE=3 SV=1
GL17252-G	74.4994886443164	499.66637340779	6.7069772222646	8.30316122793074e-05	GaLu96scf_4	1184260	1184775	+	516	-	-	-	ref|XP_002388607.1|	hypothetical protein MPER_12354 [Moniliophthora perniciosa FA553] gb|EEB89537.1| hypothetical protein MPER_12354 [Moniliophthora perniciosa FA553]	-	-
GL17257-G	3.13654445349134	30.8397187786094	9.83238695829139	1.48637897510796e-05	GaLu96scf_4	1233929	1234863	-	863	-	-	-	-	-	-	-
GL17259-G	72.3624235373355	174.229733193032	2.40773767206868	0.0457367120422472	GaLu96scf_4	1258730	1259858	+	1074	-	-	-	ref|XP_003029056.1|	hypothetical protein SCHCODRAFT_258276 [Schizophyllum commune H4-8] gb|EFI94153.1| hypothetical protein SCHCODRAFT_258276 [Schizophyllum commune H4-8]	-	-
GL17260-G	154.122246574145	313.08070555446	2.03137906767952	0.0443247676512409	GaLu96scf_4	1260492	1261181	+	690	-	-	-	ref|XP_001889061.1|	predicted protein [Laccaria bicolor S238N-H82] gb|EDR00309.1| predicted protein [Laccaria bicolor S238N-H82]	-	-
GL17261-G	126.203167929571	1232.34595302393	9.76477827966772	0.0204991129188474	GaLu96scf_4	1287696	1287968	-	210	-	-	-	-	-	-	-
GL17265-G	122.048900976629	4795.1915592909	39.2891006876754	1.37135478708068e-20	GaLu96scf_4	1370329	1370625	+	234	-	-	-	gb|ACH90387.1|	L-tyrosine:2-oxoglutarate aminotransferase [Tapinella panuoides]	-	-
GL17270-G	207.934933908686	477.926843781689	2.2984442046259	0.012242083091437	GaLu96scf_4	1459269	1460671	+	1095	-	-	-	ref|XP_001832785.1|	hypothetical protein CC1G_09999 [Coprinopsis cinerea okayama7#130] gb|EAU89030.1| hypothetical protein CC1G_09999 [Coprinopsis cinerea okayama7#130]	-	-
GL17283-G	58.2094735503539	603.555742178264	10.368685806034	7.77398267876902e-11	GaLu96scf_4	1587342	1588151	-	627	-	-	-	-	-	-	-
GL17294-G	74.7266206021022	171.698075286351	2.2976828592396	0.0219966866944618	GaLu96scf_4	1596698	1598063	-	1050	-	-	-	ref|XP_002389366.1|	hypothetical protein MPER_11513 [Moniliophthora perniciosa FA553] gb|EEB90296.1| hypothetical protein MPER_11513 [Moniliophthora perniciosa FA553]	-	-
GL17298-G	0.616629841816526	23.3179036735405	37.8150749319047	0.0357928936289724	GaLu96scf_4	1708878	1709261	+	384	-	-	-	-	-	-	-
GL17300-G	17.3789243223968	92.3057481695344	5.31136142014134	1.00912009776486e-05	GaLu96scf_4	1746516	1747298	-	783	-	-	-	-	-	-	-
GL17301-G	65.5766565247596	152.697417952365	2.32853314036698	0.0144603271994415	GaLu96scf_4	1765772	1767912	-	1878	-	-	-	ref|XP_002469478.1|	predicted protein [Postia placenta Mad-698-R] gb|EED85351.1| predicted protein [Postia placenta Mad-698-R]	-	-
GL17337-G	198.852767048438	537.432076222526	2.70266330310412	0.00259448128969614	GaLu96scf_4	308832	309782	+	897	GO:0005737;GO:0004177;GO:0006508	-	-	ref|XP_002474419.1|	predicted protein [Postia placenta Mad-698-R] gb|EED80410.1| predicted protein [Postia placenta Mad-698-R]	sp|C3K630|LAAA_PSEFS	L-amino acid amidase OS=Pseudomonas fluorescens (strain SBW25) GN=laaA PE=3 SV=1
GL17338-G	4.78625386483711	32.0408414450791	6.69434642413593	7.59576636094276e-05	GaLu96scf_4	314254	315615	+	1362	-	-	-	ref|XP_002474399.1|	predicted protein [Postia placenta Mad-698-R] gb|EED80390.1| predicted protein [Postia placenta Mad-698-R]	-	-
GL17353-G	4.90288981192068	55.5994081238054	11.3401300573028	3.21905206176321e-06	GaLu96scf_4	675036	675567	-	477	-	-	-	ref|XP_002375406.1|	BNR/Asp-box repeat domain protein [Aspergillus flavus NRRL3357] gb|EED54134.1| BNR/Asp-box repeat domain protein [Aspergillus flavus NRRL3357]	-	-
GL17363-G	188.941302149792	677.801241870406	3.5873640869324	0.00011524958587989	GaLu96scf_4	892845	894282	-	1245	-	-	-	ref|XP_001833776.2|	hypothetical protein CC1G_10841 [Coprinopsis cinerea okayama7#130] gb|EAU88068.2| hypothetical protein CC1G_10841 [Coprinopsis cinerea okayama7#130]	-	-
GL17378-G	3.88985948525911	12.7987736655993	3.29029203088212	0.0414682763636076	GaLu96scf_40	12060	12443	+	384	-	-	-	-	-	-	-
GL17381-G	31.8667095370348	118.163405605675	3.70805167280757	0.0134312360745603	GaLu96scf_40	131738	133078	+	1341	-	-	-	-	-	-	-
GL17395-G	0.69991978735907	6.46253129047827	9.23324559070208	0.0182004116083595	GaLu96scf_41	41031	42017	+	882	-	-	-	-	-	-	-
GL17402-G	251.927046071429	517.789199301483	2.05531405768427	0.0201834210044961	GaLu96scf_41	96515	96977	-	300	-	-	At1g61780	ref|XP_002471630.1|	predicted protein [Postia placenta Mad-698-R] gb|EED83183.1| predicted protein [Postia placenta Mad-698-R]	sp|Q567Z6|CRIPT_DANRE	Cysteine-rich PDZ-binding protein OS=Danio rerio GN=cript PE=3 SV=1
GL17407-G	102.82533375629	220.749562330231	2.14684022182159	0.0221850201178447	GaLu96scf_41	167435	169779	+	1555	-	-	-	ref|XP_001875138.1|	predicted protein [Laccaria bicolor S238N-H82] gb|EDR14579.1| predicted protein [Laccaria bicolor S238N-H82]	-	-
GL17416-G	289.593063962629	1540.09028165056	5.31811867513961	0.0029708772793864	GaLu96scf_42	57330	57787	+	339	GO:0009277;GO:0005199	-	-	-	-	-	-
GL17423-G	534.17966838005	1539.1914242942	2.88141147146604	0.00163772868461373	GaLu96scf_42	140499	143810	+	3192	-	-	-	-	-	-	-
GL17436-G	452.506598670523	1812.32594853623	4.00508181286394	3.24360784718526e-05	GaLu96scf_43	16104	18308	+	1583	GO:0055085	-	YOR306c	ref|XP_003035593.1|	hypothetical protein SCHCODRAFT_255825 [Schizophyllum commune H4-8] gb|EFJ00691.1| hypothetical protein SCHCODRAFT_255825 [Schizophyllum commune H4-8]	sp|Q08777|MCH5_YEAST	Riboflavin transporter MCH5 OS=Saccharomyces cerevisiae (strain ATCC 204508 / S288c) GN=MCH5 PE=1 SV=1
GL17438-G	59.910756339425	130.424231584902	2.17697521369922	0.0280539709756875	GaLu96scf_43	90220	91675	-	1107	-	-	-	ref|XP_003029450.1|	hypothetical protein SCHCODRAFT_236703 [Schizophyllum commune H4-8] gb|EFI94547.1| hypothetical protein SCHCODRAFT_236703 [Schizophyllum commune H4-8]	-	-
GL17439-G	21.4190199777582	1568.6829381125	73.2378484048963	9.5489270685666e-07	GaLu96scf_43	97257	97904	+	570	-	-	-	-	-	-	-
GL17446-G	0.840056277717502	84.4705088005242	100.553392720351	0.000223221001957129	GaLu96scf_43	109656	110202	-	312	-	-	-	-	-	-	-
GL17449-G	12.4559852676084	127.906838657284	10.2687050369194	4.75547592786736e-09	GaLu96scf_44	947	1471	-	408	-	-	-	ref|XP_001266622.1|	hypothetical protein NFIA_102090 [Neosartorya fischeri NRRL 181] gb|EAW24725.1| conserved hypothetical protein [Neosartorya fischeri NRRL 181]	-	-
GL17468-G	57.4476882725661	231.062896046557	4.02214437159345	0.0356499217764046	GaLu96scf_45	41560	42228	-	669	-	-	-	-	-	-	-
GL17479-G	79.6024967818226	702.765958222847	8.82844114989273	9.28981443059725e-10	GaLu96scf_45	100459	101337	-	663	-	-	-	-	-	-	-
GL17480-G	2.34988342018254	35.6226629983896	15.1593320300215	0.00100231815333852	GaLu96scf_45	103041	103520	+	480	-	-	-	ref|XP_001481578.1|	conserved hypothetical protein [Aspergillus fumigatus Af293] gb|EBA27376.1| conserved hypothetical protein [Aspergillus fumigatus Af293] gb|EDP50795.1| conserved hypothetical protein [Aspergillus fumigatus A1163]	-	-
GL17481-G	52.0936275191455	484.692715540902	9.30426116635412	0.00219301613477958	GaLu96scf_45	129516	130763	-	1248	-	-	-	-	-	-	-
GL17482-G	870.879985034392	9987.8531262693	11.4686906323549	6.80397791077891e-07	GaLu96scf_45	135487	137303	-	1671	-	-	-	ref|XP_002473760.1|	predicted protein [Postia placenta Mad-698-R] gb|EED81025.1| predicted protein [Postia placenta Mad-698-R]	-	-
GL17484-G	21.4859662023179	52.0816496752238	2.42398452947418	0.0289143451731762	GaLu96scf_46	9006	11586	-	1899	GO:0003676;GO:0003677;GO:0015074	-	At2g16000	gb|AAZ28937.1|	polyprotein [Phanerochaete chrysosporium RP-78]	sp|P10978|POLX_TOBAC	Retrovirus-related Pol polyprotein from transposon TNT 1-94 OS=Nicotiana tabacum PE=2 SV=1
GL17502-G	48.8377584825966	106.501429449575	2.18071903294921	0.0329028080615877	GaLu96scf_47	45365	46321	+	957	-	-	-	ref|XP_002475057.1|	predicted protein [Postia placenta Mad-698-R] gb|EED79755.1| predicted protein [Postia placenta Mad-698-R]	-	-
GL17508-G	56.7069073350386	131.949882526401	2.32687495628722	0.020613748503755	GaLu96scf_48	84795	86322	-	1305	-	-	-	ref|XP_002470667.1|	predicted protein [Postia placenta Mad-698-R] gb|EED84104.1| predicted protein [Postia placenta Mad-698-R]	-	-
GL17509-G	99.5844332284773	1200.06506008309	12.05072942806	0.000708603275697779	GaLu96scf_48	91964	93433	-	1029	-	-	-	ref|XP_002475294.1|	predicted protein [Postia placenta Mad-698-R] gb|EED79504.1| predicted protein [Postia placenta Mad-698-R]	-	-
GL17519-G	13.5261163605636	191.267413869345	14.140600950839	8.697781174542e-05	GaLu96scf_48	98856	100684	+	1587	-	-	-	ref|XP_002476522.1|	predicted protein [Postia placenta Mad-698-R] gb|EED78289.1| predicted protein [Postia placenta Mad-698-R]	-	-
GL17530-G	528.807816142054	2874.00863252257	5.43488304217978	6.73858667104558e-07	GaLu96scf_5	57991	58947	-	957	-	-	-	-	-	-	-
GL17535-G	50.7859064623253	201.566309993038	3.96894185875302	0.00190693283342502	GaLu96scf_5	108478	109523	-	933	GO:0005622;GO:0008270	-	Hs10835041	-	-	-	-
GL17536-G	0	3.36956802176694	Inf	0.0366377848780785	GaLu96scf_5	186228	187080	-	789	-	-	-	-	-	-	-
GL17540-G	1322.96407793853	2980.33386978785	2.25277006344108	0.0114030617939796	GaLu96scf_5	1107106	1109694	-	1410	-	-	YOR161c	ref|XP_003029479.1|	hypothetical protein SCHCODRAFT_69715 [Schizophyllum commune H4-8] gb|EFI94576.1| hypothetical protein SCHCODRAFT_69715 [Schizophyllum commune H4-8]	sp|P0CM92|PNS1_CRYNJ	Protein PNS1 OS=Cryptococcus neoformans var. neoformans serotype D (strain JEC21) GN=PNS1 PE=3 SV=1
GL17545-G	690.739533338636	6033.97988422634	8.7355357453794	1.4966334534476e-05	GaLu96scf_5	1235610	1236381	-	618	-	-	-	-	-	-	-
GL17608-G	576.769541802514	1268.53873645798	2.19938579366303	0.0149774938040851	GaLu96scf_5	492431	493483	+	1053	GO:0005634;GO:0003700;GO:0043565;GO:0046983;GO:0006355	-	-	ref|XP_001877446.1|	predicted protein [Laccaria bicolor S238N-H82] gb|EDR11549.1| predicted protein [Laccaria bicolor S238N-H82]	-	-
GL17613-G	489.917014822234	3825.84068760759	7.80916067794827	0.000156642427687074	GaLu96scf_5	540023	541187	+	951	-	-	-	ref|XP_003032717.1|	hypothetical protein SCHCODRAFT_108023 [Schizophyllum commune H4-8] gb|EFI97814.1| hypothetical protein SCHCODRAFT_108023 [Schizophyllum commune H4-8]	-	-
GL17620-G	416.214705687319	1848.34971657833	4.44085634486664	8.13859193099528e-06	GaLu96scf_5	643713	646928	-	3216	-	-	-	-	-	-	-
GL17623-G	1828.66903186284	4169.52923780112	2.28008959803606	0.0114749827935919	GaLu96scf_5	610846	612311	+	1123	GO:0016020;GO:0005488;GO:0006810;GO:0055085	-	-	ref|XP_001889835.1|	predicted protein [Laccaria bicolor S238N-H82] gb|EDQ99486.1| predicted protein [Laccaria bicolor S238N-H82]	-	-
GL17640-G	101.037576024079	404.051877585174	3.99902584251308	0.00339574008216507	GaLu96scf_5	961404	963675	+	1608	GO:0016020;GO:0005215;GO:0006810;GO:0055085	-	SPCC1529.01	ref|XP_001885160.1|	MFS polyamine transporter [Laccaria bicolor S238N-H82] gb|EDR04269.1| MFS polyamine transporter [Laccaria bicolor S238N-H82]	sp|Q9USN4|YJA1_SCHPO	Uncharacterized transporter C1529.01 OS=Schizosaccharomyces pombe (strain ATCC 38366 / 972) GN=SPCC1529.01 PE=2 SV=2
GL17641-G	796.494911146306	2023.79282252796	2.54087351244384	0.00395294808928307	GaLu96scf_5	977550	979608	-	1640	GO:0003824;GO:0004553;GO:0004568;GO:0043169;GO:0005975;GO:0006032	K01183	YDR371w	gb|AAO42981.1|	chitinase [Grifola umbellata]	sp|C5P230|CHI1_COCP7	Endochitinase 1 OS=Coccidioides posadasii (strain C735) GN=CTS1 PE=3 SV=1
GL17658-G	0	19.4148487103268	Inf	0.0111967070198153	GaLu96scf_51	62984	64024	-	804	-	-	-	-	-	-	-
GL17663-G	79.5720634027269	1199.14652754896	15.0699438505181	4.50875104889387e-10	GaLu96scf_51	17356	19768	-	2025	-	-	-	ref|XP_002470145.1|	predicted protein [Postia placenta Mad-698-R] gb|EED84599.1| predicted protein [Postia placenta Mad-698-R]	-	-
GL17673-G	20.3859404082289	46.7035316273445	2.2909677303134	0.0429351454276321	GaLu96scf_52	35048	36216	+	1026	-	-	-	ref|XP_002475816.1|	predicted protein [Postia placenta Mad-698-R] gb|EED78997.1| predicted protein [Postia placenta Mad-698-R]	-	-
GL17760-G	17.4718055047278	88.5897651807729	5.07044135517654	3.14658617750167e-05	GaLu96scf_7	1347427	1348112	-	609	-	-	-	-	-	-	-
GL17769-G	108.890473179063	336.666265019837	3.09178806180969	0.00104533322817598	GaLu96scf_7	1459275	1460733	+	759	-	-	-	-	-	-	-
GL17792-G	95.1391048204926	230.470728966802	2.42246055816535	0.007340193292379	GaLu96scf_7	352578	354206	+	590	GO:0005694;GO:0003677;GO:0003824;GO:0005524;GO:0006259	K10878	SPAC17A5.11	gb|AAF26720.1|AF214638_1	Spo11 [Coprinopsis cinerea]	sp|P40384|REC12_SCHPO	Meiotic recombination protein rec12 OS=Schizosaccharomyces pombe (strain ATCC 38366 / 972) GN=rec12 PE=1 SV=2
GL17794-G	305.89025772798	716.824745377175	2.34340495412125	0.00889598190627648	GaLu96scf_7	368134	368811	-	678	-	-	SPBC106.07c	ref|XP_001830495.1|	hypothetical protein CC1G_07410 [Coprinopsis cinerea okayama7#130] gb|EAU91375.1| hypothetical protein CC1G_07410 [Coprinopsis cinerea okayama7#130]	sp|Q9URV4|YBL7_SCHPO	Uncharacterized protein C106.07c OS=Schizosaccharomyces pombe (strain ATCC 38366 / 972) GN=SPBC106.07c PE=2 SV=1
GL17800-G	982.74555954961	2018.2253218293	2.05366007733909	0.0253534789143112	GaLu96scf_7	341265	345267	-	3822	GO:0005622;GO:0007165	-	7289304	ref|XP_003030552.1|	hypothetical protein SCHCODRAFT_110576 [Schizophyllum commune H4-8] gb|EFI95649.1| hypothetical protein SCHCODRAFT_110576 [Schizophyllum commune H4-8]	sp|Q55DW9|GACZ_DICDI	Rho GTPase-activating protein gacZ OS=Dictyostelium discoideum GN=gacZ PE=3 SV=1
GL17801-G	169.622608070161	1261.78878311332	7.43880074401048	4.87562405623472e-07	GaLu96scf_7	401443	402495	-	1053	-	-	-	-	-	-	-
GL17803-G	1110.98474007255	5062.90200189972	4.55713010204723	6.2442879014434e-06	GaLu96scf_7	488595	492158	-	2923	GO:0000166;GO:0003676	-	SPAC27D7.03c	ref|XP_001830243.2|	hypothetical protein CC1G_01879 [Coprinopsis cinerea okayama7#130] gb|EAU91390.2| hypothetical protein CC1G_01879 [Coprinopsis cinerea okayama7#130]	sp|P08965|MEI2_SCHPO	Meiosis protein mei2 OS=Schizosaccharomyces pombe (strain ATCC 38366 / 972) GN=mei2 PE=1 SV=1
GL17808-G	688.497373979008	1544.55014661062	2.24336388922481	0.015000625298294	GaLu96scf_7	543490	545041	-	1347	GO:0005524;GO:0016301;GO:0016310	K00938	At1g31910	ref|XP_002473114.1|	predicted protein [Postia placenta Mad-698-R] gb|EED81684.1| predicted protein [Postia placenta Mad-698-R]	sp|Q9UT88|ERG8_SCHPO	Probable phosphomevalonate kinase OS=Schizosaccharomyces pombe (strain ATCC 38366 / 972) GN=erg8 PE=2 SV=1
GL17814-G	32.137791923638	637.385332263399	19.8328912508326	0.00444300807358456	GaLu96scf_7	660651	661887	+	990	-	-	-	ref|XP_002475615.1|	predicted protein [Postia placenta Mad-698-R] gb|EED79198.1| predicted protein [Postia placenta Mad-698-R]	-	-
GL17815-G	538.209229782563	1140.91352278421	2.11983269637561	0.022376998942059	GaLu96scf_7	662254	664069	-	1506	-	-	-	-	-	-	-
GL17816-G	1851.74709589034	9561.36333698462	5.163428287915	9.50848675949828e-07	GaLu96scf_7	607646	609817	+	1896	GO:0000104;GO:0009055;GO:0016491;GO:0020037;GO:0055114	-	SPAC17A2.05	ref|XP_001880208.1|	fumarate reductase [Laccaria bicolor S238N-H82] gb|EDR08895.1| fumarate reductase [Laccaria bicolor S238N-H82]	sp|O13755|FRDS_SCHPO	Putative fumarate reductase OS=Schizosaccharomyces pombe (strain ATCC 38366 / 972) GN=SPAC17A2.05 PE=2 SV=1
GL17822-G	183.179173586577	2418.67665748184	13.2038845362445	0.000891194580126077	GaLu96scf_7	750895	752265	-	1371	-	-	-	-	-	-	-
GL17826-G	520.848750750481	1525.79549155055	2.92944062811336	0.000729255102524112	GaLu96scf_7	735367	737282	-	786	GO:0016020;GO:0005215;GO:0006810	-	YHL008c	ref|XP_002472698.1|	predicted protein [Postia placenta Mad-698-R] gb|EED82105.1| predicted protein [Postia placenta Mad-698-R]	sp|P35839|FDHC_METFO	Probable formate transporter OS=Methanobacterium formicicum GN=fdhC PE=3 SV=1
GL17831-G	341.428322222533	6661.53033427713	19.5107725419901	2.31458230612923e-13	GaLu96scf_7	882444	883523	+	1080	-	-	-	-	-	-	-
GL17834-G	199.661811329676	418.743843759049	2.09726557607769	0.032484641692139	GaLu96scf_7	799903	800913	-	862	-	-	SPCC1020.03	ref|XP_001880101.1|	CDF-like metal transporter [Laccaria bicolor S238N-H82] gb|EDR08788.1| CDF-like metal transporter [Laccaria bicolor S238N-H82]	sp|O59758|YJM3_SCHPO	Uncharacterized metal transporter C1020.03 OS=Schizosaccharomyces pombe (strain ATCC 38366 / 972) GN=SPCC1020.03 PE=2 SV=1
GL17865-G	128.419204912397	16939.1711279128	131.905279583908	1.12236740426442e-07	GaLu96scf_8	35718	36412	-	564	GO:0009277;GO:0005199	-	-	emb|CAD12834.1|	hydrophobin 2 [Pleurotus sp. 'Florida']	sp|P16933|SC3_SCHCO	Fruiting body protein SC3 OS=Schizophyllum commune GN=SC3 PE=1 SV=2
GL17866-G	154.822120349742	611.330491586232	3.94859914206861	0.000711696703267006	GaLu96scf_8	40497	42090	-	1539	-	-	-	ref|XP_001879181.1|	predicted protein [Laccaria bicolor S238N-H82] gb|EDR09796.1| predicted protein [Laccaria bicolor S238N-H82]	-	-
GL17877-G	415.203220161702	5567.82430421922	13.4098774620553	2.82260534403727e-09	GaLu96scf_8	1051753	1052367	+	615	-	-	-	ref|XP_002472661.1|	predicted protein [Postia placenta Mad-698-R] gb|EED82157.1| predicted protein [Postia placenta Mad-698-R]	-	-
GL17890-G	71.5630782931664	171.941977453136	2.40266323855936	0.00842216877891298	GaLu96scf_8	1288091	1288408	+	261	-	-	-	ref|XP_001880673.1|	predicted protein [Laccaria bicolor S238N-H82] gb|EDR08448.1| predicted protein [Laccaria bicolor S238N-H82]	-	-
GL17897-G	38.4474239110912	183.539696807668	4.7737839921889	0.0131907814991159	GaLu96scf_8	1332652	1334226	+	1452	-	-	-	ref|XP_002475781.1|	predicted protein [Postia placenta Mad-698-R] gb|EED79024.1| predicted protein [Postia placenta Mad-698-R]	-	-
GL17910-G	4.87324933226453	15.8933248280445	3.26134037977883	0.041246656983137	GaLu96scf_8	1451245	1451724	-	480	-	-	-	-	-	-	-
GL17915-G	614.872909656828	1754.45392600779	2.8533602610448	0.00124851863448686	GaLu96scf_8	1500690	1503444	-	2433	GO:0003824;GO:0008483;GO:0030170	K19562	At5g57590	ref|XP_001880727.1|	predicted protein [Laccaria bicolor S238N-H82] gb|EDR08502.1| predicted protein [Laccaria bicolor S238N-H82]	sp|P44426|BIOA_HAEIN	Adenosylmethionine-8-amino-7-oxononanoate aminotransferase OS=Haemophilus influenzae (strain ATCC 51907 / DSM 11121 / KW20 / Rd) GN=bioA PE=3 SV=1
GL17916-G	485.174845726079	4044.49517287202	8.33616006373808	6.45760698415341e-10	GaLu96scf_8	1504827	1506152	+	1095	-	-	-	ref|XP_002473345.1|	predicted protein [Postia placenta Mad-698-R] gb|EED81429.1| predicted protein [Postia placenta Mad-698-R]	-	-
GL17930-G	604.023356389574	1561.68286005675	2.58546767030896	0.0040660248016386	GaLu96scf_8	381526	383944	-	1752	GO:0004252;GO:0008236;GO:0006508	-	Hs5729770	ref|XP_002468927.1|	hypothetical protein POSPLDRAFT_100262 [Postia placenta Mad-698-R] gb|EED85860.1| hypothetical protein POSPLDRAFT_100262 [Postia placenta Mad-698-R]	sp|Q8NK92|AORSN_ASPOR	Aorsin OS=Aspergillus oryzae (strain ATCC 42149 / RIB 40) GN=aorO PE=1 SV=2
GL17939-G	35.7643807087385	82.6415357842267	2.31072184521385	0.0222451341410846	GaLu96scf_8	479134	480300	+	1167	-	-	-	ref|XP_002474874.1|	predicted protein [Postia placenta Mad-698-R] gb|EED79903.1| predicted protein [Postia placenta Mad-698-R]	-	-
GL17943-G	2.10001358355491	12.31349836291	5.86353272156729	0.0110872827292195	GaLu96scf_8	535709	536868	+	1095	-	-	-	-	-	-	-
GL17948-G	251.395577749024	590.180268194536	2.34761595044337	0.0079815105104134	GaLu96scf_8	518949	520239	+	1086	-	-	-	ref|XP_002477393.1|	predicted protein [Postia placenta Mad-698-R] gb|EED77409.1| predicted protein [Postia placenta Mad-698-R]	-	-
GL17951-G	120.825252001963	294.477702657841	2.43721985080616	0.0230580681192969	GaLu96scf_8	662428	663469	-	984	-	-	-	-	-	-	-
GL17964-G	682.808786617081	2494.27339395687	3.65296030579006	0.0104072046621789	GaLu96scf_8	813618	815002	-	1290	-	-	-	ref|XP_003027496.1|	expressed protein [Schizophyllum commune H4-8] gb|EFI92593.1| expressed protein [Schizophyllum commune H4-8]	-	-
GL18095-G	14.482554363887	3745.04844764534	258.590325542559	0.0116613421122129	GaLu96scf_9	133641	134536	-	726	-	-	-	-	-	-	-
GL18096-G	93.2135943101708	11930.6835378839	127.992956673082	0.00423804483620594	GaLu96scf_9	135691	136598	-	732	-	-	-	-	-	-	-
GL18099-G	161.850808586368	332.036417882655	2.05149681229718	0.0313797477280107	GaLu96scf_9	178762	179651	+	768	-	K08681	At5g60540	ref|XP_001887088.1|	predicted protein [Laccaria bicolor S238N-H82] gb|EDR02411.1| predicted protein [Laccaria bicolor S238N-H82]	sp|Q8LAD0|PDX2_ARATH	Pyridoxal biosynthesis protein PDX2 OS=Arabidopsis thaliana GN=PDX2 PE=1 SV=1
GL18101-G	706.168595291461	7460.88358426763	10.5653007426481	2.29253326364275e-05	GaLu96scf_9	185774	186913	-	1140	-	-	-	-	-	-	-
GL18112-G	106.166927152878	301.538337737964	2.84022855162566	0.00211437796682275	GaLu96scf_9	1173053	1175344	-	2238	-	-	-	ref|XP_001836935.2|	hypothetical protein CC1G_00071 [Coprinopsis cinerea okayama7#130] gb|EAU84552.2| hypothetical protein CC1G_00071 [Coprinopsis cinerea okayama7#130]	-	-
GL18121-G	17.0190669180223	301.062563733137	17.6897220736777	1.37608235106935e-13	GaLu96scf_9	1231307	1232148	+	786	-	-	-	-	-	-	-
GL18134-G	3096.75031759001	8905.06163208687	2.87561498952782	0.00115170457406611	GaLu96scf_9	1489694	1493502	+	3243	GO:0004100;GO:0006031	K00698	SPAC13G6.12c	emb|CAB96110.1|	putativechitin synthase enzyme [Agaricus bisporus]	sp|P30598|CHS1_USTMA	Chitin synthase 1 OS=Ustilago maydis (strain 521 / FGSC 9021) GN=CHS1 PE=3 SV=2
GL18140-G	20.1355621286459	47.1391391270762	2.34108880725081	0.0358897992584352	GaLu96scf_9	241902	242897	+	774	-	-	-	-	-	-	-
GL18154-G	65.860276701026	320.666375247925	4.86888897694124	0.000359530482931015	GaLu96scf_9	582562	584483	-	1393	GO:0005783;GO:0016020;GO:0004768;GO:0005506;GO:0016491;GO:0016717;GO:0020037;GO:0006629;GO:0006633;GO:0055114	-	SPCC1281.06c_1	dbj|BAJ04706.1|	delta9-fatty acid desaturase [Phanerochaete chrysosporium]	sp|Q12618|ACO1_AJECA	Acyl-CoA desaturase OS=Ajellomyces capsulata GN=OLE1 PE=3 SV=1
GL18156-G	19.4417822776681	215.329141121324	11.0755864892419	4.93257650256782e-05	GaLu96scf_9	499650	501101	+	1452	-	-	-	-	-	-	-
GL18158-G	907.432133632397	4439.15018773128	4.89199139329751	0.00839940819525344	GaLu96scf_9	663399	666108	-	2487	-	-	-	ref|XP_001884283.1|	predicted protein [Laccaria bicolor S238N-H82] gb|EDR04893.1| predicted protein [Laccaria bicolor S238N-H82]	-	-
GL18159-G	152.698143791719	1608.53887216125	10.5341088779397	0.0131863266108871	GaLu96scf_9	669777	671329	+	1428	-	-	-	-	-	-	-
GL18160-G	655.062287451118	9614.23290407687	14.676822476663	3.69882060821102e-11	GaLu96scf_9	681825	683439	+	1547	-	-	YIL050w	ref|XP_002470392.1|	predicted protein [Postia placenta Mad-698-R] gb|EED84417.1| predicted protein [Postia placenta Mad-698-R]	sp|P40186|PCL7_YEAST	PHO85 cyclin-7 OS=Saccharomyces cerevisiae (strain ATCC 204508 / S288c) GN=PCL7 PE=1 SV=3
GL18163-G	3139.53172660127	9931.13639024073	3.16325403119648	0.000364471217595363	GaLu96scf_9	613665	614925	+	642	-	-	-	-	-	-	-
GL18171-G	57.5258974839776	162.542664918514	2.825556349882	0.00269744895689216	GaLu96scf_9	868733	869152	+	420	-	-	-	-	-	-	-
GL18181-G	91.4314559900535	2042.73821612624	22.3417443592768	1.55193953692241e-05	GaLu96scf_9	976468	977250	-	726	-	-	-	-	-	-	-
GL18236-G	11.3826570957238	203.036832732327	17.8373846303956	2.02871605612712e-13	GaLu96scf_10	1419646	1420326	-	588	-	-	-	-	-	-	-
GL18245-G	12.8521315309758	46.5580055353894	3.62259018460688	0.00152626336987299	GaLu96scf_10	300285	301763	-	1350	-	-	7290696	ref|XP_001834679.1|	hypothetical protein CC1G_05816 [Coprinopsis cinerea okayama7#130] gb|EAU87127.1| hypothetical protein CC1G_05816 [Coprinopsis cinerea okayama7#130]	sp|P0CG50|UBC_MOUSE	Polyubiquitin-C OS=Mus musculus GN=Ubc PE=1 SV=1
GL18263-G	51.4637009186557	125.241569484176	2.43359041904381	0.0112236248923565	GaLu96scf_10	501167	502356	-	1135	GO:0005515	-	-	ref|XP_002475288.1|	predicted protein [Postia placenta Mad-698-R] gb|EED79498.1| predicted protein [Postia placenta Mad-698-R]	-	-
GL18284-G	606.751548576787	1277.52276225948	2.10551215774575	0.0227064040735188	GaLu96scf_10	965887	966444	-	423	-	-	-	ref|XP_002476474.1|	predicted protein [Postia placenta Mad-698-R] gb|EED78327.1| predicted protein [Postia placenta Mad-698-R]	-	-
GL18291-G	57.5675212985792	138.864620222891	2.41220426189026	0.0131805908778097	GaLu96scf_11	179001	181734	+	2526	GO:0005622;GO:0003676;GO:0008270	-	YDR043c	ref|XP_002391766.1|	hypothetical protein MPER_08759 [Moniliophthora perniciosa FA553] gb|EEB92696.1| hypothetical protein MPER_08759 [Moniliophthora perniciosa FA553]	sp|Q03125|NRG1_YEAST	Transcriptional regulator NRG1 OS=Saccharomyces cerevisiae (strain ATCC 204508 / S288c) GN=NRG1 PE=1 SV=1
GL18344-G	1.42653719692249	10.597155155458	7.42858663504849	0.00470145059144232	GaLu96scf_11	413439	413852	-	414	-	-	-	-	-	-	-
GL18372-G	103.258481835898	409.730749960553	3.96801059511715	0.0271147695595667	GaLu96scf_11	816385	816988	-	489	-	-	-	ref|XP_003032166.1|	hypothetical protein SCHCODRAFT_234819 [Schizophyllum commune H4-8] gb|EFI97263.1| hypothetical protein SCHCODRAFT_234819 [Schizophyllum commune H4-8]	-	-
GL18380-G	133.695086689412	366.477613830664	2.74114496579841	0.0090511205386768	GaLu96scf_11	900214	901411	+	1143	-	-	-	ref|XP_002473261.1|	predicted protein [Postia placenta Mad-698-R] gb|EED81532.1| predicted protein [Postia placenta Mad-698-R]	-	-
GL18403-G	465.172736782961	1000.44615010062	2.15069816219133	0.024378163691478	GaLu96scf_12	163394	164883	-	1329	-	-	-	ref|XP_001878910.1|	predicted protein [Laccaria bicolor S238N-H82] gb|EDR10460.1| predicted protein [Laccaria bicolor S238N-H82]	-	-
GL18404-G	634.618056429903	2907.0161089011	4.58073337095822	6.78272602037691e-06	GaLu96scf_12	191887	193853	+	1809	GO:0000104;GO:0009055;GO:0016491;GO:0020037;GO:0055114	-	SPAC17A2.05	ref|XP_001880208.1|	fumarate reductase [Laccaria bicolor S238N-H82] gb|EDR08895.1| fumarate reductase [Laccaria bicolor S238N-H82]	sp|O13755|FRDS_SCHPO	Putative fumarate reductase OS=Schizosaccharomyces pombe (strain ATCC 38366 / 972) GN=SPAC17A2.05 PE=2 SV=1
GL18416-G	121.695811833205	385.121949112177	3.1646277986955	0.0081450940144005	GaLu96scf_12	1267317	1268631	+	1113	GO:0016787	-	YJR142w	ref|XP_002473467.1|	predicted protein [Postia placenta Mad-698-R] gb|EED81357.1| predicted protein [Postia placenta Mad-698-R]	sp|P47173|YJ9J_YEAST	Uncharacterized protein YJR142W OS=Saccharomyces cerevisiae (strain ATCC 204508 / S288c) GN=YJR142W PE=1 SV=1
GL18461-G	63.0949604390415	208.78514684362	3.30906217217356	0.0127524449950314	GaLu96scf_12	695236	696918	+	1512	GO:0055085	-	SPAC1039.04	ref|XP_001930397.1|	conserved hypothetical protein [Pyrenophora tritici-repentis Pt-1C-BFP] gb|EDU39502.1| conserved hypothetical protein [Pyrenophora tritici-repentis Pt-1C-BFP]	sp|Q9US37|YFZ4_SCHPO	Uncharacterized transporter C1039.04 OS=Schizosaccharomyces pombe (strain ATCC 38366 / 972) GN=SPAC1039.04 PE=2 SV=1
GL18464-G	150.027692776702	505.639339857395	3.37030671137481	0.00312344613250329	GaLu96scf_12	783435	786068	+	2508	GO:0004672;GO:0004674;GO:0005524;GO:0006468	-	At4g13000	ref|XP_002934130.1|	PREDICTED: hypothetical protein LOC100494970 [Xenopus (Silurana) tropicalis]	sp|Q04759|KPCT_HUMAN	Protein kinase C theta type OS=Homo sapiens GN=PRKCQ PE=1 SV=3
GL18474-G	215.790157677886	894.908680119347	4.14712464066686	2.6397100487405e-05	GaLu96scf_12	896601	898105	+	1056	-	-	-	ref|XP_003031533.1|	hypothetical protein SCHCODRAFT_16286 [Schizophyllum commune H4-8] gb|EFI96630.1| hypothetical protein SCHCODRAFT_16286 [Schizophyllum commune H4-8]	-	-
GL18541-G	320.437448474031	3147.22996669117	9.82166716680192	2.13013755202957e-11	GaLu96scf_14	1030523	1031853	-	1044	GO:0003824;GO:0005488;GO:0008270;GO:0016491;GO:0008152;GO:0055114	-	SPBC1773.06c	ref|XP_002473233.1|	predicted protein [Postia placenta Mad-698-R] gb|EED81578.1| predicted protein [Postia placenta Mad-698-R]	sp|O94564|YGD6_SCHPO	Zinc-type alcohol dehydrogenase-like protein C1773.06c OS=Schizosaccharomyces pombe (strain ATCC 38366 / 972) GN=SPBC1773.06c PE=2 SV=1
GL18554-G	18.9482866456518	544.113948053951	28.7157334185048	2.04331275699172e-10	GaLu96scf_14	482547	483237	+	494	-	-	-	-	-	-	-
GL18560-G	16.8786762061861	149.103274379084	8.83382515060254	8.65320843861481e-09	GaLu96scf_14	410931	411388	-	159	-	-	-	-	-	-	-
GL18572-G	4150.94442099169	12175.5530415485	2.93320069042015	0.000882241628663304	GaLu96scf_14	611148	613917	+	2370	GO:0003994;GO:0051539;GO:0006099;GO:0008152	K01681	SPAC24C9.06c	ref|XP_001878558.1|	aconitate hydratase [Laccaria bicolor S238N-H82] gb|EDR11257.1| aconitate hydratase [Laccaria bicolor S238N-H82]	sp|O13966|ACON_SCHPO	Aconitate hydratase, mitochondrial OS=Schizosaccharomyces pombe (strain ATCC 38366 / 972) GN=SPAC24C9.06c PE=2 SV=1
GL18599-G	548.885733812517	1283.37411057657	2.33814441060867	0.0475764232411858	GaLu96scf_15	73665	75704	-	2040	-	-	-	ref|XP_959360.1|	hypothetical protein NCU04912 [Neurospora crassa OR74A] gb|EAA30124.1| predicted protein [Neurospora crassa OR74A]	sp|Q00808|HETE1_PODAN	Vegetative incompatibility protein HET-E-1 OS=Podospora anserina (strain S / DSM 980 / FGSC 10383) GN=HET-E1 PE=4 SV=1
GL18620-G	14.8624610111292	1888.63168220977	127.073953687451	0.00757973705990766	GaLu96scf_15	347220	347555	-	282	-	-	-	-	-	-	-
GL18624-G	1720.05924503538	11654.9447652337	6.77589728311593	2.6019732799166e-05	GaLu96scf_15	453380	454542	+	1095	-	-	YDL127w	ref|XP_001830212.2|	alternative cyclin Pcl12 [Coprinopsis cinerea okayama7#130] gb|EAU91620.2| alternative cyclin Pcl12 [Coprinopsis cinerea okayama7#130]	sp|P25693|PCL2_YEAST	PHO85 cyclin-2 OS=Saccharomyces cerevisiae (strain ATCC 204508 / S288c) GN=PCL2 PE=1 SV=2
GL18629-G	55.3904618107207	157.3963517601	2.84157861506829	0.00243447138475752	GaLu96scf_15	494304	495134	+	831	GO:0005737;GO:0016021;GO:0016627;GO:0006629	K12343	SPAC9.08c	ref|XP_002473149.1|	predicted protein [Postia placenta Mad-698-R] gb|EED81638.1| predicted protein [Postia placenta Mad-698-R]	sp|Q9UT20|YFY8_SCHPO	Uncharacterized protein C9.08c OS=Schizosaccharomyces pombe (strain ATCC 38366 / 972) GN=SPAC9.08c PE=2 SV=1
GL18632-G	227.541504445762	1197.31271816082	5.26195307127459	1.19294439460441e-06	GaLu96scf_15	560343	562796	+	2136	-	K20061	YJL084c	ref|XP_002469458.1|	predicted protein [Postia placenta Mad-698-R] gb|EED85331.1| predicted protein [Postia placenta Mad-698-R]	sp|P47029|ALY2_YEAST	Arrestin-related trafficking adapter 3 OS=Saccharomyces cerevisiae (strain ATCC 204508 / S288c) GN=ALY2 PE=1 SV=2
GL18635-G	74.8795454081786	211.134993090166	2.81966179066981	0.0076141617847554	GaLu96scf_15	666854	668394	-	1491	-	-	-	ref|XP_001390210.1|	hypothetical protein An03g03270 [Aspergillus niger] emb|CAK38231.1| unnamed protein product [Aspergillus niger]	sp|Q00808|HETE1_PODAN	Vegetative incompatibility protein HET-E-1 OS=Podospora anserina (strain S / DSM 980 / FGSC 10383) GN=HET-E1 PE=4 SV=1
GL18650-G	726.393322641166	2395.47287918736	3.29776280222045	0.0213181460077019	GaLu96scf_15	846967	848493	-	1375	-	-	-	-	-	-	-
GL18665-G	138.351870279685	1035.73881868267	7.48626539409166	6.97335239762399e-09	GaLu96scf_16	89724	90970	-	1176	-	-	-	ref|XP_002471622.1|	predicted protein [Postia placenta Mad-698-R] gb|EED83175.1| predicted protein [Postia placenta Mad-698-R]	-	-
GL18684-G	10.5027565537486	47.6025129183081	4.53238277729268	0.0159024973665623	GaLu96scf_16	470590	473804	+	2016	-	-	-	-	-	-	-
GL18692-G	3.05325450794879	71.3547116627547	23.3700503764069	0.0248369373519591	GaLu96scf_16	567877	568383	+	507	-	-	-	-	-	-	-
GL18693-G	2.63335347982889	40.6610579000762	15.4407899325078	2.37459092557994e-07	GaLu96scf_16	512438	512857	-	420	-	-	-	-	-	-	-
GL18707-G	17.3388258366614	66.7926296898713	3.85220027694402	0.00052678448510121	GaLu96scf_16	711123	712938	-	1146	-	-	-	ref|XP_001822338.1|	hypothetical protein [Aspergillus oryzae RIB40] dbj|BAE61205.1| unnamed protein product [Aspergillus oryzae]	-	-
GL18719-G	209.645283714834	595.553746620143	2.84076863579833	0.00184794651558108	GaLu96scf_16	969222	969528	+	243	-	-	-	ref|XP_001883747.1|	predicted protein [Laccaria bicolor S238N-H82] gb|EDR05643.1| predicted protein [Laccaria bicolor S238N-H82]	-	-
GL18722-G	3495.27755720813	7559.51311313397	2.16277906100601	0.0146470318173355	GaLu96scf_16	918060	920451	-	1937	GO:0016469;GO:0033178;GO:0045261;GO:0016820;GO:0046933;GO:0046961;GO:0015986;GO:0015992;GO:0046034	K02132	SPAC14C4.14	ref|XP_003032521.1|	hypothetical protein SCHCODRAFT_75760 [Schizophyllum commune H4-8] gb|EFI97618.1| hypothetical protein SCHCODRAFT_75760 [Schizophyllum commune H4-8]	sp|P37211|ATPA_NEUCR	ATP synthase subunit alpha, mitochondrial OS=Neurospora crassa (strain ATCC 24698 / 74-OR23-1A / CBS 708.71 / DSM 1257 / FGSC 987) GN=atp-1 PE=3 SV=1
GL18731-G	1.08992611434513	9.32166851700612	8.55256920108471	0.00551897864099949	GaLu96scf_17	22288	23250	+	963	-	-	-	-	-	-	-
GL18760-G	77.7715512852281	372.309987669432	4.787225939521	4.28606167105325e-06	GaLu96scf_17	405482	407363	+	939	-	-	-	-	-	-	-
GL18761-G	23.0954270113083	73.1967020102481	3.16931581193145	0.00288753676497529	GaLu96scf_17	472963	473573	-	611	-	-	-	-	-	-	-
GL18762-G	319.970167565783	644.270784244815	2.01353391519651	0.0284927034710294	GaLu96scf_17	424647	426831	-	1809	GO:0005634;GO:0003676;GO:0008270	K15541	SPBP8B7.15c	ref|XP_001875125.1|	predicted protein [Laccaria bicolor S238N-H82] gb|EDR14566.1| predicted protein [Laccaria bicolor S238N-H82]	sp|O94264|YORF_SCHPO	Uncharacterized RING finger protein P8B7.15c OS=Schizosaccharomyces pombe (strain ATCC 38366 / 972) GN=SPBP8B7.15c PE=2 SV=1
GL18764-G	1627.13526007436	7553.04572477622	4.64192861534515	3.30330920156778e-06	GaLu96scf_17	577455	579593	+	2139	GO:0003676;GO:0004386;GO:0005524;GO:0008026	K11594	SPCC1795.11	ref|XP_001883806.1|	predicted protein [Laccaria bicolor S238N-H82] gb|EDR05702.1| predicted protein [Laccaria bicolor S238N-H82]	sp|Q9P6U9|DED1_NEUCR	ATP-dependent RNA helicase ded-1 OS=Neurospora crassa (strain ATCC 24698 / 74-OR23-1A / CBS 708.71 / DSM 1257 / FGSC 987) GN=ded-1 PE=3 SV=1
GL18771-G	795.454467863274	1781.64094078894	2.2397774011814	0.0103030009768981	GaLu96scf_17	718141	719638	-	1446	-	-	-	ref|XP_001831836.1|	class E vacuolar protein-sorting machinery protein HSE1 [Coprinopsis cinerea okayama7#130] gb|EAU90019.1| class E vacuolar protein-sorting machinery protein HSE1 [Coprinopsis cinerea okayama7#130]	-	-
GL18789-G	22.2061894540224	2318.23447240383	104.395870223647	9.90002524445192e-06	GaLu96scf_17	902582	903347	+	699	GO:0016021;GO:0004671;GO:0006481	-	-	ref|XP_002472351.1|	predicted protein [Postia placenta Mad-698-R] gb|EED82425.1| predicted protein [Postia placenta Mad-698-R]	-	-
GL18797-G	11.5326390443484	48.1588721473456	4.17587613400127	0.000492936479961713	GaLu96scf_18	71822	72139	+	318	-	-	-	-	-	-	-
GL18802-G	18.0254488653472	88.4309462927137	4.90589426944684	3.03187006359597e-05	GaLu96scf_18	141077	141688	-	312	-	-	-	-	-	-	-
GL18808-G	15.0789848462158	4232.55701720053	280.69243787739	0.0350569160292924	GaLu96scf_18	160032	160668	-	420	-	-	-	-	-	-	-
GL18813-G	1811.68003630215	13174.3966070789	7.27192238314298	2.79896011732486e-05	GaLu96scf_18	262070	265324	-	2532	GO:0005634;GO:0003677;GO:0008270;GO:0006350	-	-	ref|XP_001885894.1|	predicted protein [Laccaria bicolor S238N-H82] gb|EDR03438.1| predicted protein [Laccaria bicolor S238N-H82]	sp|P49412|PRIB_LENED	Protein priB OS=Lentinula edodes GN=priB PE=2 SV=1
GL18866-G	1426.57915599778	2875.77140003615	2.01585126766048	0.0352815710255067	GaLu96scf_19	344339	345873	-	1107	GO:0005515	-	-	ref|XP_002472575.1|	predicted protein [Postia placenta Mad-698-R] gb|EED82265.1| predicted protein [Postia placenta Mad-698-R]	sp|Q6CBS9|ATG27_YARLI	Autophagy-related protein 27 OS=Yarrowia lipolytica (strain CLIB 122 / E 150) GN=ATG27 PE=3 SV=1
GL18882-G	19.2624140708651	90.0216958960336	4.67343789645732	0.00614944630357867	GaLu96scf_19	719819	721435	-	1617	GO:0004672;GO:0004674;GO:0005524;GO:0006468	-	SPBC19C2.05	ref|XP_002468926.1|	predicted protein [Postia placenta Mad-698-R] gb|EED85859.1| predicted protein [Postia placenta Mad-698-R]	sp|P08092|RAN1_SCHPO	Negative regulator of sexual conjugation and meiosis OS=Schizosaccharomyces pombe (strain ATCC 38366 / 972) GN=ran1 PE=1 SV=2
GL18892-G	32.0253699413947	150.435555307105	4.69738696484681	0.0251553598983214	GaLu96scf_2	1032510	1033445	+	864	-	-	-	ref|XP_001832114.2|	hypothetical protein CC1G_07485 [Coprinopsis cinerea okayama7#130] gb|EAU89760.2| hypothetical protein CC1G_07485 [Coprinopsis cinerea okayama7#130]	-	-
GL18900-G	6052.90725271532	22384.7453219672	3.69818078939264	5.94885135583202e-05	GaLu96scf_2	1283920	1287080	+	2445	GO:0005737;GO:0004360;GO:0005529;GO:0005975;GO:0008152;GO:0016051	K00820	YKL104c	gb|ABL89163.1|	L-glutamine D-fructose 6-phosphate amidotansferase [Volvariella volvacea]	sp|P14742|GFA1_YEAST	Glucosamine--fructose-6-phosphate aminotransferase [isomerizing] OS=Saccharomyces cerevisiae (strain ATCC 204508 / S288c) GN=GFA1 PE=1 SV=4
GL18903-G	469.541027672552	1224.82050639188	2.60854842113188	0.00330534302638289	GaLu96scf_2	1225525	1226224	-	639	-	-	-	ref|XP_002473843.1|	predicted protein [Postia placenta Mad-698-R] gb|EED80954.1| predicted protein [Postia placenta Mad-698-R]	-	-
GL18925-G	33.3649116708898	73.4385196501842	2.20107040517832	0.0407821313148642	GaLu96scf_2	1878301	1879068	-	768	-	-	-	-	-	-	-
GL18932-G	12.3224971565867	31.9653749674296	2.59406632935138	0.0234657202081299	GaLu96scf_2	1899905	1900778	-	822	-	-	-	ref|XP_002476226.1|	predicted protein [Postia placenta Mad-698-R] gb|EED78571.1| predicted protein [Postia placenta Mad-698-R]	-	-
GL18933-G	34.4980292450421	74.0421183350197	2.14627095968564	0.0408303093225056	GaLu96scf_2	1963996	1964561	+	333	-	-	-	-	-	-	-
GL18940-G	88.9879710394464	2399.83703504366	26.9681059924365	1.24432244555389e-14	GaLu96scf_2	1964984	1967185	-	2202	-	-	-	ref|XP_002377457.1|	ankyrin repeat-containing protein, putative [Aspergillus flavus NRRL3357] gb|EED52293.1| ankyrin repeat-containing protein, putative [Aspergillus flavus NRRL3357]	sp|Q00808|HETE1_PODAN	Vegetative incompatibility protein HET-E-1 OS=Podospora anserina (strain S / DSM 980 / FGSC 10383) GN=HET-E1 PE=4 SV=1
GL18944-G	292.149693620491	1121.29410000207	3.83808069796799	0.00102840962759523	GaLu96scf_2	1901158	1903700	+	2171	GO:0005515	-	-	gb|EFP76203.1|	hypothetical protein PGTG_02644 [Puccinia graminis f. sp. tritici CRL 75-36-700-3]	-	-
GL18945-G	133.150584215721	754.980943053554	5.67012865546566	3.66869875454331e-07	GaLu96scf_2	1970502	1972709	+	2151	GO:0000166;GO:0005524;GO:0017111	-	CE03405	ref|XP_001828224.1|	hypothetical protein CC1G_02805 [Coprinopsis cinerea okayama7#130] gb|EAU93575.1| hypothetical protein CC1G_02805 [Coprinopsis cinerea okayama7#130]	sp|Q5T9A4|ATD3B_HUMAN	ATPase family AAA domain-containing protein 3B OS=Homo sapiens GN=ATAD3B PE=1 SV=1
GL18957-G	24.116226708075	93.4893258113063	3.87661498388563	0.0112035212542998	GaLu96scf_2	2118437	2119465	-	912	-	-	-	ref|XP_002469028.1|	predicted protein [Postia placenta Mad-698-R] gb|EED85733.1| predicted protein [Postia placenta Mad-698-R]	-	-
GL18963-G	152.3990889801	483.880884422369	3.17509040021593	0.000449622055746776	GaLu96scf_2	2265866	2268022	-	1842	-	-	Hs7657439	ref|XP_001435589.1|	hypothetical protein [Paramecium tetraurelia strain d4-2] emb|CAK68192.1| unnamed protein product [Paramecium tetraurelia]	sp|Q00808|HETE1_PODAN	Vegetative incompatibility protein HET-E-1 OS=Podospora anserina (strain S / DSM 980 / FGSC 10383) GN=HET-E1 PE=4 SV=1
GL18971-G	55.8935486795254	138.509990322319	2.4781033517211	0.0103504024737197	GaLu96scf_2	422151	423095	-	945	-	-	-	-	-	-	-
GL18975-G	5.09642154668781	18.9862880967559	3.72541555340828	0.0140143637904999	GaLu96scf_2	404998	406098	-	1101	-	-	-	-	-	-	-
GL18978-G	355.688225219726	849.418733985407	2.38809910972082	0.032661827053655	GaLu96scf_2	561111	561830	-	720	-	-	-	-	-	-	-
GL18988-G	826.24613715215	3024.75962903542	3.66084571295057	0.00208162102533779	GaLu96scf_2	774906	776228	-	1137	GO:0003824;GO:0005488;GO:0008270;GO:0016491;GO:0008152;GO:0055114	K00008	Hs4507155	ref|XP_001881011.1|	predicted protein [Laccaria bicolor S238N-H82] gb|EDR07941.1| predicted protein [Laccaria bicolor S238N-H82]	sp|P27867|DHSO_RAT	Sorbitol dehydrogenase OS=Rattus norvegicus GN=Sord PE=1 SV=4
GL18990-G	49.1701556003336	786.373932669107	15.992911209412	0.00127189481378362	GaLu96scf_2	733358	734770	+	1116	-	-	-	ref|XP_001881269.1|	predicted protein [Laccaria bicolor S238N-H82] gb|EDR08199.1| predicted protein [Laccaria bicolor S238N-H82]	-	-
GL19018-G	51.5336941055249	352.840604623606	6.84679433034819	5.73846915664845e-05	GaLu96scf_20	197317	200387	+	2937	-	-	-	-	-	-	-
GL19029-G	55.3208729619492	175.307413730795	3.16891987318014	0.00158228614536051	GaLu96scf_20	416554	418104	-	1551	-	-	-	-	-	-	-
GL19059-G	0.363308704781711	16.0404127491919	44.150917767934	0.000529091007863337	GaLu96scf_20	734051	735022	+	417	-	-	-	ref|XP_001796332.1|	hypothetical protein SNOG_05942 [Phaeosphaeria nodorum SN15] gb|EAT87006.1| hypothetical protein SNOG_05942 [Phaeosphaeria nodorum SN15]	-	-
GL19060-G	32.1906787250913	149.701493671943	4.65046092846923	1.61155587404698e-05	GaLu96scf_20	745070	745294	-	225	-	-	-	-	-	-	-
GL19061-G	8.65261280682135	91.2857791615649	10.5500825241595	1.06725680153081e-08	GaLu96scf_20	749807	750165	-	315	-	-	-	-	-	-	-
GL19097-G	353.008463728981	1528.18400099018	4.32902935200848	1.49903184228942e-05	GaLu96scf_21	296575	299324	-	2359	GO:0005634;GO:0003677;GO:0003700;GO:0008270;GO:0006350;GO:0006355	-	-	ref|XP_002473731.1|	predicted protein [Postia placenta Mad-698-R] gb|EED81055.1| predicted protein [Postia placenta Mad-698-R]	-	-
GL19098-G	32.4885665341795	101.448403258417	3.12258785415135	0.00176109586901244	GaLu96scf_21	459790	460880	+	967	-	-	-	-	-	-	-
GL19102-G	2.6864945027599	145.831418166734	54.2831626928393	0.0199410337599035	GaLu96scf_21	505094	505576	-	483	-	-	-	ref|XP_001839821.2|	snodprot1 [Coprinopsis cinerea okayama7#130] gb|EAU81969.2| snodprot1 [Coprinopsis cinerea okayama7#130]	sp|O74238|SNP1_PHANO	Protein SnodProt1 OS=Phaeosphaeria nodorum (strain SN15 / FGSC 10173) GN=SNOG_13722 PE=2 SV=1
GL19104-G	0.616629841816526	8.58658397662801	13.9250217785971	0.0478706315967374	GaLu96scf_21	508585	509585	-	684	-	-	-	-	-	-	-
GL19110-G	5.90313182286429	60.1196835687762	10.1843708344641	0.0258201372411338	GaLu96scf_21	727405	728779	-	1269	-	-	-	-	-	-	-
GL19111-G	284.944830560567	853.008184400507	2.99359066357652	0.00616346871375573	GaLu96scf_21	694573	698714	+	3792	-	-	-	-	-	-	-
GL19135-G	455.837790835622	15612.4439558108	34.2499991656916	6.27087332265976e-07	GaLu96scf_22	377713	378700	+	851	GO:0003824;GO:0005488;GO:0016491;GO:0008152;GO:0055114	K00059	At3g03980	ref|XP_002471651.1|	predicted protein [Postia placenta Mad-698-R] gb|EED83204.1| predicted protein [Postia placenta Mad-698-R]	sp|Q08632|SDR1_PICAB	Short-chain type dehydrogenase/reductase OS=Picea abies PE=2 SV=1
GL19138-G	558.851236738391	5994.08383115502	10.7257234790033	5.67902069707468e-09	GaLu96scf_22	301367	302690	+	1119	-	-	-	ref|XP_002471609.1|	predicted protein [Postia placenta Mad-698-R] gb|EED83162.1| predicted protein [Postia placenta Mad-698-R]	-	-
GL19186-G	1123.38427943801	2689.39384400771	2.39401057432735	0.0077818018256561	GaLu96scf_22	681510	683282	+	1401	GO:0005737;GO:0000166;GO:0005524;GO:0016787;GO:0017111;GO:0030163	K03064	7290699	ref|XP_001831486.1|	ATPase [Coprinopsis cinerea okayama7#130] gb|EAU90333.1| ATPase [Coprinopsis cinerea okayama7#130]	sp|O74445|PRS10_SCHPO	Probable 26S protease subunit rpt4 OS=Schizosaccharomyces pombe (strain ATCC 38366 / 972) GN=rpt4 PE=2 SV=2
GL19188-G	0	6.8386555080659	Inf	0.0013052155106894	GaLu96scf_22	751507	751635	+	129	-	-	-	-	-	-	-
GL19238-G	0	7.0077231342953	Inf	0.0264717229215251	GaLu96scf_24	325000	325859	+	780	-	-	-	-	-	-	-
GL19239-G	0	3.16251143040871	Inf	0.0498964241702024	GaLu96scf_24	316207	316708	+	273	-	-	-	-	-	-	-
GL19260-G	0.280018759239167	21.2734379640999	75.9714742751573	6.7358353505498e-05	GaLu96scf_25	62897	63309	-	270	-	-	-	-	-	-	-
GL19262-G	139.150302742801	1296.13966113542	9.31467367003252	0.0107082642390437	GaLu96scf_25	59918	62725	-	2625	-	-	-	ref|XP_002260087.1|	hypothetical malaria antigen [Plasmodium knowlesi strain H] emb|CAQ41354.1| hypothetical malaria antigen [Plasmodium knowlesi strain H]	-	-
GL19289-G	1.28665492804176	7.63368265411327	5.93296810803147	0.0315620211361381	GaLu96scf_25	497525	497905	-	381	-	-	-	-	-	-	-
GL19296-G	32.6552965418846	105.565665957316	3.23272721844416	0.0165970386929562	GaLu96scf_25	547112	548374	-	1263	GO:0004497;GO:0016491;GO:0008152;GO:0055114	-	At5g67030	ref|ZP_04319849.1|	Monooxygenase FAD-binding [Bacillus cereus ATCC 10876] gb|EEK48364.1| Monooxygenase FAD-binding [Bacillus cereus ATCC 10876]	sp|Q01911|TETX_BACFR	Tetracycline resistance protein from transposon Tn4351/Tn4400 OS=Bacteroides fragilis GN=tetX PE=4 SV=1
GL19298-G	129.633786869985	541.767620008357	4.17921618344543	0.00853283776294571	GaLu96scf_25	592826	593665	+	645	-	-	-	-	-	-	-
GL19319-G	27.4014820028024	64.9979732181195	2.37206050429944	0.0349142167975036	GaLu96scf_26	178493	180124	-	978	-	-	-	-	-	-	-
GL19327-G	10.0769698107251	73.6467048117512	7.30841772825075	0.0195683754561143	GaLu96scf_26	217226	218524	-	1299	GO:0003824;GO:0005488;GO:0016491;GO:0008152	-	CE15718	ref|XP_001800586.1|	hypothetical protein SNOG_10311 [Phaeosphaeria nodorum SN15] gb|EAT82646.1| hypothetical protein SNOG_10311 [Phaeosphaeria nodorum SN15]	sp|Q556W1|OXDD_DICDI	D-aspartate oxidase OS=Dictyostelium discoideum GN=ddo-1 PE=3 SV=1
GL19334-G	432.381552641052	2286.58969380362	5.28836089291226	7.02615036977457e-07	GaLu96scf_26	363487	365576	+	1794	-	-	-	ref|XP_002471809.1|	predicted protein [Postia placenta Mad-698-R] gb|EED82986.1| predicted protein [Postia placenta Mad-698-R]	-	-
GL19335-G	33.4678925329647	76.4471843900677	2.28419474918446	0.0238679828145091	GaLu96scf_26	400786	401905	-	1053	GO:0003824;GO:0005488;GO:0016491;GO:0008152;GO:0055114	-	SPCC162.03	ref|XP_002472712.1|	predicted protein [Postia placenta Mad-698-R] gb|EED82119.1| predicted protein [Postia placenta Mad-698-R]	sp|O74628|YQ53_SCHPO	Uncharacterized oxidoreductase C162.03 OS=Schizosaccharomyces pombe (strain ATCC 38366 / 972) GN=SPCC162.03 PE=2 SV=1
GL19356-G	486.27209693301	3568.39261508791	7.3382631608811	6.02197560697901e-09	GaLu96scf_26	572356	573381	+	1026	-	-	-	ref|XP_002472130.1|	predicted protein [Postia placenta Mad-698-R] gb|EED82661.1| predicted protein [Postia placenta Mad-698-R]	-	-
GL19363-G	0.923346223260046	9.97439748764935	10.8024457526158	0.00362078957970456	GaLu96scf_27	186633	189091	+	1824	GO:0004672;GO:0004713;GO:0005524;GO:0006468	-	-	ref|XP_002470175.1|	predicted protein [Postia placenta Mad-698-R] gb|EED84629.1| predicted protein [Postia placenta Mad-698-R]	-	-
GL19367-G	81.90787531847	530.693068334082	6.47914582414289	7.86865520103205e-08	GaLu96scf_27	238375	241279	-	2646	-	-	-	ref|XP_003051285.1|	hypothetical protein NECHADRAFT_93752 [Nectria haematococca mpVI 77-13-4] gb|EEU45572.1| hypothetical protein NECHADRAFT_93752 [Nectria haematococca mpVI 77-13-4]	sp|Q00808|HETE1_PODAN	Vegetative incompatibility protein HET-E-1 OS=Podospora anserina (strain S / DSM 980 / FGSC 10383) GN=HET-E1 PE=4 SV=1
GL19369-G	7.80641659272257	3042.77018831631	389.778095003653	0.00193638006543203	GaLu96scf_27	295826	296444	+	503	-	-	-	ref|XP_001838687.1|	hypothetical protein CC1G_11630 [Coprinopsis cinerea okayama7#130] gb|EAU83104.1| hypothetical protein CC1G_11630 [Coprinopsis cinerea okayama7#130]	-	-
GL19371-G	460.974619810636	1515.20373992307	3.28695697074494	0.006025914635771	GaLu96scf_27	386121	389276	+	2796	-	-	At5g67320	ref|XP_002471295.1|	hypothetical WD-repeat protein [Postia placenta Mad-698-R] gb|EED83450.1| hypothetical WD-repeat protein [Postia placenta Mad-698-R]	sp|Q00808|HETE1_PODAN	Vegetative incompatibility protein HET-E-1 OS=Podospora anserina (strain S / DSM 980 / FGSC 10383) GN=HET-E1 PE=4 SV=1
GL19388-G	6.49945820033544	19.9108060101699	3.0634562753465	0.02906635361906	GaLu96scf_28	60090	61029	+	666	-	-	-	-	-	-	-
GL19414-G	51.9203992487238	230.083673351694	4.43146964740162	0.000531120412297666	GaLu96scf_29	16842	18539	-	1557	-	-	-	-	-	-	-
GL19424-G	1151.30052302542	5238.55524325278	4.5501197458738	0.000509770256169371	GaLu96scf_29	165459	167748	-	2118	GO:0005622;GO:0003676;GO:0008270	K09467	YGL035c	ref|XP_001835910.1|	hypothetical protein CC1G_02998 [Coprinopsis cinerea okayama7#130] gb|EAU85975.1| hypothetical protein CC1G_02998 [Coprinopsis cinerea okayama7#130]	sp|Q9HFS2|CREA_COCCA	DNA-binding protein creA OS=Cochliobolus carbonum GN=CREA PE=2 SV=1
GL19426-G	53.7681085811547	632.696385141592	11.7671311459029	0.00364617320826336	GaLu96scf_29	230020	230974	+	837	-	-	-	ref|XP_001806073.1|	hypothetical protein SNOG_15942 [Phaeosphaeria nodorum SN15] gb|EAT76780.2| hypothetical protein SNOG_15942 [Phaeosphaeria nodorum SN15]	sp|P43388|YDCM_METS1	Uncharacterized protein in dcmA 3'region (Fragment) OS=Methylophilus sp. (strain DM11) PE=4 SV=1
GL19428-G	177.13637978588	414.993114541202	2.3427887317266	0.0368825377759569	GaLu96scf_29	281937	282621	+	576	-	-	-	ref|XP_001875904.1|	predicted protein [Laccaria bicolor S238N-H82] gb|EDR13406.1| predicted protein [Laccaria bicolor S238N-H82]	-	-
GL19440-G	16.2628090288027	41.7087150059212	2.56466855953679	0.0197798529567761	GaLu96scf_3	129987	130775	-	789	GO:0005622;GO:0008270	-	-	-	-	-	-
GL19441-G	374.212377400239	2438.13516282437	6.51537819182466	2.96849022743486e-08	GaLu96scf_3	185220	187649	+	2430	GO:0005515;GO:0008270	-	-	ref|XP_002474593.1|	predicted protein [Postia placenta Mad-698-R] gb|EED80184.1| predicted protein [Postia placenta Mad-698-R]	-	-
GL19447-G	7.97299648380766	32.1563701696579	4.03315995873875	0.00209673422283656	GaLu96scf_3	1080829	1081294	+	402	-	-	-	-	-	-	-
GL19469-G	0	3.44551988748307	Inf	0.0380151477998346	GaLu96scf_3	1436718	1438870	-	1491	-	-	-	-	-	-	-
GL19502-G	193.593066794452	885.109033232213	4.57200791272127	0.00624443154389641	GaLu96scf_3	251646	252981	+	1268	-	-	SPCC285.10c	ref|XP_001834194.1|	endosome protein [Coprinopsis cinerea okayama7#130] gb|EAU87597.1| endosome protein [Coprinopsis cinerea okayama7#130]	sp|O74497|YCRA_SCHPO	SPRY domain-containing protein C285.10c OS=Schizosaccharomyces pombe (strain ATCC 38366 / 972) GN=SPCC285.10c PE=2 SV=1
GL19504-G	388.963687536513	987.812029057314	2.53959960970543	0.00473194602817732	GaLu96scf_3	253381	254487	-	1107	GO:0000139;GO:0004382;GO:0016787;GO:0006464	K01526	SPAC824.08	ref|XP_003030485.1|	hypothetical protein SCHCODRAFT_57532 [Schizophyllum commune H4-8] gb|EFI95582.1| hypothetical protein SCHCODRAFT_57532 [Schizophyllum commune H4-8]	sp|Q8TGG8|GDA1_ASPFU	Probable guanosine-diphosphatase OS=Neosartorya fumigata (strain ATCC MYA-4609 / Af293 / CBS 101355 / FGSC A1100) GN=gda1 PE=3 SV=2
GL19520-G	3175.35958179166	22077.3933724624	6.95272229925073	3.5858000627202e-07	GaLu96scf_3	444833	446276	-	1312	-	-	-	ref|XP_001876100.1|	predicted protein [Laccaria bicolor S238N-H82] gb|EDR13602.1| predicted protein [Laccaria bicolor S238N-H82]	-	-
GL19526-G	3770.22786767381	21473.008200113	5.69541389904416	1.38172337542134e-07	GaLu96scf_3	499693	502061	-	2250	GO:0005506;GO:0010181;GO:0016491;GO:0055114	K00327	SPBC365.17	dbj|BAB83588.1|	Cytochrome P450 oxidoreductase [Trametes versicolor]	sp|Q9HDG2|NCPR_PHACH	NADPH--cytochrome P450 reductase OS=Phanerochaete chrysosporium GN=CPR PE=2 SV=1
GL19532-G	27.7978824876475	1403.63533300644	50.4943257325509	6.74618762100765e-05	GaLu96scf_3	624517	625155	-	639	-	-	SPBC3E7.02c	ref|XP_001876212.1|	predicted protein [Laccaria bicolor S238N-H82] gb|EDR13714.1| predicted protein [Laccaria bicolor S238N-H82]	-	-
GL19567-G	96.6500069419637	2068.1782285886	21.3986350754274	2.87691679502357e-07	GaLu96scf_30	160832	161519	-	617	-	-	-	-	-	-	-
GL19582-G	676.036223021149	2547.34190119433	3.76805534148817	0.00468982311897876	GaLu96scf_30	210704	213586	-	2508	-	-	ECU10g1640	ref|XP_001837738.2|	hypothetical protein CC1G_06944 [Coprinopsis cinerea okayama7#130] gb|EAU84082.2| hypothetical protein CC1G_06944 [Coprinopsis cinerea okayama7#130]	sp|Q57568|Y104_METJA	Uncharacterized ATP-dependent helicase MJ0104 OS=Methanocaldococcus jannaschii (strain ATCC 43067 / DSM 2661 / JAL-1 / JCM 10045 / NBRC 100440) GN=MJ0104 PE=3 SV=1
GL19609-G	10.9797583481621	149.905506205367	13.6528966714882	0.00417701937482272	GaLu96scf_31	230214	230933	+	720	-	-	-	-	-	-	-
GL19615-G	1052.12434027193	3236.817563266	3.07645915921821	0.000615982099523552	GaLu96scf_31	374963	376171	-	1008	GO:0048500;GO:0008312;GO:0006614	K03105	At1g48160	ref|XP_001887375.1|	predicted protein [Laccaria bicolor S238N-H82] gb|EDR01984.1| predicted protein [Laccaria bicolor S238N-H82]	sp|Q943Z6|SRP19_ARATH	Signal recognition particle 19 kDa protein OS=Arabidopsis thaliana GN=SRP19 PE=2 SV=1
GL19618-G	1.87658714765393	19.9991320249399	10.6571826679845	0.00597061602280552	GaLu96scf_31	394392	394838	+	447	-	-	-	-	-	-	-
GL19621-G	377.230638319249	1335.42144716694	3.54006623936197	0.000105746802580917	GaLu96scf_31	412687	413589	-	792	-	-	-	-	-	-	-
GL19625-G	4.586327972211	64.2233639479617	14.003220950856	0.000290749410242093	GaLu96scf_32	95847	96035	+	138	-	-	-	-	-	-	-
GL19673-G	76.2343753518291	302.978968774869	3.97430906171385	0.000175663602853819	GaLu96scf_34	179364	180513	-	687	-	-	CE23704	ref|XP_001877733.1|	predicted protein [Laccaria bicolor S238N-H82] gb|EDR11836.1| predicted protein [Laccaria bicolor S238N-H82]	sp|Q9U3G6|YPL1_CAEEL	Protein yippee-like F37A8.5 OS=Caenorhabditis elegans GN=F37A8.5 PE=2 SV=1
GL19698-G	79.2710282218945	251.727144603861	3.17552516033007	0.000903059400356549	GaLu96scf_35	96773	99408	-	2460	-	-	-	-	-	-	-
GL19712-G	217.355706678975	1409.82230184289	6.48624470635655	3.54842928673349e-08	GaLu96scf_37	34929	35054	+	126	-	-	-	-	-	-	-
GL19716-G	90.8254305755133	1426.53879766394	15.7063807859176	1.97973652153379e-14	GaLu96scf_37	27887	28048	-	162	-	-	-	-	-	-	-
GL19724-G	91.7836481291806	258.898898385894	2.82075188405572	0.00236361395990403	GaLu96scf_37	234148	234720	+	573	-	-	-	-	-	-	-
GL19728-G	73.2568919453725	248.955784629904	3.39839403527453	0.000562939257112831	GaLu96scf_38	129885	131330	-	1245	GO:0004190;GO:0006508	-	CE03567	emb|CAC42132.1|	protease [Amanita muscaria]	sp|O60020|ASPR1_PHARH	Aspartic protease OS=Phaffia rhodozyma GN=pr1 PE=1 SV=1
GL19760-G	738.651149485159	2715.87218559078	3.67679951149301	9.07187403479868e-05	GaLu96scf_4	1108329	1112527	-	3345	-	-	-	ref|XP_001886127.1|	predicted protein [Laccaria bicolor S238N-H82] gb|EDR03331.1| predicted protein [Laccaria bicolor S238N-H82]	-	-
GL19768-G	750.378347589572	16229.4776445966	21.628392792423	1.56072918096605e-08	GaLu96scf_4	1276227	1276877	+	651	GO:0004725;GO:0008138;GO:0016791;GO:0006470;GO:0016311	K14165	Hs20149631	ref|XP_001841148.2|	dual specificity protein phosphatase 13 [Coprinopsis cinerea okayama7#130] gb|EAU80685.2| dual specificity protein phosphatase 13 [Coprinopsis cinerea okayama7#130]	sp|Q9QYJ7|DUS13_MOUSE	Dual specificity protein phosphatase 13 OS=Mus musculus GN=Dusp13 PE=1 SV=1
GL19772-G	3.02310558533726	11.8282491247622	3.9126152861256	0.0286780723287799	GaLu96scf_4	1385043	1385810	-	768	-	-	-	-	-	-	-
GL19774-G	0.896648601055694	6.29986736826762	7.02601594521008	0.0419220538483997	GaLu96scf_4	1540208	1541741	+	1410	-	-	-	-	-	-	-
GL19796-G	97.9959344434077	297.29256629288	3.03372347007483	0.00401623180906587	GaLu96scf_4	1752474	1753451	-	846	GO:0003824;GO:0005488;GO:0008152	-	-	ref|XP_003037994.1|	hypothetical protein SCHCODRAFT_47957 [Schizophyllum commune H4-8] gb|EFJ03092.1| hypothetical protein SCHCODRAFT_47957 [Schizophyllum commune H4-8]	-	-
GL19821-G	145.850715803007	346.59044096106	2.37633692130234	0.00599054957629661	GaLu96scf_4	569728	571216	-	1041	-	-	-	ref|XP_002475744.1|	predicted protein [Postia placenta Mad-698-R] gb|EED79061.1| predicted protein [Postia placenta Mad-698-R]	-	-
GL19824-G	2151.87898905687	11238.4723182582	5.22263211612278	1.23608622276044e-06	GaLu96scf_4	679043	681812	+	2382	GO:0003824;GO:0004553;GO:0043169;GO:0005975	K01210	SPAC12B10.11	ref|XP_001833389.1|	exo-beta-1,3-glucanase [Coprinopsis cinerea okayama7#130] gb|EAU88323.1| exo-beta-1,3-glucanase [Coprinopsis cinerea okayama7#130]	sp|A2QX52|EXGD_ASPNC	Probable glucan 1,3-beta-glucosidase D OS=Aspergillus niger (strain CBS 513.88 / FGSC A1513) GN=exgD PE=3 SV=1
GL19833-G	2.35333472058972	12.2835270600753	5.21962598545999	0.0170719798334667	GaLu96scf_4	921804	923137	-	1020	-	-	-	-	-	-	-
GL19839-G	0.363308704781711	5.16347705321054	14.2123681190434	0.0225968635069493	GaLu96scf_40	132073	133158	-	927	-	-	-	-	-	-	-
GL19874-G	1.2599573058374	162.40980466684	128.901038086285	0.000421498982456061	GaLu96scf_43	84258	85086	+	642	-	-	-	ref|XP_003029810.1|	hypothetical protein SCHCODRAFT_111528 [Schizophyllum commune H4-8] gb|EFI94907.1| hypothetical protein SCHCODRAFT_111528 [Schizophyllum commune H4-8]	-	-
GL19882-G	34.7321679085	1128.470277229	32.4906375035929	8.89933462516324e-06	GaLu96scf_44	93663	95249	+	1524	GO:0004672;GO:0004674;GO:0005524;GO:0006468	-	SPBC19C2.05	ref|XP_002468926.1|	predicted protein [Postia placenta Mad-698-R] gb|EED85859.1| predicted protein [Postia placenta Mad-698-R]	sp|P08092|RAN1_SCHPO	Negative regulator of sexual conjugation and meiosis OS=Schizosaccharomyces pombe (strain ATCC 38366 / 972) GN=ran1 PE=1 SV=2
GL19894-G	0	21.5720745513205	Inf	0.000320105282816931	GaLu96scf_46	118567	118782	+	216	-	-	-	-	-	-	-
GL19911-G	602.274024397972	1278.39984203899	2.12262158129245	0.0276263803962674	GaLu96scf_48	80918	82753	+	1698	-	-	-	ref|XP_002469762.1|	predicted protein [Postia placenta Mad-698-R] gb|EED85029.1| predicted protein [Postia placenta Mad-698-R]	-	-
GL19944-G	14.4494625838236	74.8950148049357	5.18323877932884	0.0154971967751443	GaLu96scf_5	1067331	1069894	-	2385	-	-	-	-	-	-	-
GL19968-G	57.6593855949994	1396.90969364791	24.2269264445485	4.24239191490121e-06	GaLu96scf_5	1392951	1394781	-	1542	-	-	-	ref|XP_001885881.1|	predicted protein [Laccaria bicolor S238N-H82] gb|EDR03425.1| predicted protein [Laccaria bicolor S238N-H82]	sp|B0BK72|MSP2_MARSO	Peroxidase 2 OS=Marasmius scorodonius GN=msp2 PE=1 SV=1
GL19980-G	21.8884606117819	1314.1608320764	60.038979231323	3.33475199649546e-11	GaLu96scf_5	1643157	1644028	-	588	-	-	-	dbj|BAF46901.1|	glycopeptide [Phanerochaete chrysosporium]	-	-
GL19991-G	0.643327464020878	5.74985971416577	8.93768731437084	0.0307797269013151	GaLu96scf_5	393288	393776	-	489	-	-	-	-	-	-	-
GL19993-G	887.424293781483	1957.73310200612	2.20608463812033	0.0161627461196452	GaLu96scf_5	394027	395224	+	951	GO:0005672;GO:0003702;GO:0006367	K03122	SPBC28F2.09	ref|XP_001830709.2|	hypothetical protein CC1G_03246 [Coprinopsis cinerea okayama7#130] gb|EAU91078.2| hypothetical protein CC1G_03246 [Coprinopsis cinerea okayama7#130]	sp|Q9USU9|TOA1_SCHPO	Transcription initiation factor IIA large subunit OS=Schizosaccharomyces pombe (strain ATCC 38366 / 972) GN=toa1 PE=1 SV=1
GL20007-G	77.3227724418851	2062.4589545439	26.67337046268	0.014543644695475	GaLu96scf_5	765983	767393	-	1077	GO:0003824;GO:0005488;GO:0016616;GO:0048037;GO:0051287;GO:0008152	K00122	YOR388c	dbj|BAF98207.1|	NAD-dependent formate dehydrogenase [Ceriporiopsis subvermispora]	sp|P33677|FDH_PICAN	Formate dehydrogenase OS=Pichia angusta GN=FMDH PE=3 SV=2
GL20009-G	1475.80630119215	3025.19171105143	2.04985688745718	0.0253751760167538	GaLu96scf_5	749081	752309	+	2964	GO:0005634;GO:0003677;GO:0003700;GO:0005515;GO:0006355;GO:0045449	-	7298200	ref|XP_001877770.1|	predicted protein [Laccaria bicolor S238N-H82] gb|EDR11873.1| predicted protein [Laccaria bicolor S238N-H82]	sp|Q5RFK6|SUH_PONAB	Recombining binding protein suppressor of hairless OS=Pongo abelii GN=RBPJ PE=2 SV=1
GL20013-G	92.3942421394735	603.715414171623	6.53412377429631	8.09939473301087e-07	GaLu96scf_5	919308	919992	+	534	-	-	-	-	-	-	-
GL20027-G	372.799433499807	4362.34405506251	11.7015844528229	1.1707721819065e-06	GaLu96scf_52	16474	17771	+	993	GO:0005743;GO:0016020;GO:0005488;GO:0006810;GO:0055085	K15084	SPAC17H9.08	ref|XP_003030578.1|	hypothetical protein SCHCODRAFT_85559 [Schizophyllum commune H4-8] gb|EFI95675.1| hypothetical protein SCHCODRAFT_85559 [Schizophyllum commune H4-8]	sp|O13805|YE08_SCHPO	Uncharacterized mitochondrial carrier C17H9.08 OS=Schizosaccharomyces pombe (strain ATCC 38366 / 972) GN=SPAC17H9.08 PE=2 SV=1
GL20112-G	76.648429285962	237.930476055318	3.10417941074357	0.00405913714737664	GaLu96scf_7	1136696	1137604	-	909	GO:0016787	-	-	ref|XP_002471773.1|	predicted protein [Postia placenta Mad-698-R] gb|EED83078.1| predicted protein [Postia placenta Mad-698-R]	sp|Q7D3U0|AHLLM_AGRT5	N-acyl homoserine lactonase AttM OS=Agrobacterium tumefaciens (strain C58 / ATCC 33970) GN=attM PE=3 SV=3
GL20124-G	6.41642247627059	28.9387319438648	4.51010388590946	0.00212108238314806	GaLu96scf_7	1214775	1215932	-	1029	-	-	-	-	-	-	-
GL20135-G	327.597050058326	663.559545531547	2.02553577760668	0.0342403082596456	GaLu96scf_7	1328910	1330571	-	1662	GO:0005622;GO:0005089;GO:0035023	-	SPAC24H6.09	ref|XP_002472156.1|	predicted protein [Postia placenta Mad-698-R] gb|EED82602.1| predicted protein [Postia placenta Mad-698-R]	sp|Q09763|GEF1_SCHPO	Rho guanine nucleotide exchange factor gef1 OS=Schizosaccharomyces pombe (strain ATCC 38366 / 972) GN=gef1 PE=1 SV=1
GL20137-G	339.350604877311	764.302498880998	2.25225029186945	0.0412427909992078	GaLu96scf_7	1303132	1305124	+	1377	GO:0003824;GO:0005488;GO:0016491;GO:0008152;GO:0055114	K10251	SPAC4G9.15	ref|XP_001880429.1|	predicted protein [Laccaria bicolor S238N-H82] sp|B0D8R3|MKAR_LACBS RecName: Full=3-ketoacyl-CoA reductase; Short=3-ketoreductase; Short=KAR; AltName: Full=Microsomal beta-keto-reductase gb|EDR09116.1| predicted protein [Laccaria bicolor S238N-H82]	sp|B0D8R3|MKAR_LACBS	3-ketoacyl-CoA reductase OS=Laccaria bicolor (strain S238N-H82) GN=LACBIDRAFT_192627 PE=3 SV=1
GL20165-G	924.820370807439	4975.59085481071	5.380061914582	9.06564097615779e-07	GaLu96scf_7	238197	241121	+	2634	GO:0003677;GO:0003700;GO:0043565;GO:0006355;GO:0045449	-	ECU03g1170	ref|XP_002473121.1|	predicted protein [Postia placenta Mad-698-R] gb|EED81691.1| predicted protein [Postia placenta Mad-698-R]	sp|Q8SW18|HD10_ENCCU	Homeobox protein HD-10 OS=Encephalitozoon cuniculi (strain GB-M1) GN=HD-10 PE=4 SV=1
GL20183-G	26.8891041304493	61.3685310791105	2.28228247327945	0.0370621471238909	GaLu96scf_7	528726	529224	-	402	-	-	-	-	-	-	-
GL20184-G	237.368854945915	582.941678618588	2.45584737202113	0.00761115948319104	GaLu96scf_7	572636	575569	+	2457	GO:0004672;GO:0004674;GO:0005524;GO:0006468	K06276	Hs4505695	ref|XP_002475398.1|	predicted protein [Postia placenta Mad-698-R] gb|EED79405.1| predicted protein [Postia placenta Mad-698-R]	sp|O15530|PDPK1_HUMAN	3-phosphoinositide-dependent protein kinase 1 OS=Homo sapiens GN=PDPK1 PE=1 SV=1
GL20188-G	0.363308704781711	26.4937339645949	72.9234769657207	0.000687527577218535	GaLu96scf_7	655763	656269	-	507	-	-	-	ref|XP_001888456.1|	predicted protein [Laccaria bicolor S238N-H82] gb|EDR00862.1| predicted protein [Laccaria bicolor S238N-H82]	-	-
GL20190-G	433.777239044384	2208.80233195376	5.0920198967096	0.000297769932454146	GaLu96scf_7	670157	671816	-	1491	-	-	-	ref|XP_001880122.1|	predicted protein [Laccaria bicolor S238N-H82] gb|EDR08809.1| predicted protein [Laccaria bicolor S238N-H82]	-	-
GL20192-G	11.2560715855164	70.5258695865474	6.26558467141375	9.42883190236181e-06	GaLu96scf_7	789104	790655	-	1359	-	-	-	-	-	-	-
GL20194-G	57.2994821788625	636.066003363901	11.1007286484439	0.000871933784008761	GaLu96scf_7	784884	787735	-	2478	GO:0003824;GO:0004553;GO:0043169;GO:0005975	K01210	SPAC12B10.11	ref|XP_002473433.1|	hypothetical protein POSPLDRAFT_57386 [Postia placenta Mad-698-R] gb|EED81384.1| hypothetical protein POSPLDRAFT_57386 [Postia placenta Mad-698-R]	sp|A1CTI3|EXGD_ASPCL	Probable glucan 1,3-beta-glucosidase D OS=Aspergillus clavatus (strain ATCC 1007 / CBS 513.65 / DSM 816 / NCTC 3887 / NRRL 1) GN=exgD PE=3 SV=1
GL20196-G	7.19618090876502	18.9782964990032	2.63727340093513	0.0485581274190452	GaLu96scf_7	803680	804189	+	510	-	-	-	ref|XP_002471773.1|	predicted protein [Postia placenta Mad-698-R] gb|EED83078.1| predicted protein [Postia placenta Mad-698-R]	-	-
GL20233-G	0.560037518478335	14.3680028873623	25.6554291691051	0.00256152314658449	GaLu96scf_8	144340	144795	-	456	-	-	-	-	-	-	-
GL20236-G	1378.34262427516	5166.8559361501	3.74860056211875	6.58195126613315e-05	GaLu96scf_8	1040246	1041938	+	1398	GO:0003676;GO:0003723;GO:0008270	K13095	SPCC962.06c	ref|XP_001836348.1|	splicing factor SF1 [Coprinopsis cinerea okayama7#130] gb|EAU85532.1| splicing factor SF1 [Coprinopsis cinerea okayama7#130]	sp|P0CO44|BBP_CRYNJ	Branchpoint-bridging protein OS=Cryptococcus neoformans var. neoformans serotype D (strain JEC21) GN=BBP PE=3 SV=1
GL20238-G	238.597049672172	968.97175448388	4.0611221128477	0.0382008487948634	GaLu96scf_8	999229	1000290	+	1062	-	-	-	ref|XP_001877195.1|	predicted protein [Laccaria bicolor S238N-H82] gb|EDR12931.1| predicted protein [Laccaria bicolor S238N-H82]	-	-
GL20241-G	306.9660626307	822.438608914547	2.67924930158808	0.0021880491576125	GaLu96scf_8	1163470	1165171	-	1164	GO:0000166;GO:0003676	-	Hs5901928	ref|XP_003032164.1|	hypothetical protein SCHCODRAFT_85193 [Schizophyllum commune H4-8] gb|EFI97261.1| hypothetical protein SCHCODRAFT_85193 [Schizophyllum commune H4-8]	sp|Q6DDW4|CPSF6_XENLA	Cleavage and polyadenylation specificity factor subunit 6 OS=Xenopus laevis GN=cpsf6 PE=2 SV=1
GL20243-G	140.29612030457	2870.2611126839	20.4585922009307	0.012477150885322	GaLu96scf_8	1191406	1191785	+	267	-	-	-	ref|XP_002472663.1|	predicted protein [Postia placenta Mad-698-R] gb|EED82159.1| predicted protein [Postia placenta Mad-698-R]	-	-
GL20244-G	26.3726163981135	179.578261067977	6.80926982583431	0.00285853525142533	GaLu96scf_8	1099563	1100727	+	1029	GO:0000287;GO:0016829	-	-	ref|XP_002473599.1|	predicted protein [Postia placenta Mad-698-R] gb|EED81184.1| predicted protein [Postia placenta Mad-698-R]	sp|Q6WP50|BOT2_BOTFU	Presilphiperfolan-8-beta-ol synthase OS=Botryotinia fuckeliana GN=BOT2 PE=1 SV=1
GL20248-G	442.777676213449	1871.18050969838	4.226004629909	1.31605957976699e-05	GaLu96scf_8	1350506	1351582	-	1077	-	-	Hs14150013	ref|XP_002473612.1|	predicted protein [Postia placenta Mad-698-R] gb|EED81197.1| predicted protein [Postia placenta Mad-698-R]	sp|O14109|YEJC_SCHPO	Uncharacterized protein C31G5.12c OS=Schizosaccharomyces pombe (strain ATCC 38366 / 972) GN=SPAC31G5.12c PE=2 SV=5
GL20259-G	975.519195787804	4265.61329699447	4.37265951855481	0.000448857819618075	GaLu96scf_8	1556922	1558963	-	1753	GO:0004108;GO:0046912;GO:0006099;GO:0044262	K01647	SPAC6C3.04	dbj|BAF31127.1|	citrate synthase [Phanerochaete chrysosporium]	sp|P51044|CISY_ASPNG	Citrate synthase, mitochondrial OS=Aspergillus niger GN=cit-1 PE=2 SV=1
GL20266-G	25.092101406453	95.0362872112043	3.78749813225144	0.000386859607283121	GaLu96scf_8	303405	303850	-	411	-	-	-	-	-	-	-
GL20274-G	0	4.13142201297031	Inf	0.0177878607224978	GaLu96scf_8	525817	526152	+	336	-	-	-	-	-	-	-
GL20280-G	833.775940661067	3309.15066062987	3.96887281012952	4.15860114515514e-05	GaLu96scf_8	749713	750294	-	582	-	-	-	ref|XP_001885299.1|	predicted protein [Laccaria bicolor S238N-H82] gb|EDR04044.1| predicted protein [Laccaria bicolor S238N-H82]	-	-
GL20397-G	263.45126088152	529.61587177756	2.01029924854199	0.024219634089145	GaLu96scf_9	1006525	1007529	+	627	-	-	-	-	-	-	-
GL20401-G	592.192888947738	2961.90345835528	5.00158565500213	0.00263676847370359	GaLu96scf_9	1187757	1189915	+	2031	GO:0003824;GO:0003870;GO:0016740;GO:0016769;GO:0030170;GO:0008152;GO:0009058;GO:0033014	K00643	YDR232w	dbj|BAJ05273.1|	5-aminolevulinic acid synthase [Phanerochaete sordida]	sp|Q92403|HEM1_AGABI	5-aminolevulinate synthase, mitochondrial OS=Agaricus bisporus GN=hem1 PE=2 SV=1
GL20410-G	49.9997078602096	884.701464153522	17.6941326662746	0.00305235582448191	GaLu96scf_9	1330213	1331477	+	855	-	-	Hs4505607	ref|XP_003036874.1|	hypothetical protein SCHCODRAFT_46132 [Schizophyllum commune H4-8] gb|EFJ01972.1| hypothetical protein SCHCODRAFT_46132 [Schizophyllum commune H4-8]	sp|A4RGT4|MEP1_MAGO7	Extracellular metalloprotease MGG_08041 OS=Magnaporthe oryzae (strain 70-15 / FGSC 8958) GN=MGG_08041 PE=3 SV=1
GL20434-G	1184.03776084018	6004.64012694442	5.07132485596033	1.7545351293946e-06	GaLu96scf_9	482860	487052	-	3525	GO:0016592;GO:0016455;GO:0006357	K15156	7291979	ref|XP_001880216.1|	predicted protein [Laccaria bicolor S238N-H82] gb|EDR08903.1| predicted protein [Laccaria bicolor S238N-H82]	sp|Q4P0P3|MED14_USTMA	Mediator of RNA polymerase II transcription subunit 14 OS=Ustilago maydis (strain 521 / FGSC 9021) GN=RGR1 PE=3 SV=1
GL20444-G	0	4.87726674412682	Inf	0.0446833614136039	GaLu96scf_9	616070	617698	-	1629	GO:0016757	-	At1g70090	ref|XP_002475483.1|	predicted protein [Postia placenta Mad-698-R] gb|EED79334.1| predicted protein [Postia placenta Mad-698-R]	sp|P25148|GSPA_BACSU	General stress protein A OS=Bacillus subtilis GN=gspA PE=1 SV=2
GL20448-G	2202.0928693284	6435.9344554305	2.9226444284311	0.00127985704672036	GaLu96scf_9	723312	724586	+	1219	-	-	-	-	-	-	-
GL20451-G	1005.35000997608	2995.65982182387	2.97971829919726	0.00229536202285758	GaLu96scf_9	823106	828174	+	4435	-	K14303	Hs22065253	ref|XP_001877222.1|	predicted protein [Laccaria bicolor S238N-H82] gb|EDR12958.1| predicted protein [Laccaria bicolor S238N-H82]	sp|Q9Z0W3|NU160_MOUSE	Nuclear pore complex protein Nup160 OS=Mus musculus GN=Nup160 PE=1 SV=2
GL20457-G	743.612718408058	1706.37916981316	2.29471487989906	0.00664633714483212	GaLu96scf_10	81935	83981	+	1715	-	-	-	-	-	-	-
GL20460-G	5939.45237110088	28979.4810221497	4.87915033432255	2.11698586205487e-06	GaLu96scf_10	1049735	1052192	+	1704	GO:0005737;GO:0004672;GO:0004674;GO:0004683;GO:0005516;GO:0005524;GO:0006468	-	SPACUNK12.02c	ref|XP_002475413.1|	predicted protein [Postia placenta Mad-698-R] gb|EED79373.1| predicted protein [Postia placenta Mad-698-R]	sp|Q9P7I2|KCC1_SCHPO	Calcium/calmodulin-dependent protein kinase type I OS=Schizosaccharomyces pombe (strain ATCC 38366 / 972) GN=cmk1 PE=1 SV=1
GL20466-G	11.0590885503421	32.7855836705683	2.96458279733678	0.0179820388782275	GaLu96scf_10	1041742	1043259	-	1463	GO:0016747	-	At2g19070	ref|XP_002374995.1|	transferase family protein [Aspergillus flavus NRRL3357] gb|EED56213.1| transferase family protein [Aspergillus flavus NRRL3357]	-	-
GL20477-G	310.726856179493	626.729370982161	2.01697844430971	0.0318807501214214	GaLu96scf_10	1309383	1311413	+	1323	GO:0016020	K12389	SPAC607.09c	ref|XP_001837877.1|	BTN1 [Coprinopsis cinerea okayama7#130] gb|EAU83977.1| BTN1 [Coprinopsis cinerea okayama7#130]	sp|Q4P4U7|BTN1_USTMA	Protein BTN1 OS=Ustilago maydis (strain 521 / FGSC 9021) GN=BTN1 PE=3 SV=1
GL20513-G	532.725869338442	2974.87043207615	5.58424248435776	0.000961493322868454	GaLu96scf_10	809865	813811	+	2217	GO:0005506;GO:0016491;GO:0055114	-	At1g78440	ref|XP_002474557.1|	predicted protein [Postia placenta Mad-698-R] gb|EED80248.1| predicted protein [Postia placenta Mad-698-R]	sp|Q8LEA2|G2OX1_ARATH	Gibberellin 2-beta-dioxygenase 1 OS=Arabidopsis thaliana GN=GA2OX1 PE=2 SV=2
GL20519-G	282.639421788913	706.427678120539	2.49939542633273	0.00372854012517132	GaLu96scf_10	874481	875256	-	722	-	-	-	-	-	-	-
GL20527-G	1012.38921061646	2097.38965664772	2.0717226484176	0.0241325253600469	GaLu96scf_10	932079	933952	-	1743	GO:0005515	-	-	ref|XP_002472652.1|	predicted protein [Postia placenta Mad-698-R] gb|EED82148.1| predicted protein [Postia placenta Mad-698-R]	-	-
GL20534-G	607.535701325748	1848.54194307779	3.04268858446335	0.0016027575738456	GaLu96scf_10	1028462	1031662	+	3063	-	-	HsM7019487	ref|XP_002911036.1|	vacuolar protein-sorting protein BRO1 [Coprinopsis cinerea okayama7#130] gb|EFI27542.1| vacuolar protein-sorting protein BRO1 [Coprinopsis cinerea okayama7#130]	sp|P0CM44|BRO1_CRYNJ	Vacuolar protein-sorting protein BRO1 OS=Cryptococcus neoformans var. neoformans serotype D (strain JEC21) GN=BRO1 PE=3 SV=1
GL20535-G	4427.61898096754	9327.58095411311	2.1066810387724	0.0238295493412201	GaLu96scf_10	1248948	1255895	-	5883	GO:0000148;GO:0016020;GO:0003843;GO:0006075	K00706	YLR342w	ref|XP_001878782.1|	1,3-beta-glucan synthase [Laccaria bicolor S238N-H82] gb|EDR10332.1| 1,3-beta-glucan synthase [Laccaria bicolor S238N-H82]	sp|O93927|FKS1_CRYNV	1,3-beta-glucan synthase component FKS1 OS=Cryptococcus neoformans var. grubii GN=FKS1 PE=3 SV=2
GL20551-G	663.645669735503	2100.29174595948	3.16477879950088	0.000585694438474051	GaLu96scf_10	701712	705340	+	3033	GO:0004435;GO:0004629;GO:0008081;GO:0006629;GO:0007165;GO:0007242	K05857	Hs11386139	ref|XP_001840579.2|	1-phosphatidylinositol-4,5-bisphosphate phosphodiesterase 1 [Coprinopsis cinerea okayama7#130] gb|EAU81219.2| 1-phosphatidylinositol-4,5-bisphosphate phosphodiesterase 1 [Coprinopsis cinerea okayama7#130]	sp|A5D6R3|PLD3A_DANRE	1-phosphatidylinositol-4,5-bisphosphate phosphodiesterase delta-3-A OS=Danio rerio GN=plcd3a PE=2 SV=1
GL20557-G	716.434032203019	1881.9970223819	2.62689506331071	0.00305349496905784	GaLu96scf_10	875405	878030	-	2358	GO:0003711;GO:0032968	K15172	SPAC23C4.19	ref|XP_001837913.2|	transcription elongation factor SPT5 [Coprinopsis cinerea okayama7#130] gb|EAU83929.2| transcription elongation factor SPT5 [Coprinopsis cinerea okayama7#130]	sp|Q4PIC4|SPT5_USTMA	Transcription elongation factor SPT5 OS=Ustilago maydis (strain 521 / FGSC 9021) GN=SPT5 PE=3 SV=1
GL20570-G	40.4480580495985	885.352194868503	21.8886205558462	0.0133733939861404	GaLu96scf_10	1022152	1023272	+	1008	GO:0004096;GO:0006979;GO:0055114	-	7293863	ref|XP_003037737.1|	hypothetical protein SCHCODRAFT_46891 [Schizophyllum commune H4-8] gb|EFJ02835.1| hypothetical protein SCHCODRAFT_46891 [Schizophyllum commune H4-8]	sp|O13289|CATA_CANAL	Peroxisomal catalase OS=Candida albicans GN=CTA1 PE=2 SV=4
GL20571-G	29.9717448965765	317.664503012566	10.5987991059156	2.2529537343878e-07	GaLu96scf_10	1053603	1054949	+	1095	-	-	-	gb|ABB73028.1|	mannose-6-phosphatase [Phanerochaete chrysosporium]	-	-
GL20572-G	19.2557656915284	78.0499678965754	4.05332974792654	0.00269320106917148	GaLu96scf_10	1046630	1047351	-	503	-	-	-	-	-	-	-
GL20584-G	160.255807843159	2053.13960239216	12.811639278631	0.000219124657802477	GaLu96scf_10	1263940	1266020	-	2046	GO:0000166;GO:0005524;GO:0017111	-	Hs13994294	ref|XP_001828224.1|	hypothetical protein CC1G_02805 [Coprinopsis cinerea okayama7#130] gb|EAU93575.1| hypothetical protein CC1G_02805 [Coprinopsis cinerea okayama7#130]	sp|Q5T9A4|ATD3B_HUMAN	ATPase family AAA domain-containing protein 3B OS=Homo sapiens GN=ATAD3B PE=1 SV=1
GL20598-G	42.4876236713103	801.916523874703	18.8741203809945	8.99973440634611e-07	GaLu96scf_10	230628	232281	-	1356	GO:0004190;GO:0006508	-	Hs4505757	ref|XP_003031119.1|	hypothetical protein SCHCODRAFT_56138 [Schizophyllum commune H4-8] gb|EFI96216.1| hypothetical protein SCHCODRAFT_56138 [Schizophyllum commune H4-8]	sp|P17576|CARP_IRPLA	Polyporopepsin OS=Irpex lacteus PE=1 SV=1
GL20600-G	85.9376170726099	391.365164519424	4.55406116495823	0.0297779899808645	GaLu96scf_10	256601	259287	-	2283	GO:0016020;GO:0016021;GO:0005215;GO:0022891;GO:0006810;GO:0055085	-	At2g16120	ref|XP_502227.1|	YALI0D00132p [Yarrowia lipolytica] emb|CAG80413.1| YALI0D00132p [Yarrowia lipolytica]	sp|Q9XIH7|PLT1_ARATH	Putative polyol transporter 1 OS=Arabidopsis thaliana GN=PLT1 PE=2 SV=1
GL20608-G	20.9160832255734	512.666081043381	24.5106158507038	0.00664862598081578	GaLu96scf_10	373692	374313	+	591	-	-	-	ref|XP_003028351.1|	hypothetical protein SCHCODRAFT_60185 [Schizophyllum commune H4-8] gb|EFI93448.1| hypothetical protein SCHCODRAFT_60185 [Schizophyllum commune H4-8]	-	-
GL20627-G	1376.25501883189	2798.65104173514	2.0335264928665	0.0275540612628781	GaLu96scf_10	632569	634944	+	1407	GO:0000287;GO:0004450;GO:0016616;GO:0051287;GO:0006102;GO:0055114	K00031	YDL066w	ref|XP_001878769.1|	predicted protein [Laccaria bicolor S238N-H82] gb|EDR10319.1| predicted protein [Laccaria bicolor S238N-H82]	sp|P79089|IDHP_ASPNG	Isocitrate dehydrogenase [NADP], mitochondrial OS=Aspergillus niger GN=icdA PE=2 SV=1
GL20628-G	331.8441981936	794.344399952153	2.39372694859872	0.00704762948598981	GaLu96scf_10	635303	639976	+	3390	GO:0005634;GO:0003677;GO:0003700;GO:0008270;GO:0006350;GO:0006355	-	SPAC1F7.11c	ref|XP_001879013.1|	predicted protein [Laccaria bicolor S238N-H82] gb|EDR10563.1| predicted protein [Laccaria bicolor S238N-H82]	sp|Q09922|YAKB_SCHPO	Uncharacterized transcriptional regulatory protein C1F7.11c OS=Schizosaccharomyces pombe (strain ATCC 38366 / 972) GN=SPAC1F7.11c PE=2 SV=1
GL20629-G	118.988509118567	291.350035450905	2.44855606317907	0.0112035657497797	GaLu96scf_10	696660	697256	+	429	GO:0005634;GO:0003700;GO:0008270;GO:0006355	-	YPL133c	ref|XP_002475462.1|	predicted protein [Postia placenta Mad-698-R] gb|EED79354.1| predicted protein [Postia placenta Mad-698-R]	sp|Q6C5G3|ERT11_YARLI	Transcription activator of gluconeogenesis ERT1-1 OS=Yarrowia lipolytica (strain CLIB 122 / E 150) GN=ERT1-1 PE=3 SV=1
GL20643-G	80.8558214850792	172.351499568219	2.13159048294407	0.027658922962911	GaLu96scf_10	893671	895938	+	1747	GO:0004519;GO:0006289	K13281	SPBC19C7.09c	ref|XP_002474525.1|	predicted protein [Postia placenta Mad-698-R] gb|EED80276.1| predicted protein [Postia placenta Mad-698-R]	sp|Q10988|UVE1_SCHPO	UV-damage endonuclease OS=Schizosaccharomyces pombe (strain ATCC 38366 / 972) GN=uve1 PE=2 SV=1
GL20675-G	680.146408900832	1671.90812674556	2.4581591623008	0.0123863530728342	GaLu96scf_11	1252674	1255308	+	1978	GO:0005509	K17800	SPAC23C11.17	ref|XP_002391551.1|	hypothetical protein MPER_09001 [Moniliophthora perniciosa FA553] gb|EEB92481.1| hypothetical protein MPER_09001 [Moniliophthora perniciosa FA553]	sp|Q5ZK33|LETM1_CHICK	LETM1 and EF-hand domain-containing protein 1, mitochondrial OS=Gallus gallus GN=LETM1 PE=2 SV=1
GL20680-G	379.124411794511	2272.81277030984	5.99489956226224	1.6131521526795e-07	GaLu96scf_11	1332535	1339052	+	5832	GO:0003676;GO:0003677;GO:0004386;GO:0005488;GO:0005524	K15192	YPL082c	ref|XP_001878271.1|	SNF2 superfamily chromatin remodeling protein [Laccaria bicolor S238N-H82] gb|EDR10970.1| SNF2 superfamily chromatin remodeling protein [Laccaria bicolor S238N-H82]	sp|O43065|MOT1_SCHPO	Probable helicase mot1 OS=Schizosaccharomyces pombe (strain ATCC 38366 / 972) GN=mot1 PE=1 SV=4
GL20687-G	150.352578441234	605.055270425525	4.0242427279823	6.08621387510869e-05	GaLu96scf_11	286285	290776	-	3166	GO:0004497;GO:0005506;GO:0009055;GO:0010181;GO:0016491;GO:0020037;GO:0055114	K00493	CE02018	emb|CBX92293.1|	similar to NADPH-cytochrome P450 reductase [Leptosphaeria maculans]	sp|Q9Y8G7|C505_FUSOX	Bifunctional P-450:NADPH-P450 reductase OS=Fusarium oxysporum GN=CYP505 PE=1 SV=1
GL20701-G	25.344405657577	277.225266890471	10.9383218780509	3.51117021474355e-08	GaLu96scf_11	471566	472151	+	438	-	-	-	ref|XP_001881105.1|	predicted protein [Laccaria bicolor S238N-H82] gb|EDR08035.1| predicted protein [Laccaria bicolor S238N-H82]	-	-
GL20727-G	23.7390086968069	93.1155256827121	3.92246899910513	0.000366868984743301	GaLu96scf_11	814757	815912	-	1100	GO:0005515	-	-	ref|XP_002470444.1|	predicted protein [Postia placenta Mad-698-R] gb|EED84333.1| predicted protein [Postia placenta Mad-698-R]	-	-
GL20745-G	2434.48923716437	5484.47506229516	2.25282370468943	0.0112732557236584	GaLu96scf_11	1149832	1153484	-	2972	GO:0005622;GO:0005515;GO:0016881;GO:0006464	K10591	YER125w	ref|XP_003035118.1|	hypothetical protein SCHCODRAFT_256070 [Schizophyllum commune H4-8] gb|EFJ00216.1| hypothetical protein SCHCODRAFT_256070 [Schizophyllum commune H4-8]	sp|Q0CCL1|RSP5_ASPTN	Probable E3 ubiquitin-protein ligase hulA OS=Aspergillus terreus (strain NIH 2624 / FGSC A1156) GN=hulA PE=3 SV=1
GL20751-G	314.669189742198	832.484907531081	2.64558760332754	0.00397422211635396	GaLu96scf_11	1292293	1294923	+	2154	-	-	SPBC24C6.10c	ref|XP_002475412.1|	predicted protein [Postia placenta Mad-698-R] gb|EED79372.1| predicted protein [Postia placenta Mad-698-R]	sp|O74771|YO3A_SCHPO	Uncharacterized protein C24C6.10c OS=Schizosaccharomyces pombe (strain ATCC 38366 / 972) GN=SPBC24C6.10c PE=2 SV=2
GL20764-G	2506.84230486109	38150.0893134016	15.2183841956966	0.000147376450166905	GaLu96scf_11	626634	628299	+	1243	GO:0003824;GO:0005488;GO:0008270;GO:0016491;GO:0008152;GO:0055114	K13953	YMR303c	ref|XP_003029060.1|	hypothetical protein SCHCODRAFT_85910 [Schizophyllum commune H4-8] gb|EFI94157.1| hypothetical protein SCHCODRAFT_85910 [Schizophyllum commune H4-8]	sp|P07754|ADH3_EMENI	Alcohol dehydrogenase 3 OS=Emericella nidulans GN=alcC PE=3 SV=1
GL20774-G	1043.90052862187	3281.61285369953	3.14360685115453	0.00050003378509212	GaLu96scf_11	891053	893511	-	2235	GO:0005488	-	SPBC1289.01c	ref|XP_002477024.1|	predicted protein [Postia placenta Mad-698-R] gb|EED77779.1| predicted protein [Postia placenta Mad-698-R]	sp|O94614|CHR4_SCHPO	Chitin synthase regulatory factor 4 OS=Schizosaccharomyces pombe (strain ATCC 38366 / 972) GN=chr4 PE=1 SV=4
GL20789-G	203.583087149512	512.674759520962	2.51825810630552	0.00482695411250076	GaLu96scf_11	111106	114088	+	2675	GO:0003924;GO:0005525	K03234	YOR133w	ref|XP_003038711.1|	hypothetical protein SCHCODRAFT_73326 [Schizophyllum commune H4-8] gb|EFJ03809.1| hypothetical protein SCHCODRAFT_73326 [Schizophyllum commune H4-8]	sp|Q874B9|EF2_PICPA	Elongation factor 2 OS=Pichia pastoris GN=EFT1 PE=3 SV=1
GL20790-G	285.028528539631	806.658796639634	2.83009844934689	0.00201796745919072	GaLu96scf_11	128976	132734	-	2637	GO:0005634;GO:0003677;GO:0008270;GO:0006350	-	-	ref|XP_001888195.1|	predicted protein [Laccaria bicolor S238N-H82] gb|EDR01153.1| predicted protein [Laccaria bicolor S238N-H82]	sp|P28349|NIT4_NEUCR	Nitrogen assimilation transcription factor nit-4 OS=Neurospora crassa (strain ATCC 24698 / 74-OR23-1A / CBS 708.71 / DSM 1257 / FGSC 987) GN=nit-4 PE=4 SV=2
GL20803-G	631.193916280027	4092.37533081399	6.48354685503404	0.00906679833672087	GaLu96scf_11	1155904	1158581	+	2397	GO:0000166;GO:0005524;GO:0017111	-	-	ref|XP_001828224.1|	hypothetical protein CC1G_02805 [Coprinopsis cinerea okayama7#130] gb|EAU93575.1| hypothetical protein CC1G_02805 [Coprinopsis cinerea okayama7#130]	-	-
GL20818-G	374.721708310282	812.5251248087	2.16834281758745	0.0162424865117516	GaLu96scf_11	1309065	1310872	+	1138	-	K17824	7293667	ref|XP_001878179.1|	predicted protein [Laccaria bicolor S238N-H82] gb|EDR10878.1| predicted protein [Laccaria bicolor S238N-H82]	sp|Q9BTE7|DCNL5_HUMAN	DCN1-like protein 5 OS=Homo sapiens GN=DCUN1D5 PE=1 SV=1
GL20819-G	144.299776984318	333.108206169008	2.30844574489681	0.0114742321486062	GaLu96scf_11	1311571	1314752	+	1515	GO:0003824;GO:0005488;GO:0016491;GO:0008152;GO:0055114	-	At3g26770	ref|XP_002475748.1|	predicted protein [Postia placenta Mad-698-R] gb|EED79065.1| predicted protein [Postia placenta Mad-698-R]	sp|Q48436|BUDC_KLEPN	Diacetyl reductase [(S)-acetoin forming] OS=Klebsiella pneumoniae GN=budC PE=1 SV=2
GL20821-G	1928.56493642913	4006.89689701467	2.07765723690575	0.023311601070655	GaLu96scf_11	1318835	1321585	+	2187	GO:0009055;GO:0016491;GO:0016627;GO:0050660;GO:0006099;GO:0022900;GO:0055114	K00234	SPAC1556.02c	ref|XP_003036033.1|	hypothetical protein SCHCODRAFT_74617 [Schizophyllum commune H4-8] gb|EFJ01131.1| hypothetical protein SCHCODRAFT_74617 [Schizophyllum commune H4-8]	sp|Q9UTJ7|DHSA_SCHPO	Probable succinate dehydrogenase [ubiquinone] flavoprotein subunit, mitochondrial OS=Schizosaccharomyces pombe (strain ATCC 38366 / 972) GN=sdh1 PE=2 SV=1
GL20826-G	199.939730833153	1017.59736300651	5.08952052083978	1.35512789229557e-06	GaLu96scf_11	1324951	1326968	-	1030	GO:0003824;GO:0005488;GO:0016491;GO:0008152;GO:0055114	-	Hs10337605	ref|XP_002475748.1|	predicted protein [Postia placenta Mad-698-R] gb|EED79065.1| predicted protein [Postia placenta Mad-698-R]	sp|P0A0I0|FABG_STAAW	3-oxoacyl-[acyl-carrier-protein] reductase FabG OS=Staphylococcus aureus (strain MW2) GN=fabG PE=3 SV=1
GL20836-G	1533.12168512804	7058.35150727133	4.60390820620467	3.99021767126837e-06	GaLu96scf_11	294140	296281	-	1638	GO:0005622;GO:0000166;GO:0003676;GO:0006810	-	SPBP8B7.11	ref|XP_001881246.1|	predicted protein [Laccaria bicolor S238N-H82] gb|EDR08176.1| predicted protein [Laccaria bicolor S238N-H82]	sp|O94260|G3BP_SCHPO	Putative G3BP-like protein OS=Schizosaccharomyces pombe (strain ATCC 38366 / 972) GN=nxt3 PE=1 SV=1
GL20837-G	379.762570196299	2738.22642530077	7.21036415959948	9.5213524718431e-09	GaLu96scf_11	296747	300272	+	2709	-	-	-	ref|XP_001881047.1|	predicted protein [Laccaria bicolor S238N-H82] gb|EDR07977.1| predicted protein [Laccaria bicolor S238N-H82]	-	-
GL20849-G	117.750885353474	331.92694137118	2.81889125822517	0.0235676186584142	GaLu96scf_11	403765	406110	+	1782	GO:0016020;GO:0004571;GO:0005509	K01230	CE08947	ref|XP_003027799.1|	glycoside hydrolase family 47 protein [Schizophyllum commune H4-8] gb|EFI92896.1| glycoside hydrolase family 47 protein [Schizophyllum commune H4-8]	sp|Q5BF93|MNS1B_EMENI	Mannosyl-oligosaccharide alpha-1,2-mannosidase 1B OS=Emericella nidulans GN=mns1B PE=2 SV=2
GL20856-G	720.067174967013	1497.33790380174	2.07944196855014	0.0176799765644811	GaLu96scf_11	432424	434024	-	786	GO:0005789;GO:0008250;GO:0004579;GO:0018279	K12667	Hs4506677	ref|XP_001881114.1|	oligosaccharyl transferase delta subunit [Laccaria bicolor S238N-H82] gb|EDR08044.1| oligosaccharyl transferase delta subunit [Laccaria bicolor S238N-H82]	sp|Q5RBM1|RPN2_PONAB	Dolichyl-diphosphooligosaccharide--protein glycosyltransferase subunit 2 OS=Pongo abelii GN=RPN2 PE=2 SV=1
GL20857-G	1358.89612970564	13416.9185399644	9.87339521150209	2.82320189273445e-11	GaLu96scf_11	440086	442012	-	1374	-	-	-	ref|XP_002471678.1|	predicted protein [Postia placenta Mad-698-R] gb|EED83112.1| predicted protein [Postia placenta Mad-698-R]	-	-
GL20862-G	79.8123880143284	491.399143256104	6.15692820978975	0.00125433751628568	GaLu96scf_11	570713	572262	+	1281	GO:0016491;GO:0055114	-	YNL331c	sp|Q01752|AAD_PHACH	RecName: Full=Aryl-alcohol dehydrogenase [NADP+]; Short=AAD gb|AAA61931.1| aryl-alcohol dehydrogenase [Phanerochaete chrysosporium]	sp|Q01752|AAD_PHACH	Aryl-alcohol dehydrogenase [NADP+] OS=Phanerochaete chrysosporium PE=1 SV=1
GL20867-G	23.8521933434833	53.4186146839958	2.23956824073751	0.0418213786022104	GaLu96scf_11	604241	605657	-	456	-	-	-	-	-	-	-
GL20869-G	48.9206440900414	236.432751367012	4.83298525121303	0.0435903160282604	GaLu96scf_11	645276	648787	-	1362	-	-	-	ref|XP_001832481.1|	hypothetical protein CC1G_03495 [Coprinopsis cinerea okayama7#130] gb|EAU89230.1| hypothetical protein CC1G_03495 [Coprinopsis cinerea okayama7#130]	-	-
GL20870-G	224.493030438704	1164.19494936035	5.18588460000419	1.50570040965155e-06	GaLu96scf_11	756749	758739	+	1677	-	-	-	ref|XP_002473398.1|	hypothetical protein POSPLDRAFT_32089 [Postia placenta Mad-698-R] gb|EED81412.1| hypothetical protein POSPLDRAFT_32089 [Postia placenta Mad-698-R]	-	-
GL20897-G	26.4652433589668	83.1223503419902	3.14081186462346	0.00312209624996271	GaLu96scf_12	1142877	1143487	+	541	GO:0004190;GO:0006508	-	-	-	-	-	-
GL20907-G	121.653533154451	443.463394831309	3.64529811286525	0.00309080327938344	GaLu96scf_12	243007	245299	+	1689	GO:0004185;GO:0006508	-	Hs22027516	ref|XP_001874589.1|	predicted protein [Laccaria bicolor S238N-H82] gb|EDR14030.1| predicted protein [Laccaria bicolor S238N-H82]	sp|Q5RFE4|CPVL_PONAB	Probable serine carboxypeptidase CPVL OS=Pongo abelii GN=CPVL PE=2 SV=1
GL20914-G	124.217806228463	1654.60167703885	13.3201650172092	5.10175507930178e-07	GaLu96scf_12	259034	260589	-	1386	-	-	-	ref|XP_002476392.1|	predicted protein [Postia placenta Mad-698-R] gb|EED78396.1| predicted protein [Postia placenta Mad-698-R]	-	-
GL20916-G	22.0121492762999	279.587685964181	12.7015168966353	0.0020917848352183	GaLu96scf_12	362004	362526	+	449	-	-	-	-	-	-	-
GL20924-G	467.607586589236	1525.0137053106	3.26131087058309	0.0320969390393479	GaLu96scf_12	380628	382977	-	1574	GO:0004497;GO:0005506;GO:0009055;GO:0020037;GO:0055114	-	Hs4503203	emb|CAJ00405.1|	putative CyP450 monooxygenase [Pleurotus sapidus]	sp|B8NHY4|ORDA_ASPFN	O-methylsterigmatocystin oxidoreductase OS=Aspergillus flavus (strain ATCC 200026 / FGSC A1120 / NRRL 3357 / JCM 12722 / SRRC 167) GN=ordA PE=2 SV=1
GL20937-G	857.80145799392	1796.36395816646	2.09414887492438	0.0265488155141402	GaLu96scf_12	654027	659803	+	4971	GO:0004672;GO:0004674;GO:0005488;GO:0005524;GO:0006468	K08333	YBR097w	ref|XP_002474996.1|	predicted protein [Postia placenta Mad-698-R] gb|EED79789.1| predicted protein [Postia placenta Mad-698-R]	sp|Q9UVG6|VPS15_PICPA	Putative serine/threonine-protein kinase VPS15 OS=Pichia pastoris GN=VPS15 PE=3 SV=3
GL20975-G	213.15456221652	1770.67608065489	8.30700531221215	1.06464349500081e-09	GaLu96scf_12	159516	160971	-	1315	-	-	-	-	-	-	-
GL20984-G	230.325718724839	1119.21463866317	4.85926905974514	1.78374568074526e-05	GaLu96scf_12	1159793	1163209	+	2547	GO:0055085	-	At4g26590	ref|XP_003038205.1|	hypothetical protein SCHCODRAFT_63681 [Schizophyllum commune H4-8] gb|EFJ03303.1| hypothetical protein SCHCODRAFT_63681 [Schizophyllum commune H4-8]	sp|O23482|OPT3_ARATH	Oligopeptide transporter 3 OS=Arabidopsis thaliana GN=OPT3 PE=2 SV=3
GL20989-G	987.909912653257	2035.24442461316	2.06015184031006	0.022868926379317	GaLu96scf_12	262880	263831	+	787	GO:0005839;GO:0004298;GO:0051603	K02734	YER012w	ref|XP_002470690.1|	predicted protein [Postia placenta Mad-698-R] gb|EED84127.1| predicted protein [Postia placenta Mad-698-R]	sp|P0CQ12|PSB2_CRYNJ	Probable proteasome subunit beta type-2 OS=Cryptococcus neoformans var. neoformans serotype D (strain JEC21) GN=CPR1 PE=3 SV=1
GL20992-G	242.949088864305	550.438878662443	2.26565524997659	0.012132958160514	GaLu96scf_12	275659	277759	-	1879	-	K14793	SPAC2E1P5.05	ref|XP_003031431.1|	hypothetical protein SCHCODRAFT_68603 [Schizophyllum commune H4-8] gb|EFI96528.1| hypothetical protein SCHCODRAFT_68603 [Schizophyllum commune H4-8]	sp|Q9P7C0|YKU5_SCHPO	Uncharacterized WD repeat-containing protein C2E1P5.05 OS=Schizosaccharomyces pombe (strain ATCC 38366 / 972) GN=SPAC2E1P5.05 PE=2 SV=1
GL21000-G	944.491485703155	3476.3988549432	3.68070957501019	9.58397622475567e-05	GaLu96scf_12	446027	448220	-	2049	GO:0003824;GO:0016740;GO:0016769;GO:0030170;GO:0008152;GO:0009058	K00654	YDR062w	ref|XP_001837771.2|	serine palmitoyltransferase 2 [Coprinopsis cinerea okayama7#130] gb|EAU84115.2| serine palmitoyltransferase 2 [Coprinopsis cinerea okayama7#130]	sp|P48241|LCB2_KLULA	Serine palmitoyltransferase 2 OS=Kluyveromyces lactis (strain ATCC 8585 / CBS 2359 / DSM 70799 / NBRC 1267 / NRRL Y-1140 / WM37) GN=LCB2 PE=3 SV=2
GL21004-G	1017.60974537291	37458.0685327484	36.8098563354674	5.45593670428621e-10	GaLu96scf_12	652329	653253	+	804	-	-	-	ref|XP_001837664.1|	hypothetical protein CC1G_08677 [Coprinopsis cinerea okayama7#130] gb|EAU84136.1| hypothetical protein CC1G_08677 [Coprinopsis cinerea okayama7#130]	-	-
GL21041-G	723.751379033703	1471.18843690316	2.03272626418671	0.028521867230434	GaLu96scf_12	1182166	1185795	-	3369	GO:0000166;GO:0003676	K11422	SPCC306.04c	ref|XP_002910994.1|	Setd1a protein [Coprinopsis cinerea okayama7#130] gb|EFI27500.1| Setd1a protein [Coprinopsis cinerea okayama7#130]	sp|Q4PB36|SET1_USTMA	Histone-lysine N-methyltransferase, H3 lysine-4 specific OS=Ustilago maydis (strain 521 / FGSC 9021) GN=SET1 PE=3 SV=1
GL21056-G	565.821430842805	14416.0312468795	25.4780580251378	8.34757385184762e-13	GaLu96scf_12	386166	388347	-	1553	GO:0004497;GO:0005506;GO:0009055;GO:0020037;GO:0055114	-	At4g12300	ref|XP_001879552.1|	predicted protein [Laccaria bicolor S238N-H82] gb|EDR10167.1| predicted protein [Laccaria bicolor S238N-H82]	sp|B8NHY4|ORDA_ASPFN	O-methylsterigmatocystin oxidoreductase OS=Aspergillus flavus (strain ATCC 200026 / FGSC A1120 / NRRL 3357 / JCM 12722 / SRRC 167) GN=ordA PE=2 SV=1
GL21080-G	154.504137286023	318.592827243715	2.0620342784344	0.0261134063178095	GaLu96scf_12	831655	833847	+	1392	-	-	YGL097w	ref|XP_002470126.1|	predicted protein [Postia placenta Mad-698-R] gb|EED84729.1| predicted protein [Postia placenta Mad-698-R]	sp|P21827|RCC1_YEAST	Guanine nucleotide exchange factor SRM1 OS=Saccharomyces cerevisiae (strain ATCC 204508 / S288c) GN=SRM1 PE=1 SV=1
GL21086-G	1193.22425823023	4713.11814678218	3.94990138213632	2.95812278050355e-05	GaLu96scf_12	955976	957930	+	1756	-	-	-	ref|XP_003031101.1|	hypothetical protein SCHCODRAFT_257557 [Schizophyllum commune H4-8] gb|EFI96198.1| hypothetical protein SCHCODRAFT_257557 [Schizophyllum commune H4-8]	-	-
GL21089-G	359.93370028643	992.453492179908	2.7573230608585	0.00838383420632553	GaLu96scf_12	963654	968808	-	4758	GO:0016020;GO:0016021;GO:0000166;GO:0005524;GO:0016887;GO:0017111;GO:0042626;GO:0006810	-	YDR011w	ref|XP_001885789.1|	pleiotropic drug resistance ABC transporter [Laccaria bicolor S238N-H82] gb|EDR03641.1| pleiotropic drug resistance ABC transporter [Laccaria bicolor S238N-H82]	sp|P41820|BFR1_SCHPO	Brefeldin A resistance protein OS=Schizosaccharomyces pombe (strain ATCC 38366 / 972) GN=bfr1 PE=1 SV=1
GL21101-G	1415.37310453969	3644.49790044728	2.57493793598159	0.00374660481961236	GaLu96scf_13	1085469	1087534	+	1686	GO:0016884	-	CE06684	ref|XP_001882523.1|	predicted protein [Laccaria bicolor S238N-H82] gb|EDR06676.1| predicted protein [Laccaria bicolor S238N-H82]	sp|Q12559|AMDS_ASPOR	Acetamidase OS=Aspergillus oryzae (strain ATCC 42149 / RIB 40) GN=amdS PE=3 SV=2
GL21115-G	524.588159846931	1324.26818142202	2.52439586476451	0.00567491390154667	GaLu96scf_13	236341	238768	-	1347	GO:0004197;GO:0006508	-	SPCC1840.04	ref|XP_003032105.1|	hypothetical protein SCHCODRAFT_67867 [Schizophyllum commune H4-8] gb|EFI97202.1| hypothetical protein SCHCODRAFT_67867 [Schizophyllum commune H4-8]	sp|P0CM58|MCA1_CRYNJ	Metacaspase-1 OS=Cryptococcus neoformans var. neoformans serotype D (strain JEC21) GN=MCA1 PE=3 SV=1
GL21142-G	996.012887854584	3063.75937433326	3.07602382629066	0.00064182086621585	GaLu96scf_13	723429	726462	-	2778	-	-	SPBC11C11.02	ref|XP_001830564.2|	SH3 domain-containing protein [Coprinopsis cinerea okayama7#130] gb|EAU91195.2| SH3 domain-containing protein [Coprinopsis cinerea okayama7#130]	sp|Q10199|IMP2_SCHPO	Septation protein imp2 OS=Schizosaccharomyces pombe (strain ATCC 38366 / 972) GN=imp2 PE=1 SV=1
GL21143-G	1.3165496291756	25.5359386381707	19.3961078809927	0.0052158026349359	GaLu96scf_13	730295	730512	-	158	-	-	-	-	-	-	-
GL21170-G	334.324014319539	1029.92816607118	3.08062873726684	0.000696735112699807	GaLu96scf_13	279862	282601	+	2418	GO:0005634;GO:0003677;GO:0008270;GO:0006350	-	SPBC1683.13c	ref|XP_001879239.1|	predicted protein [Laccaria bicolor S238N-H82] gb|EDR09854.1| predicted protein [Laccaria bicolor S238N-H82]	sp|Q9P6I9|YHDD_SCHPO	Uncharacterized transcriptional regulatory protein C1683.13c OS=Schizosaccharomyces pombe (strain ATCC 38366 / 972) GN=SPBC1683.13c PE=1 SV=1
GL21176-G	12.3761466224731	72.730637819615	5.87667874648059	0.00107102835006401	GaLu96scf_13	296169	297431	-	906	GO:0016021;GO:0005506;GO:0009055;GO:0016491;GO:0050660	-	-	ref|XP_002472239.1|	hypothetical iron reductase [Postia placenta Mad-698-R] gb|EED82586.1| hypothetical iron reductase [Postia placenta Mad-698-R]	-	-
GL21207-G	144.131221414507	798.8616342676	5.54259948973966	7.68994357410903e-07	GaLu96scf_13	1022103	1022798	+	572	-	-	-	-	-	-	-
GL21211-G	1326.54285966124	2790.30762039467	2.10344324728959	0.0251378009604015	GaLu96scf_13	1083019	1083668	+	570	-	-	-	ref|XP_001882733.1|	predicted protein [Laccaria bicolor S238N-H82] gb|EDR06886.1| predicted protein [Laccaria bicolor S238N-H82]	-	-
GL21214-G	269.366176215525	659.041263767926	2.44663703894514	0.00405026380868475	GaLu96scf_13	1103399	1105035	+	927	-	-	7295079	ref|XP_002476169.1|	predicted protein [Postia placenta Mad-698-R] gb|EED78650.1| predicted protein [Postia placenta Mad-698-R]	-	-
GL21221-G	183.75047778733	1241.80196543774	6.75808836195238	3.30469158332064e-08	GaLu96scf_13	313276	315640	+	2187	GO:0016021;GO:0005506;GO:0009055;GO:0016491;GO:0050660;GO:0055114	-	YKL220c	ref|XP_002472224.1|	hypothetical iron reductase [Postia placenta Mad-698-R] gb|EED82571.1| hypothetical iron reductase [Postia placenta Mad-698-R]	sp|P36033|FRE2_YEAST	Ferric/cupric reductase transmembrane component 2 OS=Saccharomyces cerevisiae (strain ATCC 204508 / S288c) GN=FRE2 PE=1 SV=1
GL21224-G	327.497174251656	1344.0611501989	4.10403892268729	2.06185848451722e-05	GaLu96scf_13	297832	300225	-	1851	GO:0016491;GO:0050660;GO:0055114	K17871	SPAC3A11.07	ref|XP_001889510.1|	predicted protein [Laccaria bicolor S238N-H82] gb|EDQ99818.1| predicted protein [Laccaria bicolor S238N-H82]	sp|O14121|NDH1_SCHPO	Probable NADH-ubiquinone oxidoreductase C3A11.07, mitochondrial OS=Schizosaccharomyces pombe (strain ATCC 38366 / 972) GN=SPAC3A11.07 PE=2 SV=1
GL21291-G	1238.56566825757	2698.6529209254	2.17885332210273	0.0161416437271391	GaLu96scf_14	301943	302557	+	330	GO:0005634;GO:0003677	-	At3g28730	ref|XP_002387994.1|	hypothetical protein MPER_13045 [Moniliophthora perniciosa FA553] gb|EEB88924.1| hypothetical protein MPER_13045 [Moniliophthora perniciosa FA553]	sp|Q4PBZ9|NHP6_USTMA	Non-histone chromosomal protein 6 OS=Ustilago maydis (strain 521 / FGSC 9021) GN=NHP6 PE=3 SV=2
GL21294-G	46.047266231851	100.243160092888	2.1769622454492	0.0288737577319016	GaLu96scf_14	392959	394044	+	960	GO:0004553;GO:0005975	-	-	ref|XP_002475036.1|	hypothetical protein POSPLDRAFT_120960 [Postia placenta Mad-698-R] ref|XP_002476990.1| hypothetical protein POSPLDRAFT_119525 [Postia placenta Mad-698-R] gb|EED77818.1| hypothetical protein POSPLDRAFT_119525 [Postia placenta Mad-698-R] gb|EED79781.1| hypothetical protein POSPLDRAFT_120960 [Postia placenta Mad-698-R]	-	-
GL21295-G	244.614328629951	4236.65300579964	17.3197254205365	9.10525523740626e-05	GaLu96scf_14	394629	396202	+	1398	-	-	-	ref|XP_001879731.1|	predicted protein [Laccaria bicolor S238N-H82] gb|EDR09382.1| predicted protein [Laccaria bicolor S238N-H82]	-	-
GL21297-G	2.54980931280865	156.794972906092	61.4928230587489	0.00102353417284072	GaLu96scf_14	425137	425462	+	216	-	-	-	-	-	-	-
GL21302-G	16.6157638323629	662.363914310142	39.8635850264098	0.000874872574274246	GaLu96scf_14	430777	431093	-	260	-	-	-	-	-	-	-
GL21303-G	12.1992128301664	444.208625258517	36.4128924909048	0.00195176847722596	GaLu96scf_14	431161	431425	-	155	-	-	-	-	-	-	-
GL21332-G	16.4357830777468	59.1860976164838	3.60105127553179	0.00139007146832139	GaLu96scf_14	113921	115684	-	1284	GO:0055085	-	YOL119c	ref|XP_001887593.1|	predicted protein [Laccaria bicolor S238N-H82] gb|EDR01780.1| predicted protein [Laccaria bicolor S238N-H82]	sp|Q08268|MCH4_YEAST	Probable transporter MCH4 OS=Saccharomyces cerevisiae (strain ATCC 204508 / S288c) GN=MCH4 PE=1 SV=1
GL21342-G	861.622723667222	2715.53768668826	3.15165514104647	0.00867828917270969	GaLu96scf_14	199314	202696	-	2829	GO:0003824;GO:0005992	K16055	SPACUNK4.16c	ref|XP_001879660.1|	alpha,alpha-trehalose-phosphate synthase [Laccaria bicolor S238N-H82] gb|EDR09311.1| alpha,alpha-trehalose-phosphate synthase [Laccaria bicolor S238N-H82]	sp|O14081|TPSX_SCHPO	Putative alpha,alpha-trehalose-phosphate synthase [UDP-forming] 106 kDa subunit OS=Schizosaccharomyces pombe (strain ATCC 38366 / 972) GN=SPACUNK4.16c PE=1 SV=1
GL21346-G	315.197510692859	707.35775787772	2.24417304668055	0.013070484218233	GaLu96scf_14	352488	355145	+	1887	GO:0003676;GO:0008168;GO:0006139;GO:0032259	K05925	7297377	ref|XP_001879782.1|	predicted protein [Laccaria bicolor S238N-H82] gb|EDR09433.1| predicted protein [Laccaria bicolor S238N-H82]	sp|Q5ZK35|MTL14_CHICK	Methyltransferase-like protein 14 OS=Gallus gallus GN=METTL14 PE=2 SV=1
GL21356-G	195.652265239601	700.716951407237	3.58144052433597	0.00454561188557251	GaLu96scf_14	508741	510310	-	1109	GO:0003824;GO:0005488;GO:0008270;GO:0016491;GO:0008152;GO:0055114	K07119	SPAPB24D3.08c	ref|XP_002474777.1|	predicted protein [Postia placenta Mad-698-R] gb|EED80045.1| predicted protein [Postia placenta Mad-698-R]	sp|Q9C0Y6|YKM8_SCHPO	Zinc-type alcohol dehydrogenase-like protein PB24D3.08c OS=Schizosaccharomyces pombe (strain ATCC 38366 / 972) GN=SPAPB24D3.08c PE=2 SV=1
GL21359-G	141.658908355862	461.315428508148	3.25652254321539	0.0474534080917738	GaLu96scf_14	616087	616805	-	545	-	-	-	ref|XP_001879712.1|	predicted protein [Laccaria bicolor S238N-H82] gb|EDR09363.1| predicted protein [Laccaria bicolor S238N-H82]	-	-
GL21371-G	4800.0013772862	10665.058476845	2.22188654513986	0.0145746171683812	GaLu96scf_14	921234	923596	+	2127	GO:0005524	K09490	SPAC22A12.15c	ref|XP_001880026.1|	predicted protein [Laccaria bicolor S238N-H82] gb|EDR09677.1| predicted protein [Laccaria bicolor S238N-H82]	sp|P83616|GRP78_ASPNG	78 kDa glucose-regulated protein homolog OS=Aspergillus niger GN=bipA PE=2 SV=1
GL21372-G	133.310877749228	305.070857798724	2.28841684151683	0.0163843028509125	GaLu96scf_14	960204	961116	-	774	-	-	-	ref|XP_002470730.1|	predicted protein [Postia placenta Mad-698-R] gb|EED84061.1| predicted protein [Postia placenta Mad-698-R]	-	-
GL21373-G	360.445786311454	2220.65096830599	6.16084596529914	0.000236814413808444	GaLu96scf_14	974169	975540	-	1203	GO:0005488	-	SPBC3B9.01	ref|XP_002470759.1|	nucleotide exchange factors-like protein [Postia placenta Mad-698-R] gb|EED84090.1| nucleotide exchange factors-like protein [Postia placenta Mad-698-R]	sp|Q4P7F2|FES1_USTMA	Hsp70 nucleotide exchange factor FES1 OS=Ustilago maydis (strain 521 / FGSC 9021) GN=FES1 PE=3 SV=1
GL21379-G	358.453405823341	877.001204705007	2.44662539247075	0.0094082985725618	GaLu96scf_14	49147	53627	+	4182	GO:0003677;GO:0005524	K15710	SPAC144.05	ref|XP_002471203.1|	predicted protein [Postia placenta Mad-698-R] gb|EED83631.1| predicted protein [Postia placenta Mad-698-R]	sp|Q9UTL9|YIV5_SCHPO	Uncharacterized ATP-dependent helicase C144.05 OS=Schizosaccharomyces pombe (strain ATCC 38366 / 972) GN=SPAC144.05 PE=2 SV=1
GL21380-G	176.902887600664	3984.03254411644	22.5210147677741	3.63418233412379e-05	GaLu96scf_14	9605	11608	-	1914	-	-	-	ref|XP_002374035.1|	ankyrin repeat-containing protein, putative [Aspergillus flavus NRRL3357] gb|EED55253.1| ankyrin repeat-containing protein, putative [Aspergillus flavus NRRL3357]	sp|Q00808|HETE1_PODAN	Vegetative incompatibility protein HET-E-1 OS=Podospora anserina (strain S / DSM 980 / FGSC 10383) GN=HET-E1 PE=4 SV=1
GL21387-G	251.446180252601	810.923876306051	3.22503955117315	0.000413592515699107	GaLu96scf_14	123748	127351	-	2370	GO:0016021;GO:0005215;GO:0006810;GO:0055085	-	SPAPB1E7.08c	ref|XP_001886323.1|	predicted protein [Laccaria bicolor S238N-H82] gb|EDR03182.1| predicted protein [Laccaria bicolor S238N-H82]	sp|Q9C101|YKT8_SCHPO	Uncharacterized MFS-type transporter PB1E7.08c OS=Schizosaccharomyces pombe (strain ATCC 38366 / 972) GN=SPAPB1E7.08c PE=1 SV=1
GL21394-G	230.31496048552	833.641067558615	3.61956976568626	7.67780012338414e-05	GaLu96scf_14	1035081	1036177	-	1038	GO:0016021;GO:0051205	K03217	7294793	ref|XP_001834029.1|	inner membrane protein OXA1L [Coprinopsis cinerea okayama7#130] gb|EAU87824.1| inner membrane protein OXA1L [Coprinopsis cinerea okayama7#130]	sp|Q8BGA9|OXA1L_MOUSE	Mitochondrial inner membrane protein OXA1L OS=Mus musculus GN=Oxa1l PE=2 SV=1
GL21398-G	74.3488941478787	191.197103447846	2.57162000375632	0.00812057704111713	GaLu96scf_14	265749	267165	+	1011	-	-	-	ref|XP_002471225.1|	predicted protein [Postia placenta Mad-698-R] gb|EED83653.1| predicted protein [Postia placenta Mad-698-R]	-	-
GL21412-G	675.217718471004	2537.14932929417	3.75752777198947	5.68555345256853e-05	GaLu96scf_14	388083	388958	-	582	GO:0005783;GO:0016021;GO:0006886	-	SPAC9E9.04	ref|XP_001879990.1|	predicted protein [Laccaria bicolor S238N-H82] gb|EDR09641.1| predicted protein [Laccaria bicolor S238N-H82]	sp|O14290|YF14_SCHPO	Uncharacterized protein C9E9.04 OS=Schizosaccharomyces pombe (strain ATCC 38366 / 972) GN=SPAC9E9.04 PE=2 SV=1
GL21417-G	366.321523331621	991.680518075615	2.70713145396557	0.00246842195945305	GaLu96scf_14	468132	471387	-	2111	GO:0016020;GO:0015171;GO:0006810;GO:0006865;GO:0055085	-	SPBC15C4.04c	ref|XP_001879717.1|	APC amino acid permease [Laccaria bicolor S238N-H82] gb|EDR09368.1| APC amino acid permease [Laccaria bicolor S238N-H82]	sp|O60113|YG64_SCHPO	Uncharacterized amino-acid permease C15C4.04c OS=Schizosaccharomyces pombe (strain ATCC 38366 / 972) GN=SPBC15C4.04c PE=2 SV=1
GL21438-G	257.988363786128	578.667446977606	2.24299824412748	0.0160909646916937	GaLu96scf_14	722136	723958	-	1394	-	-	YMR114c	ref|XP_001834216.2|	DUF159 domain-containing protein [Coprinopsis cinerea okayama7#130] gb|EAU87619.2| DUF159 domain-containing protein [Coprinopsis cinerea okayama7#130]	sp|Q04471|YM04_YEAST	Uncharacterized protein YMR114C OS=Saccharomyces cerevisiae (strain ATCC 204508 / S288c) GN=YMR114C PE=1 SV=1
GL21447-G	187.66958549548	555.662467360447	2.96085519607987	0.000879311474079318	GaLu96scf_14	878422	880409	+	1431	-	-	Hs18576822	ref|XP_001834285.2|	hsp70-like protein [Coprinopsis cinerea okayama7#130] gb|EAU87526.2| hsp70-like protein [Coprinopsis cinerea okayama7#130]	sp|C5BQ33|DNAK_TERTT	Chaperone protein DnaK OS=Teredinibacter turnerae (strain ATCC 39867 / T7901) GN=dnaK PE=2 SV=1
GL21448-G	870.092001133032	1842.42884053678	2.11751037607239	0.0189167631471739	GaLu96scf_14	817601	820098	-	1775	GO:0000166;GO:0003676	K14411	SPBC660.15	ref|XP_001834228.2|	hnRNP A1-gamma isoform [Coprinopsis cinerea okayama7#130] gb|EAU87631.2| hnRNP A1-gamma isoform [Coprinopsis cinerea okayama7#130]	sp|O94432|YHKF_SCHPO	Uncharacterized RNA-binding protein C660.15 OS=Schizosaccharomyces pombe (strain ATCC 38366 / 972) GN=SPBC660.15 PE=2 SV=1
GL21454-G	75.1784464077546	166.260276685044	2.21154179993661	0.0228953286906887	GaLu96scf_14	927203	929106	+	1475	-	K17361	Hs6912518	ref|XP_002473697.1|	predicted protein [Postia placenta Mad-698-R] gb|EED81109.1| predicted protein [Postia placenta Mad-698-R]	sp|Q9R0X4|ACOT9_MOUSE	Acyl-coenzyme A thioesterase 9, mitochondrial OS=Mus musculus GN=Acot9 PE=1 SV=1
GL21471-G	17.8423751366592	125.50771698273	7.03424942147189	7.39771773554623e-05	GaLu96scf_15	263811	264317	+	330	-	-	-	-	-	-	-
GL21473-G	120.295467510954	332.549301682769	2.76443750179106	0.00289408187533734	GaLu96scf_15	280665	283144	+	2199	-	-	-	ref|XP_002470926.1|	predicted protein [Postia placenta Mad-698-R] gb|EED83904.1| predicted protein [Postia placenta Mad-698-R]	-	-
GL21477-G	1.34324725137995	42.8818093286492	31.923988144845	0.000361782831722724	GaLu96scf_15	286935	287329	-	266	-	-	-	-	-	-	-
GL21484-G	14.7524734433823	60.5242172600061	4.10264878579777	0.0251116136696992	GaLu96scf_15	439029	439423	-	342	-	-	-	-	-	-	-
GL21485-G	159.48712365998	418.210096172186	2.62221856269596	0.0199040412320708	GaLu96scf_15	444299	444828	-	374	-	-	-	-	-	-	-
GL21487-G	2549.65736717454	8116.10012763562	3.18321207866046	0.040162063658931	GaLu96scf_15	511149	516256	+	4557	GO:0005488;GO:0005515;GO:0016070	K03260	SPAC17C9.03	ref|XP_002471404.1|	candidate eukaryotic translation initiation factor 4G [Postia placenta Mad-698-R] gb|EED83441.1| candidate eukaryotic translation initiation factor 4G [Postia placenta Mad-698-R]	sp|Q10475|IF4G_SCHPO	Eukaryotic translation initiation factor 4 gamma OS=Schizosaccharomyces pombe (strain ATCC 38366 / 972) GN=tif471 PE=1 SV=1
GL21493-G	186.604268833845	596.794551810468	3.19818274008437	0.000653987583660381	GaLu96scf_15	669743	669944	+	131	-	-	-	-	-	-	-
GL21511-G	271.902456397279	2305.90608659959	8.48063720038782	7.63125678941458e-10	GaLu96scf_15	888037	890370	+	1725	GO:0003824;GO:0030170;GO:0008152	-	At1g16540	ref|XP_002470892.1|	predicted protein [Postia placenta Mad-698-R] gb|EED83870.1| predicted protein [Postia placenta Mad-698-R]	sp|Q9C5X8|MOCOS_ARATH	Molybdenum cofactor sulfurase OS=Arabidopsis thaliana GN=ABA3 PE=1 SV=1
GL21517-G	561.533771497789	1795.85495887771	3.1981245831174	0.000428722489010768	GaLu96scf_15	914293	916439	+	1846	GO:0003995;GO:0016491;GO:0016627;GO:0008152;GO:0055114	-	At5g65110	ref|XP_001215260.1|	predicted protein [Aspergillus terreus NIH2624] gb|EAU33843.1| predicted protein [Aspergillus terreus NIH2624]	sp|O65201|ACOX2_ARATH	Acyl-coenzyme A oxidase 2, peroxisomal OS=Arabidopsis thaliana GN=ACX2 PE=1 SV=2
GL21523-G	668.740984426232	7209.64377470171	10.7809210779678	1.2576011448686e-11	GaLu96scf_15	54377	55450	+	1006	-	-	-	ref|XP_001830330.1|	hypothetical protein CC1G_01966 [Coprinopsis cinerea okayama7#130] gb|EAU91477.1| hypothetical protein CC1G_01966 [Coprinopsis cinerea okayama7#130]	-	-
GL21531-G	256.982355941894	641.255953195439	2.49533066519334	0.00483364049828661	GaLu96scf_15	277569	278851	-	1149	-	K15223	At4g22360	ref|XP_001880198.1|	predicted protein [Laccaria bicolor S238N-H82] gb|EDR08885.1| predicted protein [Laccaria bicolor S238N-H82]	sp|O74503|UAF30_SCHPO	Upstream activation factor subunit spp27 OS=Schizosaccharomyces pombe (strain ATCC 38366 / 972) GN=spp27 PE=1 SV=1
GL21540-G	46.5437047213191	99.1772365865782	2.130841048868	0.0365816953916099	GaLu96scf_15	651226	652551	-	1113	-	-	-	ref|XP_001830778.2|	hypothetical protein CC1G_03315 [Coprinopsis cinerea okayama7#130] gb|EAU91147.2| hypothetical protein CC1G_03315 [Coprinopsis cinerea okayama7#130]	-	-
GL21567-G	44.697012274799	121.733312333457	2.72352235950438	0.00499795745358917	GaLu96scf_15	319521	321107	+	1212	-	-	-	ref|XP_001880424.1|	predicted protein [Laccaria bicolor S238N-H82] gb|EDR09111.1| predicted protein [Laccaria bicolor S238N-H82]	-	-
GL21574-G	228.170664686396	775.495601369405	3.39875243136652	0.000279981364161732	GaLu96scf_15	401728	404217	-	1007	-	-	-	-	-	-	-
GL21580-G	1698.63373822936	5630.11703789667	3.3144973581918	0.000232214007160569	GaLu96scf_15	527853	530980	+	2518	GO:0005524;GO:0051082;GO:0006457	K04043	SPAC664.11	ref|XP_001830628.1|	heat shock protein [Coprinopsis cinerea okayama7#130] gb|EAU91259.1| heat shock protein [Coprinopsis cinerea okayama7#130]	sp|Q5B0C0|HSP7M_EMENI	Heat shock 70 kDa protein OS=Emericella nidulans GN=AN6010 PE=1 SV=1
GL21587-G	535.679291737914	5073.39050436918	9.47094760357356	0.0466411163860811	GaLu96scf_15	591758	594338	-	2466	GO:0005488;GO:0005515;GO:0016070	-	SPAC17C9.03	ref|XP_002471404.1|	candidate eukaryotic translation initiation factor 4G [Postia placenta Mad-698-R] gb|EED83441.1| candidate eukaryotic translation initiation factor 4G [Postia placenta Mad-698-R]	sp|Q10475|IF4G_SCHPO	Eukaryotic translation initiation factor 4 gamma OS=Schizosaccharomyces pombe (strain ATCC 38366 / 972) GN=tif471 PE=1 SV=1
GL21605-G	94.1521172518828	428.067836365048	4.54655560447832	0.000238124434273747	GaLu96scf_15	824130	825921	-	942	-	K01054	SPCC5E4.05c	ref|XP_002470936.1|	hypothetical lysophospholipase [Postia placenta Mad-698-R] gb|EED83914.1| hypothetical lysophospholipase [Postia placenta Mad-698-R]	sp|O94305|YJI5_SCHPO	Probable serine hydrolase C5E4.05c OS=Schizosaccharomyces pombe (strain ATCC 38366 / 972) GN=SPCC5E4.05c PE=1 SV=1
GL21612-G	6.29953230770933	82.6469412407444	13.1195360550182	0.0127677299291104	GaLu96scf_15	921762	922771	+	952	-	-	-	-	-	-	-
GL21619-G	355.342658292334	808.359863207855	2.27487424980885	0.0124140886359252	GaLu96scf_15	985490	989829	-	3275	GO:0016020;GO:0016021;GO:0003824;GO:0005388;GO:0005524;GO:0015662;GO:0016820;GO:0006754;GO:0006812;GO:0006816;GO:0008152	K01537	YGL167c	ref|XP_002472188.1|	predicted protein [Postia placenta Mad-698-R] gb|EED82634.1| predicted protein [Postia placenta Mad-698-R]	sp|P13586|ATC1_YEAST	Calcium-transporting ATPase 1 OS=Saccharomyces cerevisiae (strain ATCC 204508 / S288c) GN=PMR1 PE=1 SV=1
GL21624-G	632.572793830825	1476.29508018959	2.33379477364057	0.00840013833909924	GaLu96scf_16	114052	116443	+	1668	-	-	-	ref|XP_001875072.1|	predicted protein [Laccaria bicolor S238N-H82] gb|EDR14513.1| predicted protein [Laccaria bicolor S238N-H82]	-	-
GL21628-G	143.010521748404	929.127947102797	6.49692019680478	0.00947926167455314	GaLu96scf_16	275408	277152	+	1041	GO:0003824;GO:0005488;GO:0008270;GO:0016491;GO:0008152;GO:0055114	K07119	At5g16990	ref|XP_002474777.1|	predicted protein [Postia placenta Mad-698-R] gb|EED80045.1| predicted protein [Postia placenta Mad-698-R]	sp|Q39173|P2_ARATH	NADP-dependent alkenal double bond reductase P2 OS=Arabidopsis thaliana GN=P2 PE=2 SV=2
GL21631-G	425.565382484387	857.313589887679	2.0145284959101	0.0252850729290858	GaLu96scf_16	208435	209078	-	458	-	K08504	-	ref|XP_002476400.1|	predicted protein [Postia placenta Mad-698-R] gb|EED78404.1| predicted protein [Postia placenta Mad-698-R]	-	-
GL21643-G	77.3954542647284	173.093196328948	2.23647755508856	0.0147832707677979	GaLu96scf_16	415180	415983	-	697	-	-	-	-	-	-	-
GL21644-G	1001.15491577866	2957.40289077024	2.95399127963138	0.0115920860731715	GaLu96scf_16	430675	432235	-	1155	GO:0004806;GO:0006629	-	At5g18640	gb|ABN45742.1|	lipase [Taiwanofungus camphoratus]	sp|P19515|LIP_RHIMI	Lipase OS=Rhizomucor miehei PE=1 SV=2
GL21658-G	36.0716055331374	208.032805395327	5.76721779695158	0.000205937519471525	GaLu96scf_16	632064	632729	+	541	-	-	-	-	-	-	-
GL21659-G	1154.27134089393	2855.56850334701	2.47391441005155	0.00456125841994853	GaLu96scf_16	728285	732089	+	3637	GO:0005488	K12828	At5g64270	ref|XP_001874648.1|	predicted protein [Laccaria bicolor S238N-H82] gb|EDR14089.1| predicted protein [Laccaria bicolor S238N-H82]	sp|O75533|SF3B1_HUMAN	Splicing factor 3B subunit 1 OS=Homo sapiens GN=SF3B1 PE=1 SV=3
GL21661-G	34.5078747033083	74.6016794160666	2.16187406664353	0.0460737168404509	GaLu96scf_16	750016	752495	-	2370	-	-	At5g60700	ref|XP_002910881.1|	glycosyltransferase 2 [Coprinopsis cinerea okayama7#130] gb|EFI27387.1| glycosyltransferase 2 [Coprinopsis cinerea okayama7#130]	-	-
GL21678-G	5.71305138850434	51.4936530559931	9.01333622862336	1.33568694362716e-06	GaLu96scf_16	30179	31065	+	828	-	-	-	ref|XP_002470444.1|	predicted protein [Postia placenta Mad-698-R] gb|EED84333.1| predicted protein [Postia placenta Mad-698-R]	-	-
GL21724-G	927.959234807741	6233.1079438792	6.71700621113017	4.17677351812374e-07	GaLu96scf_16	83021	86673	-	3114	-	-	SPAC227.15	ref|XP_002469280.1|	predicted protein [Postia placenta Mad-698-R] gb|EED85582.1| predicted protein [Postia placenta Mad-698-R]	sp|Q9UTC4|YIDF_SCHPO	Uncharacterized protein C227.15 OS=Schizosaccharomyces pombe (strain ATCC 38366 / 972) GN=SPAC227.15 PE=2 SV=1
GL21727-G	677.189583589633	4074.57932625763	6.01689604358528	6.24530474446366e-08	GaLu96scf_16	117012	118375	+	1197	GO:0003824;GO:0018580;GO:0008152;GO:0055114	-	At5g64250	ref|XP_001831241.1|	2-nitropropane dioxygenase [Coprinopsis cinerea okayama7#130] gb|EAU90404.1| 2-nitropropane dioxygenase [Coprinopsis cinerea okayama7#130]	sp|O06179|Y1533_MYCTU	Putative monooxygenase Rv1533 OS=Mycobacterium tuberculosis GN=Rv1533 PE=3 SV=1
GL21736-G	5764.84076403145	12681.7833325009	2.19984971859524	0.0170824266869382	GaLu96scf_16	259544	262615	-	2654	GO:0000166;GO:0005488;GO:0005524;GO:0016787;GO:0017111	K13525	Hs6005942	ref|XP_001875018.1|	predicted protein [Laccaria bicolor S238N-H82] gb|EDR14459.1| predicted protein [Laccaria bicolor S238N-H82]	sp|Q6GL04|TERA_XENTR	Transitional endoplasmic reticulum ATPase OS=Xenopus tropicalis GN=vcp PE=2 SV=1
GL21753-G	466.038966463172	1104.06179182619	2.36903321669655	0.00768495107529988	GaLu96scf_16	395159	396672	-	1425	-	-	-	ref|XP_003032984.1|	hypothetical protein SCHCODRAFT_234517 [Schizophyllum commune H4-8] gb|EFI98081.1| hypothetical protein SCHCODRAFT_234517 [Schizophyllum commune H4-8]	-	-
GL21781-G	569.260096542403	1457.63145777002	2.5605719891899	0.00318175081694789	GaLu96scf_16	713399	715051	-	1470	GO:0003824;GO:0030170;GO:0006535;GO:0008152	K01697	Hs4557415	ref|XP_001831290.2|	cystathionine beta-synthase [Coprinopsis cinerea okayama7#130] gb|EAU90453.2| cystathionine beta-synthase [Coprinopsis cinerea okayama7#130]	sp|Q91WT9|CBS_MOUSE	Cystathionine beta-synthase OS=Mus musculus GN=Cbs PE=2 SV=3
GL21786-G	1063.03065782824	7680.37668648606	7.22498135865338	7.54801600411441e-09	GaLu96scf_16	838418	842879	+	3543	GO:0005622;GO:0007165;GO:0007242	-	SPAC2F7.18c	ref|XP_003032643.1|	hypothetical protein SCHCODRAFT_75912 [Schizophyllum commune H4-8] gb|EFI97740.1| hypothetical protein SCHCODRAFT_75912 [Schizophyllum commune H4-8]	sp|Q09697|RGA8_SCHPO	Rho-GTPase-activating protein 8 OS=Schizosaccharomyces pombe (strain ATCC 38366 / 972) GN=rga8 PE=1 SV=1
GL21801-G	569.757944174547	2903.20194606536	5.09550059941939	0.0128327437288345	GaLu96scf_16	958162	960273	+	1771	GO:0055085	K15278	7290683	ref|XP_003034346.1|	hypothetical protein SCHCODRAFT_75213 [Schizophyllum commune H4-8] gb|EFI99443.1| hypothetical protein SCHCODRAFT_75213 [Schizophyllum commune H4-8]	sp|Q00974|YEA4_KLULA	UDP-N-acetylglucosamine transporter YEA4 OS=Kluyveromyces lactis (strain ATCC 8585 / CBS 2359 / DSM 70799 / NBRC 1267 / NRRL Y-1140 / WM37) GN=YEA4 PE=3 SV=1
GL21829-G	406.216893117993	1665.03744556852	4.09888774636675	2.87795629272194e-05	GaLu96scf_17	470168	472601	-	1994	-	K00637	SPAC13G7.05	ref|XP_001874547.1|	predicted protein [Laccaria bicolor S238N-H82] gb|EDR13988.1| predicted protein [Laccaria bicolor S238N-H82]	sp|Q10269|AREH1_SCHPO	Probable sterol O-acyltransferase 1 OS=Schizosaccharomyces pombe (strain ATCC 38366 / 972) GN=SPAC13G7.05 PE=2 SV=1
GL21838-G	4637.97898180391	30634.8294105015	6.60521091852518	0.0106859085688906	GaLu96scf_17	626978	631182	-	2863	GO:0004497;GO:0004601;GO:0005506;GO:0009055;GO:0020037;GO:0006979;GO:0055114	-	Hs18104967	ref|XP_001874536.1|	linoleate diol synthase [Laccaria bicolor S238N-H82] gb|EDR13977.1| linoleate diol synthase [Laccaria bicolor S238N-H82]	sp|Q4WY82|PPOC_ASPFU	Psi-producing oxygenase C OS=Neosartorya fumigata (strain ATCC MYA-4609 / Af293 / CBS 101355 / FGSC A1100) GN=ppoC PE=1 SV=2
GL21885-G	5.36979192659031	456.178664034485	84.9527635839231	0.0178167107329003	GaLu96scf_17	887349	888144	+	627	-	-	CE05743	ref|XP_003028628.1|	hypothetical protein SCHCODRAFT_111995 [Schizophyllum commune H4-8] gb|EFI93725.1| hypothetical protein SCHCODRAFT_111995 [Schizophyllum commune H4-8]	sp|P27357|TLP_WHEAT	Thaumatin-like protein PWIR2 OS=Triticum aestivum PE=2 SV=1
GL21890-G	45.6080786252965	134.941226984238	2.95871325983448	0.0422759238278247	GaLu96scf_17	940519	941827	+	957	GO:0004553;GO:0005975	-	-	ref|XP_002372225.1|	arabinan-endo 1,5-alpha-L-arabinase, putative [Aspergillus flavus NRRL3357] gb|EED56613.1| arabinan-endo 1,5-alpha-L-arabinase, putative [Aspergillus flavus NRRL3357]	sp|P07129|XYNB_BACPU	Beta-xylosidase OS=Bacillus pumilus GN=xynB PE=1 SV=2
GL21911-G	394.337508062389	2144.43383720764	5.43806712109253	4.63098367490165e-07	GaLu96scf_17	268134	268821	+	564	-	-	-	ref|XP_001875200.1|	predicted protein [Laccaria bicolor S238N-H82] gb|EDR14641.1| predicted protein [Laccaria bicolor S238N-H82]	-	-
GL21912-G	1769.58741737285	3912.9539741749	2.21122389081185	0.0141498175776783	GaLu96scf_17	274174	276332	+	1730	GO:0005737;GO:0004148;GO:0016491;GO:0050660;GO:0045454;GO:0055114	K00382	SPAC1002.09c	ref|XP_001875195.1|	dihydrolipoyl dehydrogenase [Laccaria bicolor S238N-H82] gb|EDR14636.1| dihydrolipoyl dehydrogenase [Laccaria bicolor S238N-H82]	sp|O00087|DLDH_SCHPO	Dihydrolipoyl dehydrogenase, mitochondrial OS=Schizosaccharomyces pombe (strain ATCC 38366 / 972) GN=dld1 PE=2 SV=2
GL21919-G	161.848270067014	377.97409269057	2.33536072108813	0.0109901925818723	GaLu96scf_17	339525	340216	+	633	-	-	-	gb|EFP93103.1|	hypothetical protein PGTG_19208 [Puccinia graminis f. sp. tritici CRL 75-36-700-3]	-	-
GL21921-G	1645.36103210302	3759.47050920783	2.28489093630877	0.0154893636017387	GaLu96scf_17	300777	304043	-	1922	GO:0003824;GO:0030170;GO:0008152	K00830	YFL030w	ref|XP_001883754.1|	predicted protein [Laccaria bicolor S238N-H82] gb|EDR05650.1| predicted protein [Laccaria bicolor S238N-H82]	sp|P43567|AGX1_YEAST	Alanine--glyoxylate aminotransferase 1 OS=Saccharomyces cerevisiae (strain ATCC 204508 / S288c) GN=AGX1 PE=1 SV=1
GL21922-G	817.968961811188	2201.92252229211	2.69193896723966	0.00203027265148669	GaLu96scf_17	311469	312716	-	1007	GO:0005506;GO:0009055;GO:0020037	K00413	YOR065w	ref|XP_001831672.1|	hypothetical protein CC1G_05743 [Coprinopsis cinerea okayama7#130] gb|EAU90205.1| hypothetical protein CC1G_05743 [Coprinopsis cinerea okayama7#130]	sp|P07143|CY1_YEAST	Cytochrome c1, heme protein, mitochondrial OS=Saccharomyces cerevisiae (strain ATCC 204508 / S288c) GN=CYT1 PE=1 SV=1
GL21941-G	2449.06717565756	10899.1987255156	4.45034698674168	0.0203346045677082	GaLu96scf_17	525127	527080	-	1035	-	-	-	ref|ZP_01692799.1|	hypothetical protein M23134_02494 [Microscilla marina ATCC 23134] gb|EAY26162.1| hypothetical protein M23134_02494 [Microscilla marina ATCC 23134]	-	-
GL21943-G	98.0145624622669	229.184310930829	2.33826795910107	0.0257912171894856	GaLu96scf_17	541956	543825	-	1412	-	-	-	-	-	-	-
GL21957-G	363.326759260463	1005.69646033129	2.76802199314562	0.0020254037572932	GaLu96scf_17	719939	721349	-	1248	GO:0006886	K04705	SPBC1734.08	ref|XP_002472935.1|	predicted protein [Postia placenta Mad-698-R] gb|EED81882.1| predicted protein [Postia placenta Mad-698-R]	sp|Q4P5J4|HSE1_USTMA	Class E vacuolar protein-sorting machinery protein HSE1 OS=Ustilago maydis (strain 521 / FGSC 9021) GN=HSE1 PE=3 SV=1
GL21959-G	1118.06466013238	2858.63395049494	2.55676979375814	0.00393641910564533	GaLu96scf_17	731551	739140	-	6823	GO:0003824;GO:0003989;GO:0005524;GO:0009374;GO:0016874;GO:0006633;GO:0008152	K11262	SPAC56E4.04c	ref|XP_002910856.1|	acetyl CoA carboxylase [Coprinopsis cinerea okayama7#130] gb|EFI27362.1| acetyl CoA carboxylase [Coprinopsis cinerea okayama7#130]	sp|P78820|ACAC_SCHPO	Acetyl-CoA carboxylase OS=Schizosaccharomyces pombe (strain ATCC 38366 / 972) GN=cut6 PE=1 SV=2
GL21966-G	254.297116769767	1026.33446073816	4.03596577804447	0.00217234298950335	GaLu96scf_17	859789	862011	-	1423	-	K11372	SPBC577.15c	ref|XP_001875179.1|	predicted protein [Laccaria bicolor S238N-H82] gb|EDR14620.1| predicted protein [Laccaria bicolor S238N-H82]	sp|Q9USQ4|SIM3_SCHPO	NASP-related protein sim3 OS=Schizosaccharomyces pombe (strain ATCC 38366 / 972) GN=sim3 PE=1 SV=1
GL21975-G	50.7603298308894	160.720162554811	3.16625528420044	0.000889890725578734	GaLu96scf_17	984081	985550	-	1098	-	-	-	ref|XP_002389590.1|	hypothetical protein MPER_11260 [Moniliophthora perniciosa FA553] gb|EEB90520.1| hypothetical protein MPER_11260 [Moniliophthora perniciosa FA553]	-	-
GL21985-G	7976.61367361023	44221.1796287406	5.54385375025014	3.29684941843352e-06	GaLu96scf_18	226232	227495	+	773	GO:0005622;GO:0005525;GO:0007264;GO:0015031	K04513	SPAC1F7.04	ref|XP_001889011.1|	predicted protein [Laccaria bicolor S238N-H82] gb|EDR00259.1| predicted protein [Laccaria bicolor S238N-H82]	sp|Q9C3Y4|RHOA_EMENI	GTP-binding protein rhoA OS=Emericella nidulans GN=rhoA PE=3 SV=1
GL21988-G	52.7271095249003	296.172857298206	5.6170888176288	0.0217347560457843	GaLu96scf_18	212137	214844	-	815	-	-	-	ref|XP_001886887.1|	carbohydrate-binding module family 13 protein [Laccaria bicolor S238N-H82] gb|EDR02524.1| carbohydrate-binding module family 13 protein [Laccaria bicolor S238N-H82]	-	-
GL21993-G	171.353985384172	376.228960286401	2.19562421873588	0.0262462079726003	GaLu96scf_18	258396	260722	-	1625	GO:0004497;GO:0005506;GO:0009055;GO:0020037	-	CE01658	ref|XP_002473893.1|	predicted protein [Postia placenta Mad-698-R] gb|EED80926.1| predicted protein [Postia placenta Mad-698-R]	sp|Q9Y8G7|C505_FUSOX	Bifunctional P-450:NADPH-P450 reductase OS=Fusarium oxysporum GN=CYP505 PE=1 SV=1
GL21995-G	1319.82751600299	3721.24777092246	2.81949552180274	0.00480815825215129	GaLu96scf_18	344367	353853	+	4866	GO:0004499;GO:0016491;GO:0050660;GO:0050661;GO:0055114	-	At1g21430	ref|XP_002476288.1|	predicted protein [Postia placenta Mad-698-R] gb|EED78511.1| predicted protein [Postia placenta Mad-698-R]	sp|Q9LPL3|YUC11_ARATH	Putative flavin-containing monooxygenase YUCCA11 OS=Arabidopsis thaliana GN=YUC11 PE=3 SV=1
GL22006-G	370.639692302502	769.834446632291	2.07704264443426	0.0294935408261975	GaLu96scf_18	473852	475846	+	1407	GO:0003824;GO:0005488;GO:0016491;GO:0008152	-	At3g50560	ref|XP_001886826.1|	predicted protein [Laccaria bicolor S238N-H82] gb|EDR02463.1| predicted protein [Laccaria bicolor S238N-H82]	-	-
GL22008-G	105.069902309336	1436.93815732728	13.6760206847514	2.35408013696594e-07	GaLu96scf_18	434063	436413	-	1733	GO:0005515;GO:0016787;GO:0008152	-	Hs22057922	ref|XP_001875150.1|	predicted protein [Laccaria bicolor S238N-H82] gb|EDR14591.1| predicted protein [Laccaria bicolor S238N-H82]	sp|Q501L1|P20D2_XENTR	Peptidase M20 domain-containing protein 2 OS=Xenopus tropicalis GN=pm20d2 PE=2 SV=1
GL22009-G	342.504728910239	2133.20259768349	6.22824275878115	4.98617285258391e-08	GaLu96scf_18	439052	440358	-	1033	-	-	-	-	-	-	-
GL22024-G	257.793117984958	2276.01030419503	8.82882491970883	5.02148389647454e-10	GaLu96scf_18	620417	622628	-	1415	-	-	-	ref|XP_003032853.1|	expressed protein [Schizophyllum commune H4-8] gb|EFI97950.1| expressed protein [Schizophyllum commune H4-8]	-	-
GL22034-G	284.86870113274	1703.19015749658	5.97886026342693	0.000204318283473456	GaLu96scf_18	884415	886926	-	1647	GO:0004871;GO:0019001;GO:0007165;GO:0007186	-	Hs4504041	ref|XP_002475716.1|	candidate G-protein alpha subunit [Postia placenta Mad-698-R] gb|EED79074.1| candidate G-protein alpha subunit [Postia placenta Mad-698-R]	sp|P87035|GPA4_USTMA	Guanine nucleotide-binding protein alpha-4 subunit OS=Ustilago maydis (strain 521 / FGSC 9021) GN=GPA4 PE=3 SV=1
GL22038-G	9.5359646492037	49.3203658258695	5.17203740158453	7.12228525177699e-05	GaLu96scf_18	62309	63269	-	768	-	-	At1g77700	ref|XP_001878783.1|	thaumatin-like protein [Laccaria bicolor S238N-H82] gb|EDR10333.1| thaumatin-like protein [Laccaria bicolor S238N-H82]	sp|O80327|TLP1_PYRPY	Thaumatin-like protein 1 OS=Pyrus pyrifolia GN=TL1 PE=1 SV=1
GL22040-G	108.7342471892	635.926755510209	5.84844951750742	3.83006194041832e-07	GaLu96scf_18	91188	92117	-	747	-	-	-	ref|XP_003031267.1|	hypothetical protein SCHCODRAFT_16049 [Schizophyllum commune H4-8] gb|EFI96364.1| hypothetical protein SCHCODRAFT_16049 [Schizophyllum commune H4-8]	-	-
GL22046-G	14.9024553920069	78.1409307748373	5.24349368740599	0.00488176611081316	GaLu96scf_18	236909	237748	+	696	-	-	-	ref|XP_002470563.1|	predicted protein [Postia placenta Mad-698-R] gb|EED84215.1| predicted protein [Postia placenta Mad-698-R]	-	-
GL22064-G	141.582220777894	399.174179749681	2.81938069311601	0.00190560849450912	GaLu96scf_18	610748	612473	-	1347	-	-	-	ref|XP_002472974.1|	predicted protein [Postia placenta Mad-698-R] gb|EED81851.1| predicted protein [Postia placenta Mad-698-R]	-	-
GL22092-G	1.3699448735843	25.4156201678486	18.5522940797987	0.00019309288835724	GaLu96scf_18	297647	298625	+	900	GO:0003824;GO:0005488;GO:0016491;GO:0008152;GO:0055114	-	SPCC162.03	ref|XP_002471717.1|	predicted protein [Postia placenta Mad-698-R] gb|EED83022.1| predicted protein [Postia placenta Mad-698-R]	sp|O74628|YQ53_SCHPO	Uncharacterized oxidoreductase C162.03 OS=Schizosaccharomyces pombe (strain ATCC 38366 / 972) GN=SPCC162.03 PE=2 SV=1
GL22101-G	447.764278462684	1412.38609734732	3.15430722208679	0.00132151529322218	GaLu96scf_18	361486	362730	-	1104	-	-	-	ref|XP_002472948.1|	predicted protein [Postia placenta Mad-698-R] gb|EED81825.1| predicted protein [Postia placenta Mad-698-R]	-	-
GL22104-G	258.248957931645	960.382137057892	3.71882289380657	5.68137614593569e-05	GaLu96scf_18	444339	445193	-	771	-	-	-	ref|XP_001886801.1|	predicted protein [Laccaria bicolor S238N-H82] gb|EDR02438.1| predicted protein [Laccaria bicolor S238N-H82]	-	-
GL22108-G	800.801829211668	2968.24056301833	3.70658564296781	6.25201873099874e-05	GaLu96scf_18	513137	515365	+	1380	-	-	Hs8922707	ref|XP_001885920.1|	predicted protein [Laccaria bicolor S238N-H82] gb|EDR03464.1| predicted protein [Laccaria bicolor S238N-H82]	sp|Q5RET6|T184C_PONAB	Transmembrane protein 184C OS=Pongo abelii GN=TMEM184C PE=2 SV=1
GL22110-G	754.422925154531	2045.6005160814	2.711477140839	0.00266448045291054	GaLu96scf_18	525474	529617	+	2687	GO:0003824;GO:0008152	K01115	YKR031c	ref|XP_003031204.1|	hypothetical protein SCHCODRAFT_56132 [Schizophyllum commune H4-8] gb|EFI96301.1| hypothetical protein SCHCODRAFT_56132 [Schizophyllum commune H4-8]	sp|P36126|SPO14_YEAST	Phospholipase D1 OS=Saccharomyces cerevisiae (strain ATCC 204508 / S288c) GN=SPO14 PE=1 SV=3
GL22136-G	1194.64817465204	5488.56930324815	4.59429765156323	6.69997519292834e-06	GaLu96scf_19	98594	100217	-	1319	-	-	-	ref|XP_001882473.1|	predicted protein [Laccaria bicolor S238N-H82] gb|EDR06626.1| predicted protein [Laccaria bicolor S238N-H82]	-	-
GL22139-G	678.121483696528	5956.2474926603	8.78345198590674	1.63983153463697e-05	GaLu96scf_19	146429	148044	-	1541	GO:0003824;GO:0030170;GO:0006520	K01758	CE07648	ref|XP_002470828.1|	predicted protein [Postia placenta Mad-698-R] gb|EED84033.1| predicted protein [Postia placenta Mad-698-R]	sp|Q60HG7|CGL_MACFA	Cystathionine gamma-lyase OS=Macaca fascicularis GN=CTH PE=2 SV=1
GL22164-G	1042.47864063451	6300.73899193104	6.04399816584832	8.10299087897205e-06	GaLu96scf_19	648192	648735	-	428	-	-	-	ref|XP_003028201.1|	hypothetical protein SCHCODRAFT_60575 [Schizophyllum commune H4-8] gb|EFI93298.1| hypothetical protein SCHCODRAFT_60575 [Schizophyllum commune H4-8]	-	-
GL22168-G	35.5847582804578	309.272336612348	8.69114619733675	0.0252209530258077	GaLu96scf_19	751068	754971	+	2838	GO:0004672;GO:0004674;GO:0005524;GO:0006468	-	SPBC19C2.05	ref|XP_002468926.1|	predicted protein [Postia placenta Mad-698-R] gb|EED85859.1| predicted protein [Postia placenta Mad-698-R]	sp|P08092|RAN1_SCHPO	Negative regulator of sexual conjugation and meiosis OS=Schizosaccharomyces pombe (strain ATCC 38366 / 972) GN=ran1 PE=1 SV=2
GL22178-G	2083.9946851509	5328.77597858047	2.55700075271287	0.00427632515455573	GaLu96scf_19	815247	818670	-	2934	GO:0000502;GO:0005488;GO:0030234;GO:0042176	K03028	SPBP19A11.03c	ref|XP_003028529.1|	hypothetical protein SCHCODRAFT_78465 [Schizophyllum commune H4-8] gb|EFI93626.1| hypothetical protein SCHCODRAFT_78465 [Schizophyllum commune H4-8]	sp|Q7S8R8|RPN1_NEUCR	26S proteasome regulatory subunit rpn-1 OS=Neurospora crassa (strain ATCC 24698 / 74-OR23-1A / CBS 708.71 / DSM 1257 / FGSC 987) GN=rpn-1 PE=3 SV=2
GL22187-G	503.516980008172	1713.05437525185	3.40217796671732	0.0116013579207954	GaLu96scf_19	214229	215679	+	1141	GO:0016021	-	-	ref|XP_002475592.1|	predicted protein [Postia placenta Mad-698-R] gb|EED79206.1| predicted protein [Postia placenta Mad-698-R]	-	-
GL22192-G	352.909034576749	809.075038396541	2.29258805846918	0.0415210445051765	GaLu96scf_19	379172	380818	+	1447	GO:0008168;GO:0008152	-	YER175c	ref|XP_003027976.1|	hypothetical protein SCHCODRAFT_60062 [Schizophyllum commune H4-8] gb|EFI93073.1| hypothetical protein SCHCODRAFT_60062 [Schizophyllum commune H4-8]	sp|A6ZRD1|TMT1_YEAS7	Trans-aconitate 3-methyltransferase OS=Saccharomyces cerevisiae (strain YJM789) GN=TMT1 PE=2 SV=1
GL22204-G	1750.11847914874	11368.16274336	6.49565322508305	1.34822109451465e-06	GaLu96scf_19	592743	593418	-	561	GO:0008080;GO:0008152	K00621	At5g15770	ref|XP_003026010.1|	hypothetical protein SCHCODRAFT_80045 [Schizophyllum commune H4-8] gb|EFI91107.1| hypothetical protein SCHCODRAFT_80045 [Schizophyllum commune H4-8]	sp|Q54WR8|GNA1_DICDI	Glucosamine 6-phosphate N-acetyltransferase 1 OS=Dictyostelium discoideum GN=gna1 PE=3 SV=1
GL22214-G	4520.55089892796	29136.087727519	6.44525155870462	4.45147559460346e-08	GaLu96scf_19	615713	616770	-	772	GO:0016021	-	-	ref|XP_001835021.1|	hypothetical protein CC1G_09912 [Coprinopsis cinerea okayama7#130] gb|EAU86787.1| hypothetical protein CC1G_09912 [Coprinopsis cinerea okayama7#130]	-	-
GL22224-G	289.905437382018	865.891494750252	2.98680667244347	0.0130121414852703	GaLu96scf_19	733719	737376	+	2091	GO:0046556;GO:0046373	K01209	At3g10740	ref|XP_002468925.1|	predicted protein [Postia placenta Mad-698-R] gb|EED85858.1| predicted protein [Postia placenta Mad-698-R]	sp|Q0CTV2|ABFA_ASPTN	Probable alpha-N-arabinofuranosidase A OS=Aspergillus terreus (strain NIH 2624 / FGSC A1156) GN=abfA PE=3 SV=1
GL22251-G	353.450097831365	1466.61064861607	4.14941361627746	0.0224033920217246	GaLu96scf_19	216195	217569	+	1161	GO:0003824;GO:0005488;GO:0050662;GO:0008152;GO:0044237	-	YOL151w	ref|XP_002468807.1|	predicted protein [Postia placenta Mad-698-R] gb|EED86030.1| predicted protein [Postia placenta Mad-698-R]	sp|Q12068|GRE2_YEAST	NADPH-dependent methylglyoxal reductase GRE2 OS=Saccharomyces cerevisiae (strain ATCC 204508 / S288c) GN=GRE2 PE=1 SV=1
GL22262-G	1713.46340300318	3780.29545587476	2.20623063746157	0.0160574347774962	GaLu96scf_19	348246	351801	+	3362	GO:0004591;GO:0016624;GO:0030976;GO:0006096;GO:0008152	K00164	YIL125w	ref|XP_001836087.2|	oxoglutarate dehydrogenase [Coprinopsis cinerea okayama7#130] gb|EAU85723.2| oxoglutarate dehydrogenase [Coprinopsis cinerea okayama7#130]	sp|P20967|ODO1_YEAST	2-oxoglutarate dehydrogenase, mitochondrial OS=Saccharomyces cerevisiae (strain ATCC 204508 / S288c) GN=KGD1 PE=1 SV=2
GL22267-G	107.896833535694	1370.47605153691	12.7017263308615	9.5771833140873e-13	GaLu96scf_19	340367	341942	-	804	-	-	-	ref|XP_001839658.2|	hypothetical protein CC1G_11369 [Coprinopsis cinerea okayama7#130] gb|EAU82179.2| hypothetical protein CC1G_11369 [Coprinopsis cinerea okayama7#130]	-	-
GL22275-G	885.475806624157	2019.25448421759	2.28041745365796	0.00963707331285486	GaLu96scf_19	459451	461813	-	1893	GO:0004672;GO:0004674;GO:0005524;GO:0006468	K13303	SPCC24B10.07	ref|XP_001889491.1|	predicted protein [Laccaria bicolor S238N-H82] gb|EDQ99799.1| predicted protein [Laccaria bicolor S238N-H82]	sp|Q9P7J8|GAD8_SCHPO	Serine/threonine-protein kinase gad8 OS=Schizosaccharomyces pombe (strain ATCC 38366 / 972) GN=gad8 PE=1 SV=1
GL22276-G	28.6584964511881	358.399193670635	12.5058617182192	0.000217424008811399	GaLu96scf_19	462798	463792	-	861	GO:0003824	-	SPAC13C5.04	ref|XP_003026682.1|	hypothetical protein SCHCODRAFT_86187 [Schizophyllum commune H4-8] gb|EFI91779.1| hypothetical protein SCHCODRAFT_86187 [Schizophyllum commune H4-8]	sp|Q09686|YA14_SCHPO	Putative glutamine amidotransferase-like protein C13C5.04 OS=Schizosaccharomyces pombe (strain ATCC 38366 / 972) GN=SPAC13C5.04 PE=2 SV=1
GL22282-G	1133.0289423939	3226.4943274359	2.84767158782269	0.00120218227273567	GaLu96scf_19	529364	530928	-	1024	GO:0016021;GO:0006810;GO:0016192	K08515	At5g22360	ref|XP_001879548.1|	VAMP/synaptobrevin-like protein [Laccaria bicolor S238N-H82] gb|EDR10163.1| VAMP/synaptobrevin-like protein [Laccaria bicolor S238N-H82]	sp|Q9FMR5|VA714_ARATH	Vesicle-associated membrane protein 714 OS=Arabidopsis thaliana GN=VAMP714 PE=2 SV=1
GL22312-G	2.26659347463999	9.94281222653927	4.38667645424087	0.0371107586198721	GaLu96scf_2	93700	94382	+	614	-	-	-	-	-	-	-
GL22315-G	226.788289823429	1327.46179552956	5.85330837215222	2.89547401114929e-06	GaLu96scf_2	101071	108815	+	5766	GO:0003676;GO:0008270	-	CE06677	ref|XP_002471322.1|	predicted protein [Postia placenta Mad-698-R] gb|EED83477.1| predicted protein [Postia placenta Mad-698-R]	sp|Q8R151|ZNFX1_MOUSE	NFX1-type zinc finger-containing protein 1 OS=Mus musculus GN=Znfx1 PE=2 SV=2
GL22327-G	1707.25126282531	4872.06721559754	2.8537493699286	0.00203748881388655	GaLu96scf_2	1033907	1037382	-	1639	GO:0004497;GO:0005506;GO:0009055;GO:0020037	-	CE01660	ref|XP_002473893.1|	predicted protein [Postia placenta Mad-698-R] gb|EED80926.1| predicted protein [Postia placenta Mad-698-R]	sp|Q27520|C13A1_CAEEL	Putative cytochrome P450 CYP13A1 OS=Caenorhabditis elegans GN=cyp-13A1 PE=2 SV=1
GL22330-G	23.6557187512643	172.326474398377	7.28477017377316	1.12716702610917e-07	GaLu96scf_2	1081382	1082004	-	569	-	-	-	-	-	-	-
GL22339-G	341.058844664868	1887.53846874172	5.53434839256685	2.37277299446151e-07	GaLu96scf_2	1149274	1150571	-	1075	-	-	-	ref|XP_002476012.1|	predicted protein [Postia placenta Mad-698-R] gb|EED78785.1| predicted protein [Postia placenta Mad-698-R]	-	-
GL22341-G	178.875106355142	1072.53734037633	5.99601231401589	1.34641614795775e-07	GaLu96scf_2	1156044	1156529	-	374	-	-	-	-	-	-	-
GL22346-G	289.175180929575	1489.40083148778	5.15051404722906	5.95916508268979e-07	GaLu96scf_2	1221436	1222418	-	855	-	-	-	-	-	-	-
GL22362-G	76.8167887273909	263.845830201759	3.43474173514465	0.000427462841075293	GaLu96scf_2	1496293	1498478	+	1386	GO:0016021;GO:0055085	-	SPCC794.06	ref|XP_003033680.1|	hypothetical protein SCHCODRAFT_106550 [Schizophyllum commune H4-8] gb|EFI98777.1| hypothetical protein SCHCODRAFT_106550 [Schizophyllum commune H4-8]	sp|O59815|MAE2_SCHPO	Putative malic acid transport protein OS=Schizosaccharomyces pombe (strain ATCC 38366 / 972) GN=SPCC794.06 PE=2 SV=1
GL22368-G	2524.02739663195	5129.99869665471	2.03246553642807	0.0327640410100118	GaLu96scf_2	1628384	1631728	-	2415	GO:0016614;GO:0050660;GO:0006066	K00108	Hs18556423	ref|XP_002474986.1|	hypothetical GMC oxidoreductase [Postia placenta Mad-698-R] gb|EED79824.1| hypothetical GMC oxidoreductase [Postia placenta Mad-698-R]	sp|Q47944|SDH_GLUOX	L-sorbose 1-dehydrogenase OS=Gluconobacter oxydans PE=3 SV=1
GL22389-G	216.481352997747	948.949862224438	4.38351779071851	8.95966806435494e-06	GaLu96scf_2	1998018	1998820	-	543	-	-	-	ref|XP_003030151.1|	expressed protein [Schizophyllum commune H4-8] gb|EFI95248.1| expressed protein [Schizophyllum commune H4-8]	-	-
GL22396-G	270.129104333177	629.528343027987	2.33047210733548	0.0168311483948429	GaLu96scf_2	2182045	2186565	+	2847	GO:0003676;GO:0003677;GO:0004386;GO:0005515;GO:0005524;GO:0008270	-	At1g11100	ref|XP_002472881.1|	predicted protein [Postia placenta Mad-698-R] gb|EED81905.1| predicted protein [Postia placenta Mad-698-R]	sp|O60177|YG42_SCHPO	Uncharacterized ATP-dependent helicase C23E6.02 OS=Schizosaccharomyces pombe (strain ATCC 38366 / 972) GN=SPBC23E6.02 PE=2 SV=1
GL22404-G	58.6160318080381	179.891988268194	3.06898953612765	0.0188757389948629	GaLu96scf_2	2250150	2251641	-	817	GO:0016020;GO:0005488;GO:0006810;GO:0055085	K15110	YOR222w	ref|XP_002471158.1|	predicted protein [Postia placenta Mad-698-R] gb|EED83586.1| predicted protein [Postia placenta Mad-698-R]	sp|Q99297|ODC2_YEAST	Mitochondrial 2-oxodicarboxylate carrier 2 OS=Saccharomyces cerevisiae (strain ATCC 204508 / S288c) GN=ODC2 PE=1 SV=1
GL22412-G	337.351951108017	1462.2972918839	4.33463416198143	0.0117969025528815	GaLu96scf_2	461416	462029	-	356	-	-	-	-	-	-	-
GL22415-G	13.3822743483203	144.223777965907	10.7772247236891	2.38628227909019e-05	GaLu96scf_2	596382	597242	-	474	-	-	-	ref|XP_001758837.1|	predicted protein [Physcomitrella patens subsp. patens] gb|EDQ76343.1| predicted protein [Physcomitrella patens subsp. patens]	-	-
GL22432-G	303.294864857207	1713.64865801902	5.6501077221529	3.24449705932741e-07	GaLu96scf_2	752637	753988	+	1127	GO:0016491;GO:0055114	-	YOR120w	ref|XP_003027810.1|	hypothetical protein SCHCODRAFT_79232 [Schizophyllum commune H4-8] gb|EFI92907.1| hypothetical protein SCHCODRAFT_79232 [Schizophyllum commune H4-8]	sp|P14065|GCY_YEAST	Protein GCY OS=Saccharomyces cerevisiae (strain ATCC 204508 / S288c) GN=GCY1 PE=1 SV=1
GL22440-G	468.162280766196	1943.98959760786	4.15238407166489	0.00462721951107896	GaLu96scf_2	717521	719082	-	1108	-	-	-	ref|XP_001881269.1|	predicted protein [Laccaria bicolor S238N-H82] gb|EDR08199.1| predicted protein [Laccaria bicolor S238N-H82]	-	-
GL22447-G	112.305214525111	241.561909708058	2.15094117160559	0.0240299193083782	GaLu96scf_2	982407	984047	+	828	-	K03861	-	ref|XP_003028721.1|	hypothetical protein SCHCODRAFT_59786 [Schizophyllum commune H4-8] gb|EFI93818.1| hypothetical protein SCHCODRAFT_59786 [Schizophyllum commune H4-8]	-	-
GL22467-G	771.133434352247	1970.19695837327	2.55493650074742	0.00341124661461847	GaLu96scf_2	1268295	1271892	-	2952	GO:0030127;GO:0005515;GO:0008270;GO:0006886;GO:0006888	K14007	SPAC22F8.08	ref|XP_001881074.1|	CPII coat sec24 protein [Laccaria bicolor S238N-H82] gb|EDR08004.1| CPII coat sec24 protein [Laccaria bicolor S238N-H82]	sp|P0CR40|SEC24_CRYNJ	Protein transport protein SEC24 OS=Cryptococcus neoformans var. neoformans serotype D (strain JEC21) GN=SEC24 PE=3 SV=1
GL22479-G	387.973853824463	782.584249973776	2.0171056432268	0.0339338167501021	GaLu96scf_2	1794002	1795532	+	1125	GO:0003824;GO:0005488;GO:0008152	-	-	ref|XP_003034638.1|	hypothetical protein SCHCODRAFT_15069 [Schizophyllum commune H4-8] gb|EFI99735.1| hypothetical protein SCHCODRAFT_15069 [Schizophyllum commune H4-8]	sp|Q8KU07|AZOB_XENAZ	NAD(P)H azoreductase OS=Xenophilus azovorans GN=azoB PE=1 SV=2
GL22489-G	95.3461294423155	1332.05969953618	13.9707789642586	3.59124450459286e-13	GaLu96scf_2	203856	205209	+	1158	-	-	-	ref|XP_002470278.1|	predicted protein [Postia placenta Mad-698-R] gb|EED84581.1| predicted protein [Postia placenta Mad-698-R]	-	-
GL22490-G	89.0264595636366	276.342175781895	3.10404543925915	0.0143877897166893	GaLu96scf_2	220273	222266	+	1668	-	-	-	ref|XP_002476710.1|	predicted protein [Postia placenta Mad-698-R] gb|EED78095.1| predicted protein [Postia placenta Mad-698-R]	-	-
GL22500-G	129.733258338558	492.375771493094	3.79529334111203	0.00676582773360576	GaLu96scf_2	2114208	2115291	-	966	-	-	-	ref|XP_002474828.1|	predicted protein [Postia placenta Mad-698-R] gb|EED79980.1| predicted protein [Postia placenta Mad-698-R]	-	-
GL22510-G	2134.29149836015	4619.34056051612	2.16434379468096	0.0169859661438778	GaLu96scf_2	516419	517974	+	1386	-	-	-	ref|XP_001885608.1|	lipid droplet-associated perilipin protein [Laccaria bicolor S238N-H82] gb|EDR03755.1| lipid droplet-associated perilipin protein [Laccaria bicolor S238N-H82]	-	-
GL22511-G	80.8929613366069	441.231211797656	5.45450685086964	1.14507483117229e-06	GaLu96scf_2	598468	600103	-	1275	GO:0004190;GO:0006508	-	At1g69100	ref|XP_001835516.1|	hypothetical protein CC1G_08025 [Coprinopsis cinerea okayama7#130] gb|EAU86301.1| hypothetical protein CC1G_08025 [Coprinopsis cinerea okayama7#130]	sp|Q9GMY7|PEPA_RHIFE	Pepsin A OS=Rhinolophus ferrumequinum GN=PGA PE=2 SV=1
GL22525-G	1305.12238182869	2731.31478009254	2.09276525950427	0.0179088979951229	GaLu96scf_2	864632	866116	+	1066	GO:0005759	K15414	SPBC776.07	ref|XP_001832058.2|	regulatory protein suaprga1 [Coprinopsis cinerea okayama7#130] gb|EAU89704.2| regulatory protein suaprga1 [Coprinopsis cinerea okayama7#130]	sp|O94675|MAM33_SCHPO	Mitochondrial acidic protein mam33 OS=Schizosaccharomyces pombe (strain ATCC 38366 / 972) GN=SPBC776.07 PE=2 SV=1
GL22532-G	19.5691304523086	62.8925941268762	3.21386759008787	0.027933620161271	GaLu96scf_2	30598	31148	+	486	-	-	-	-	-	-	-
GL22533-G	3189.38319138881	7661.31382297432	2.40213024375983	0.00793998643820444	GaLu96scf_2	88822	92259	+	3188	GO:0016020;GO:0016021;GO:0003824;GO:0005524;GO:0015662;GO:0016820;GO:0016887;GO:0006754;GO:0006812;GO:0008152	K01535	At2g07560	ref|XP_003027467.1|	hypothetical protein SCHCODRAFT_86036 [Schizophyllum commune H4-8] gb|EFI92564.1| hypothetical protein SCHCODRAFT_86036 [Schizophyllum commune H4-8]	sp|Q9SH76|PMA6_ARATH	ATPase 6, plasma membrane-type OS=Arabidopsis thaliana GN=AHA6 PE=2 SV=1
GL22537-G	109.839650255237	420.610317538756	3.82931224345101	8.02197519728172e-05	GaLu96scf_2	118764	121662	-	2706	-	-	Hs14786304_1	ref|XP_002471322.1|	predicted protein [Postia placenta Mad-698-R] gb|EED83477.1| predicted protein [Postia placenta Mad-698-R]	sp|Q9P2E3|ZNFX1_HUMAN	NFX1-type zinc finger-containing protein 1 OS=Homo sapiens GN=ZNFX1 PE=1 SV=2
GL22538-G	57.3600802573256	149.632613350103	2.60865418386497	0.0200739890800228	GaLu96scf_2	121692	122426	-	621	GO:0003676;GO:0008270	-	-	ref|XP_002471322.1|	predicted protein [Postia placenta Mad-698-R] gb|EED83477.1| predicted protein [Postia placenta Mad-698-R]	-	-
GL22543-G	794.371954174552	2355.11784190068	2.96475452025232	0.00123706637767876	GaLu96scf_2	1022283	1024038	+	1650	GO:0003824;GO:0008152	-	-	ref|XP_001879822.1|	predicted protein [Laccaria bicolor S238N-H82] gb|EDR09473.1| predicted protein [Laccaria bicolor S238N-H82]	-	-
GL22546-G	802.601971244939	1683.2391559788	2.09722778697875	0.0238750194997007	GaLu96scf_2	1027376	1027808	-	381	GO:0000166;GO:0003676	K12881	SPBC1D7.04c	ref|XP_002474084.1|	predicted protein [Postia placenta Mad-698-R] gb|EED80754.1| predicted protein [Postia placenta Mad-698-R]	sp|Q09330|MLO3_SCHPO	mRNA export protein mlo3 OS=Schizosaccharomyces pombe (strain ATCC 38366 / 972) GN=mlo3 PE=1 SV=1
GL22547-G	181.201130905714	385.789191055425	2.12906613290491	0.0241086426093491	GaLu96scf_2	1136332	1140355	+	3178	GO:0016021	-	At1g68740	ref|XP_001832531.2|	EXS family protein/ERD1/XPR1/SYG1 family protein [Coprinopsis cinerea okayama7#130] gb|EAU89280.2| EXS family protein/ERD1/XPR1/SYG1 family protein [Coprinopsis cinerea okayama7#130]	sp|Q93ZF5|PHO11_ARATH	Phosphate transporter PHO1 homolog 1 OS=Arabidopsis thaliana GN=PHO1-H1 PE=2 SV=1
GL22551-G	971.563749513476	3953.84108528092	4.06956423318682	2.05315197071587e-05	GaLu96scf_2	1223766	1225490	+	1304	-	-	-	ref|XP_003030151.1|	expressed protein [Schizophyllum commune H4-8] gb|EFI95248.1| expressed protein [Schizophyllum commune H4-8]	-	-
GL22565-G	632.913302868246	2991.44098556737	4.72646249021898	6.81800480550988e-06	GaLu96scf_2	1491313	1494573	+	2451	-	K11976	Hs21536434	ref|XP_001885779.1|	predicted protein [Laccaria bicolor S238N-H82] gb|EDR03631.1| predicted protein [Laccaria bicolor S238N-H82]	sp|P58283|RN216_MOUSE	E3 ubiquitin-protein ligase RNF216 OS=Mus musculus GN=Rnf216 PE=1 SV=3
GL22568-G	74.7770112005409	4378.00120710139	58.5474216849914	2.55820278491738e-12	GaLu96scf_2	1501352	1503205	+	1383	GO:0005634;GO:0003700;GO:0006355	-	-	ref|XP_001829917.1|	hypothetical protein CC1G_04606 [Coprinopsis cinerea okayama7#130] gb|EAU91839.1| hypothetical protein CC1G_04606 [Coprinopsis cinerea okayama7#130]	-	-
GL22611-G	190.602094196363	637.632375836473	3.3453587093307	0.000168565605952742	GaLu96scf_2	1997235	1997798	-	467	-	-	-	-	-	-	-
GL22624-G	395.904856086001	1308.66078095389	3.30549312754481	0.000351210673670208	GaLu96scf_2	2243160	2245818	+	2082	GO:0005083	-	SPCC645.07	ref|XP_001875083.1|	predicted protein [Laccaria bicolor S238N-H82] gb|EDR14524.1| predicted protein [Laccaria bicolor S238N-H82]	sp|Q9Y7U6|RGF1_SCHPO	Rho1 guanine nucleotide exchange factor 1 OS=Schizosaccharomyces pombe (strain ATCC 38366 / 972) GN=rgf1 PE=1 SV=1
GL22632-G	21.0018075856124	167.872860851245	7.99325773112257	0.030463958736052	GaLu96scf_2	387661	390174	-	2341	-	-	At3g49660	ref|ZP_01620255.1|	WD-40 repeat protein [Lyngbya sp. PCC 8106] gb|EAW37815.1| WD-40 repeat protein [Lyngbya sp. PCC 8106]	sp|Q00808|HETE1_PODAN	Vegetative incompatibility protein HET-E-1 OS=Podospora anserina (strain S / DSM 980 / FGSC 10383) GN=HET-E1 PE=4 SV=1
GL22633-G	442.081705083184	1611.78201392994	3.64589168788757	7.17680479413288e-05	GaLu96scf_2	393026	394318	-	1159	-	-	-	-	-	-	-
GL22635-G	137.628554053909	399.195659247204	2.90052934139553	0.00164620632282914	GaLu96scf_2	336354	338963	+	1352	-	-	-	ref|XP_002476797.1|	predicted protein [Postia placenta Mad-698-R] gb|EED78004.1| predicted protein [Postia placenta Mad-698-R]	-	-
GL22636-G	63.5672398256593	158.264614307921	2.48971977927594	0.00946607152599883	GaLu96scf_2	349001	350886	+	1578	GO:0003824;GO:0004553;GO:0043169;GO:0005975	-	SPBC2D10.05	ref|XP_002474052.1|	hypothetical protein POSPLDRAFT_134782 [Postia placenta Mad-698-R] gb|EED80722.1| hypothetical protein POSPLDRAFT_134782 [Postia placenta Mad-698-R]	sp|O74799|EXG3_SCHPO	Glucan 1,3-beta-glucosidase 3 OS=Schizosaccharomyces pombe (strain ATCC 38366 / 972) GN=exg3 PE=2 SV=1
GL22637-G	260.589430466666	3069.4957078042	11.7790491437328	0.00154262260434147	GaLu96scf_2	315325	317894	-	1773	GO:0004197;GO:0006508	-	At1g02170	ref|XP_003032105.1|	hypothetical protein SCHCODRAFT_67867 [Schizophyllum commune H4-8] gb|EFI97202.1| hypothetical protein SCHCODRAFT_67867 [Schizophyllum commune H4-8]	sp|A3LSY7|MCA1_PICST	Metacaspase-1 OS=Scheffersomyces stipitis (strain ATCC 58785 / CBS 6054 / NBRC 10063 / NRRL Y-11545) GN=MCA1 PE=3 SV=1
GL22647-G	1301.74924752542	3367.16635954338	2.58664744069892	0.0102157439706689	GaLu96scf_2	575515	578509	+	1862	GO:0045252;GO:0004149;GO:0008415;GO:0006099;GO:0008152	K00658	YDR148c	ref|XP_001832302.2|	dihydrolipoamide succinyltransferase [Coprinopsis cinerea okayama7#130] gb|EAU89463.2| dihydrolipoamide succinyltransferase [Coprinopsis cinerea okayama7#130]	sp|P19262|ODO2_YEAST	Dihydrolipoyllysine-residue succinyltransferase component of 2-oxoglutarate dehydrogenase complex, mitochondrial OS=Saccharomyces cerevisiae (strain ATCC 204508 / S288c) GN=KGD2 PE=1 SV=2
GL22656-G	575.188804996703	1918.5208604471	3.3354627972255	0.00516898421041136	GaLu96scf_2	661267	665391	-	2676	GO:0000166;GO:0003676	-	SPAC328.05	ref|XP_001832319.2|	hypothetical protein CC1G_07706 [Coprinopsis cinerea okayama7#130] gb|EAU89480.2| hypothetical protein CC1G_07706 [Coprinopsis cinerea okayama7#130]	sp|Q9P3U1|YKX5_SCHPO	Uncharacterized RNA-binding protein C328.05 OS=Schizosaccharomyces pombe (strain ATCC 38366 / 972) GN=SPAC328.05 PE=2 SV=2
GL22660-G	148.374743970087	363.156687892986	2.44756404072515	0.0183421273592833	GaLu96scf_2	748898	749619	+	660	-	-	-	-	-	-	-
GL22672-G	415.07567585868	882.723866566316	2.12665766246167	0.018669433737295	GaLu96scf_2	855881	858033	-	1530	GO:0016021;GO:0055085	-	SPAC5D6.04	ref|XP_003027131.1|	hypothetical protein SCHCODRAFT_86123 [Schizophyllum commune H4-8] gb|EFI92228.1| hypothetical protein SCHCODRAFT_86123 [Schizophyllum commune H4-8]	sp|O14197|YDQ4_SCHPO	Uncharacterized transporter C5D6.04 OS=Schizosaccharomyces pombe (strain ATCC 38366 / 972) GN=SPAC5D6.04 PE=2 SV=1
GL22675-G	510.094184988726	2376.86505200549	4.6596591805061	0.024339619384908	GaLu96scf_2	920071	922592	+	2382	-	-	YNL144c	ref|XP_001832382.2|	hypothetical protein CC1G_07642 [Coprinopsis cinerea okayama7#130] gb|EAU89416.2| hypothetical protein CC1G_07642 [Coprinopsis cinerea okayama7#130]	sp|P53907|YNO4_YEAST	Uncharacterized protein YNL144C OS=Saccharomyces cerevisiae (strain ATCC 204508 / S288c) GN=YNL144C PE=1 SV=1
GL22680-G	193.248690037193	1521.14059880629	7.87141479982883	0.00102885364375527	GaLu96scf_20	142420	143922	+	842	GO:0005743;GO:0016020;GO:0005488;GO:0006810;GO:0055085	K15100	YJR095w	ref|XP_001832348.2|	succinate:fumarate antiporter [Coprinopsis cinerea okayama7#130] gb|EAU89509.2| succinate:fumarate antiporter [Coprinopsis cinerea okayama7#130]	sp|P33303|SFC1_YEAST	Succinate/fumarate mitochondrial transporter OS=Saccharomyces cerevisiae (strain ATCC 204508 / S288c) GN=SFC1 PE=1 SV=2
GL22686-G	313.616939780425	1002.89947992351	3.19784856208877	0.000510101345465991	GaLu96scf_20	465189	467964	+	2106	GO:0016021;GO:0000166;GO:0005524;GO:0016887;GO:0017111;GO:0042626;GO:0006810;GO:0055085	K02021	SPBC9B6.09c	ref|XP_002472194.1|	predicted protein [Postia placenta Mad-698-R] gb|EED82640.1| predicted protein [Postia placenta Mad-698-R]	sp|Q9Y7M7|YNT9_SCHPO	Uncharacterized ABC transporter ATP-binding protein/permease C9B6.09c OS=Schizosaccharomyces pombe (strain ATCC 38366 / 972) GN=SPBC9B6.09c PE=2 SV=1
GL22697-G	8.84934162051798	118.572769926683	13.3990498967473	3.60085664097288e-09	GaLu96scf_20	731276	732216	+	804	-	-	-	-	-	-	-
GL22715-G	447.900945498961	1173.44267234486	2.61987094275421	0.00400891127921611	GaLu96scf_20	412394	415815	+	2835	GO:0008233;GO:0006508	-	YBR074w	ref|XP_003030760.1|	hypothetical protein SCHCODRAFT_69280 [Schizophyllum commune H4-8] gb|EFI95857.1| hypothetical protein SCHCODRAFT_69280 [Schizophyllum commune H4-8]	sp|P38244|YBS4_YEAST	Uncharacterized zinc metalloprotease YBR074W OS=Saccharomyces cerevisiae (strain ATCC 204508 / S288c) GN=YBR074W/YBR075W PE=1 SV=2
GL22717-G	75.291781171051	1563.65721453496	20.7679668380082	0.00325176752546318	GaLu96scf_20	510911	514209	+	2679	-	-	ECU10g1640	ref|XP_001837738.2|	hypothetical protein CC1G_06944 [Coprinopsis cinerea okayama7#130] gb|EAU84082.2| hypothetical protein CC1G_06944 [Coprinopsis cinerea okayama7#130]	sp|Q57568|Y104_METJA	Uncharacterized ATP-dependent helicase MJ0104 OS=Methanocaldococcus jannaschii (strain ATCC 43067 / DSM 2661 / JAL-1 / JCM 10045 / NBRC 100440) GN=MJ0104 PE=3 SV=1
GL22719-G	82.6218085171732	1353.21603505543	16.3784363879442	2.72203047853278e-13	GaLu96scf_20	587522	590337	+	2244	GO:0003924;GO:0005525	-	Hs11342664	ref|XP_001889707.1|	predicted protein [Laccaria bicolor S238N-H82] gb|EDQ99596.1| predicted protein [Laccaria bicolor S238N-H82]	sp|Q91192|MX_ONCMY	Interferon-induced GTP-binding protein Mx OS=Oncorhynchus mykiss GN=mx PE=2 SV=1
GL22741-G	291.1542781222	682.83373966373	2.34526431851755	0.0112522572993426	GaLu96scf_20	342746	343870	+	948	-	-	-	ref|XP_001881554.1|	predicted protein [Laccaria bicolor S238N-H82] gb|EDR07765.1| predicted protein [Laccaria bicolor S238N-H82]	-	-
GL22770-G	34.167558098846	157.724515146123	4.6162068325114	2.71069855159082e-05	GaLu96scf_20	751843	753019	-	1004	-	-	-	-	-	-	-
GL22789-G	1273.53805937317	5744.20833646875	4.5104331937249	0.0146134199343678	GaLu96scf_21	138155	139357	-	1140	-	-	-	-	-	-	-
GL22798-G	528.295408034695	1407.31421370264	2.66387742974707	0.00350255868144227	GaLu96scf_21	401156	403635	-	2106	GO:0004672;GO:0004674;GO:0005524;GO:0006468	K14864	At2g30360	ref|XP_001839807.1|	CAMK/CAMK-Unique protein kinase [Coprinopsis cinerea okayama7#130] gb|EAU81955.1| CAMK/CAMK-Unique protein kinase [Coprinopsis cinerea okayama7#130]	sp|O22932|CIPKB_ARATH	CBL-interacting serine/threonine-protein kinase 11 OS=Arabidopsis thaliana GN=CIPK11 PE=1 SV=1
GL22824-G	781.297692472794	5647.15637407089	7.22791892063284	7.33155924590845e-09	GaLu96scf_21	11790	13035	+	1055	GO:0003677;GO:0003702;GO:0005488;GO:0006355;GO:0006367	K03120	SPAC29E6.08	ref|XP_001878201.1|	predicted protein [Laccaria bicolor S238N-H82] gb|EDR10900.1| predicted protein [Laccaria bicolor S238N-H82]	sp|P17871|TBP_SCHPO	TATA-box-binding protein OS=Schizosaccharomyces pombe (strain ATCC 38366 / 972) GN=tbp1 PE=2 SV=1
GL22843-G	1140.05949111813	4218.98893349739	3.70067436512419	0.0101187415532836	GaLu96scf_21	536437	537546	+	775	GO:0005622;GO:0003924;GO:0005515;GO:0005525;GO:0006886;GO:0006913;GO:0007165;GO:0007264;GO:0015031	K07874	SPBC1703.10	ref|XP_003035813.1|	small GTP-binding protein [Schizophyllum commune H4-8] gb|EFJ00911.1| small GTP-binding protein [Schizophyllum commune H4-8]	sp|P33723|YPT1_NEUCR	GTP-binding protein ypt1 OS=Neurospora crassa (strain ATCC 24698 / 74-OR23-1A / CBS 708.71 / DSM 1257 / FGSC 987) GN=ypt-1 PE=3 SV=1
GL22853-G	29.1813783413828	146.11036949888	5.00697286432415	0.00175115819564367	GaLu96scf_21	656043	657800	+	1185	-	-	-	ref|XP_002471144.1|	predicted protein [Postia placenta Mad-698-R] gb|EED83701.1| predicted protein [Postia placenta Mad-698-R]	-	-
GL22855-G	191.051819751188	1364.71977635196	7.14319171693453	0.000105113490279732	GaLu96scf_21	646460	648468	-	1751	-	-	-	ref|XP_002471114.1|	predicted protein [Postia placenta Mad-698-R] gb|EED83671.1| predicted protein [Postia placenta Mad-698-R]	-	-
GL22868-G	1036.86605408471	4296.46185239857	4.14369998465354	0.0173434650243058	GaLu96scf_21	139560	140755	-	1020	-	-	-	ref|XP_001878185.1|	predicted protein [Laccaria bicolor S238N-H82] gb|EDR10884.1| predicted protein [Laccaria bicolor S238N-H82]	-	-
GL22875-G	17954.2834914306	44186.9761076601	2.4610826786126	0.00584045945395717	GaLu96scf_21	287298	290539	-	3234	GO:0000785;GO:0005634;GO:0000166;GO:0003682;GO:0005488;GO:0005524;GO:0016887;GO:0017111;GO:0006333	K03235	SPCC417.08_2	ref|XP_001878516.1|	predicted protein [Laccaria bicolor S238N-H82] gb|EDR11215.1| predicted protein [Laccaria bicolor S238N-H82]	sp|O94489|EF3_SCHPO	Elongation factor 3 OS=Schizosaccharomyces pombe (strain ATCC 38366 / 972) GN=tef3 PE=1 SV=1
GL22878-G	1295.51934506432	3116.39329414767	2.40551660306775	0.0103568886560566	GaLu96scf_21	370251	373890	+	2979	GO:0016020;GO:0000166;GO:0005524;GO:0016887;GO:0017111	-	At3g55090	ref|XP_001878532.1|	predicted protein [Laccaria bicolor S238N-H82] gb|EDR11231.1| predicted protein [Laccaria bicolor S238N-H82]	sp|Q55DA0|ABCGM_DICDI	ABC transporter G family member 22 OS=Dictyostelium discoideum GN=abcG22 PE=2 SV=1
GL22893-G	556.912171552496	12918.8604141813	23.1973030472069	1.57780436858058e-05	GaLu96scf_21	510332	511199	-	815	GO:0019722	-	SPAC13G6.15c	ref|XP_001839847.1|	calcineurin-binding protein [Coprinopsis cinerea okayama7#130] gb|EAU81995.1| calcineurin-binding protein [Coprinopsis cinerea okayama7#130]	sp|Q09791|YA9F_SCHPO	Uncharacterized protein C13G6.15c OS=Schizosaccharomyces pombe (strain ATCC 38366 / 972) GN=SPAC13G6.15c PE=2 SV=1
GL22899-G	143.355572841995	570.26097676715	3.97794773835326	0.000826528861026479	GaLu96scf_21	607172	608440	-	1116	GO:0003824;GO:0005488;GO:0008152	-	Hs10190720	ref|XP_002471871.1|	predicted protein [Postia placenta Mad-698-R] gb|EED82940.1| predicted protein [Postia placenta Mad-698-R]	sp|Q5ZID0|NMRL1_CHICK	NmrA-like family domain-containing protein 1 OS=Gallus gallus GN=NMRAL1 PE=2 SV=1
GL22901-G	224.210111138353	1100.41490406369	4.90796288569101	2.43153648730051e-06	GaLu96scf_21	681781	682973	-	1136	GO:0003824	K01102	SPAC10F6.17c	ref|XP_002474703.1|	predicted protein [Postia placenta Mad-698-R] gb|EED80081.1| predicted protein [Postia placenta Mad-698-R]	sp|O14189|PP2C5_SCHPO	Protein phosphatase 2C homolog C10F6.17c OS=Schizosaccharomyces pombe (strain ATCC 38366 / 972) GN=SPAC10F6.17c PE=2 SV=4
GL22912-G	204.202089617307	1231.42532883319	6.03042471867448	0.000685066215500433	GaLu96scf_22	158691	161634	+	2436	GO:0004672;GO:0004674;GO:0005524;GO:0006468	-	YPL153c	ref|XP_001830159.1|	CAMK/RAD53 protein kinase [Coprinopsis cinerea okayama7#130] gb|EAU91637.1| CAMK/RAD53 protein kinase [Coprinopsis cinerea okayama7#130]	sp|P22216|RAD53_YEAST	Serine/threonine-protein kinase RAD53 OS=Saccharomyces cerevisiae (strain ATCC 204508 / S288c) GN=RAD53 PE=1 SV=1
GL22913-G	6.18315058210346	476.328413187497	77.0365215697939	1.5311110571788e-09	GaLu96scf_22	181323	182115	+	708	-	K13993	SPBC3E7.02c	ref|XP_001829984.1|	small heat shock protein [Coprinopsis cinerea okayama7#130] gb|EAU91906.1| small heat shock protein [Coprinopsis cinerea okayama7#130]	sp|O14368|HSP16_SCHPO	Heat shock protein 16 OS=Schizosaccharomyces pombe (strain ATCC 38366 / 972) GN=hsp16 PE=2 SV=1
GL22945-G	2317.28936331013	4833.32582948692	2.08576706302348	0.0205857544676101	GaLu96scf_22	663887	670687	-	6056	GO:0005622;GO:0005488;GO:0016881;GO:0006464	K10590	YKL010c_2	ref|XP_001874598.1|	predicted protein [Laccaria bicolor S238N-H82] gb|EDR14039.1| predicted protein [Laccaria bicolor S238N-H82]	sp|P33202|UFD4_YEAST	Ubiquitin fusion degradation protein 4 OS=Saccharomyces cerevisiae (strain ATCC 204508 / S288c) GN=UFD4 PE=1 SV=1
GL22949-G	84.3239422987792	792.543790658951	9.39879907240087	0.0477975531236728	GaLu96scf_22	732537	734544	+	1892	GO:0005515	-	-	ref|XP_002469287.1|	predicted protein [Postia placenta Mad-698-R] gb|EED85589.1| predicted protein [Postia placenta Mad-698-R]	-	-
GL22955-G	597.647914945086	1864.58136473793	3.11986592458748	0.000624978094556011	GaLu96scf_22	766351	768646	-	1944	GO:0008415	K00624	YML042w	ref|XP_001831585.2|	carnitine acetyl transferase [Coprinopsis cinerea okayama7#130] gb|EAU90258.2| carnitine acetyl transferase [Coprinopsis cinerea okayama7#130]	sp|Q00614|CACP_CANTR	Carnitine O-acetyltransferase, mitochondrial OS=Candida tropicalis GN=CAT2 PE=3 SV=1
GL22956-G	10.7227316892424	203.497757093129	18.97816367981	0.00160759945470884	GaLu96scf_22	42963	43797	+	594	GO:0005576	-	YJL079c	ref|XP_001873270.1|	predicted protein [Laccaria bicolor S238N-H82] gb|EDR15062.1| predicted protein [Laccaria bicolor S238N-H82]	sp|P09042|PR1C_TOBAC	Pathogenesis-related protein 1C OS=Nicotiana tabacum PE=2 SV=3
GL22968-G	1120.30700518101	6307.82210128161	5.63044064895628	3.73235740577813e-07	GaLu96scf_22	117447	120788	+	1764	GO:0000166;GO:0005524;GO:0017111	K08900	SPAC644.07	ref|XP_001831119.2|	hypothetical protein CC1G_04010 [Coprinopsis cinerea okayama7#130] gb|EAU90741.2| hypothetical protein CC1G_04010 [Coprinopsis cinerea okayama7#130]	sp|Q54DY9|BCS1B_DICDI	Probable mitochondrial chaperone BCS1-B OS=Dictyostelium discoideum GN=bcsl1b PE=3 SV=1
GL22975-G	62.546185907415	266.492580760383	4.26073271925586	0.0311239222864674	GaLu96scf_22	385685	389182	+	3321	-	-	-	ref|XP_002471035.1|	predicted protein [Postia placenta Mad-698-R] gb|EED83803.1| predicted protein [Postia placenta Mad-698-R]	-	-
GL22978-G	375.399919186043	768.289602848354	2.04658968631157	0.0208689196423238	GaLu96scf_22	642689	645154	+	1514	GO:0004497;GO:0005506;GO:0009055;GO:0020037;GO:0055114	-	At1g74550	ref|XP_390747.1|	hypothetical protein FG10571.1 [Gibberella zeae PH-1]	sp|O13345|ORDA_ASPPA	O-methylsterigmatocystin oxidoreductase OS=Aspergillus parasiticus GN=ordA PE=3 SV=1
GL22981-G	73.7388666736365	413.340980987506	5.60546967472292	0.010850467157209	GaLu96scf_22	45687	46634	+	726	GO:0005576	-	Hs18592093	ref|XP_001873270.1|	predicted protein [Laccaria bicolor S238N-H82] gb|EDR15062.1| predicted protein [Laccaria bicolor S238N-H82]	sp|P35795|SC14_SCHCO	Fruiting body protein SC14 OS=Schizophyllum commune GN=SC14 PE=2 SV=1
GL23026-G	787.962034651486	1794.31790532408	2.2771628916331	0.0121322479297443	GaLu96scf_22	738791	741681	-	1597	GO:0031072	-	SPBC3E7.11c	ref|XP_003032811.1|	hypothetical protein SCHCODRAFT_76110 [Schizophyllum commune H4-8] gb|EFI97908.1| hypothetical protein SCHCODRAFT_76110 [Schizophyllum commune H4-8]	sp|O59731|YHXB_SCHPO	Uncharacterized J domain-containing protein C3E7.11c OS=Schizosaccharomyces pombe (strain ATCC 38366 / 972) GN=SPBC3E7.11c PE=2 SV=1
GL23039-G	0.336611082577359	4.61026754709932	13.6961252487574	0.0395028984121022	GaLu96scf_23	239690	240484	+	610	-	-	-	-	-	-	-
GL23040-G	792.389228701875	3456.20958837718	4.36175740808502	1.0778707696658e-05	GaLu96scf_23	285939	287305	+	804	-	-	-	-	-	-	-
GL23044-G	190.348202827854	654.440579286757	3.43812323712147	0.000485033188436792	GaLu96scf_23	236816	238028	-	841	GO:0016209;GO:0016491	K03386	7292861	gb|AAR89825.1|	peroxiredoxin [Taiwanofungus camphoratus]	sp|Q9V3P0|PRDX1_DROME	Peroxiredoxin 1 OS=Drosophila melanogaster GN=Jafrac1 PE=1 SV=1
GL23067-G	103.483988055383	295.276615722074	2.85335558931154	0.0016361097676993	GaLu96scf_23	620612	625220	-	1839	GO:0004806;GO:0006629	-	At5g18640	gb|ABN45742.1|	lipase [Taiwanofungus camphoratus]	sp|P61872|LIP_RHIOR	Lipase OS=Rhizopus oryzae PE=1 SV=1
GL23076-G	1271.18737533926	29754.5408410905	23.406888251348	5.19991855341686e-13	GaLu96scf_23	148925	151336	-	1989	GO:0005622;GO:0008270	K19487	-	ref|XP_001883303.1|	predicted protein [Laccaria bicolor S238N-H82] gb|EDR06015.1| predicted protein [Laccaria bicolor S238N-H82]	-	-
GL23078-G	755.93760772615	6058.28283256221	8.0142630431967	1.72872820394816e-05	GaLu96scf_23	105061	106874	+	1575	-	-	-	ref|XP_002470793.1|	predicted protein [Postia placenta Mad-698-R] gb|EED83998.1| predicted protein [Postia placenta Mad-698-R]	-	-
GL23079-G	5719.77205156293	15339.9368338008	2.68191401606803	0.00250460146155884	GaLu96scf_23	126985	129602	+	2499	GO:0004222;GO:0008270	K01417	-	ref|XP_003031291.1|	hypothetical protein SCHCODRAFT_77069 [Schizophyllum commune H4-8] gb|EFI96388.1| hypothetical protein SCHCODRAFT_77069 [Schizophyllum commune H4-8]	sp|A1DBW0|MEP_NEOFI	Extracellular metalloproteinase MEP OS=Neosartorya fischeri (strain ATCC 1020 / DSM 3700 / FGSC A1164 / NRRL 181) GN=MEP PE=2 SV=1
GL23124-G	89.5486828942559	273.638012409275	3.05574580848277	0.00103930256155116	GaLu96scf_23	540409	542369	+	863	-	-	-	-	-	-	-
GL23125-G	20.3327993852979	69.848063316979	3.4352408634634	0.00172744863498887	GaLu96scf_23	594293	595445	+	783	-	-	-	-	-	-	-
GL23127-G	99.1977280852784	488.893215022678	4.92847189607393	0.0168564552466617	GaLu96scf_23	547456	550553	-	2430	-	-	-	ref|XP_002473268.1|	predicted protein [Postia placenta Mad-698-R] gb|EED81539.1| predicted protein [Postia placenta Mad-698-R]	-	-
GL23140-G	129.128569515347	356.566123406167	2.76132636444787	0.00238245048405082	GaLu96scf_24	208577	211110	+	1857	GO:0005634;GO:0008081;GO:0006281	K10862	7295840	ref|XP_001833897.2|	hypothetical protein CC1G_01574 [Coprinopsis cinerea okayama7#130] gb|EAU87927.2| hypothetical protein CC1G_01574 [Coprinopsis cinerea okayama7#130]	-	-
GL23145-G	26.3285581690155	67.2751103349933	2.55521437608252	0.0136875828041494	GaLu96scf_24	306315	308394	+	1810	GO:0005634;GO:0003700;GO:0043565;GO:0006355	-	-	ref|XP_001877203.1|	predicted protein [Laccaria bicolor S238N-H82] gb|EDR12939.1| predicted protein [Laccaria bicolor S238N-H82]	-	-
GL23147-G	283.347003146097	4441.09721368433	15.6737045543921	3.4293387492526e-05	GaLu96scf_24	322745	324208	-	1213	GO:0003824;GO:0005488;GO:0008270;GO:0016491;GO:0008152;GO:0055114	-	YMR303c	ref|XP_002472566.1|	predicted protein [Postia placenta Mad-698-R] gb|EED82256.1| predicted protein [Postia placenta Mad-698-R]	sp|P42327|ADH2_GEOSE	Alcohol dehydrogenase OS=Geobacillus stearothermophilus GN=adh PE=1 SV=1
GL23153-G	569.032477667318	13952.7129420901	24.5200643015802	3.30518364423188e-07	GaLu96scf_24	408450	411111	-	1507	GO:0004497;GO:0005506;GO:0009055;GO:0020037;GO:0055114	-	At4g13770	ref|XP_001832550.1|	cytochrome P450 [Coprinopsis cinerea okayama7#130] gb|EAU89299.1| cytochrome P450 [Coprinopsis cinerea okayama7#130]	sp|O13345|ORDA_ASPPA	O-methylsterigmatocystin oxidoreductase OS=Aspergillus parasiticus GN=ordA PE=3 SV=1
GL23164-G	0	11.1915294141658	Inf	0.000140863822507495	GaLu96scf_24	141671	142387	+	653	-	-	-	-	-	-	-
GL23165-G	456.356032897223	1070.83757997316	2.34649594347386	0.0090286862886256	GaLu96scf_24	290938	295045	+	2997	-	-	Hs20470446	ref|XP_001879910.1|	predicted protein [Laccaria bicolor S238N-H82] gb|EDR09561.1| predicted protein [Laccaria bicolor S238N-H82]	sp|Q5ZL00|K0090_CHICK	Uncharacterized protein KIAA0090 homolog OS=Gallus gallus GN=RCJMB04_8i12 PE=2 SV=1
GL23172-G	798.584271913904	3751.65565005129	4.69788321908719	0.00218608713026757	GaLu96scf_24	642491	643829	-	863	GO:0004784;GO:0046872;GO:0006801;GO:0055114	K04564	Hs10835187	gb|AAQ16628.1|	manganese superoxide dismutase [Taiwanofungus camphoratus]	sp|Q92429|SODM_GANMI	Superoxide dismutase [Mn], mitochondrial OS=Ganoderma microsporum PE=2 SV=1
GL23180-G	3244.25959117234	8021.95243040427	2.47266046534379	0.00528730590381016	GaLu96scf_24	125724	128301	+	2178	GO:0003824;GO:0008152	K01897	SPBC18H10.02	ref|XP_001880059.1|	long-chain-fatty-acid-CoA-ligase [Laccaria bicolor S238N-H82] gb|EDR09710.1| long-chain-fatty-acid-CoA-ligase [Laccaria bicolor S238N-H82]	sp|O60135|LCF1_SCHPO	Long-chain-fatty-acid--CoA ligase 1 OS=Schizosaccharomyces pombe (strain ATCC 38366 / 972) GN=lcf1 PE=2 SV=1
GL23185-G	707.358394163935	1493.28925082629	2.11107871645644	0.0366077790810476	GaLu96scf_24	112359	115794	-	2301	GO:0005634;GO:0003677;GO:0003700;GO:0008270;GO:0006350;GO:0006355	-	-	ref|XP_003031320.1|	hypothetical protein SCHCODRAFT_257422 [Schizophyllum commune H4-8] gb|EFI96417.1| hypothetical protein SCHCODRAFT_257422 [Schizophyllum commune H4-8]	sp|P49412|PRIB_LENED	Protein priB OS=Lentinula edodes GN=priB PE=2 SV=1
GL23196-G	155.886619949271	317.220944799116	2.03494658426969	0.0383232995804138	GaLu96scf_24	396862	398382	-	1008	GO:0005622;GO:0005525;GO:0007264;GO:0015031	K07975	SPAC16.01	ref|XP_001880204.1|	predicted protein [Laccaria bicolor S238N-H82] gb|EDR08891.1| predicted protein [Laccaria bicolor S238N-H82]	sp|Q10133|RHO2_SCHPO	GTP-binding protein rho2 OS=Schizosaccharomyces pombe (strain ATCC 38366 / 972) GN=rho2 PE=1 SV=1
GL23206-G	4.13972932188674	14.6793947535374	3.54597936534823	0.0204351515496347	GaLu96scf_24	611722	613637	-	1479	GO:0004650;GO:0005975	K18580	At3g07970	ref|XP_002471859.1|	rhamnogalacturonase [Postia placenta Mad-698-R] gb|EED82928.1| rhamnogalacturonase [Postia placenta Mad-698-R]	sp|P87160|RHGA_ASPNG	Rhamnogalacturonase A OS=Aspergillus niger GN=rhgA PE=1 SV=1
GL23208-G	4.39624753785105	18.903932527021	4.30001549372753	0.00627493464919731	GaLu96scf_24	625218	627132	-	1485	GO:0004650;GO:0005975	K18580	At1g05650	ref|XP_002471859.1|	rhamnogalacturonase [Postia placenta Mad-698-R] gb|EED82928.1| rhamnogalacturonase [Postia placenta Mad-698-R]	sp|P87160|RHGA_ASPNG	Rhamnogalacturonase A OS=Aspergillus niger GN=rhgA PE=1 SV=1
GL23212-G	87.0753069379378	3378.50600347843	38.7998173338216	0.0354752270918456	GaLu96scf_25	78851	80585	-	1610	-	-	-	ref|XP_001835814.2|	hypothetical protein CC1G_02902 [Coprinopsis cinerea okayama7#130] gb|EAU85879.2| hypothetical protein CC1G_02902 [Coprinopsis cinerea okayama7#130]	-	-
GL23215-G	429.277201968262	874.08876239691	2.03618724308945	0.0396449821177751	GaLu96scf_25	200421	202013	-	1005	GO:0003824;GO:0005488;GO:0016491;GO:0008152;GO:0055114	-	SPCC736.13	ref|XP_002473585.1|	predicted protein [Postia placenta Mad-698-R] gb|EED81228.1| predicted protein [Postia placenta Mad-698-R]	sp|O74959|YJCD_SCHPO	Uncharacterized oxidoreductase C736.13 OS=Schizosaccharomyces pombe (strain ATCC 38366 / 972) GN=SPCC736.13 PE=2 SV=1
GL23218-G	63.418166962665	154.739611701895	2.43998871479512	0.00972113737099453	GaLu96scf_25	290724	291865	-	942	-	-	-	ref|XP_001878525.1|	predicted protein [Laccaria bicolor S238N-H82] gb|EDR11224.1| predicted protein [Laccaria bicolor S238N-H82]	-	-
GL23233-G	1188.07290865607	5357.19541640259	4.50914702066774	2.95031226032366e-06	GaLu96scf_25	66254	67658	-	1137	GO:0016491;GO:0050660;GO:0055114	-	At3g44190	ref|XP_002472936.1|	predicted protein [Postia placenta Mad-698-R] gb|EED81883.1| predicted protein [Postia placenta Mad-698-R]	sp|A5PJM4|AIFM2_BOVIN	Apoptosis-inducing factor 2 OS=Bos taurus GN=AIFM2 PE=2 SV=1
GL23238-G	47.7778311742429	299.213687868002	6.26260507256571	0.00628327267753357	GaLu96scf_25	214048	216447	-	1629	-	-	-	ref|XP_002472830.1|	predicted protein [Postia placenta Mad-698-R] gb|EED81938.1| predicted protein [Postia placenta Mad-698-R]	-	-
GL23252-G	34.4147392994996	1051.35639058045	30.5495962480162	0.000137830431970209	GaLu96scf_25	498030	498724	+	570	GO:0004725;GO:0008138;GO:0016791;GO:0006470;GO:0016311	-	At3g23610	ref|XP_001840889.1|	hypothetical protein CC1G_03118 [Coprinopsis cinerea okayama7#130] gb|EAU80942.1| hypothetical protein CC1G_03118 [Coprinopsis cinerea okayama7#130]	sp|Q556Y8|DUSPR_DICDI	Probable rhodanese domain-containing dual specificity protein phosphatase OS=Dictyostelium discoideum GN=DDB_G0273199 PE=3 SV=1
GL23256-G	199.579834807861	672.701274178456	3.37058738838057	0.0028344189655929	GaLu96scf_25	93142	94563	-	1219	GO:0008270	-	Hs18584714	ref|XP_002470149.1|	predicted protein [Postia placenta Mad-698-R] gb|EED84603.1| predicted protein [Postia placenta Mad-698-R]	sp|P0C6C1|AN34C_HUMAN	Ankyrin repeat domain-containing protein 34C OS=Homo sapiens GN=ANKRD34C PE=2 SV=1
GL23263-G	290.643592467153	6795.59678341015	23.3812028186314	6.06783512234898e-05	GaLu96scf_25	162838	163792	+	825	GO:0003824;GO:0005488;GO:0016491;GO:0008152;GO:0055114	-	SPCC162.03	ref|XP_002472714.1|	predicted protein [Postia placenta Mad-698-R] ref|XP_002475601.1| predicted protein [Postia placenta Mad-698-R] gb|EED79184.1| predicted protein [Postia placenta Mad-698-R] gb|EED82121.1| predicted protein [Postia placenta Mad-698-R]	sp|O74628|YQ53_SCHPO	Uncharacterized oxidoreductase C162.03 OS=Schizosaccharomyces pombe (strain ATCC 38366 / 972) GN=SPCC162.03 PE=2 SV=1
GL23287-G	322.907953129179	813.216752199334	2.51841660856835	0.00628384327445884	GaLu96scf_25	415006	419220	-	2372	GO:0003824;GO:0004339;GO:0005976	-	SPAC4H3.03c	ref|XP_003034042.1|	glycoside hydrolase family 15 protein [Schizophyllum commune H4-8] gb|EFI99139.1| glycoside hydrolase family 15 protein [Schizophyllum commune H4-8]	sp|Q10211|YAY3_SCHPO	Uncharacterized protein C4H3.03c OS=Schizosaccharomyces pombe (strain ATCC 38366 / 972) GN=SPAC4H3.03c PE=2 SV=1
GL23308-G	330.06717084262	1328.92374494411	4.02622212185335	0.012224922686452	GaLu96scf_26	214572	216277	-	1533	GO:0055085	-	SPCC613.02	ref|XP_002475888.1|	predicted protein [Postia placenta Mad-698-R] gb|EED78922.1| predicted protein [Postia placenta Mad-698-R]	sp|O74901|YCS1_SCHPO	Uncharacterized protein CC613.01 OS=Schizosaccharomyces pombe (strain ATCC 38366 / 972) GN=SPCC613.01 PE=1 SV=1
GL23324-G	474.694884149203	1229.06636446198	2.58917128771008	0.0041743201187489	GaLu96scf_26	574434	576784	+	1629	GO:0016491;GO:0008152;GO:0055114	K00135	SPAC1002.12c	ref|XP_001876492.1|	predicted protein [Laccaria bicolor S238N-H82] gb|EDR12228.1| predicted protein [Laccaria bicolor S238N-H82]	sp|P25526|GABD_ECOLI	Succinate-semialdehyde dehydrogenase [NADP+] GabD OS=Escherichia coli (strain K12) GN=gabD PE=1 SV=1
GL23325-G	46.3936186678369	2849.41308778763	61.4182115904451	1.19551215154796e-06	GaLu96scf_26	532324	533340	-	810	GO:0003924;GO:0005525	-	At3g61760	ref|XP_001879400.1|	predicted protein [Laccaria bicolor S238N-H82] gb|EDR10015.1| predicted protein [Laccaria bicolor S238N-H82]	sp|Q39821|SDLCA_SOYBN	Dynamin-related protein 12A OS=Glycine max PE=1 SV=1
GL23330-G	1490.24542664657	4541.21925086143	3.04729621689249	0.000611192437303313	GaLu96scf_26	197107	198542	-	1269	-	-	-	-	-	-	-
GL23341-G	1085.35948513044	2264.79583911915	2.08667807316114	0.0243273716755341	GaLu96scf_26	446665	449681	+	1799	GO:0005488	K17768	SPAC6B12.12	ref|XP_001838351.1|	ADP/ATP carrier receptor [Coprinopsis cinerea okayama7#130] gb|EAU83539.1| ADP/ATP carrier receptor [Coprinopsis cinerea okayama7#130]	sp|P23231|TOM70_NEUCR	Mitochondrial import receptor subunit tom-70 OS=Neurospora crassa (strain ATCC 24698 / 74-OR23-1A / CBS 708.71 / DSM 1257 / FGSC 987) GN=tom-70 PE=2 SV=2
GL23342-G	104.752161385762	3551.38448239887	33.9027322722294	3.37829411078964e-05	GaLu96scf_26	530553	531599	-	783	GO:0003924;GO:0005525	-	-	ref|XP_001889707.1|	predicted protein [Laccaria bicolor S238N-H82] gb|EDQ99596.1| predicted protein [Laccaria bicolor S238N-H82]	-	-
GL23370-G	127.077332873263	1254.59036450202	9.87265262919274	0.00103257839691723	GaLu96scf_26	430950	433275	+	2016	-	-	7291696	ref|XP_003031672.1|	hypothetical protein SCHCODRAFT_67860 [Schizophyllum commune H4-8] gb|EFI96769.1| hypothetical protein SCHCODRAFT_67860 [Schizophyllum commune H4-8]	sp|P64746|Y916_MYCBO	Uncharacterized monooxygenase Mb0916 OS=Mycobacterium bovis GN=Mb0916 PE=3 SV=1
GL23381-G	185.035368941783	459.101013188983	2.48115274293007	0.0054429758624741	GaLu96scf_27	41890	42860	-	814	GO:0008270	-	SPBP35G2.11c	ref|XP_002680426.1|	ubiquitin protein ligase [Naegleria gruberi] gb|EFC47682.1| ubiquitin protein ligase [Naegleria gruberi]	sp|Q9P792|YN8B_SCHPO	ZZ-type zinc finger-containing protein P35G2.11c OS=Schizosaccharomyces pombe (strain ATCC 38366 / 972) GN=SPBP35G2.11c PE=2 SV=1
GL23386-G	552.769515149913	1746.12392753749	3.15886437236673	0.0440182618130572	GaLu96scf_27	224799	225833	+	795	-	-	-	-	-	-	-
GL23388-G	37.9383472225252	426.595192425793	11.2444327087742	0.0266041205609053	GaLu96scf_27	209775	210315	-	421	-	-	-	-	-	-	-
GL23395-G	1339.56292081438	2795.65382353459	2.08698955464891	0.0288538294029087	GaLu96scf_27	363847	367378	-	2322	-	-	-	dbj|BAE20245.1|	exo-beta-1,3-glucanase [Lentinula edodes] dbj|BAE44303.1| exo-beta-1,3-glucanase [Lentinula edodes]	sp|P49426|EXG1_COCCA	Glucan 1,3-beta-glucosidase OS=Cochliobolus carbonum GN=EXG1 PE=1 SV=1
GL23402-G	236.517577997685	516.257158714665	2.18274330003379	0.0174438818793661	GaLu96scf_27	471022	473170	-	1929	-	-	-	ref|XP_002469317.1|	predicted protein [Postia placenta Mad-698-R] gb|EED85415.1| predicted protein [Postia placenta Mad-698-R]	-	-
GL23411-G	437.957094710095	1194.12621800277	2.72658265484481	0.0285960826554935	GaLu96scf_27	283639	286350	+	1861	GO:0016020;GO:0016021;GO:0005215;GO:0006810;GO:0055085	K08176	SPCC2H8.02	ref|XP_001840941.2|	phosphate transporter [Coprinopsis cinerea okayama7#130] gb|EAU80994.2| phosphate transporter [Coprinopsis cinerea okayama7#130]	sp|Q9Y7Q9|YCX2_SCHPO	Probable metabolite transporter C2H8.02 OS=Schizosaccharomyces pombe (strain ATCC 38366 / 972) GN=SPCC2H8.02 PE=1 SV=1
GL23414-G	236.710770878295	1382.4255133604	5.84014621823515	0.000400338817300939	GaLu96scf_27	243001	244769	-	1416	-	-	-	ref|XP_003029226.1|	hypothetical protein SCHCODRAFT_257897 [Schizophyllum commune H4-8] gb|EFI94323.1| hypothetical protein SCHCODRAFT_257897 [Schizophyllum commune H4-8]	-	-
GL23416-G	96.7581145499319	824.788215723267	8.52422785995521	6.60058601889645e-05	GaLu96scf_27	290723	291896	-	909	-	-	At4g17420	ref|XP_002837369.1|	hypothetical protein [Tuber melanosporum Mel28] emb|CAZ81560.1| unnamed protein product [Tuber melanosporum]	sp|Q5XDZ5|Y233_STRP6	Uncharacterized protein M6_Spy0233 OS=Streptococcus pyogenes serotype M6 GN=M6_Spy0233 PE=1 SV=1
GL23418-G	600.921386728673	1621.70145799657	2.69869153238974	0.00281211168665216	GaLu96scf_27	314718	319249	-	3953	-	-	YIR033w	ref|XP_001830288.2|	hypothetical protein CC1G_01924 [Coprinopsis cinerea okayama7#130] gb|EAU91435.2| hypothetical protein CC1G_01924 [Coprinopsis cinerea okayama7#130]	sp|P40578|MGA2_YEAST	Protein MGA2 OS=Saccharomyces cerevisiae (strain ATCC 204508 / S288c) GN=MGA2 PE=1 SV=1
GL23419-G	1708.56932261487	4017.4877785593	2.35137534391098	0.0108664386820807	GaLu96scf_27	334452	335506	+	920	-	-	-	ref|XP_003030495.1|	expressed protein [Schizophyllum commune H4-8] gb|EFI95592.1| expressed protein [Schizophyllum commune H4-8]	-	-
GL23424-G	1.7898459017042	1254.5496519145	700.926068953745	6.79581900690109e-08	GaLu96scf_27	418311	418636	-	204	GO:0006950	-	-	ref|XP_572088.1|	12 kda heat shock protein (glucose and lipid-regulated protein) [Cryptococcus neoformans var. neoformans JEC21] gb|AAW44781.1| 12 kda heat shock protein (glucose and lipid-regulated protein), putative [Cryptococcus neoformans var. neoformans JEC21]	-	-
GL23436-G	1433.97156903518	3232.6623472561	2.25434200862931	0.00916066741975027	GaLu96scf_27	195788	198441	-	2496	GO:0005524	K09489	At1g79930	ref|XP_001877586.1|	predicted protein [Laccaria bicolor S238N-H82] gb|EDR11689.1| predicted protein [Laccaria bicolor S238N-H82]	sp|O74225|HSP88_NEUCR	Heat shock protein Hsp88 OS=Neurospora crassa (strain ATCC 24698 / 74-OR23-1A / CBS 708.71 / DSM 1257 / FGSC 987) GN=hsp-88 PE=1 SV=1
GL23446-G	1173.73136063898	5110.00693039588	4.35364266625199	3.12770701914508e-05	GaLu96scf_27	359465	361187	-	1665	-	-	-	ref|XP_002471570.1|	predicted protein [Postia placenta Mad-698-R] gb|EED83218.1| predicted protein [Postia placenta Mad-698-R]	-	-
GL23462-G	112.583962176961	373.922285125676	3.32127487694863	0.000452035907059451	GaLu96scf_27	530848	532179	+	1125	GO:0004553;GO:0005975	-	SPBC21B10.07	ref|XP_002469319.1|	hypothetical protein POSPLDRAFT_62300 [Postia placenta Mad-698-R] gb|EED85417.1| hypothetical protein POSPLDRAFT_62300 [Postia placenta Mad-698-R]	sp|Q4X084|EGLX_ASPFU	Probable endo-1,3(4)-beta-glucanase AFUA_2G14360 OS=Neosartorya fumigata (strain ATCC MYA-4609 / Af293 / CBS 101355 / FGSC A1100) GN=AFUA_2G14360 PE=3 SV=1
GL23465-G	389.06144124326	4411.18281378579	11.3380107771402	1.09311218536351e-09	GaLu96scf_27	498611	500510	-	1713	GO:0003824;GO:0004474;GO:0006097	K01638	YNL117w	ref|XP_001877912.1|	malate synthase [Laccaria bicolor S238N-H82] gb|EDR12015.1| malate synthase [Laccaria bicolor S238N-H82]	sp|P28345|MASY_NEUCR	Malate synthase, glyoxysomal OS=Neurospora crassa (strain ATCC 24698 / 74-OR23-1A / CBS 708.71 / DSM 1257 / FGSC 987) GN=acu-9 PE=3 SV=2
GL23467-G	2.29329109684435	135.561638072956	59.1122680672742	0.0403629557585444	GaLu96scf_27	528187	529957	-	1374	GO:0004190;GO:0006508	-	CE03567	ref|XP_002469320.1|	hypothetical protein POSPLDRAFT_104985 [Postia placenta Mad-698-R] gb|EED85418.1| hypothetical protein POSPLDRAFT_104985 [Postia placenta Mad-698-R]	sp|O93428|CATD_CHIHA	Cathepsin D OS=Chionodraco hamatus GN=ctsd PE=1 SV=2
GL23476-G	61.3908388973763	141.212408007129	2.30021955300508	0.0220472511135444	GaLu96scf_28	275865	278385	+	2029	-	-	-	ref|XP_759225.1|	hypothetical protein UM03078.1 [Ustilago maydis 521] gb|EAK84079.1| hypothetical protein UM03078.1 [Ustilago maydis 521]	sp|O05879|TGS3_MYCTU	Probable diacyglycerol O-acyltransferase tgs3 OS=Mycobacterium tuberculosis GN=tgs3 PE=1 SV=1
GL23482-G	202.581620042943	446.117491637925	2.20216173384021	0.0171230517556264	GaLu96scf_28	362596	364937	+	1848	-	-	-	ref|XP_003032671.1|	hypothetical protein SCHCODRAFT_54364 [Schizophyllum commune H4-8] gb|EFI97768.1| hypothetical protein SCHCODRAFT_54364 [Schizophyllum commune H4-8]	-	-
GL23489-G	1.65316071175296	10.4928198806411	6.34712632960826	0.0103062319089847	GaLu96scf_28	413099	413997	+	366	-	-	-	-	-	-	-
GL23491-G	1276.31454251627	4558.97483478926	3.5719837727471	8.52781571947631e-05	GaLu96scf_28	434319	438053	+	2026	GO:0016020;GO:0005488;GO:0006810;GO:0055085	K15102	At3g48850	gb|AAX51850.1|	mitochondrial carrier protein [Paxillus involutus]	sp|Q8VEM8|MPCP_MOUSE	Phosphate carrier protein, mitochondrial OS=Mus musculus GN=Slc25a3 PE=1 SV=1
GL23499-G	5.96956960446864	73.6536199683782	12.3381792739703	1.74393253366506e-08	GaLu96scf_28	234998	235974	+	906	-	-	-	ref|XP_002475804.1|	predicted protein [Postia placenta Mad-698-R] gb|EED78985.1| predicted protein [Postia placenta Mad-698-R]	-	-
GL23502-G	852.041187541387	10292.3163191001	12.0795995188908	2.28326239042139e-06	GaLu96scf_28	288237	289705	-	1248	GO:0003824;GO:0016747;GO:0008152	K07513	At1g04710	ref|XP_001831920.1|	acetyl-CoA acetyl transferase [Coprinopsis cinerea okayama7#130] gb|EAU89891.1| acetyl-CoA acetyl transferase [Coprinopsis cinerea okayama7#130]	sp|Q05493|THIK_YARLI	3-ketoacyl-CoA thiolase, peroxisomal OS=Yarrowia lipolytica (strain CLIB 122 / E 150) GN=POT1 PE=3 SV=1
GL23505-G	445.94810165102	2128.71188530348	4.77345206184849	0.0136685892162989	GaLu96scf_28	409490	410793	+	1249	-	-	-	-	-	-	-
GL23513-G	163.890720453083	1218.26023735176	7.43336922300315	0.00174653632474374	GaLu96scf_28	181779	184937	+	1989	GO:0005634;GO:0003677;GO:0008270;GO:0006350	-	SPCC417.09c	ref|XP_003032120.1|	hypothetical protein SCHCODRAFT_108853 [Schizophyllum commune H4-8] gb|EFI97217.1| hypothetical protein SCHCODRAFT_108853 [Schizophyllum commune H4-8]	-	-
GL23515-G	158.419365193003	1514.64268858884	9.56096930917218	0.00538366795138618	GaLu96scf_28	95841	99399	-	2661	GO:0005634;GO:0003677;GO:0003700;GO:0008270;GO:0006350;GO:0006355	-	SPBC530.05	ref|XP_001885901.1|	predicted protein [Laccaria bicolor S238N-H82] gb|EDR03445.1| predicted protein [Laccaria bicolor S238N-H82]	sp|O59741|YN25_SCHPO	Uncharacterized transcriptional regulatory protein C530.05 OS=Schizosaccharomyces pombe (strain ATCC 38366 / 972) GN=SPBC530.05 PE=2 SV=1
GL23524-G	100.007531335527	222.29575022528	2.22279009647258	0.0177474899477637	GaLu96scf_28	257452	259501	-	1212	-	-	-	ref|XP_002471157.1|	predicted protein [Postia placenta Mad-698-R] gb|EED83585.1| predicted protein [Postia placenta Mad-698-R]	-	-
GL23527-G	22.6648137556315	76.2036745982315	3.36220166730015	0.0385984697099683	GaLu96scf_28	339136	341604	+	1798	-	-	CE28131	emb|CAH17527.1|	carotenoid ester lipase precursor [Pleurotus sapidus]	sp|P20261|LIP1_CANRU	Lipase 1 OS=Candida rugosa GN=LIP1 PE=1 SV=3
GL23535-G	3313.01252366399	8622.48613481494	2.60261199534465	0.0195163232309212	GaLu96scf_28	416598	419256	-	2007	-	-	-	ref|XP_002664869.1|	PREDICTED: hypothetical protein [Danio rerio]	-	-
GL23539-G	25.2824360622906	167.979308885071	6.64411089466239	3.95276204260682e-07	GaLu96scf_28	527900	528899	+	813	-	-	-	-	-	-	-
GL23550-G	64.7957771014967	763.54583684871	11.7838827004526	7.096181780973e-12	GaLu96scf_29	80738	81140	-	339	-	-	-	ref|XP_002468839.1|	predicted protein [Postia placenta Mad-698-R] ref|XP_002472390.1| predicted protein [Postia placenta Mad-698-R] ref|XP_002477104.1| predicted protein [Postia placenta Mad-698-R] gb|EED77700.1| predicted protein [Postia placenta Mad-698-R] gb|EED82359.1| predicted protein [Postia placenta Mad-698-R] gb|EED86062.1| predicted protein [Postia placenta Mad-698-R]	-	-
GL23559-G	2315.09585631987	6860.82416550422	2.96351623919812	0.000820414833673405	GaLu96scf_29	222454	223559	+	1035	GO:0005634;GO:0003700;GO:0043565;GO:0006355	K12412	YMR043w	ref|XP_003034093.1|	hypothetical protein SCHCODRAFT_67012 [Schizophyllum commune H4-8] gb|EFI99190.1| hypothetical protein SCHCODRAFT_67012 [Schizophyllum commune H4-8]	sp|Q54TY7|SRFA_DICDI	Serum response factor homolog A OS=Dictyostelium discoideum GN=srfA PE=1 SV=1
GL23565-G	686.639086758885	2097.5541797081	3.05481324928515	0.000715396691985963	GaLu96scf_29	262925	264458	-	1293	GO:0004190;GO:0006508	-	-	ref|XP_002476651.1|	predicted protein [Postia placenta Mad-698-R] gb|EED78154.1| predicted protein [Postia placenta Mad-698-R]	-	-
GL23579-G	642.692446658402	1328.97572048542	2.06782532982185	0.0251662654737671	GaLu96scf_29	187576	189918	-	1737	GO:0003824;GO:0008152	-	SPBC725.05c	ref|XP_003036992.1|	hypothetical protein SCHCODRAFT_46660 [Schizophyllum commune H4-8] gb|EFJ02090.1| hypothetical protein SCHCODRAFT_46660 [Schizophyllum commune H4-8]	sp|O94323|YGK5_SCHPO	Uncharacterized pyrophosphatase/phosphodiesterase C725.05c OS=Schizosaccharomyces pombe (strain ATCC 38366 / 972) GN=SPBC725.05c PE=2 SV=1
GL23584-G	363.197525053703	1662.71981857303	4.57800426455874	0.021847670192385	GaLu96scf_29	316812	317806	+	789	-	-	-	dbj|BAD11818.1|	riboflavin aldehyde-forming enzyme [Lentinula edodes]	-	-
GL23589-G	195.936602068538	1791.52077262521	9.14336960890311	2.50333251087086e-10	GaLu96scf_29	406447	409155	+	2070	GO:0003824;GO:0008152	K01897	At5g27600	ref|XP_002911897.1|	long-chain-fatty-acid-CoA ligase [Coprinopsis cinerea okayama7#130] gb|EFI28403.1| long-chain-fatty-acid-CoA ligase [Coprinopsis cinerea okayama7#130]	sp|Q8LKS5|LACS7_ARATH	Long chain acyl-CoA synthetase 7, peroxisomal OS=Arabidopsis thaliana GN=LACS7 PE=1 SV=2
GL23590-G	179.642130869591	4674.3027516693	26.0200807518953	1.9966111917072e-08	GaLu96scf_29	424586	426463	-	1617	GO:0003824;GO:0004451;GO:0008152;GO:0019752	K01637	YER065c	dbj|BAD93181.1|	isocitrate lyase [Fomitopsis palustris]	sp|A8NR45|ACEA_COPC7	Isocitrate lyase OS=Coprinopsis cinerea (strain Okayama-7 / 130 / FGSC 9003) GN=ACU-7 PE=3 SV=1
GL23603-G	73.0392011077551	1460.99144414224	20.0028398720686	9.29007060693798e-06	GaLu96scf_29	236727	238608	+	1177	-	-	-	ref|XP_002472394.1|	predicted protein [Postia placenta Mad-698-R] gb|EED82363.1| predicted protein [Postia placenta Mad-698-R]	-	-
GL23614-G	17.2160499531966	51.4759777085877	2.98999932322048	0.0206300603060146	GaLu96scf_29	394280	395071	+	693	GO:0003824;GO:0016491;GO:0050660;GO:0055114	-	At2g34810	ref|XP_002836294.1|	hypothetical protein [Tuber melanosporum Mel28] emb|CAZ80485.1| unnamed protein product [Tuber melanosporum]	sp|P08159|HDNO_ARTOX	6-hydroxy-D-nicotine oxidase OS=Arthrobacter oxidans PE=1 SV=2
GL23616-G	247.586215468476	602.350224308618	2.43289079389524	0.0069695056824527	GaLu96scf_29	310425	313467	-	2001	GO:0007242	K20121	SPBC12C2.05c	ref|XP_003034577.1|	hypothetical protein SCHCODRAFT_107184 [Schizophyllum commune H4-8] gb|EFI99674.1| hypothetical protein SCHCODRAFT_107184 [Schizophyllum commune H4-8]	sp|Q09746|YB65_SCHPO	Uncharacterized protein C12C2.05c OS=Schizosaccharomyces pombe (strain ATCC 38366 / 972) GN=SPBC12C2.05c PE=2 SV=1
GL23635-G	171.407226816538	565.013568256312	3.29632290744114	0.000336543306496652	GaLu96scf_3	1004012	1005459	+	1140	GO:0008270	-	-	ref|XP_002468768.1|	predicted protein [Postia placenta Mad-698-R] gb|EED85991.1| predicted protein [Postia placenta Mad-698-R]	-	-
GL23644-G	154.364301028905	2318.21218043641	15.017799873316	6.28459838012145e-14	GaLu96scf_3	1069403	1071428	-	1778	-	-	-	-	-	-	-
GL23650-G	108.148375122385	227.793032108731	2.10630101331575	0.0194050955963666	GaLu96scf_3	1094202	1095135	-	535	-	-	-	ref|XP_001889956.1|	predicted protein [Laccaria bicolor S238N-H82] gb|EDQ99405.1| predicted protein [Laccaria bicolor S238N-H82]	-	-
GL23651-G	313.088873051241	801.973992506984	2.56148992038989	0.00398416308069537	GaLu96scf_3	1097329	1100608	-	2365	GO:0003876;GO:0019239;GO:0009168	K01490	YML035c	ref|XP_003034631.1|	hypothetical protein SCHCODRAFT_66959 [Schizophyllum commune H4-8] gb|EFI99728.1| hypothetical protein SCHCODRAFT_66959 [Schizophyllum commune H4-8]	sp|P15274|AMPD_YEAST	AMP deaminase OS=Saccharomyces cerevisiae (strain ATCC 204508 / S288c) GN=AMD1 PE=1 SV=2
GL23658-G	766.081489831006	3548.94721563969	4.6325975274805	0.0016986436880363	GaLu96scf_3	1263520	1268395	+	3999	GO:0005622;GO:0005085;GO:0007264;GO:0051056	-	YLR310c	ref|XP_001876188.1|	predicted protein [Laccaria bicolor S238N-H82] gb|EDR13690.1| predicted protein [Laccaria bicolor S238N-H82]	sp|P04821|CDC25_YEAST	Cell division control protein 25 OS=Saccharomyces cerevisiae (strain ATCC 204508 / S288c) GN=CDC25 PE=1 SV=1
GL23660-G	241.952240060674	980.072634564634	4.05068634338274	3.23813580569546e-05	GaLu96scf_3	1194803	1197203	-	1923	GO:0045454	-	Hs14779199	ref|XP_001875686.1|	predicted protein [Laccaria bicolor S238N-H82] gb|EDR13188.1| predicted protein [Laccaria bicolor S238N-H82]	sp|Q6ICB0|PPDE2_HUMAN	PPPDE peptidase domain-containing protein 2 OS=Homo sapiens GN=PPPDE2 PE=1 SV=1
GL23665-G	1352.10593040257	3064.76520112903	2.26666057164364	0.0110876637456094	GaLu96scf_3	1295530	1297416	-	1573	GO:0005737;GO:0000166;GO:0005524;GO:0016787;GO:0017111;GO:0030163	K03065	Hs21361144	ref|XP_003033930.1|	hypothetical protein SCHCODRAFT_81752 [Schizophyllum commune H4-8] gb|EFI99027.1| hypothetical protein SCHCODRAFT_81752 [Schizophyllum commune H4-8]	sp|P17980|PRS6A_HUMAN	26S protease regulatory subunit 6A OS=Homo sapiens GN=PSMC3 PE=1 SV=3
GL23668-G	201.864131438975	471.067956423969	2.33358919717928	0.0177583510157894	GaLu96scf_3	1340959	1341602	+	576	-	-	-	-	-	-	-
GL23680-G	3839.31309585395	12448.959440827	3.24249654300676	0.000394028026695302	GaLu96scf_3	1686826	1689084	+	2022	GO:0003677;GO:0003700;GO:0043565;GO:0006355;GO:0045449	-	Hs18588030	ref|XP_001875812.1|	predicted protein [Laccaria bicolor S238N-H82] gb|EDR13314.1| predicted protein [Laccaria bicolor S238N-H82]	sp|A6NDR6|ME3L1_HUMAN	Putative homeobox protein Meis3-like 1 OS=Homo sapiens GN=MEIS3P1 PE=5 SV=2
GL23696-G	1131.63162925721	4735.55053341624	4.18471029881395	1.87203046452372e-05	GaLu96scf_3	1852775	1854951	+	1464	GO:0004871;GO:0019001;GO:0007165;GO:0007186	-	CE27889	ref|XP_002473320.1|	candidate G-protein alpha subunit [Postia placenta Mad-698-R] gb|EED81462.1| candidate G-protein alpha subunit [Postia placenta Mad-698-R]	sp|P87035|GPA4_USTMA	Guanine nucleotide-binding protein alpha-4 subunit OS=Ustilago maydis (strain 521 / FGSC 9021) GN=GPA4 PE=3 SV=1
GL23701-G	138.333046132444	4401.50988999211	31.818209842484	1.82622961909653e-05	GaLu96scf_3	1889720	1892284	+	2505	GO:0005515;GO:0006915	-	-	-	-	-	-
GL23713-G	961.040489671577	3065.41770331372	3.18968632046012	0.00035215609695519	GaLu96scf_3	237712	238606	-	703	GO:0000786;GO:0003677;GO:0006334	K11253	Hs4504281	gb|EFA81031.1|	SET domain-containing protein [Polysphondylium pallidum PN500]	sp|Q4PB04|H32_USTMA	Histone H3.2 OS=Ustilago maydis (strain 521 / FGSC 9021) GN=HHT2 PE=3 SV=3
GL23720-G	4752.12038241939	13886.9147644898	2.92225651855641	0.000797218839904819	GaLu96scf_3	389176	389879	-	472	-	-	-	-	-	-	-
GL23722-G	471.826387201338	1512.4983877024	3.20562484153093	0.00549287028751399	GaLu96scf_3	398765	401124	+	1519	GO:0004497;GO:0005506;GO:0009055;GO:0020037;GO:0055114	-	Hs4503203	dbj|BAD94553.1|	cytochrome P450 [Phanerochaete chrysosporium]	sp|B8NHY4|ORDA_ASPFN	O-methylsterigmatocystin oxidoreductase OS=Aspergillus flavus (strain ATCC 200026 / FGSC A1120 / NRRL 3357 / JCM 12722 / SRRC 167) GN=ordA PE=2 SV=1
GL23727-G	211.491008982629	436.600065644315	2.06439066958244	0.0369696898852173	GaLu96scf_3	460669	462106	-	1242	-	-	Hs13435359	ref|XP_001876226.1|	predicted protein [Laccaria bicolor S238N-H82] gb|EDR13728.1| predicted protein [Laccaria bicolor S238N-H82]	sp|Q805F9|DDB1_CHICK	DNA damage-binding protein 1 OS=Gallus gallus GN=DDB1 PE=2 SV=1
GL23735-G	636.835173082222	1908.70442733538	2.99717180836202	0.000821021354482721	GaLu96scf_3	581324	583876	+	1894	GO:0003824;GO:0008152	-	CE05585	ref|XP_001877231.1|	predicted protein [Laccaria bicolor S238N-H82] gb|EDR12967.1| predicted protein [Laccaria bicolor S238N-H82]	sp|Q54P79|4CL3_DICDI	Probable 4-coumarate--CoA ligase 3 OS=Dictyostelium discoideum GN=4cl3 PE=3 SV=2
GL23745-G	274.926386435567	886.845056067435	3.22575460131499	0.000461535984328211	GaLu96scf_3	689914	691851	+	1719	-	-	SPAC26H5.11	ref|XP_001835680.1|	hypothetical protein CC1G_03462 [Coprinopsis cinerea okayama7#130] gb|EAU86251.1| hypothetical protein CC1G_03462 [Coprinopsis cinerea okayama7#130]	-	-
GL23748-G	137.324738213578	1152.97836565907	8.39599900686409	0.000118115921923623	GaLu96scf_3	613123	614601	-	1158	-	-	SPAC3H8.10	ref|XP_001835928.2|	SEC14 cytosolic factor [Coprinopsis cinerea okayama7#130] gb|EAU85993.2| SEC14 cytosolic factor [Coprinopsis cinerea okayama7#130]	sp|Q10137|SEC14_SCHPO	Sec14 cytosolic factor OS=Schizosaccharomyces pombe (strain ATCC 38366 / 972) GN=sec14 PE=2 SV=1
GL23755-G	392.012944675247	1940.47037405153	4.95001606556401	0.0370865107804979	GaLu96scf_3	704324	706435	+	1754	-	-	-	ref|XP_001269534.1|	zinc metallopeptidase, putative [Aspergillus clavatus NRRL 1] gb|EAW08108.1| zinc metallopeptidase, putative [Aspergillus clavatus NRRL 1]	sp|P25524|CODA_ECOLI	Cytosine deaminase OS=Escherichia coli (strain K12) GN=codA PE=1 SV=3
GL23766-G	169.709707642447	499.950914815863	2.94591819030875	0.000884742471643453	GaLu96scf_3	758992	759575	-	530	-	-	-	-	-	-	-
GL23769-G	345.164845496213	1547.5577926562	4.483532471076	6.15977625874344e-06	GaLu96scf_3	831796	834138	+	1629	GO:0004497;GO:0005506;GO:0009055;GO:0020037;GO:0055114	-	CE15823	ref|XP_002470560.1|	predicted protein [Postia placenta Mad-698-R] gb|EED84212.1| predicted protein [Postia placenta Mad-698-R]	sp|O18993|CP3AL_CALJA	Cytochrome P450 3A21 OS=Callithrix jacchus GN=CYP3A21 PE=2 SV=1
GL23796-G	550.192389594746	2072.8526570053	3.76750514221416	0.000153265723232934	GaLu96scf_3	1191166	1193324	-	1872	GO:0008415	K00624	YML042w	ref|XP_003033974.1|	hypothetical protein SCHCODRAFT_15006 [Schizophyllum commune H4-8] gb|EFI99071.1| hypothetical protein SCHCODRAFT_15006 [Schizophyllum commune H4-8]	sp|Q00614|CACP_CANTR	Carnitine O-acetyltransferase, mitochondrial OS=Candida tropicalis GN=CAT2 PE=3 SV=1
GL23808-G	434.391257492059	1870.73194134133	4.30655983304529	1.41054672204535e-05	GaLu96scf_3	1339466	1340907	-	1188	-	K12870	Hs20149304	ref|XP_002474085.1|	predicted protein [Postia placenta Mad-698-R] gb|EED80755.1| predicted protein [Postia placenta Mad-698-R]	sp|P0CO36|ISY1_CRYNJ	Pre-mRNA-splicing factor ISY1 OS=Cryptococcus neoformans var. neoformans serotype D (strain JEC21) GN=ISY1 PE=3 SV=1
GL23810-G	449.687548309974	1017.51689826679	2.26271975306153	0.0152394524408031	GaLu96scf_3	1307696	1310585	+	2653	GO:0003676;GO:0004386;GO:0005524	K17675	SPAC637.11	ref|XP_001840016.1|	ATP-dependent RNA helicase suv3 [Coprinopsis cinerea okayama7#130] gb|EAU81797.1| ATP-dependent RNA helicase suv3 [Coprinopsis cinerea okayama7#130]	sp|O94445|SUV3_SCHPO	ATP-dependent RNA helicase suv3, mitochondrial OS=Schizosaccharomyces pombe (strain ATCC 38366 / 972) GN=suv3 PE=2 SV=1
GL23818-G	1064.44140807246	2835.19670486927	2.66355356280564	0.00243485199135581	GaLu96scf_3	1780851	1782478	-	1509	GO:0003824;GO:0004222;GO:0008270;GO:0046872;GO:0006508	K17732	SPBP23A10.15c	ref|XP_001875696.1|	predicted protein [Laccaria bicolor S238N-H82] gb|EDR13198.1| predicted protein [Laccaria bicolor S238N-H82]	sp|Q9Y8B5|MPPB_LENED	Mitochondrial-processing peptidase subunit beta OS=Lentinula edodes GN=mppB PE=3 SV=1
GL23825-G	2841.96351349647	10357.7987953603	3.64459246087122	6.81948477151678e-05	GaLu96scf_3	293227	295037	-	1700	-	-	-	ref|XP_002471563.1|	predicted protein [Postia placenta Mad-698-R] gb|EED83211.1| predicted protein [Postia placenta Mad-698-R]	-	-
GL23829-G	217.246455236078	1901.68708728525	8.75359317241206	0.00258281048623168	GaLu96scf_3	390661	391456	-	655	-	-	-	ref|XP_001836066.2|	hypothetical protein CC1G_05059 [Coprinopsis cinerea okayama7#130] gb|EAU85842.2| hypothetical protein CC1G_05059 [Coprinopsis cinerea okayama7#130]	-	-
GL23843-G	218.305203460568	531.80047294193	2.43604121437256	0.00742731842568709	GaLu96scf_3	759624	760912	-	1070	-	-	SPCC1183.04c	ref|XP_001835674.2|	hypothetical protein CC1G_03456 [Coprinopsis cinerea okayama7#130] gb|EAU86245.2| hypothetical protein CC1G_03456 [Coprinopsis cinerea okayama7#130]	sp|O74832|PT127_SCHPO	mRNA degradation protein pet127, mitochondrial OS=Schizosaccharomyces pombe (strain ATCC 38366 / 972) GN=pet127 PE=2 SV=1
GL23844-G	831.918493670651	2321.06123720309	2.7900103854669	0.0020679617345845	GaLu96scf_3	763230	764541	-	1041	GO:0005634;GO:0005737	-	SPCC16A11.16c	ref|XP_003033873.1|	hypothetical protein SCHCODRAFT_256522 [Schizophyllum commune H4-8] gb|EFI98970.1| hypothetical protein SCHCODRAFT_256522 [Schizophyllum commune H4-8]	sp|Q6P877|ADRM1_XENTR	Proteasomal ubiquitin receptor ADRM1 OS=Xenopus tropicalis GN=adrm1 PE=2 SV=1
GL23853-G	3270.87013183138	8226.41113600643	2.51505281605308	0.00347416738534658	GaLu96scf_3	24151	24919	-	643	-	-	-	-	-	-	-
GL23858-G	396.434672130522	914.162174522636	2.30595918770107	0.00986946840625392	GaLu96scf_3	162067	163582	+	1025	-	K13102	7296288	ref|XP_002469258.1|	predicted protein [Postia placenta Mad-698-R] gb|EED85560.1| predicted protein [Postia placenta Mad-698-R]	sp|O60870|KIN17_HUMAN	DNA/RNA-binding protein KIN17 OS=Homo sapiens GN=KIN PE=1 SV=2
GL23859-G	548.416194087564	1650.17050685557	3.00897479805655	0.00541132682601337	GaLu96scf_3	131769	134703	-	2490	-	K20521	SPAC23A1.17	ref|XP_001886948.1|	hypothetical protein LACBIDRAFT_309621 [Laccaria bicolor S238N-H82] gb|EDR02271.1| hypothetical protein LACBIDRAFT_309621 [Laccaria bicolor S238N-H82]	sp|O42854|YFHH_SCHPO	SH3 domain-containing protein C23A1.17 OS=Schizosaccharomyces pombe (strain ATCC 38366 / 972) GN=SPAC23A1.17 PE=1 SV=1
GL23865-G	1793.79237514041	4063.82097113908	2.26549127282414	0.0101839487115318	GaLu96scf_3	1027886	1029871	+	1511	-	-	-	ref|XP_003034666.1|	hypothetical protein SCHCODRAFT_15099 [Schizophyllum commune H4-8] gb|EFI99763.1| hypothetical protein SCHCODRAFT_15099 [Schizophyllum commune H4-8]	-	-
GL23870-G	1349.61303642715	5819.14834241786	4.31171616259945	8.70980154711385e-06	GaLu96scf_3	1083327	1086550	+	2586	-	K20246	SPBC1604.01	ref|XP_001835861.1|	DUF323 domain-containing protein [Coprinopsis cinerea okayama7#130] gb|EAU85926.1| DUF323 domain-containing protein [Coprinopsis cinerea okayama7#130]	sp|O94632|MU158_SCHPO	Meiotically up-regulated gene 158 protein OS=Schizosaccharomyces pombe (strain ATCC 38366 / 972) GN=mug158 PE=1 SV=4
GL23871-G	705.66697360495	2348.46417794593	3.32800636247526	0.000294678829371872	GaLu96scf_3	1103438	1105550	+	1743	GO:0005515	-	-	ref|XP_003034633.1|	hypothetical protein SCHCODRAFT_107292 [Schizophyllum commune H4-8] gb|EFI99730.1| hypothetical protein SCHCODRAFT_107292 [Schizophyllum commune H4-8]	-	-
GL23873-G	4057.51601019361	12772.043501459	3.14774937902205	0.000330014983849287	GaLu96scf_3	1160571	1163308	+	2050	GO:0000287;GO:0003824;GO:0016831;GO:0030976	K01568	SPAC3G9.11c	ref|XP_003032135.1|	hypothetical protein SCHCODRAFT_76560 [Schizophyllum commune H4-8] gb|EFI97232.1| hypothetical protein SCHCODRAFT_76560 [Schizophyllum commune H4-8]	sp|Q4WXX9|PDC_ASPFU	Pyruvate decarboxylase OS=Neosartorya fumigata (strain ATCC MYA-4609 / Af293 / CBS 101355 / FGSC A1100) GN=pdcA PE=3 SV=1
GL23885-G	1666.75428439824	4083.077928332	2.44971797376009	0.041500826938209	GaLu96scf_3	1293591	1294477	-	719	-	-	-	-	-	-	-
GL23892-G	2215.11453048527	7312.35988022509	3.30112045205317	0.00017488385305688	GaLu96scf_3	1371190	1375792	-	4127	GO:0016021;GO:0000166;GO:0005524;GO:0016887;GO:0017111;GO:0042626;GO:0006810;GO:0055085	K05658	Hs4505769	ref|XP_001835937.1|	multidrug resistance protein 1 [Coprinopsis cinerea okayama7#130] gb|EAU86002.1| multidrug resistance protein 1 [Coprinopsis cinerea okayama7#130]	sp|P21448|MDR1_CRIGR	Multidrug resistance protein 1 OS=Cricetulus griseus GN=ABCB1 PE=1 SV=2
GL23904-G	32.577638089768	70.8768643761268	2.17562931299148	0.0369839699007429	GaLu96scf_3	1658802	1659157	-	306	-	-	-	ref|XP_001875688.1|	predicted protein [Laccaria bicolor S238N-H82] gb|EDR13190.1| predicted protein [Laccaria bicolor S238N-H82]	sp|Q00333|NPBL_COPC7	Protein rad9 OS=Coprinopsis cinerea (strain Okayama-7 / 130 / FGSC 9003) GN=rad9 PE=2 SV=2
GL23909-G	13.5194679812269	38.8147646017324	2.87102751791938	0.0121329324910261	GaLu96scf_3	1751255	1752002	-	656	GO:0016787	K15530	-	ref|XP_001586963.1|	hypothetical protein SS1G_11992 [Sclerotinia sclerotiorum 1980] gb|EDN97467.1| hypothetical protein SS1G_11992 [Sclerotinia sclerotiorum 1980]	sp|Q00017|RHA1_ASPAC	Rhamnogalacturonan acetylesterase OS=Aspergillus aculeatus GN=rha1 PE=1 SV=1
GL23916-G	774.876554979574	2392.37239038635	3.087423893538	0.000723417127712766	GaLu96scf_3	1886278	1888880	+	2142	-	K20032	YDR264c	ref|XP_001833926.2|	palmitoyltransferase AKR1 [Coprinopsis cinerea okayama7#130] gb|EAU87956.2| palmitoyltransferase AKR1 [Coprinopsis cinerea okayama7#130]	sp|Q4P6L3|AKR1_USTMA	Palmitoyltransferase AKR1 OS=Ustilago maydis (strain 521 / FGSC 9021) GN=AKR1 PE=3 SV=1
GL23920-G	70.5692304400818	5340.15033802924	75.6725035079332	2.96167439432192e-07	GaLu96scf_3	1874028	1876571	-	2484	GO:0005515;GO:0006915	-	-	-	-	-	-
GL23933-G	1184.54376904078	3646.69370184691	3.07856391393618	0.000752898158582695	GaLu96scf_3	366106	367551	+	1225	GO:0004190;GO:0006508	-	CE19495	ref|XP_001835516.1|	hypothetical protein CC1G_08025 [Coprinopsis cinerea okayama7#130] gb|EAU86301.1| hypothetical protein CC1G_08025 [Coprinopsis cinerea okayama7#130]	sp|P16476|PEPE_CHICK	Embryonic pepsinogen OS=Gallus gallus PE=2 SV=1
GL23934-G	113.61541600819	279.779269405816	2.46251150799508	0.00963944721131298	GaLu96scf_3	393640	394741	-	1042	-	-	-	ref|XP_001875673.1|	predicted protein [Laccaria bicolor S238N-H82] gb|EDR13175.1| predicted protein [Laccaria bicolor S238N-H82]	-	-
GL23939-G	203.188612636208	1662.81766849052	8.18361642868074	1.62592985646649e-09	GaLu96scf_3	415588	418223	-	1344	-	-	-	ref|XP_003032369.1|	hypothetical protein SCHCODRAFT_85265 [Schizophyllum commune H4-8] gb|EFI97466.1| hypothetical protein SCHCODRAFT_85265 [Schizophyllum commune H4-8]	-	-
GL23942-G	546.277711451997	1146.2088393515	2.0982163747902	0.0251687848797429	GaLu96scf_3	482282	486281	-	3805	GO:0016021;GO:0055085	K07300	YNL321w	ref|XP_001875805.1|	predicted protein [Laccaria bicolor S238N-H82] gb|EDR13307.1| predicted protein [Laccaria bicolor S238N-H82]	sp|P42839|VNX1_YEAST	Low affinity vacuolar monovalent cation/H(+) antiporter OS=Saccharomyces cerevisiae (strain ATCC 204508 / S288c) GN=VNX1 PE=1 SV=1
GL23947-G	8.33950226751886	25.8029638997398	3.09406521780545	0.0152546183733746	GaLu96scf_3	602982	604278	+	1119	-	-	-	-	-	-	-
GL23959-G	1.00663616880259	589.463743152676	585.577750354284	1.14634962663254e-32	GaLu96scf_3	739012	740224	+	1086	GO:0004806;GO:0006629	-	CE05753	ref|XP_001873360.1|	predicted protein [Laccaria bicolor S238N-H82] gb|EDR15152.1| predicted protein [Laccaria bicolor S238N-H82]	-	-
GL23962-G	148.91964339103	1815.38379838034	12.1903582163002	1.53333071209891e-12	GaLu96scf_3	711309	713015	-	1093	GO:0005740;GO:0007585;GO:0055114	-	At3g22360	ref|XP_001835681.1|	mitochondrial alternative oxidase [Coprinopsis cinerea okayama7#130] gb|EAU86252.1| mitochondrial alternative oxidase [Coprinopsis cinerea okayama7#130]	sp|Q8NKE2|AOX_CRYNV	Alternative oxidase, mitochondrial OS=Cryptococcus neoformans var. grubii GN=AOX1 PE=3 SV=1
GL23972-G	24.2184449057168	137.148748990839	5.66298742651577	0.0365240166661231	GaLu96scf_3	954704	956614	-	1587	-	-	At4g18540	ref|XP_001835921.2|	nonribosomal peptide synthetase 12 [Coprinopsis cinerea okayama7#130] gb|EAU85986.2| nonribosomal peptide synthetase 12 [Coprinopsis cinerea okayama7#130]	-	-
GL23980-G	1552.04886168663	21595.8163317606	13.9143920432326	1.12665803711999e-13	GaLu96scf_30	22232	22796	-	412	GO:0005509	-	Hs7019485	ref|XP_001829781.1|	apoptosis-linked protein 2 [Coprinopsis cinerea okayama7#130] gb|EAU92003.1| apoptosis-linked protein 2 [Coprinopsis cinerea okayama7#130]	sp|P12815|PDCD6_MOUSE	Programmed cell death protein 6 OS=Mus musculus GN=Pdcd6 PE=1 SV=2
GL23995-G	241.827280288767	789.629980342819	3.26526428035711	0.000255486959189393	GaLu96scf_30	206882	208017	-	873	-	-	At5g47010	ref|XP_001837738.2|	hypothetical protein CC1G_06944 [Coprinopsis cinerea okayama7#130] gb|EAU84082.2| hypothetical protein CC1G_06944 [Coprinopsis cinerea okayama7#130]	sp|Q54I89|RENT1_DICDI	Regulator of nonsense transcripts 1 OS=Dictyostelium discoideum GN=upf1 PE=3 SV=1
GL23996-G	252.532955299779	1145.2372059169	4.53500100435366	6.67152228023267e-06	GaLu96scf_30	208078	209992	-	1569	-	-	-	ref|XP_001837738.2|	hypothetical protein CC1G_06944 [Coprinopsis cinerea okayama7#130] gb|EAU84082.2| hypothetical protein CC1G_06944 [Coprinopsis cinerea okayama7#130]	-	-
GL24013-G	243.38721726861	635.522224632631	2.61115695296047	0.0134638353976406	GaLu96scf_30	162260	163906	-	906	-	-	SPAPB2B4.06	ref|XP_002472270.1|	predicted protein [Postia placenta Mad-698-R] gb|EED82527.1| predicted protein [Postia placenta Mad-698-R]	sp|Q9HDW5|YFW6_SCHPO	UPF0644 protein PB2B4.06 OS=Schizosaccharomyces pombe (strain ATCC 38366 / 972) GN=SPAPB2B4.06 PE=2 SV=2
GL24029-G	17.6954861621065	311.931741005413	17.6277576184028	5.1401100979382e-06	GaLu96scf_30	254004	257033	-	2567	GO:0003924;GO:0005525	-	Hs11342664	ref|XP_001889707.1|	predicted protein [Laccaria bicolor S238N-H82] gb|EDQ99596.1| predicted protein [Laccaria bicolor S238N-H82]	sp|Q800G8|MXB_DANRE	Interferon-induced GTP-binding protein MxB OS=Danio rerio GN=mxb PE=2 SV=2
GL24035-G	1077.98759922042	6660.89313974348	6.17900720245812	6.76030533187078e-06	GaLu96scf_31	27013	30383	+	2911	GO:0000166;GO:0003676	-	SPBC29A10.02	ref|XP_002474357.1|	predicted protein [Postia placenta Mad-698-R] gb|EED80472.1| predicted protein [Postia placenta Mad-698-R]	sp|Q2L4W6|SPO5_SCHPO	Sporulation-specific protein 5 OS=Schizosaccharomyces pombe (strain ATCC 38366 / 972) GN=spo5 PE=1 SV=1
GL24048-G	100.053873862501	213.268075098778	2.13153241214689	0.0256462782992937	GaLu96scf_31	112624	114081	-	1051	-	-	-	ref|XP_003031368.1|	hypothetical protein SCHCODRAFT_56434 [Schizophyllum commune H4-8] gb|EFI96465.1| hypothetical protein SCHCODRAFT_56434 [Schizophyllum commune H4-8]	-	-
GL24081-G	116.794851688248	235.79638314733	2.01889363905118	0.0398326463642186	GaLu96scf_31	209065	211430	-	1557	GO:0004871;GO:0019001;GO:0007165;GO:0007186	-	Hs10567816	ref|XP_002469842.1|	predicted protein [Postia placenta Mad-698-R] gb|EED84921.1| predicted protein [Postia placenta Mad-698-R]	sp|P87035|GPA4_USTMA	Guanine nucleotide-binding protein alpha-4 subunit OS=Ustilago maydis (strain 521 / FGSC 9021) GN=GPA4 PE=3 SV=1
GL24083-G	383.718208903587	1271.6065647957	3.31390727698097	0.00028523810728448	GaLu96scf_31	280903	283187	-	1713	-	K20523	SPAPJ696.02	ref|XP_001873324.1|	predicted protein [Laccaria bicolor S238N-H82] gb|EDR15116.1| predicted protein [Laccaria bicolor S238N-H82]	sp|Q9URW6|YIE2_SCHPO	SH3 domain-containing protein PJ696.02 OS=Schizosaccharomyces pombe (strain ATCC 38366 / 972) GN=SPAPJ696.02 PE=1 SV=1
GL24088-G	1691.90944875414	14012.574267207	8.28210651434407	9.57153311944099e-06	GaLu96scf_31	198585	202848	-	3684	GO:0016021;GO:0004420;GO:0016616;GO:0050661;GO:0050662;GO:0008299;GO:0015936;GO:0055114	K00021	SPCC162.09c	gb|ABY84848.1|	3-hydroxy-3-methylglutaryl-coenzyme A reductase [Ganoderma lucidum] gb|ABY84849.1| 3-hydroxy-3-methylglutaryl-coenzyme A reductase [Ganoderma lucidum]	sp|Q12649|HMDH_PHYBL	3-hydroxy-3-methylglutaryl-coenzyme A reductase OS=Phycomyces blakesleeanus GN=hmgA PE=3 SV=2
GL24094-G	2.10001358355491	222.067054174706	105.745532273553	1.70466071488998e-21	GaLu96scf_31	445111	446169	+	867	-	-	-	ref|XP_002472031.1|	predicted protein [Postia placenta Mad-698-R] gb|EED82739.1| predicted protein [Postia placenta Mad-698-R]	-	-
GL24098-G	23.8284385787307	759.226151562981	31.8621863977553	1.71302415487855e-06	GaLu96scf_31	34360	35066	-	702	-	-	-	ref|XP_002472028.1|	predicted protein [Postia placenta Mad-698-R] gb|EED82736.1| predicted protein [Postia placenta Mad-698-R]	-	-
GL24105-G	15.629327023048	72.5411783820376	4.64135008980642	0.0154937294952421	GaLu96scf_31	142790	143211	+	226	-	-	-	-	-	-	-
GL24114-G	119.103423608402	240.232438257098	2.01700699256936	0.0267281918844716	GaLu96scf_31	264931	266539	+	1363	GO:0016021;GO:0016491;GO:0016705;GO:0006629;GO:0006633;GO:0055114	K04712	SPBC3B8.07c	ref|XP_003033266.1|	hypothetical protein SCHCODRAFT_84967 [Schizophyllum commune H4-8] gb|EFI98363.1| hypothetical protein SCHCODRAFT_84967 [Schizophyllum commune H4-8]	sp|O59715|DEGS_SCHPO	Dihydroceramide delta(4)-desaturase OS=Schizosaccharomyces pombe (strain ATCC 38366 / 972) GN=dsd1 PE=2 SV=1
GL24120-G	4.59323057302537	186.822381566198	40.6734168024024	0.000494387381582121	GaLu96scf_31	299172	299637	-	366	-	-	-	-	-	-	-
GL24121-G	1222.27247523342	3675.89714607452	3.00742855669112	0.000580300504730145	GaLu96scf_31	297439	299151	-	1398	GO:0003677;GO:0008270	-	-	ref|XP_002475348.1|	predicted protein [Postia placenta Mad-698-R] gb|EED79466.1| predicted protein [Postia placenta Mad-698-R]	-	-
GL24129-G	2145.62752773744	6034.94903065317	2.81267319357009	0.0013786893126	GaLu96scf_31	401615	404115	+	2337	GO:0005634;GO:0030528;GO:0045449	-	YBL103c	ref|XP_002469983.1|	predicted protein [Postia placenta Mad-698-R] gb|EED84894.1| predicted protein [Postia placenta Mad-698-R]	-	-
GL24130-G	1241.86023839507	3334.27545704567	2.68490394809222	0.00235088650350281	GaLu96scf_31	434732	440539	+	3194	GO:0004030;GO:0016491;GO:0006081;GO:0008152;GO:0055114	K00128	At1g44170	ref|XP_003026727.1|	hypothetical protein SCHCODRAFT_79669 [Schizophyllum commune H4-8] gb|EFI91824.1| hypothetical protein SCHCODRAFT_79669 [Schizophyllum commune H4-8]	sp|Q8W033|AL3I1_ARATH	Aldehyde dehydrogenase family 3 member I1, chloroplastic OS=Arabidopsis thaliana GN=ALDH3I1 PE=2 SV=2
GL24134-G	24.6920995045807	126.456287883026	5.12132586617702	5.3442353587788e-05	GaLu96scf_32	49381	50076	-	535	-	-	-	-	-	-	-
GL24135-G	21.2388891065221	125.895572167229	5.92759685008991	2.06730178689883e-06	GaLu96scf_32	50361	51310	-	607	-	-	-	ref|XP_001834633.1|	hypothetical protein CC1G_05770 [Coprinopsis cinerea okayama7#130] gb|EAU87081.1| hypothetical protein CC1G_05770 [Coprinopsis cinerea okayama7#130]	-	-
GL24143-G	502.030233294128	1137.93698222941	2.26667022574061	0.0121835712564731	GaLu96scf_32	164876	165641	-	640	-	K17553	-	ref|XP_002389930.1|	hypothetical protein MPER_10878 [Moniliophthora perniciosa FA553] gb|EEB90860.1| hypothetical protein MPER_10878 [Moniliophthora perniciosa FA553]	sp|B0DX25|YPI1_LACBS	Type 1 phosphatases regulator YPI1 OS=Laccaria bicolor (strain S238N-H82) GN=YPI1 PE=3 SV=1
GL24144-G	498.507916945734	4543.01374914171	9.11322286910891	1.0284848379688e-10	GaLu96scf_32	169464	170418	-	706	GO:0005506;GO:0009055;GO:0020037	K08738	SPCC191.07	ref|XP_002471534.1|	predicted protein [Postia placenta Mad-698-R] ref|XP_002474673.1| cytochrome-c from the OXPHOS pathway [Postia placenta Mad-698-R] gb|EED80108.1| cytochrome-c from the OXPHOS pathway [Postia placenta Mad-698-R] gb|EED83268.1| predicted protein [Postia placenta Mad-698-R]	sp|P00046|CYC_SCHPO	Cytochrome c OS=Schizosaccharomyces pombe (strain ATCC 38366 / 972) GN=cyc1 PE=1 SV=3
GL24151-G	307.385525390293	3928.54683840997	12.780519946155	2.40759742477491e-13	GaLu96scf_32	232789	235989	-	2276	-	-	-	ref|XP_003031594.1|	hypothetical protein SCHCODRAFT_257056 [Schizophyllum commune H4-8] gb|EFI96691.1| hypothetical protein SCHCODRAFT_257056 [Schizophyllum commune H4-8]	-	-
GL24158-G	947.949769444499	3217.73500482885	3.3944150930217	0.00022922256166768	GaLu96scf_32	313898	319961	-	3906	-	-	At3g62010	ref|XP_003031568.1|	hypothetical protein SCHCODRAFT_82158 [Schizophyllum commune H4-8] gb|EFI96665.1| hypothetical protein SCHCODRAFT_82158 [Schizophyllum commune H4-8]	sp|Q6DIR8|PALD_XENTR	Paladin OS=Xenopus tropicalis GN=pald PE=2 SV=1
GL24162-G	113.027167619974	2383.84311561158	21.0908860746354	3.59865402913419e-06	GaLu96scf_32	167034	168652	+	1188	GO:0003824;GO:0004553;GO:0043169;GO:0005975	-	At5g24090	ref|XP_503149.1|	YALI0D22396p [Yarrowia lipolytica] emb|CAG81347.1| YALI0D22396p [Yarrowia lipolytica]	sp|P36910|CHIE_BETVU	Acidic endochitinase SE2 OS=Beta vulgaris GN=SE2 PE=1 SV=1
GL24166-G	665.22048689598	2078.61282319491	3.12469754636396	0.00642146252529421	GaLu96scf_32	131211	133645	+	1569	GO:0016020	-	YDR105c	ref|XP_001880973.1|	predicted protein [Laccaria bicolor S238N-H82] gb|EDR08748.1| predicted protein [Laccaria bicolor S238N-H82]	sp|Q12116|TMS1_YEAST	Membrane protein TMS1 OS=Saccharomyces cerevisiae (strain ATCC 204508 / S288c) GN=TMS1 PE=1 SV=1
GL24169-G	1019.52547755085	5773.67743579183	5.66310265209027	0.00111646874549446	GaLu96scf_32	253181	255052	-	1617	-	-	Hs11055986	ref|XP_001880849.1|	pleckstrin-like protein [Laccaria bicolor S238N-H82] gb|EDR08624.1| pleckstrin-like protein [Laccaria bicolor S238N-H82]	sp|Q8BUL6|PKHA1_MOUSE	Pleckstrin homology domain-containing family A member 1 OS=Mus musculus GN=Plekha1 PE=1 SV=1
GL24170-G	584.203155167678	5881.04961460681	10.0667885179751	1.2582394482739e-06	GaLu96scf_32	268857	270362	-	1158	GO:0031072;GO:0051082;GO:0006457	K09510	At2g20560	ref|XP_001838675.1|	DnaJ protein [Coprinopsis cinerea okayama7#130] gb|EAU83184.1| DnaJ protein [Coprinopsis cinerea okayama7#130]	sp|Q5BIP8|DNJB5_BOVIN	DnaJ homolog subfamily B member 5 OS=Bos taurus GN=DNAJB5 PE=2 SV=1
GL24176-G	100.63923748636	449.636798503033	4.4678080809582	1.89905205353071e-05	GaLu96scf_32	16452	18064	-	1437	-	-	-	ref|XP_002471537.1|	predicted protein [Postia placenta Mad-698-R] gb|EED83271.1| predicted protein [Postia placenta Mad-698-R]	-	-
GL24178-G	304.173694115599	1661.75357103326	5.46317319078133	7.87315486787113e-07	GaLu96scf_32	108991	109612	+	543	-	-	-	dbj|BAF76763.1|	hypothetical protein [Lentinula edodes]	-	-
GL24185-G	40.8949109214004	133.963222298257	3.27579200638761	0.00153477840682161	GaLu96scf_32	217298	218050	+	702	-	-	-	-	-	-	-
GL24216-G	84.4755536811277	1042.29930620166	12.338472620565	2.98282887017971e-12	GaLu96scf_33	205305	206575	+	804	GO:0003677;GO:0003700;GO:0006355	-	YIL101c	ref|XP_001836714.2|	hypothetical protein CC1G_08099 [Coprinopsis cinerea okayama7#130] gb|EAU85126.2| hypothetical protein CC1G_08099 [Coprinopsis cinerea okayama7#130]	sp|P40489|XBP1_YEAST	Transcriptional repressor XBP1 OS=Saccharomyces cerevisiae (strain ATCC 204508 / S288c) GN=XBP1 PE=1 SV=1
GL24221-G	37.1810724473948	197.893932755908	5.32243745889513	0.0497073284810869	GaLu96scf_33	88770	91260	+	1031	-	-	-	-	-	-	-
GL24229-G	0	98.936770852676	Inf	2.51452961365859e-05	GaLu96scf_33	115434	115959	-	354	-	-	-	ref|XP_001839726.1|	hypothetical protein CC1G_09581 [Coprinopsis cinerea okayama7#130] gb|EAU82122.1| hypothetical protein CC1G_09581 [Coprinopsis cinerea okayama7#130]	-	-
GL24234-G	19.3582381106479	55.7652738980254	2.88069986427908	0.0286038548886234	GaLu96scf_33	258176	259269	+	846	-	-	-	ref|XP_002475699.1|	predicted protein [Postia placenta Mad-698-R] gb|EED79099.1| predicted protein [Postia placenta Mad-698-R]	-	-
GL24236-G	5.48962495260336	25.8661604865015	4.71182652910285	0.0013697462907714	GaLu96scf_33	269490	272354	-	2280	GO:0004713;GO:0005524;GO:0006468	-	-	ref|XP_002470699.1|	predicted protein [Postia placenta Mad-698-R] gb|EED84136.1| predicted protein [Postia placenta Mad-698-R]	-	-
GL24237-G	14.8958070126702	95.523072214003	6.41274904627539	2.42017664852492e-06	GaLu96scf_33	292857	294427	-	1443	GO:0004713;GO:0005524;GO:0006468	-	-	ref|XP_002470699.1|	predicted protein [Postia placenta Mad-698-R] gb|EED84136.1| predicted protein [Postia placenta Mad-698-R]	-	-
GL24264-G	403.213928799048	1180.90114635744	2.92872111306942	0.0251424567554327	GaLu96scf_34	80579	83830	+	2724	GO:0003972;GO:0005524;GO:0006388	K14679	SPAC17G8.01c	ref|XP_002476299.1|	predicted protein [Postia placenta Mad-698-R] gb|EED78500.1| predicted protein [Postia placenta Mad-698-R]	sp|Q10313|YD61_SCHPO	Uncharacterized protein C17G8.01c OS=Schizosaccharomyces pombe (strain ATCC 38366 / 972) GN=SPAC17G8.01c PE=2 SV=2
GL24267-G	131.541377628208	270.054116167338	2.05299747529348	0.0289247522279553	GaLu96scf_34	56462	57606	-	909	GO:0000775;GO:0005634;GO:0007049;GO:0007067	K11559	-	ref|XP_002470458.1|	predicted protein [Postia placenta Mad-698-R] gb|EED84347.1| predicted protein [Postia placenta Mad-698-R]	-	-
GL24292-G	161.415480313742	353.722013418504	2.19137602373067	0.0259409395112796	GaLu96scf_34	191538	193910	+	2184	GO:0016614;GO:0050660	-	7293011	ref|XP_002475146.1|	aryl-alcohol oxidase-like protein [Postia placenta Mad-698-R] gb|EED79660.1| aryl-alcohol oxidase-like protein [Postia placenta Mad-698-R]	sp|Q9WWW2|ALKJ_PSEPU	Alcohol dehydrogenase [acceptor] OS=Pseudomonas putida GN=alkJ PE=3 SV=1
GL24298-G	255.646669850904	601.416700969665	2.35253094171115	0.0436680487986703	GaLu96scf_34	260994	262102	-	1008	-	-	SPAC823.11	ref|XP_001838877.1|	sphingosine-1-phosphate phosphatase [Coprinopsis cinerea okayama7#130] gb|EAU82992.1| sphingosine-1-phosphate phosphatase [Coprinopsis cinerea okayama7#130]	sp|Q9P6N5|DS1PP_SCHPO	Dihydrosphingosine 1-phosphate phosphatase C823.11 OS=Schizosaccharomyces pombe (strain ATCC 38366 / 972) GN=SPAC823.11 PE=2 SV=1
GL24299-G	93.4009861085567	242.276444643013	2.59393883016849	0.00572046967326271	GaLu96scf_34	269886	272412	-	1941	GO:0003700;GO:0043565;GO:0046983;GO:0006355	-	-	ref|XP_003028617.1|	hypothetical protein SCHCODRAFT_269960 [Schizophyllum commune H4-8] gb|EFI93714.1| hypothetical protein SCHCODRAFT_269960 [Schizophyllum commune H4-8]	-	-
GL24302-G	80.135344011897	466.408121757634	5.82025481401053	2.71864339778322e-07	GaLu96scf_35	89043	90957	-	1716	-	-	-	ref|XP_002475699.1|	predicted protein [Postia placenta Mad-698-R] gb|EED79099.1| predicted protein [Postia placenta Mad-698-R]	-	-
GL24310-G	308.438403676635	1233.75126149299	3.99999237055593	0.011864256884303	GaLu96scf_35	307091	309056	+	1476	-	-	SPBC1711.09c	ref|XP_001885940.1|	predicted protein [Laccaria bicolor S238N-H82] gb|EDR03484.1| predicted protein [Laccaria bicolor S238N-H82]	sp|B2AMJ3|TVP38_PODAN	Golgi apparatus membrane protein TVP38 OS=Podospora anserina (strain S / DSM 980 / FGSC 10383) GN=TVP38 PE=3 SV=1
GL24320-G	53.3815535545758	200.676856064478	3.7592921655851	0.0184566288531361	GaLu96scf_35	274286	275958	-	1122	-	-	SPBC1711.09c	ref|XP_003037451.1|	hypothetical protein SCHCODRAFT_73500 [Schizophyllum commune H4-8] gb|EFJ02549.1| hypothetical protein SCHCODRAFT_73500 [Schizophyllum commune H4-8]	sp|B2AMJ3|TVP38_PODAN	Golgi apparatus membrane protein TVP38 OS=Podospora anserina (strain S / DSM 980 / FGSC 10383) GN=TVP38 PE=3 SV=1
GL24321-G	104.585897504673	287.216566220676	2.74622652836959	0.00367113866626693	GaLu96scf_35	344659	347013	+	1983	-	-	SPBC1711.09c	ref|XP_001885940.1|	predicted protein [Laccaria bicolor S238N-H82] gb|EDR03484.1| predicted protein [Laccaria bicolor S238N-H82]	sp|B2AMJ3|TVP38_PODAN	Golgi apparatus membrane protein TVP38 OS=Podospora anserina (strain S / DSM 980 / FGSC 10383) GN=TVP38 PE=3 SV=1
GL24325-G	15.6758196666423	650.343311928097	41.4870370901248	0.0387602059150202	GaLu96scf_35	57540	58329	+	546	-	-	-	dbj|BAF46900.1|	glycopeptide [Phanerochaete chrysosporium]	-	-
GL24329-G	0.280018759239167	20.7625999744187	74.147175106526	3.30923218078704e-07	GaLu96scf_35	188828	189984	+	1152	GO:0005515	-	-	ref|XP_001840831.1|	hypothetical protein CC1G_03060 [Coprinopsis cinerea okayama7#130] gb|EAU80884.1| hypothetical protein CC1G_03060 [Coprinopsis cinerea okayama7#130]	-	-
GL24333-G	535.235039173984	2580.72909522261	4.82167441654304	0.00174242171581602	GaLu96scf_35	202277	204513	-	1737	-	-	SPAC637.13c	ref|XP_569756.1|	cytoplasm protein [Cryptococcus neoformans var. neoformans JEC21] ref|XP_569757.1| cytoplasm protein [Cryptococcus neoformans var. neoformans JEC21] ref|XP_776673.1| hypothetical protein CNBC1650 [Cryptococcus neoformans var. neoformans B-3501A] gb|EAL22026.1| hypothetical protein CNBC1650 [Cryptococcus neoformans var. neoformans B-3501A] gb|AAW42449.1| cytoplasm protein, putative [Cryptococcus n…	sp|O94447|YFED_SCHPO	Uncharacterized PH domain-containing protein C637.13c OS=Schizosaccharomyces pombe (strain ATCC 38366 / 972) GN=SPAC637.13c PE=1 SV=1
GL24339-G	2.24309293136513	38.5686686686612	17.1944140741367	0.0393341667932247	GaLu96scf_35	299561	301987	-	2010	GO:0005515	-	-	ref|XP_002470444.1|	predicted protein [Postia placenta Mad-698-R] gb|EED84333.1| predicted protein [Postia placenta Mad-698-R]	-	-
GL24359-G	173.326288771328	533.473273011091	3.07785551051007	0.000946770113238219	GaLu96scf_37	117318	119859	-	1857	-	-	Hs4557351	emb|CAH17527.1|	carotenoid ester lipase precursor [Pleurotus sapidus]	sp|P32948|LIP4_CANRU	Lipase 4 OS=Candida rugosa GN=LIP4 PE=3 SV=1
GL24360-G	25.0083030179551	608.419936772778	24.3287173998153	0.00170731632937621	GaLu96scf_37	134954	136206	-	1200	GO:0004190;GO:0006508	-	Hs4503143	ref|XP_002471127.1|	hypothetical protein POSPLDRAFT_100521 [Postia placenta Mad-698-R] gb|EED83684.1| hypothetical protein POSPLDRAFT_100521 [Postia placenta Mad-698-R]	sp|O60020|ASPR1_PHARH	Aspartic protease OS=Phaffia rhodozyma GN=pr1 PE=1 SV=1
GL24363-G	35.1386680730889	124.209869509295	3.53484853924847	0.000697616532168965	GaLu96scf_37	259649	260411	+	672	-	-	-	-	-	-	-
GL24386-G	888.52279524177	2269.18678644778	2.55388696677199	0.00346975622032996	GaLu96scf_38	73555	75096	+	1305	-	-	-	ref|XP_002471715.1|	predicted protein [Postia placenta Mad-698-R] gb|EED83020.1| predicted protein [Postia placenta Mad-698-R]	-	-
GL24388-G	15.1988178722288	412.200012893164	27.1205311069838	0.0123653004074238	GaLu96scf_38	93612	95853	+	1603	GO:0004497;GO:0005506;GO:0009055;GO:0020037	-	-	ref|XP_002473336.1|	predicted protein [Postia placenta Mad-698-R] gb|EED81478.1| predicted protein [Postia placenta Mad-698-R]	-	-
GL24413-G	19.2621598493874	1234.20345589316	64.0739909513529	0.000143272024061205	GaLu96scf_38	135853	136597	+	610	-	-	-	-	-	-	-
GL24433-G	268.270414093461	691.614245229688	2.5780488972919	0.018556759937484	GaLu96scf_39	133751	136314	+	972	GO:0003824;GO:0005488;GO:0016491;GO:0050662;GO:0006631;GO:0008152	K00074	At3g15290	ref|XP_001888762.1|	predicted protein [Laccaria bicolor S238N-H82] gb|EDR00535.1| predicted protein [Laccaria bicolor S238N-H82]	sp|P52041|HBD_CLOAB	3-hydroxybutyryl-CoA dehydrogenase OS=Clostridium acetobutylicum GN=hbd PE=3 SV=2
GL24452-G	600.021077235641	1719.75908486537	2.86616445673621	0.000831973963094263	GaLu96scf_39	123800	125311	-	891	GO:0016779;GO:0009058;GO:0009435	K06210	SPAC806.06c	ref|XP_003030632.1|	hypothetical protein SCHCODRAFT_69110 [Schizophyllum commune H4-8] gb|EFI95729.1| hypothetical protein SCHCODRAFT_69110 [Schizophyllum commune H4-8]	sp|Q9UT53|NMAH_SCHPO	Putative nicotinamide-nucleotide adenylyltransferase C806.06c OS=Schizosaccharomyces pombe (strain ATCC 38366 / 972) GN=SPAC806.06c PE=1 SV=1
GL24460-G	318.692225023906	985.109501487033	3.09109988928389	0.0292571729869173	GaLu96scf_4	8487	10469	-	1708	GO:0005634;GO:0003700;GO:0006355	-	-	ref|XP_001833298.1|	hypothetical protein CC1G_04277 [Coprinopsis cinerea okayama7#130] gb|EAU88571.1| hypothetical protein CC1G_04277 [Coprinopsis cinerea okayama7#130]	-	-
GL24463-G	221.854608306077	1760.35769719343	7.9347357741823	1.48491876121094e-09	GaLu96scf_4	135228	136490	+	1153	-	-	-	-	-	-	-
GL24468-G	257.729322827565	569.165370835581	2.20838422493502	0.0164232356803457	GaLu96scf_4	99944	101513	-	1413	GO:0005737;GO:0000166;GO:0003676;GO:0004812;GO:0004815;GO:0004816;GO:0005524;GO:0006412;GO:0006418;GO:0006421;GO:0006422	-	YCR024c	ref|XP_001876405.1|	predicted protein [Laccaria bicolor S238N-H82] gb|EDR12141.1| predicted protein [Laccaria bicolor S238N-H82]	sp|Q8BGV0|SYNM_MOUSE	Probable asparaginyl-tRNA synthetase, mitochondrial OS=Mus musculus GN=Nars2 PE=2 SV=1
GL24472-G	334.276458778271	1026.21283558107	3.06995245591544	0.0308343988436958	GaLu96scf_4	179953	181304	-	1107	GO:0003824;GO:0016829;GO:0008152	-	At2g45440	ref|XP_001833240.1|	dihydrodipicolinate synthetase [Coprinopsis cinerea okayama7#130] gb|EAU88513.1| dihydrodipicolinate synthetase [Coprinopsis cinerea okayama7#130]	sp|Q5BD77|HOGA1_EMENI	Probable 4-hydroxy-2-oxoglutarate aldolase, mitochondrial OS=Emericella nidulans GN=AN1503 PE=1 SV=1
GL24474-G	145.582456392242	376.770610032343	2.58802206920601	0.00520230261267628	GaLu96scf_4	1028964	1031884	+	2199	GO:0008270;GO:0007067	-	YIL072w	ref|XP_002472306.1|	predicted protein [Postia placenta Mad-698-R] gb|EED82474.1| predicted protein [Postia placenta Mad-698-R]	sp|A6QQY4|HORM2_BOVIN	HORMA domain-containing protein 2 OS=Bos taurus GN=HORMAD2 PE=2 SV=1
GL24479-G	1070.64171079165	7984.9983836538	7.45814244220836	2.1560812120114e-06	GaLu96scf_4	1039571	1042086	-	1543	GO:0016021;GO:0055085	K07300	SPCC1795.02c	ref|XP_002911846.1|	calcium:hydrogen antiporter [Coprinopsis cinerea okayama7#130] gb|EFI28352.1| calcium:hydrogen antiporter [Coprinopsis cinerea okayama7#130]	sp|O59768|VCX1_SCHPO	Vacuolar calcium ion transporter OS=Schizosaccharomyces pombe (strain ATCC 38366 / 972) GN=vcx1 PE=2 SV=1
GL24498-G	0.363308704781711	200.774696789777	552.628368512143	1.8192637379043e-14	GaLu96scf_4	1229659	1230700	-	957	GO:0016757	-	CE16466	ref|XP_002469412.1|	predicted protein [Postia placenta Mad-698-R] gb|EED85285.1| predicted protein [Postia placenta Mad-698-R]	sp|O08730|GLYG_RAT	Glycogenin-1 OS=Rattus norvegicus GN=Gyg1 PE=2 SV=4
GL24501-G	774.413847357566	1633.9515216174	2.10992033160657	0.0223911430316018	GaLu96scf_4	1284364	1285598	-	1050	-	K03038	SPCC1682.10	ref|XP_001882947.1|	predicted protein [Laccaria bicolor S238N-H82] gb|EDR06575.1| predicted protein [Laccaria bicolor S238N-H82]	sp|Q8WZY4|RPN8_NEUCR	26S proteasome regulatory subunit rpn-8 OS=Neurospora crassa (strain ATCC 24698 / 74-OR23-1A / CBS 708.71 / DSM 1257 / FGSC 987) GN=rpn-8 PE=3 SV=1
GL24505-G	838.768888679481	1952.81320016217	2.32818983455215	0.0189182521060623	GaLu96scf_4	1304815	1307976	-	2598	GO:0016020;GO:0000030;GO:0006493	K00728	YAL023c	ref|XP_003034783.1|	glycosyltransferase family 39 protein [Schizophyllum commune H4-8] gb|EFI99880.1| glycosyltransferase family 39 protein [Schizophyllum commune H4-8]	sp|P31382|PMT2_YEAST	Dolichyl-phosphate-mannose--protein mannosyltransferase 2 OS=Saccharomyces cerevisiae (strain ATCC 204508 / S288c) GN=PMT2 PE=1 SV=2
GL24513-G	41.1410292243808	894.457581200273	21.7412543648812	8.00539680537282e-06	GaLu96scf_4	1546026	1547254	+	900	-	-	-	ref|XP_001886116.1|	predicted protein [Laccaria bicolor S238N-H82] gb|EDR03320.1| predicted protein [Laccaria bicolor S238N-H82]	-	-
GL24515-G	293.270359356164	1010.45372841372	3.44546830655521	0.000361479151413704	GaLu96scf_4	1567072	1568911	+	1378	GO:0000287;GO:0016829	-	-	ref|XP_001832925.1|	hypothetical protein CC1G_12294 [Coprinopsis cinerea okayama7#130] gb|EAU88892.1| hypothetical protein CC1G_12294 [Coprinopsis cinerea okayama7#130]	sp|Q6WP50|BOT2_BOTFU	Presilphiperfolan-8-beta-ol synthase OS=Botryotinia fuckeliana GN=BOT2 PE=1 SV=1
GL24529-G	2460.75711930286	18236.8896699666	7.41108885834826	0.0128463759969679	GaLu96scf_4	1760051	1763219	-	2562	GO:0005634;GO:0000156;GO:0003700;GO:0043565;GO:0000160;GO:0006355	K15859	SPAC8C9.14_1	ref|XP_002475876.1|	hypothetical response regulator receiver protein [Postia placenta Mad-698-R] gb|EED78946.1| hypothetical response regulator receiver protein [Postia placenta Mad-698-R]	sp|O14283|PRR1_SCHPO	Transcription factor prr1 OS=Schizosaccharomyces pombe (strain ATCC 38366 / 972) GN=prr1 PE=1 SV=2
GL24554-G	2079.20152592154	4378.21369315139	2.10571877644755	0.0191181081550683	GaLu96scf_4	389658	397709	-	7253	GO:0003824;GO:0043169;GO:0005975;GO:0009058	K00749	SPBC16D10.05	ref|XP_001875405.1|	modular protein with glycoside hydrolase family 13 and glycosyltransferase family 5 domains [Laccaria bicolor S238N-H82] gb|EDR14846.1| modular protein with glycoside hydrolase family 13 and glycosyltransferase family 5 domains [Laccaria bicolor S238N-H82]	sp|Q9Y719|MOK13_SCHPO	Cell wall alpha-1,3-glucan synthase mok13 OS=Schizosaccharomyces pombe (strain ATCC 38366 / 972) GN=mok13 PE=2 SV=2
GL24559-G	87.7184842853387	176.449748426345	2.01154579748977	0.0455426712085208	GaLu96scf_4	444061	447013	-	2406	GO:0003723;GO:0005488	K17943	Hs13491168	ref|XP_003036125.1|	hypothetical protein SCHCODRAFT_51963 [Schizophyllum commune H4-8] gb|EFJ01223.1| hypothetical protein SCHCODRAFT_51963 [Schizophyllum commune H4-8]	sp|Q2VB19|PUM1_CHICK	Pumilio homolog 1 OS=Gallus gallus GN=PUM1 PE=2 SV=1
GL24582-G	10.7859723919173	104.846328624743	9.72061904249931	2.85544127440901e-08	GaLu96scf_4	673909	674490	-	502	-	-	-	-	-	-	-
GL24583-G	505.033597260684	1169.60140635885	2.31588831456521	0.011370792008906	GaLu96scf_4	688901	690752	-	1737	GO:0042546	-	SPBC30D10.17c	ref|XP_001878546.1|	predicted protein [Laccaria bicolor S238N-H82] gb|EDR11245.1| predicted protein [Laccaria bicolor S238N-H82]	sp|Q6BJY4|SMI2_DEBHA	KNR4/SMI1 homolog 2 OS=Debaryomyces hansenii (strain ATCC 36239 / CBS 767 / JCM 1990 / NBRC 0083 / IGC 2968) GN=DEHA2F26422g PE=3 SV=2
GL24584-G	2961.55413794391	12963.3855463104	4.37722389748727	0.0244652945834724	GaLu96scf_4	691404	696406	-	3454	GO:0008410;GO:0008152	K01027	Hs4557817	ref|XP_003034968.1|	hypothetical protein SCHCODRAFT_65503 [Schizophyllum commune H4-8] gb|EFJ00066.1| hypothetical protein SCHCODRAFT_65503 [Schizophyllum commune H4-8]	sp|P55809|SCOT1_HUMAN	Succinyl-CoA:3-ketoacid-coenzyme A transferase 1, mitochondrial OS=Homo sapiens GN=OXCT1 PE=1 SV=1
GL24592-G	732.210122246665	1643.22682983889	2.2442011929539	0.0192592576155186	GaLu96scf_4	780315	781847	-	1365	GO:0006511	K14016	At4g38930	ref|XP_001833205.2|	ubiquitin fusion degradation protein I [Coprinopsis cinerea okayama7#130] gb|EAU88478.2| ubiquitin fusion degradation protein I [Coprinopsis cinerea okayama7#130]	sp|P53044|UFD1_YEAST	Ubiquitin fusion degradation protein 1 OS=Saccharomyces cerevisiae (strain ATCC 204508 / S288c) GN=UFD1 PE=1 SV=1
GL24613-G	1381.69156085466	3753.56082228081	2.71664163596614	0.00237693901935053	GaLu96scf_4	975265	976639	+	977	GO:0004053;GO:0016787;GO:0016813;GO:0046872;GO:0006525	K01476	SPBP26C9.02c	ref|XP_003034850.1|	hypothetical protein SCHCODRAFT_13992 [Schizophyllum commune H4-8] gb|EFI99947.1| hypothetical protein SCHCODRAFT_13992 [Schizophyllum commune H4-8]	sp|P33280|ARGI_NEUCR	Arginase OS=Neurospora crassa (strain ATCC 24698 / 74-OR23-1A / CBS 708.71 / DSM 1257 / FGSC 987) GN=car-1 PE=1 SV=3
GL24615-G	55.8321298435339	186.371735582553	3.33807318661939	0.000933571725177379	GaLu96scf_4	915846	920913	-	3339	GO:0003676;GO:0004386;GO:0005524;GO:0008026	K15271	YGL251c	ref|XP_003035705.1|	hypothetical protein SCHCODRAFT_255881 [Schizophyllum commune H4-8] gb|EFJ00803.1| hypothetical protein SCHCODRAFT_255881 [Schizophyllum commune H4-8]	sp|A2RUV5|HFM1_XENTR	Probable ATP-dependent DNA helicase HFM1 OS=Xenopus tropicalis GN=hfm1 PE=2 SV=1
GL24641-G	2165.05901163332	7052.66112208808	3.25749140517309	0.00662383682354278	GaLu96scf_4	1238467	1239726	-	1193	-	-	-	-	-	-	-
GL24645-G	648.827440561134	3517.79689039084	5.42177576113072	0.00222033614684797	GaLu96scf_4	1337552	1340550	-	1707	GO:0055085	-	YLR004c	ref|XP_002475499.1|	predicted protein [Postia placenta Mad-698-R] gb|EED79307.1| predicted protein [Postia placenta Mad-698-R]	sp|Q07904|THI73_YEAST	Thiamine pathway transporter THI73 OS=Saccharomyces cerevisiae (strain ATCC 204508 / S288c) GN=THI73 PE=1 SV=1
GL24688-G	8873.221294844	35934.5363907949	4.04977349225761	1.93024839582878e-05	GaLu96scf_4	716618	718696	+	1839	GO:0005524	K03283	SPCC1739.13	sp|Q01877|HSP71_PUCGR	RecName: Full=Heat shock protein HSS1 gb|AAB93665.1| HSS1 [Puccinia graminis f. sp. tritici]	sp|Q01877|HSP71_PUCGR	Heat shock protein HSS1 OS=Puccinia graminis GN=HSS1 PE=3 SV=1
GL24699-G	245.609798525914	549.363779284645	2.23673396819582	0.0126216317630353	GaLu96scf_4	833465	834934	+	1247	GO:0005622;GO:0005840;GO:0003735;GO:0006412	K02899	SPBP19A11.05c	ref|XP_003036088.1|	hypothetical protein SCHCODRAFT_14462 [Schizophyllum commune H4-8] gb|EFJ01186.1| hypothetical protein SCHCODRAFT_14462 [Schizophyllum commune H4-8]	sp|Q6FS31|RM02_CANGA	60S ribosomal protein L2, mitochondrial OS=Candida glabrata (strain ATCC 2001 / CBS 138 / JCM 3761 / NBRC 0622 / NRRL Y-65) GN=MRPL2 PE=3 SV=1
GL24710-G	2.85652569425217	17.699608008542	6.19620122590064	0.00178735249639262	GaLu96scf_4	935397	936825	-	1374	GO:0020037	K00463	Hs4504577	ref|XP_001874913.1|	predicted protein [Laccaria bicolor S238N-H82] gb|EDR14354.1| predicted protein [Laccaria bicolor S238N-H82]	sp|Q9ERD9|I23O1_RAT	Indoleamine 2,3-dioxygenase 1 OS=Rattus norvegicus GN=Ido1 PE=2 SV=1
GL24721-G	787.901552759213	1796.44370867931	2.28003575115216	0.0116327870653248	GaLu96scf_4	50422	52322	+	993	-	-	SPAC23H3.04	ref|XP_002470648.1|	predicted protein [Postia placenta Mad-698-R] gb|EED84186.1| predicted protein [Postia placenta Mad-698-R]	sp|O13938|YEP4_SCHPO	UPF0658 Golgi apparatus membrane protein C23H3.04 OS=Schizosaccharomyces pombe (strain ATCC 38366 / 972) GN=SPAC23H3.04 PE=2 SV=3
GL24732-G	186.001998648375	2125.06477589463	11.4249566743201	1.20576840662812e-11	GaLu96scf_4	130075	132348	+	2061	-	-	-	ref|XP_001875466.1|	predicted protein [Laccaria bicolor S238N-H82] gb|EDR14907.1| predicted protein [Laccaria bicolor S238N-H82]	-	-
GL24733-G	146.10154443245	1191.64212140382	8.15625957982103	1.81251981858456e-09	GaLu96scf_4	134602	135156	+	501	-	-	-	-	-	-	-
GL24751-G	478.975505235035	1452.17364708044	3.03183279981687	0.000803897489700338	GaLu96scf_4	1116820	1119665	-	1674	GO:0005488	-	SPBC83.16c	ref|XP_001882860.1|	predicted protein [Laccaria bicolor S238N-H82] gb|EDR06488.1| predicted protein [Laccaria bicolor S238N-H82]	sp|A8NVW1|IML2_COPC7	Mitochondrial outer membrane protein IML2 OS=Coprinopsis cinerea (strain Okayama-7 / 130 / FGSC 9003) GN=IML2 PE=3 SV=2
GL24762-G	260.265581160223	617.231174370226	2.37154360410895	0.00655625485825044	GaLu96scf_4	1278730	1279916	-	735	GO:0005622;GO:0005525;GO:0007264;GO:0015031	K07877	At4g17170	ref|XP_003035610.1|	hypothetical protein SCHCODRAFT_65238 [Schizophyllum commune H4-8] gb|EFJ00708.1| hypothetical protein SCHCODRAFT_65238 [Schizophyllum commune H4-8]	sp|P92963|RAB1C_ARATH	Ras-related protein RABB1c OS=Arabidopsis thaliana GN=RABB1C PE=1 SV=1
GL24766-G	22.3720066806744	61.3916393544012	2.74412752645176	0.00849809273703986	GaLu96scf_4	1329376	1330453	+	1023	-	-	-	ref|XP_002477032.1|	predicted protein [Postia placenta Mad-698-R] gb|EED77760.1| predicted protein [Postia placenta Mad-698-R]	-	-
GL24771-G	839.545824871109	30242.2526290086	36.0221583302514	4.50926508909699e-21	GaLu96scf_4	1369042	1370293	+	1197	GO:0003824;GO:0016769;GO:0030170;GO:0009058	-	SPCC569.07	gb|ACH90387.1|	L-tyrosine:2-oxoglutarate aminotransferase [Tapinella panuoides]	sp|Q9Y7S6|AATR3_SCHPO	Aromatic amino acid aminotransferase C569.07 OS=Schizosaccharomyces pombe (strain ATCC 38366 / 972) GN=SPCC569.07 PE=2 SV=1
GL24774-G	179.398134666534	763.463307904614	4.25569256516376	1.47916157089783e-05	GaLu96scf_4	1332451	1333821	-	1110	GO:0003824;GO:0005488;GO:0008270;GO:0016491;GO:0008152;GO:0055114	-	SPAC2E1P3.01	ref|XP_002473263.1|	predicted protein [Postia placenta Mad-698-R] gb|EED81534.1| predicted protein [Postia placenta Mad-698-R]	sp|Q9P7F4|YKK1_SCHPO	Zinc-type alcohol dehydrogenase-like protein C2E1P3.01 OS=Schizosaccharomyces pombe (strain ATCC 38366 / 972) GN=SPAC2E1P3.01 PE=2 SV=1
GL24775-G	338.475815304473	959.75302155137	2.83551432083274	0.00353065967720033	GaLu96scf_4	1386891	1389360	-	2052	GO:0005509	K03885	At4g28220	ref|XP_001874951.1|	predicted protein [Laccaria bicolor S238N-H82] gb|EDR14392.1| predicted protein [Laccaria bicolor S238N-H82]	sp|Q07500|NDH2_YEAST	External NADH-ubiquinone oxidoreductase 2, mitochondrial OS=Saccharomyces cerevisiae (strain ATCC 204508 / S288c) GN=NDE2 PE=1 SV=1
GL24776-G	228.29045539607	464.330403292898	2.03394575777298	0.0287314188794722	GaLu96scf_4	1404282	1405207	+	670	GO:0005634;GO:0016021;GO:0045449	-	7300979	ref|XP_001833094.2|	hypothetical protein CC1G_01156 [Coprinopsis cinerea okayama7#130] gb|EAU88783.2| hypothetical protein CC1G_01156 [Coprinopsis cinerea okayama7#130]	-	-
GL24799-G	24.3820819393501	84.8298875628054	3.47918966779859	0.0042421988885097	GaLu96scf_4	1665648	1666323	-	478	-	-	-	-	-	-	-
GL24805-G	186.755125937671	1520.42765698542	8.1412900949924	0.035017625818723	GaLu96scf_4	1787487	1789313	+	1506	GO:0003824;GO:0016491;GO:0050660	-	At1g11770	ref|XP_001889181.1|	glucooligosaccharide oxidase [Laccaria bicolor S238N-H82] gb|EDR00124.1| glucooligosaccharide oxidase [Laccaria bicolor S238N-H82]	sp|O06997|YVDP_BACSU	Uncharacterized FAD-linked oxidoreductase yvdP OS=Bacillus subtilis GN=yvdP PE=1 SV=1
GL24806-G	1043.22587282793	4856.19484542086	4.654979302092	5.08281303107032e-06	GaLu96scf_4	1704767	1705835	-	1014	-	-	YDL127w	ref|XP_001886042.1|	predicted protein [Laccaria bicolor S238N-H82] gb|EDR03246.1| predicted protein [Laccaria bicolor S238N-H82]	sp|P25693|PCL2_YEAST	PHO85 cyclin-2 OS=Saccharomyces cerevisiae (strain ATCC 204508 / S288c) GN=PCL2 PE=1 SV=2
GL24809-G	154.873886160426	1261.89754359369	8.14790391639395	0.0237781028518182	GaLu96scf_4	1790927	1791943	-	860	GO:0016021;GO:0004659	-	-	ref|XP_002473237.1|	predicted protein [Postia placenta Mad-698-R] gb|EED81582.1| predicted protein [Postia placenta Mad-698-R]	-	-
GL24826-G	2963.66982089826	8154.9324046989	2.75163324443046	0.00182125642643645	GaLu96scf_4	349001	349613	+	357	GO:0003743;GO:0006413	K03113	YNL244c	ref|XP_002474655.1|	eukaryotic translation initiation factor 1 [Postia placenta Mad-698-R] ref|XP_002475263.1| eukaryotic translation initiation factor 1 [Postia placenta Mad-698-R] gb|EED79523.1| eukaryotic translation initiation factor 1 [Postia placenta Mad-698-R] gb|EED80143.1| eukaryotic translation initiation factor 1 [Postia placenta Mad-698-R]	sp|Q755R1|SUI1_ASHGO	Protein translation factor SUI1 OS=Ashbya gossypii (strain ATCC 10895 / CBS 109.51 / FGSC 9923 / NRRL Y-1056) GN=SUI1A PE=3 SV=1
GL24844-G	541.284429269914	1427.66264403002	2.6375461159222	0.00274281978036156	GaLu96scf_4	538157	539233	+	828	GO:0016020;GO:0005515;GO:0016192	K08486	SPCC825.03c	ref|XP_003035191.1|	hypothetical protein SCHCODRAFT_65908 [Schizophyllum commune H4-8] gb|EFJ00289.1| hypothetical protein SCHCODRAFT_65908 [Schizophyllum commune H4-8]	sp|Q9USH7|PSY1_SCHPO	Syntaxin-like protein psy1 OS=Schizosaccharomyces pombe (strain ATCC 38366 / 972) GN=psy1 PE=2 SV=1
GL24848-G	1176.21676561857	6244.94962891385	5.30935267329713	5.68864603923327e-07	GaLu96scf_4	578035	579833	-	1461	GO:0055085	-	YDL054c	ref|XP_001875351.1|	predicted protein [Laccaria bicolor S238N-H82] gb|EDR14792.1| predicted protein [Laccaria bicolor S238N-H82]	sp|Q4IM48|MCH1_GIBZE	Probable transporter MCH1 OS=Gibberella zeae (strain PH-1 / FGSC 9075 / NRRL 31084) GN=MCH1 PE=3 SV=1
GL24850-G	2971.29404498983	9539.82337660272	3.21066283987903	0.000339627075627321	GaLu96scf_4	614801	616879	+	1656	GO:0016020;GO:0005515;GO:0016192	K08486	SPCC825.03c	ref|XP_003035191.1|	hypothetical protein SCHCODRAFT_65908 [Schizophyllum commune H4-8] gb|EFJ00289.1| hypothetical protein SCHCODRAFT_65908 [Schizophyllum commune H4-8]	sp|Q9USH7|PSY1_SCHPO	Syntaxin-like protein psy1 OS=Schizosaccharomyces pombe (strain ATCC 38366 / 972) GN=psy1 PE=2 SV=1
GL24851-G	2985.53672416026	6329.72687165465	2.12013030033486	0.0241202149525461	GaLu96scf_4	618726	621289	+	1448	GO:0003824;GO:0008483;GO:0016769;GO:0030170;GO:0006520;GO:0009058	K14454	SPAC10F6.13c	ref|XP_001833338.2|	aspartate aminotransferase [Coprinopsis cinerea okayama7#130] gb|EAU88611.2| aspartate aminotransferase [Coprinopsis cinerea okayama7#130]	sp|O42652|AATC_SCHPO	Aspartate aminotransferase, cytoplasmic OS=Schizosaccharomyces pombe (strain ATCC 38366 / 972) GN=aat2 PE=2 SV=1
GL24874-G	28.518255855972	88.9910448909104	3.12049395097474	0.0023806784748679	GaLu96scf_4	894980	895502	-	468	-	-	-	ref|XP_002470639.1|	predicted protein [Postia placenta Mad-698-R] gb|EED84177.1| predicted protein [Postia placenta Mad-698-R]	-	-
GL24884-G	13.949214467613	93.7340832510103	6.71966751021288	0.000235178972806755	GaLu96scf_40	13831	14603	+	719	-	-	-	-	-	-	-
GL24889-G	192.196065972328	473.452758822758	2.46338423436266	0.00638419470329954	GaLu96scf_40	128652	131165	+	1469	GO:0004497;GO:0005506;GO:0009055;GO:0020037;GO:0055114	-	CE01702	ref|XP_002475957.1|	predicted protein [Postia placenta Mad-698-R] gb|EED78842.1| predicted protein [Postia placenta Mad-698-R]	sp|Q09653|C13AA_CAEEL	Putative cytochrome P450 CYP13A10 OS=Caenorhabditis elegans GN=cyp-13A10 PE=2 SV=3
GL24917-G	117.344385188885	303.219471818361	2.58401346881899	0.00401984643030303	GaLu96scf_40	165131	167808	-	1622	GO:0004497;GO:0005506;GO:0009055;GO:0020037	-	CE13541	ref|XP_002475957.1|	predicted protein [Postia placenta Mad-698-R] gb|EED78842.1| predicted protein [Postia placenta Mad-698-R]	sp|Q27516|C13A8_CAEEL	Putative cytochrome P450 CYP13A8 OS=Caenorhabditis elegans GN=cyp-13A8 PE=2 SV=2
GL24922-G	1213.72800721028	5245.03692842064	4.32142695666736	7.45442366896199e-06	GaLu96scf_41	17778	20047	+	1867	GO:0003824;GO:0004421;GO:0008152;GO:0008299	K01641	Hs4504429	ref|XP_001874523.1|	predicted protein [Laccaria bicolor S238N-H82] gb|EDR13964.1| predicted protein [Laccaria bicolor S238N-H82]	sp|P54872|HMCSA_DICDI	Hydroxymethylglutaryl-CoA synthase A OS=Dictyostelium discoideum GN=hgsA PE=1 SV=2
GL24924-G	17.2157957317189	38.1904190401899	2.21833597675806	0.0479667834230741	GaLu96scf_41	62665	64303	+	1197	-	-	-	-	-	-	-
GL24927-G	486.299272763163	13342.7611060826	27.4373453825434	4.14197070065809e-19	GaLu96scf_41	59475	69114	-	5663	GO:0000166;GO:0005524;GO:0017111	K08900	7297623	ref|XP_001831295.2|	mitochondrial chaperone bcs1 [Coprinopsis cinerea okayama7#130] gb|EAU90458.2| mitochondrial chaperone bcs1 [Coprinopsis cinerea okayama7#130]	sp|Q54DY9|BCS1B_DICDI	Probable mitochondrial chaperone BCS1-B OS=Dictyostelium discoideum GN=bcsl1b PE=3 SV=1
GL24959-G	1135.50881192245	3408.5875303116	3.00181512862129	0.0362695414600195	GaLu96scf_42	131299	132815	+	1287	-	-	-	ref|XP_002470774.1|	predicted protein [Postia placenta Mad-698-R] gb|EED83979.1| predicted protein [Postia placenta Mad-698-R]	-	-
GL24967-G	73.6662429438885	1577.59770105544	21.4154765875204	7.89525259812289e-06	GaLu96scf_42	52011	52845	-	708	GO:0009277;GO:0005199	-	-	gb|ABA46362.1|	hydrophobin 2 [Heterobasidion annosum]	sp|P52748|HYP1_PISTI	Hydrophobin-1 OS=Pisolithus tinctorius GN=HYD-1 PE=2 SV=1
GL24971-G	1398.44323143579	5656.74059710799	4.04502697710525	0.00695197524913304	GaLu96scf_42	195816	198922	+	2229	GO:0004373;GO:0005978	K00693	YFR015c	ref|XP_001830337.1|	glycogen synthase [Coprinopsis cinerea okayama7#130] gb|EAU91484.1| glycogen synthase [Coprinopsis cinerea okayama7#130]	sp|O93869|GYS_NEUCR	Glycogen [starch] synthase OS=Neurospora crassa (strain ATCC 24698 / 74-OR23-1A / CBS 708.71 / DSM 1257 / FGSC 987) GN=7F4.080 PE=2 SV=2
GL25017-G	16.0727285944427	166.88689279967	10.3832334266736	0.00172576581201506	GaLu96scf_43	178367	179116	-	613	GO:0003824;GO:0005488;GO:0050662;GO:0008152;GO:0044237	-	SPAC513.07	ref|XP_002911037.1|	D-lactaldehyde dehydrogenase [Coprinopsis cinerea okayama7#130] gb|EFI27543.1| D-lactaldehyde dehydrogenase [Coprinopsis cinerea okayama7#130]	sp|Q9UT59|YKJ7_SCHPO	Putative uncharacterized oxidoreductase C513.07 OS=Schizosaccharomyces pombe (strain ATCC 38366 / 972) GN=SPAC513.07 PE=2 SV=1
GL25018-G	119.480687631432	359.050386876627	3.00509140007803	0.0143416680514166	GaLu96scf_44	41377	42838	+	1050	-	-	-	-	-	-	-
GL25023-G	573.201439758781	1226.78817415487	2.14023917084217	0.0172960798853827	GaLu96scf_44	86713	91318	-	3441	GO:0005694;GO:0005524	-	SPAC14C4.02c	ref|XP_002476688.1|	predicted protein [Postia placenta Mad-698-R] gb|EED78114.1| predicted protein [Postia placenta Mad-698-R]	sp|O13710|SMC5_SCHPO	Structural maintenance of chromosomes protein 5 OS=Schizosaccharomyces pombe (strain ATCC 38366 / 972) GN=smc5 PE=1 SV=2
GL25033-G	1450.14188137465	4074.60883005418	2.80980011844889	0.0150078726107895	GaLu96scf_44	95780	98133	-	1647	GO:0003824;GO:0004553;GO:0004568;GO:0005515;GO:0035091;GO:0043169;GO:0005975;GO:0006032;GO:0007154	K01183	At4g19810	ref|XP_001833909.1|	hypothetical protein CC1G_01586 [Coprinopsis cinerea okayama7#130] gb|EAU87939.1| hypothetical protein CC1G_01586 [Coprinopsis cinerea okayama7#130]	sp|P20533|CHIA1_BACCI	Chitinase A1 OS=Bacillus circulans GN=chiA1 PE=1 SV=1
GL25034-G	126.019277138778	2883.07963115031	22.8780841837026	2.3428009514667e-05	GaLu96scf_44	38649	39849	+	1029	GO:0003824;GO:0005488;GO:0016491;GO:0008152;GO:0055114	-	SPCC162.03	ref|XP_002472377.1|	predicted protein [Postia placenta Mad-698-R] gb|EED82451.1| predicted protein [Postia placenta Mad-698-R]	sp|P37959|YUSZ_BACSU	Uncharacterized oxidoreductase yusZ OS=Bacillus subtilis GN=yusZ PE=3 SV=2
GL25052-G	353.874096638135	709.13626633532	2.00392250541149	0.0380151554213044	GaLu96scf_45	126790	128348	+	1440	-	-	-	ref|XP_002470320.1|	predicted protein [Postia placenta Mad-698-R] gb|EED84481.1| predicted protein [Postia placenta Mad-698-R]	-	-
GL25053-G	216.550941846518	505.395828658733	2.33384267160996	0.0108788413064426	GaLu96scf_45	128547	129185	+	526	-	-	-	-	-	-	-
GL25063-G	246.023568003563	2673.98197118707	10.8688041267183	8.63861071763095e-06	GaLu96scf_45	112834	113797	+	812	-	-	-	ref|XP_001826699.1|	hypothetical protein [Aspergillus oryzae RIB40] ref|XP_002385382.1| conserved hypothetical protein [Aspergillus flavus NRRL3357] dbj|BAE65566.1| unnamed protein product [Aspergillus oryzae] gb|EED45253.1| conserved hypothetical protein [Aspergillus flavus NRRL3357]	-	-
GL25071-G	159.104833300491	3649.14619842794	22.9354829940084	0.0163802605412559	GaLu96scf_45	84053	85827	+	1451	GO:0016787;GO:0016813;GO:0046872	K01480	SPAC11D3.09	ref|XP_001875012.1|	agmatinase [Laccaria bicolor S238N-H82] gb|EDR14453.1| agmatinase [Laccaria bicolor S238N-H82]	sp|Q10088|SPEB1_SCHPO	Putative agmatinase 1 OS=Schizosaccharomyces pombe (strain ATCC 38366 / 972) GN=SPAC11D3.09 PE=2 SV=1
GL25072-G	22.4349931618715	83.275972289864	3.71187865710573	0.00047043993832407	GaLu96scf_45	16881	18729	-	1456	-	-	-	-	-	-	-
GL25073-G	200.023845231646	515.770810545294	2.57854662251885	0.00437326935206231	GaLu96scf_45	19439	20654	-	954	-	-	-	ref|XP_001275923.1|	conserved hypothetical protein [Aspergillus clavatus NRRL 1] gb|EAW14497.1| conserved hypothetical protein [Aspergillus clavatus NRRL 1]	-	-
GL25081-G	3.07969790867545	20.5495729380253	6.6725937242538	0.000592055841292803	GaLu96scf_45	145107	146784	-	1487	-	-	-	ref|XP_002473756.1|	predicted protein [Postia placenta Mad-698-R] gb|EED81021.1| predicted protein [Postia placenta Mad-698-R]	-	-
GL25093-G	45.4738278498417	122.13069488036	2.68573596407246	0.00547871356534173	GaLu96scf_46	43838	49785	-	3672	-	-	-	ref|XP_003032669.1|	hypothetical protein SCHCODRAFT_107955 [Schizophyllum commune H4-8] gb|EFI97766.1| hypothetical protein SCHCODRAFT_107955 [Schizophyllum commune H4-8]	-	-
GL25098-G	91.481712248628	3301.7330596691	36.0917278274776	4.31238499816141e-21	GaLu96scf_46	117541	118105	-	468	-	-	SPAC11D3.01c	ref|XP_002475390.1|	predicted protein [Postia placenta Mad-698-R] gb|EED79397.1| predicted protein [Postia placenta Mad-698-R]	sp|P34762|CON6_NEUCR	Conidiation-specific protein 6 OS=Neurospora crassa (strain ATCC 24698 / 74-OR23-1A / CBS 708.71 / DSM 1257 / FGSC 987) GN=con-6 PE=2 SV=1
GL25107-G	592.834250500797	2623.97143489556	4.42614682380271	1.05812901009107e-05	GaLu96scf_47	92297	94037	+	1518	GO:0005783;GO:0016020;GO:0004768;GO:0005506;GO:0016491;GO:0020037;GO:0006629;GO:0006633;GO:0055114	K00507	SPCC1281.06c_1	dbj|BAJ04704.1|	delta9-fatty acid desaturase [Ceriporiopsis subvermispora]	sp|Q12618|ACO1_AJECA	Acyl-CoA desaturase OS=Ajellomyces capsulata GN=OLE1 PE=3 SV=1
GL25108-G	43.6313033563995	229.205636208721	5.25323835358456	0.00346613086753763	GaLu96scf_47	66198	66556	-	232	-	-	SPBC530.15c	ref|XP_360662.2|	hypothetical protein MGG_03205 [Magnaporthe oryzae 70-15] gb|EDK00297.1| hypothetical protein MGG_03205 [Magnaporthe grisea 70-15]	sp|O74829|YN2F_SCHPO	Uncharacterized MFS-type transporter C530.15c OS=Schizosaccharomyces pombe (strain ATCC 38366 / 972) GN=SPBC530.15c PE=1 SV=2
GL25109-G	52.8973949378702	290.811288195142	5.49764858055315	0.00680610063652438	GaLu96scf_47	67364	68674	-	918	GO:0055085	-	YLL028w	ref|XP_758143.1|	hypothetical protein UM01996.1 [Ustilago maydis 521] gb|EAK82658.1| hypothetical protein UM01996.1 [Ustilago maydis 521]	sp|Q07824|TPO1_YEAST	Polyamine transporter 1 OS=Saccharomyces cerevisiae (strain ATCC 204508 / S288c) GN=TPO1 PE=1 SV=1
GL25127-G	15.9857331270153	181.544361384035	11.356649078373	0.00818599244845635	GaLu96scf_48	89740	91659	-	1434	-	-	-	ref|XP_002475294.1|	predicted protein [Postia placenta Mad-698-R] gb|EED79504.1| predicted protein [Postia placenta Mad-698-R]	-	-
GL25128-G	340.317217425293	1791.89610916449	5.26537012356083	0.00697569954213324	GaLu96scf_48	58107	61116	+	1368	GO:0016491;GO:0055114	-	SPAC2F3.05c	ref|XP_002476999.1|	predicted protein [Postia placenta Mad-698-R] gb|EED77805.1| predicted protein [Postia placenta Mad-698-R]	sp|A0QV10|Y2408_MYCS2	Uncharacterized oxidoreductase MSMEG_2408 OS=Mycobacterium smegmatis (strain ATCC 700084 / mc(2)155) GN=MSMEG_2408 PE=1 SV=1
GL25134-G	78.8819309805387	171.941559013645	2.17973313883589	0.0244467172589562	GaLu96scf_48	52370	54972	+	2322	-	-	-	ref|XP_002469140.1|	predicted protein [Postia placenta Mad-698-R] gb|EED85652.1| predicted protein [Postia placenta Mad-698-R]	-	-
GL25146-G	492.479268582676	1038.75690371314	2.10923986039577	0.019574571362918	GaLu96scf_5	10566	13879	+	2160	GO:0004357;GO:0006750	K11204	Hs4557625	ref|XP_001830305.2|	glutamate-cysteine ligase catalytic subunit [Coprinopsis cinerea okayama7#130] gb|EAU91452.2| glutamate-cysteine ligase catalytic subunit [Coprinopsis cinerea okayama7#130]	sp|Q8X0X0|GSH1_NEUCR	Glutamate--cysteine ligase OS=Neurospora crassa (strain ATCC 24698 / 74-OR23-1A / CBS 708.71 / DSM 1257 / FGSC 987) GN=gcs-1 PE=3 SV=1
GL25151-G	782.030315478875	1799.09115238154	2.30053888803514	0.00926582968671643	GaLu96scf_5	35695	36949	-	898	GO:0005743;GO:0008565;GO:0015031	K17795	YJL143w	ref|XP_001830052.1|	mitochondrial import inner membrane translocase subunit [Coprinopsis cinerea okayama7#130] gb|EAU91717.1| mitochondrial import inner membrane translocase subunit [Coprinopsis cinerea okayama7#130]	sp|P39515|TIM17_YEAST	Mitochondrial import inner membrane translocase subunit TIM17 OS=Saccharomyces cerevisiae (strain ATCC 204508 / S288c) GN=TIM17 PE=1 SV=1
GL25154-G	28.5280553024757	72.9988437804759	2.55884402236632	0.0344307134199666	GaLu96scf_5	107278	108308	+	840	-	-	-	ref|XP_002477062.1|	predicted protein [Postia placenta Mad-698-R] gb|EED77736.1| predicted protein [Postia placenta Mad-698-R]	-	-
GL25155-G	35.9713133070366	800.670581022165	22.2585862847976	2.07491226784251e-16	GaLu96scf_5	189694	191598	+	1132	GO:0006950	-	-	ref|XP_002469328.1|	predicted protein [Postia placenta Mad-698-R] gb|EED85426.1| predicted protein [Postia placenta Mad-698-R]	sp|P70736|Y3023_ACIAD	Uncharacterized protein ACIAD3023 OS=Acinetobacter sp. (strain ADP1) GN=ACIAD3023 PE=3 SV=1
GL25156-G	948.510336259965	5442.74405061786	5.73820214978251	0.000194650368481164	GaLu96scf_5	113680	116817	-	2703	-	K20062	SPAC31A2.12	ref|XP_002473238.1|	hypothetical arrestin [Postia placenta Mad-698-R] gb|EED81583.1| hypothetical arrestin [Postia placenta Mad-698-R]	sp|Q4WN21|CRED_ASPFU	Probable HECT-type ubiquitin ligase-interacting protein creD OS=Neosartorya fumigata (strain ATCC MYA-4609 / Af293 / CBS 101355 / FGSC A1100) GN=creD PE=3 SV=2
GL25160-G	63.046942466581	3839.99744926961	60.9069575626933	5.541680637555e-08	GaLu96scf_5	167488	168358	-	663	-	-	-	ref|XP_002475551.1|	predicted protein [Postia placenta Mad-698-R] gb|EED79260.1| predicted protein [Postia placenta Mad-698-R]	-	-
GL25161-G	97.8440228278192	839.430225977401	8.57926934846686	0.000195002039713602	GaLu96scf_5	176952	179274	-	1996	-	-	-	ref|XP_002475804.1|	predicted protein [Postia placenta Mad-698-R] gb|EED78985.1| predicted protein [Postia placenta Mad-698-R]	-	-
GL25166-G	58.3103323125054	1500.6518085204	25.7356072072765	0.000210962899535759	GaLu96scf_5	1026724	1027719	-	762	-	-	-	ref|XP_001877835.1|	predicted protein [Laccaria bicolor S238N-H82] gb|EDR11938.1| predicted protein [Laccaria bicolor S238N-H82]	-	-
GL25170-G	919.490154465378	1981.89873959057	2.15543225771994	0.0205281000273379	GaLu96scf_5	1101822	1105080	+	3162	-	K20521	-	ref|XP_001877352.1|	predicted protein [Laccaria bicolor S238N-H82] gb|EDR11455.1| predicted protein [Laccaria bicolor S238N-H82]	-	-
GL25174-G	21.5322046244346	78.6763867399185	3.65389369607965	0.000826382398748976	GaLu96scf_5	1197543	1198189	+	523	-	-	-	-	-	-	-
GL25184-G	2116.65039609735	9218.61795147407	4.35528605407452	0.00179654847729939	GaLu96scf_5	1462409	1466300	+	2085	GO:0004806;GO:0006629	-	At5g18640	gb|ABN45742.1|	lipase [Taiwanofungus camphoratus]	sp|P19515|LIP_RHIMI	Lipase OS=Rhizomucor miehei PE=1 SV=2
GL25198-G	60.5525584745797	351.861172005584	5.81083906063683	0.0107880176695018	GaLu96scf_5	1655622	1656796	+	657	-	-	-	ref|XP_002470545.1|	predicted protein [Postia placenta Mad-698-R] gb|EED84197.1| predicted protein [Postia placenta Mad-698-R]	-	-
GL25240-G	20.5253142341543	45.8888340457157	2.23571895281176	0.0415084772000759	GaLu96scf_5	612675	613989	+	1097	-	-	-	-	-	-	-
GL25241-G	1028.99214012134	2466.91816006136	2.39741205386706	0.0053292892243217	GaLu96scf_5	621473	622339	+	691	GO:0005634;GO:0000166;GO:0003676;GO:0003723;GO:0008270	K12836	SPAP8A3.06	ref|XP_002391246.1|	hypothetical protein MPER_09353 [Moniliophthora perniciosa FA553] gb|EEB92176.1| hypothetical protein MPER_09353 [Moniliophthora perniciosa FA553]	sp|Q09176|U2AF1_SCHPO	Splicing factor U2AF 23 kDa subunit OS=Schizosaccharomyces pombe (strain ATCC 38366 / 972) GN=SPAP8A3.06 PE=1 SV=2
GL25244-G	568.391928809319	1141.23924018993	2.00783857466207	0.031216781416222	GaLu96scf_5	653514	657626	+	2799	GO:0016021	K17086	YLR083c	ref|XP_003029779.1|	hypothetical protein SCHCODRAFT_58626 [Schizophyllum commune H4-8] gb|EFI94876.1| hypothetical protein SCHCODRAFT_58626 [Schizophyllum commune H4-8]	sp|P32802|TMN1_YEAST	Transmembrane 9 superfamily member 1 OS=Saccharomyces cerevisiae (strain ATCC 204508 / S288c) GN=EMP70 PE=1 SV=2
GL25247-G	425.439829636846	1123.92927393773	2.64180548139348	0.00232908203603451	GaLu96scf_5	779455	780437	+	936	-	-	-	ref|XP_002470221.1|	predicted protein [Postia placenta Mad-698-R] gb|EED84524.1| predicted protein [Postia placenta Mad-698-R]	-	-
GL25252-G	195.473972011804	862.887442161273	4.41433421176486	9.59159722620273e-06	GaLu96scf_5	799655	802625	+	1983	-	-	YBR239c	ref|XP_002473103.1|	hypothetical PAS domain protein [Postia placenta Mad-698-R] gb|EED81673.1| hypothetical PAS domain protein [Postia placenta Mad-698-R]	sp|B8PBQ6|ERT1_POSPM	Transcription activator of gluconeogenesis ERT1 OS=Postia placenta (strain ATCC 44394 / Madison 698-R) GN=ERT1 PE=3 SV=1
GL25258-G	929.617053438413	3993.24868821839	4.29558458878136	0.000544026296191466	GaLu96scf_5	867867	869820	+	1712	GO:0004190;GO:0006508	-	7300253	ref|XP_003034721.1|	hypothetical protein SCHCODRAFT_67036 [Schizophyllum commune H4-8] gb|EFI99818.1| hypothetical protein SCHCODRAFT_67036 [Schizophyllum commune H4-8]	-	-
GL25259-G	1011.53816742246	3735.85843712353	3.69324515617934	8.89797337800041e-05	GaLu96scf_5	871231	876916	+	4680	GO:0000785;GO:0005634;GO:0003676;GO:0003677;GO:0003682;GO:0004386;GO:0005524;GO:0006333	K11367	SPAC3G6.01	ref|XP_001830045.2|	transcription regulator [Coprinopsis cinerea okayama7#130] gb|EAU91710.2| transcription regulator [Coprinopsis cinerea okayama7#130]	sp|O14139|HRP3_SCHPO	Chromodomain helicase hrp3 OS=Schizosaccharomyces pombe (strain ATCC 38366 / 972) GN=hrp3 PE=1 SV=1
GL25267-G	1831.99887732066	8220.55884861462	4.48720736152271	3.05811946685821e-05	GaLu96scf_5	920353	921997	-	1175	GO:0004190;GO:0006508	-	Hs4503145	emb|CAM82757.1|	putative aspartyl protease [Nidula niveotomentosa]	sp|P81497|PEPA_SUNMU	Pepsin A OS=Suncus murinus GN=PGA PE=1 SV=2
GL25269-G	3.18993969790004	2496.54274430312	782.630074777468	1.12171351651123e-09	GaLu96scf_5	30466	30798	+	204	GO:0006950	-	-	ref|XP_572088.1|	12 kda heat shock protein (glucose and lipid-regulated protein) [Cryptococcus neoformans var. neoformans JEC21] gb|AAW44781.1| 12 kda heat shock protein (glucose and lipid-regulated protein), putative [Cryptococcus neoformans var. neoformans JEC21]	-	-
GL25273-G	4.0564393763442	40.4688038049315	9.97643500872516	0.0140753273875912	GaLu96scf_5	50589	53877	-	2940	-	-	-	ref|XP_002469358.1|	predicted protein [Postia placenta Mad-698-R] gb|EED85456.1| predicted protein [Postia placenta Mad-698-R]	-	-
GL25274-G	256.817035076865	1044.45871239627	4.06693703976322	3.60619937833513e-05	GaLu96scf_5	100041	102970	+	2862	GO:0005488	-	Hs6912654	ref|XP_001831366.1|	small nuclear ribonucleoprotein [Coprinopsis cinerea okayama7#130] gb|EAU90529.1| small nuclear ribonucleoprotein [Coprinopsis cinerea okayama7#130]	sp|Q99NB9|SF3B1_MOUSE	Splicing factor 3B subunit 1 OS=Mus musculus GN=Sf3b1 PE=1 SV=1
GL25298-G	669.547715816533	1766.07555039335	2.63771424899802	0.00341688679484564	GaLu96scf_5	289157	291770	-	2242	GO:0016020;GO:0016772	K00981	SPBC13A2.03	ref|XP_001830594.1|	phosphatidate cytidylyltransferase [Coprinopsis cinerea okayama7#130] gb|EAU91225.1| phosphatidate cytidylyltransferase [Coprinopsis cinerea okayama7#130]	sp|Q9P381|CDSH_SCHPO	Putative phosphatidate cytidylyltransferase OS=Schizosaccharomyces pombe (strain ATCC 38366 / 972) GN=SPBC13A2.03 PE=1 SV=1
GL25305-G	44.8668933496713	256.733102545963	5.72210561906096	5.85539051818835e-07	GaLu96scf_5	379709	380460	+	547	GO:0031072;GO:0051082;GO:0006457	-	SPBC543.02c	ref|XP_001831066.2|	DnaJ domain-containing protein [Coprinopsis cinerea okayama7#130] gb|EAU90688.2| DnaJ domain-containing protein [Coprinopsis cinerea okayama7#130]	sp|Q9HGM9|DNJC7_SCHPO	DnaJ homolog subfamily C member 7 homolog OS=Schizosaccharomyces pombe (strain ATCC 38366 / 972) GN=SPBC543.02c PE=2 SV=1
GL25306-G	1245.09371143073	3525.65413604163	2.83163757368135	0.0016945303407431	GaLu96scf_5	348138	351065	-	2614	GO:0005515	K12603	SPCC31H12.08c	ref|XP_001877582.1|	predicted protein [Laccaria bicolor S238N-H82] gb|EDR11685.1| predicted protein [Laccaria bicolor S238N-H82]	sp|Q4P9T3|CCR4_USTMA	Glucose-repressible alcohol dehydrogenase transcriptional effector OS=Ustilago maydis (strain 521 / FGSC 9021) GN=CCR4 PE=3 SV=1
GL25309-G	746.548318092884	2522.11188830014	3.3783639011378	0.00194086729199938	GaLu96scf_5	446959	448980	-	1814	GO:0004190;GO:0006508	K01379	Hs4503143	ref|XP_003034751.1|	hypothetical protein SCHCODRAFT_65201 [Schizophyllum commune H4-8] gb|EFI99848.1| hypothetical protein SCHCODRAFT_65201 [Schizophyllum commune H4-8]	sp|O60020|ASPR1_PHARH	Aspartic protease OS=Phaffia rhodozyma GN=pr1 PE=1 SV=1
GL25310-G	1039.92174499728	9358.02934450558	8.99878225407246	1.96944225046724e-10	GaLu96scf_5	397208	399540	+	2038	-	-	-	-	-	-	-
GL25319-G	441.911866324651	4024.69196379793	9.10745393028479	5.69881507821057e-08	GaLu96scf_5	686096	687197	+	835	-	-	-	ref|XP_001877534.1|	predicted protein [Laccaria bicolor S238N-H82] gb|EDR11637.1| predicted protein [Laccaria bicolor S238N-H82]	-	-
GL25320-G	118.727711453821	3522.84205547484	29.6716075155296	7.14897715360313e-05	GaLu96scf_5	687544	688868	-	1020	GO:0016491	-	7300873	ref|XP_002475034.1|	predicted protein [Postia placenta Mad-698-R] gb|EED79779.1| predicted protein [Postia placenta Mad-698-R]	sp|A6BM06|ACCO1_DICMU	1-aminocyclopropane-1-carboxylate oxidase OS=Dictyostelium mucoroides GN=aco PE=3 SV=1
GL25328-G	4.39624753785105	132.858114308034	30.2207992530323	1.47949374544994e-14	GaLu96scf_5	805091	806395	+	1247	-	-	-	ref|XP_002471153.1|	predicted protein [Postia placenta Mad-698-R] gb|EED83581.1| predicted protein [Postia placenta Mad-698-R]	-	-
GL25333-G	2729.46564104854	19061.1145553456	6.98346015743329	1.37761754961552e-08	GaLu96scf_5	915092	918077	+	2800	-	-	SPAC19E9.03	ref|XP_001830344.2|	hypothetical protein CC1G_01980 [Coprinopsis cinerea okayama7#130] gb|EAU91491.2| hypothetical protein CC1G_01980 [Coprinopsis cinerea okayama7#130]	sp|P87049|CGP1_SCHPO	G1/S-specific cyclin pas1 OS=Schizosaccharomyces pombe (strain ATCC 38366 / 972) GN=pas1 PE=2 SV=3
GL25334-G	1267.16488744487	5196.93181493632	4.10122776161791	2.81142945428643e-05	GaLu96scf_5	922752	923391	+	459	-	-	-	ref|XP_001830345.2|	hypothetical protein CC1G_01981 [Coprinopsis cinerea okayama7#130] gb|EAU91492.2| hypothetical protein CC1G_01981 [Coprinopsis cinerea okayama7#130]	-	-
GL25336-G	85.1885160056824	256.886175731638	3.01550241483844	0.00177487807872948	GaLu96scf_5	24011	26057	+	1902	-	-	-	ref|XP_002469140.1|	predicted protein [Postia placenta Mad-698-R] gb|EED85652.1| predicted protein [Postia placenta Mad-698-R]	-	-
GL25337-G	298.524704187298	4928.63788113163	16.5099833012123	8.23284910095118e-15	GaLu96scf_5	59318	60687	+	1008	GO:0010181	-	-	ref|XP_002911719.1|	hypothetical protein CC1G_14250 [Coprinopsis cinerea okayama7#130] gb|EFI28225.1| hypothetical protein CC1G_14250 [Coprinopsis cinerea okayama7#130]	sp|Q01358|BLI3_NEUCR	Protein bli-3 OS=Neurospora crassa (strain ATCC 24698 / 74-OR23-1A / CBS 708.71 / DSM 1257 / FGSC 987) GN=bli-3 PE=2 SV=1
GL25345-G	303.339227014968	664.81829795974	2.19166609113478	0.0186157421239475	GaLu96scf_5	103836	106305	+	1791	-	-	-	ref|XP_002470639.1|	predicted protein [Postia placenta Mad-698-R] gb|EED84177.1| predicted protein [Postia placenta Mad-698-R]	-	-
GL25355-G	127.009265657935	484.279682249438	3.81294765969056	0.00918710825380242	GaLu96scf_5	1042420	1043772	-	1125	GO:0004190;GO:0006508	-	7296076	emb|CAC42132.1|	protease [Amanita muscaria]	sp|O60020|ASPR1_PHARH	Aspartic protease OS=Phaffia rhodozyma GN=pr1 PE=1 SV=1
GL25375-G	362.006528272068	1488.90440309765	4.11292141665095	0.0119608528331986	GaLu96scf_5	1240568	1243254	-	2218	GO:0004497;GO:0055114	-	-	ref|XP_003030170.1|	hypothetical protein SCHCODRAFT_58114 [Schizophyllum commune H4-8] gb|EFI95267.1| hypothetical protein SCHCODRAFT_58114 [Schizophyllum commune H4-8]	sp|Q0VZ69|THAL_CHOCO	Tryptophan 2-halogenase OS=Chondromyces crocatus GN=cmdE PE=4 SV=1
GL25382-G	3611.81594989527	10380.0489484871	2.87391414526206	0.0010204122143666	GaLu96scf_5	1379801	1382794	-	2046	GO:0003676;GO:0004386;GO:0005524;GO:0008026	K12823	SPBP8B7.16c	ref|XP_001880766.1|	predicted protein [Laccaria bicolor S238N-H82] gb|EDR08541.1| predicted protein [Laccaria bicolor S238N-H82]	sp|P0CQ76|DBP2_CRYNJ	ATP-dependent RNA helicase DBP2-A OS=Cryptococcus neoformans var. neoformans serotype D (strain JEC21) GN=DBP2 PE=3 SV=1
GL25421-G	7.81281075058155	22.6924034772477	2.90451211499761	0.0267854716980768	GaLu96scf_5	444961	446461	+	1431	-	-	SPCC18.05c	gb|AAL37299.1|AF323583_1	beta transducin-like protein HET-E2C*4 [Podospora anserina]	sp|Q00808|HETE1_PODAN	Vegetative incompatibility protein HET-E-1 OS=Podospora anserina (strain S / DSM 980 / FGSC 10383) GN=HET-E1 PE=4 SV=1
GL25429-G	415.142364166339	872.67309877346	2.10210562471962	0.0193827467651268	GaLu96scf_5	496735	498001	+	945	GO:0005515;GO:0008270	K13127	SPBC13E7.02_1	ref|XP_002469637.1|	predicted protein [Postia placenta Mad-698-R] gb|EED85100.1| predicted protein [Postia placenta Mad-698-R]	sp|P0CQ64|CWC24_CRYNJ	Pre-mRNA-splicing factor CWC24 OS=Cryptococcus neoformans var. neoformans serotype D (strain JEC21) GN=CWC24 PE=3 SV=1
GL25444-G	585.039451525838	2989.77641116468	5.11038427129497	1.24512792494291e-06	GaLu96scf_5	651604	653094	-	1243	-	-	-	-	-	-	-
GL25464-G	151.631776313744	730.533749487027	4.81781436085974	3.74065594648584e-06	GaLu96scf_5	817682	818841	-	900	GO:0005622;GO:0003676;GO:0008270	-	YNL027w	ref|XP_001877778.1|	predicted protein [Laccaria bicolor S238N-H82] gb|EDR11881.1| predicted protein [Laccaria bicolor S238N-H82]	sp|P53968|CRZ1_YEAST	Transcriptional regulator CRZ1 OS=Saccharomyces cerevisiae (strain ATCC 204508 / S288c) GN=CRZ1 PE=1 SV=1
GL25471-G	1235.48947267499	4375.90833301319	3.54184186089323	0.0133569723152288	GaLu96scf_5	964577	965511	+	637	-	-	-	ref|XP_001830356.2|	hypothetical protein CC1G_01992 [Coprinopsis cinerea okayama7#130] gb|EAU91503.2| hypothetical protein CC1G_01992 [Coprinopsis cinerea okayama7#130]	sp|O14405|GUN4_TRIRE	Endoglucanase-4 OS=Trichoderma reesei GN=cel61a PE=1 SV=1
GL25475-G	108.513209156033	896.209410406514	8.25898908876467	0.00913965170092379	GaLu96scf_50	85593	86163	+	489	-	-	-	-	-	-	-
GL25478-G	165.539112745278	433.369755314463	2.61792967309972	0.0276266859320808	GaLu96scf_50	8569	10194	-	1149	GO:0016491;GO:0055114	K00326	At5g17770	ref|XP_001829397.2|	cytochrome-b5 reductase [Coprinopsis cinerea okayama7#130] gb|EAU92357.2| cytochrome-b5 reductase [Coprinopsis cinerea okayama7#130]	sp|Q0U9W5|MCR1_PHANO	NADH-cytochrome b5 reductase 2 OS=Phaeosphaeria nodorum (strain SN15 / FGSC 10173) GN=MCR1 PE=3 SV=1
GL25482-G	630.778656399006	2662.62592264081	4.22117314152833	0.02150997548885	GaLu96scf_50	10826	13084	+	1701	GO:0004672;GO:0004674;GO:0005524;GO:0006468	K04441	SPAC24B11.06c	gb|ACT66701.1|	mitogen activated protein kinase [Ganoderma lucidum]	sp|Q56R42|HOG1_CRYNV	Mitogen-activated protein kinase HOG1 OS=Cryptococcus neoformans var. grubii GN=HOG1 PE=1 SV=1
GL25497-G	95.7088413760399	475.800478251595	4.97133254786959	3.56947179816163e-06	GaLu96scf_52	19324	20830	+	1374	-	K00784	-	ref|XP_002475729.1|	predicted protein [Postia placenta Mad-698-R] gb|EED79087.1| predicted protein [Postia placenta Mad-698-R]	-	-
GL25500-G	1347.27312342412	4034.69323357818	2.99471069631667	0.00077020612172783	GaLu96scf_52	28311	30609	-	1816	GO:0005737;GO:0005515;GO:0005524;GO:0006457;GO:0044267	K04077	YLR259c	ref|XP_001880247.1|	predicted protein [Laccaria bicolor S238N-H82] gb|EDR08934.1| predicted protein [Laccaria bicolor S238N-H82]	sp|P19882|HSP60_YEAST	Heat shock protein 60, mitochondrial OS=Saccharomyces cerevisiae (strain ATCC 204508 / S288c) GN=HSP60 PE=1 SV=1
GL25501-G	1111.71591901046	6262.53986417605	5.63321956363668	0.000626861651090768	GaLu96scf_52	6932	11398	-	3165	GO:0004609;GO:0008654	K01613	SPAC31G5.15	ref|XP_567388.1|	phosphatidylserine decarboxylase [Cryptococcus neoformans var. neoformans JEC21] ref|XP_773133.1| hypothetical protein CNBJ1280 [Cryptococcus neoformans var. neoformans B-3501A] gb|EAL18486.1| hypothetical protein CNBJ1280 [Cryptococcus neoformans var. neoformans B-3501A] gb|AAW45871.1| phosphatidylserine decarboxylase, putative [Cryptococcus neoformans var. neoformans JEC21]	sp|O14111|YEJF_SCHPO	C2 domain-containing protein C31G5.15 OS=Schizosaccharomyces pombe (strain ATCC 38366 / 972) GN=SPAC31G5.15 PE=2 SV=1
GL25504-G	17.4191729247522	56.9857119347174	3.27143614572781	0.00261469954158205	GaLu96scf_52	18322	18775	+	342	-	K00784	Hs8922122	ref|XP_001833589.1|	hypothetical protein CC1G_03806 [Coprinopsis cinerea okayama7#130] gb|EAU88134.1| hypothetical protein CC1G_03806 [Coprinopsis cinerea okayama7#130]	sp|A2C4C2|RNZ_PROM1	Ribonuclease Z OS=Prochlorococcus marinus (strain NATL1A) GN=rnz PE=3 SV=1
GL25552-G	21.871504342986	244.39832336364	11.1742804487071	0.00219244934164841	GaLu96scf_7	1371766	1373037	+	1095	GO:0003824;GO:0005488;GO:0008152	-	-	ref|XP_001841274.1|	nmrA-family protein [Coprinopsis cinerea okayama7#130] gb|EAU80569.1| nmrA-family protein [Coprinopsis cinerea okayama7#130]	-	-
GL25557-G	34.5376192878221	71.9576164431912	2.08345618276484	0.0417871905722274	GaLu96scf_7	1411223	1412015	+	608	-	-	-	-	-	-	-
GL25575-G	133.053909183403	462.153400590539	3.47342970550005	0.00332251951232952	GaLu96scf_7	321506	323094	-	651	-	K00799	At3g62760	gb|AAU05112.1|	glutathione transferase [Taiwanofungus camphoratus]	sp|P42769|GSTF5_ARATH	Glutathione S-transferase PM239X14 OS=Arabidopsis thaliana PE=2 SV=1
GL25576-G	901.108445917261	2104.4732690344	2.33542730463724	0.0120066319676239	GaLu96scf_7	346105	347423	-	1032	GO:0005743;GO:0016020;GO:0005488;GO:0006810;GO:0055085	K14684	YPR011c	ref|XP_001877859.1|	predicted protein [Laccaria bicolor S238N-H82] gb|EDR11962.1| predicted protein [Laccaria bicolor S238N-H82]	sp|Q12251|YP011_YEAST	Uncharacterized mitochondrial carrier YPR011C OS=Saccharomyces cerevisiae (strain ATCC 204508 / S288c) GN=YPR011C PE=1 SV=1
GL25580-G	132.706527780174	1743.53634314172	13.1382862042013	0.0416124327876493	GaLu96scf_7	478498	480127	+	1337	-	-	-	ref|XP_002471720.1|	predicted protein [Postia placenta Mad-698-R] gb|EED83025.1| predicted protein [Postia placenta Mad-698-R]	-	-
GL25584-G	245.700395410369	2374.34388918462	9.66357374077072	7.46898993428844e-08	GaLu96scf_7	418119	419283	-	854	-	-	-	ref|XP_001835827.2|	hypothetical protein CC1G_02915 [Coprinopsis cinerea okayama7#130] gb|EAU85892.2| hypothetical protein CC1G_02915 [Coprinopsis cinerea okayama7#130]	-	-
GL25595-G	2336.39945063974	6176.88811443638	2.64376372488234	0.00290931431032525	GaLu96scf_7	557709	559958	-	1806	GO:0004252;GO:0008236;GO:0006508	K01279	Hs5729770	gb|ABB73029.1|	family S53 protease [Phanerochaete chrysosporium]	sp|D4ANG0|SED2_ARTBC	Probable tripeptidyl-peptidase SED2 OS=Arthroderma benhamiae (strain CBS 112371) GN=SED2 PE=1 SV=1
GL25604-G	652.111055012428	1875.73237756291	2.87640021303912	0.00394489055809481	GaLu96scf_7	658003	659578	+	1092	GO:0016491;GO:0055114	-	At2g27680	ref|XP_001880271.1|	predicted protein [Laccaria bicolor S238N-H82] gb|EDR08958.1| predicted protein [Laccaria bicolor S238N-H82]	sp|P40690|ALKE_BABBO	Aldo-keto reductase (Fragment) OS=Babesia bovis PE=2 SV=1
GL25605-G	4.19977294563212	35.9292651188214	8.55504942384774	1.51396034223174e-05	GaLu96scf_7	666352	667146	+	730	-	-	-	-	-	-	-
GL25610-G	997.41851504834	5049.2872210182	5.06235561586049	2.50677497079159e-06	GaLu96scf_7	646553	648235	-	1221	-	-	-	ref|XP_001880124.1|	predicted protein [Laccaria bicolor S238N-H82] gb|EDR08811.1| predicted protein [Laccaria bicolor S238N-H82]	-	-
GL25620-G	4863.7033506838	22590.6721647836	4.64474712702359	2.82493354237999e-06	GaLu96scf_7	847028	849566	+	1926	GO:0004611;GO:0004612;GO:0005524;GO:0016491;GO:0017076;GO:0006094;GO:0008152;GO:0055114	K01610	YKR097w	ref|XP_003031896.1|	hypothetical protein SCHCODRAFT_15902 [Schizophyllum commune H4-8] gb|EFI96993.1| hypothetical protein SCHCODRAFT_15902 [Schizophyllum commune H4-8]	sp|Q6FRR0|PCKA_CANGA	Phosphoenolpyruvate carboxykinase [ATP] OS=Candida glabrata (strain ATCC 2001 / CBS 138 / JCM 3761 / NBRC 0622 / NRRL Y-65) GN=PCK1 PE=3 SV=1
GL25628-G	768.680973413023	3931.2388267186	5.11426581727852	1.61603374655485e-06	GaLu96scf_7	48851	50911	+	1752	GO:0005634;GO:0003677;GO:0003700;GO:0008270;GO:0006350;GO:0006355	-	YKL222c	ref|XP_002474883.1|	predicted protein [Postia placenta Mad-698-R] gb|EED79912.1| predicted protein [Postia placenta Mad-698-R]	-	-
GL25638-G	182.828757302371	2571.13393576315	14.0630717710939	3.91052952489765e-06	GaLu96scf_7	1335016	1337790	-	2520	GO:0008289	-	SPAC32A11.02c	ref|XP_003033945.1|	hypothetical protein SCHCODRAFT_81761 [Schizophyllum commune H4-8] gb|EFI99042.1| hypothetical protein SCHCODRAFT_81761 [Schizophyllum commune H4-8]	sp|Q10327|YD72_SCHPO	Uncharacterized protein C32A11.02c OS=Schizosaccharomyces pombe (strain ATCC 38366 / 972) GN=SPAC32A11.02c PE=2 SV=1
GL25640-G	1009.09044797642	3025.64755803742	2.99839084207456	0.0307061400576531	GaLu96scf_7	1413703	1415797	+	1851	GO:0016020;GO:0016021;GO:0005215;GO:0022891;GO:0006810;GO:0055085	-	At3g18830	ref|XP_502227.1|	YALI0D00132p [Yarrowia lipolytica] emb|CAG80413.1| YALI0D00132p [Yarrowia lipolytica]	sp|Q8VZ80|PLT5_ARATH	Polyol transporter 5 OS=Arabidopsis thaliana GN=PLT5 PE=1 SV=2
GL25652-G	87.7969477182279	356.06897556881	4.05559629147432	4.33874539679737e-05	GaLu96scf_7	373756	375292	+	1338	GO:0003824	K01102	SPAC10F6.17c	ref|XP_003030359.1|	hypothetical protein SCHCODRAFT_235727 [Schizophyllum commune H4-8] gb|EFI95456.1| hypothetical protein SCHCODRAFT_235727 [Schizophyllum commune H4-8]	sp|O14189|PP2C5_SCHPO	Protein phosphatase 2C homolog C10F6.17c OS=Schizosaccharomyces pombe (strain ATCC 38366 / 972) GN=SPAC10F6.17c PE=2 SV=4
GL25653-G	315.433278790041	5455.18561076311	17.2942615049638	5.22587807012857e-08	GaLu96scf_7	301881	303061	-	1014	-	-	-	ref|XP_002475990.1|	predicted protein [Postia placenta Mad-698-R] gb|EED78799.1| predicted protein [Postia placenta Mad-698-R]	-	-
GL25655-G	298.400795231732	3332.18160819993	11.1667986863514	4.03122925842258e-07	GaLu96scf_7	419634	421384	-	1567	GO:0005634;GO:0003700;GO:0008270;GO:0006355	-	YMR019w	ref|XP_001835827.2|	hypothetical protein CC1G_02915 [Coprinopsis cinerea okayama7#130] gb|EAU85892.2| hypothetical protein CC1G_02915 [Coprinopsis cinerea okayama7#130]	-	-
GL25659-G	62.0959858400635	145.383328685338	2.3412677440985	0.0150990805876674	GaLu96scf_7	482556	483764	-	1110	-	-	-	ref|XP_003030516.1|	hypothetical protein SCHCODRAFT_110512 [Schizophyllum commune H4-8] gb|EFI95613.1| hypothetical protein SCHCODRAFT_110512 [Schizophyllum commune H4-8]	-	-
GL25663-G	328.835047926511	1180.73292493626	3.59065413611306	0.0051596494659349	GaLu96scf_7	676079	682480	+	5502	GO:0016592;GO:0016455;GO:0006357	K15163	SPAC688.08	ref|XP_001880446.1|	predicted protein [Laccaria bicolor S238N-H82] gb|EDR09133.1| predicted protein [Laccaria bicolor S238N-H82]	sp|Q4P456|SRB8_USTMA	Mediator of RNA polymerase II transcription subunit 12 OS=Ustilago maydis (strain 521 / FGSC 9021) GN=SRB8 PE=3 SV=1
GL25664-G	198.379370366475	602.652061341022	3.03787667148917	0.000891291440774743	GaLu96scf_7	643925	645526	-	1248	GO:0004190;GO:0006508	-	YPL154c	ref|XP_003031119.1|	hypothetical protein SCHCODRAFT_56138 [Schizophyllum commune H4-8] gb|EFI96216.1| hypothetical protein SCHCODRAFT_56138 [Schizophyllum commune H4-8]	sp|P17576|CARP_IRPLA	Polyporopepsin OS=Irpex lacteus PE=1 SV=1
GL25667-G	63.5733797620406	298.06629703923	4.68853941940655	0.0468017180041176	GaLu96scf_7	726617	728192	+	1092	GO:0003824;GO:0016829;GO:0008152	-	-	ref|XP_001877390.1|	predicted protein [Laccaria bicolor S238N-H82] gb|EDR11493.1| predicted protein [Laccaria bicolor S238N-H82]	sp|Q5BD77|HOGA1_EMENI	Probable 4-hydroxy-2-oxoglutarate aldolase, mitochondrial OS=Emericella nidulans GN=AN1503 PE=1 SV=1
GL25670-G	275.735384705043	631.866340636788	2.29156784252664	0.0164291567976519	GaLu96scf_7	873393	874581	+	1008	GO:0008474;GO:0006464	K01074	Hs4506031	ref|XP_001830455.2|	palmitoyl-protein thioesterase [Coprinopsis cinerea okayama7#130] gb|EAU91335.2| palmitoyl-protein thioesterase [Coprinopsis cinerea okayama7#130]	sp|P45478|PPT1_BOVIN	Palmitoyl-protein thioesterase 1 OS=Bos taurus GN=PPT1 PE=1 SV=1
GL25699-G	41.1013350767432	2961.26165387234	72.0478215207162	2.18462463631059e-09	GaLu96scf_7	1369582	1371127	+	1322	GO:0003824;GO:0005488;GO:0008270;GO:0016491;GO:0008152;GO:0055114	K00002	YMR318c	ref|XP_002477692.1|	predicted protein [Postia placenta Mad-698-R] gb|EED77109.1| predicted protein [Postia placenta Mad-698-R]	sp|Q04894|ADH6_YEAST	NADP-dependent alcohol dehydrogenase 6 OS=Saccharomyces cerevisiae (strain ATCC 204508 / S288c) GN=ADH6 PE=1 SV=1
GL25701-G	7.58989275763597	21.5420771839444	2.83825844077593	0.0394898201519388	GaLu96scf_7	1317310	1317785	-	387	-	-	-	ref|XP_001875413.1|	expansin family protein [Laccaria bicolor S238N-H82] gb|EDR14854.1| expansin family protein [Laccaria bicolor S238N-H82]	-	-
GL25702-G	539.451330119885	1505.43848419966	2.79068453471994	0.00565682204794727	GaLu96scf_7	1354877	1356111	-	1054	-	-	-	-	-	-	-
GL25713-G	39.7509310030712	104.531275583033	2.62965603434438	0.0074639774083197	GaLu96scf_7	1447431	1450196	-	1269	-	-	SPAC57A10.07	ref|XP_003030135.1|	hypothetical protein SCHCODRAFT_44193 [Schizophyllum commune H4-8] gb|EFI95232.1| hypothetical protein SCHCODRAFT_44193 [Schizophyllum commune H4-8]	sp|P87055|YDJ7_SCHPO	Uncharacterized protein C57A10.07 OS=Schizosaccharomyces pombe (strain ATCC 38366 / 972) GN=SPAC57A10.07 PE=2 SV=1
GL25714-G	114.667377818056	340.483329302322	2.96931294480783	0.00154870240005999	GaLu96scf_7	1460993	1462421	-	1230	-	-	SPAC57A10.07	ref|XP_003030135.1|	hypothetical protein SCHCODRAFT_44193 [Schizophyllum commune H4-8] gb|EFI95232.1| hypothetical protein SCHCODRAFT_44193 [Schizophyllum commune H4-8]	sp|P87055|YDJ7_SCHPO	Uncharacterized protein C57A10.07 OS=Schizosaccharomyces pombe (strain ATCC 38366 / 972) GN=SPAC57A10.07 PE=2 SV=1
GL25720-G	53.1274697531079	358.724153797822	6.75214075627679	1.22540433212656e-07	GaLu96scf_7	1645358	1647854	+	2133	GO:0005737;GO:0000166;GO:0004812;GO:0004815;GO:0005524;GO:0006412;GO:0006418;GO:0006422	K01876	SPCC1223.07c	ref|XP_002583817.1|	hypothetical protein UREG_06784 [Uncinocarpus reesii 1704] gb|EEP81919.1| hypothetical protein UREG_06784 [Uncinocarpus reesii 1704]	sp|O74407|SYDC_SCHPO	Aspartyl-tRNA synthetase, cytoplasmic OS=Schizosaccharomyces pombe (strain ATCC 38366 / 972) GN=dps1 PE=1 SV=1
GL25721-G	636.355119635012	2900.2833610865	4.55764913583156	4.98654888588064e-06	GaLu96scf_7	1620969	1622451	-	1155	-	-	-	ref|XP_003030151.1|	expressed protein [Schizophyllum commune H4-8] gb|EFI95248.1| expressed protein [Schizophyllum commune H4-8]	-	-
GL25734-G	576.374809372309	1369.99743098451	2.37692107411231	0.0268460936389277	GaLu96scf_7	335900	340168	-	3720	GO:0003824	-	YMR196w	ref|XP_002476441.1|	hypothetical protein POSPLDRAFT_135023 [Postia placenta Mad-698-R] gb|EED78354.1| hypothetical protein POSPLDRAFT_135023 [Postia placenta Mad-698-R]	sp|Q04336|YM54_YEAST	Uncharacterized protein YMR196W OS=Saccharomyces cerevisiae (strain ATCC 204508 / S288c) GN=YMR196W PE=1 SV=1
GL25739-G	3458.46522763875	16440.1680279715	4.75360223274413	3.41500601231016e-06	GaLu96scf_7	447883	450212	+	1943	GO:0016779;GO:0008152	K00963	SPCC1322.04	ref|XP_001830101.1|	UTP-glucose-1-phosphate uridylyltransferase [Coprinopsis cinerea okayama7#130] gb|EAU91766.1| UTP-glucose-1-phosphate uridylyltransferase [Coprinopsis cinerea okayama7#130]	sp|P78811|UGPA1_SCHPO	Probable UTP--glucose-1-phosphate uridylyltransferase OS=Schizosaccharomyces pombe (strain ATCC 38366 / 972) GN=SPCC1322.04 PE=1 SV=2
GL25742-G	26.3986554607424	951.931031280777	36.0598301188634	2.23262633924488e-20	GaLu96scf_7	473402	475439	+	1975	-	-	-	ref|XP_002471759.1|	predicted protein [Postia placenta Mad-698-R] gb|EED83064.1| predicted protein [Postia placenta Mad-698-R]	-	-
GL25760-G	1082.16916294354	3859.87871277638	3.56679791380987	0.000175790005937303	GaLu96scf_7	622457	623418	+	842	-	-	-	ref|XP_002471764.1|	predicted protein [Postia placenta Mad-698-R] gb|EED83069.1| predicted protein [Postia placenta Mad-698-R]	-	-
GL25767-G	11.3994051548043	176.741875644555	15.5044823167871	4.78320164899934e-07	GaLu96scf_7	764381	765575	-	873	GO:0003824;GO:0008152;GO:0019295	-	At4g21320	ref|XP_003034377.1|	hypothetical protein SCHCODRAFT_256471 [Schizophyllum commune H4-8] gb|EFI99474.1| hypothetical protein SCHCODRAFT_256471 [Schizophyllum commune H4-8]	sp|O27710|PSLS_METTH	Phosphosulfolactate synthase OS=Methanobacterium thermoautotrophicum (strain Delta H) GN=comA PE=3 SV=1
GL25813-G	1386.2814019158	2888.68967842922	2.08376861612451	0.0245259255526097	GaLu96scf_8	96783	99212	-	2042	GO:0003824;GO:0004553;GO:0043169;GO:0005975	K01210	SPAC26H5.08c	ref|XP_001880852.1|	glycoside hydrolase family 17 protein [Laccaria bicolor S238N-H82] gb|EDR08627.1| glycoside hydrolase family 17 protein [Laccaria bicolor S238N-H82]	sp|A2QN74|BTGC_ASPNC	Putative glucan endo-1,3-beta-glucosidase btgC OS=Aspergillus niger (strain CBS 513.88 / FGSC A1513) GN=btgC PE=3 SV=2
GL25822-G	1199.0031543247	4362.04764656007	3.63806186066027	9.95965014084061e-05	GaLu96scf_8	1015078	1024445	-	6408	GO:0016020;GO:0000155;GO:0000156;GO:0004673;GO:0004871;GO:0005524;GO:0016772;GO:0000160;GO:0006355;GO:0007165;GO:0016310;GO:0018106	-	SPCC63.10c	ref|XP_002470509.1|	hypothetical histidine kinase [Postia placenta Mad-698-R] gb|EED84276.1| hypothetical histidine kinase [Postia placenta Mad-698-R]	sp|Q54YZ9|DHKJ_DICDI	Hybrid signal transduction histidine kinase J OS=Dictyostelium discoideum GN=dhkJ PE=3 SV=2
GL25836-G	77.8875323681592	286.19141151757	3.67441877815308	0.000189702583489598	GaLu96scf_8	1157388	1158497	-	871	-	-	-	ref|XP_002476795.1|	predicted protein [Postia placenta Mad-698-R] gb|EED78002.1| predicted protein [Postia placenta Mad-698-R]	-	-
GL25837-G	76.5243859905316	161.840032157213	2.11488181267129	0.0410328816355787	GaLu96scf_8	1159258	1160183	-	617	GO:0004197;GO:0006508	-	At1g79320	ref|XP_003026132.1|	hypothetical protein SCHCODRAFT_258914 [Schizophyllum commune H4-8] gb|EFI91229.1| hypothetical protein SCHCODRAFT_258914 [Schizophyllum commune H4-8]	sp|Q75B43|MCA1_ASHGO	Metacaspase-1 OS=Ashbya gossypii (strain ATCC 10895 / CBS 109.51 / FGSC 9923 / NRRL Y-1056) GN=MCA1 PE=3 SV=1
GL25839-G	602.04989808122	2262.1853282634	3.7574714911059	6.84312557136138e-05	GaLu96scf_8	1166812	1169360	-	1922	GO:0003995;GO:0016491;GO:0016627;GO:0020037;GO:0050660;GO:0008152;GO:0055114	-	7302495	ref|XP_003027178.1|	hypothetical protein SCHCODRAFT_61211 [Schizophyllum commune H4-8] gb|EFI92275.1| hypothetical protein SCHCODRAFT_61211 [Schizophyllum commune H4-8]	sp|P12007|IVD_RAT	Isovaleryl-CoA dehydrogenase, mitochondrial OS=Rattus norvegicus GN=Ivd PE=1 SV=2
GL25860-G	288.204571012377	1900.40437042374	6.59394250323019	0.00176599485652614	GaLu96scf_8	1458726	1460816	+	1338	GO:0055085	-	SPCC1529.01	ref|XP_001885161.1|	MFS polyamine transporter [Laccaria bicolor S238N-H82] gb|EDR04270.1| MFS polyamine transporter [Laccaria bicolor S238N-H82]	sp|Q9USN4|YJA1_SCHPO	Uncharacterized transporter C1529.01 OS=Schizosaccharomyces pombe (strain ATCC 38366 / 972) GN=SPCC1529.01 PE=2 SV=2
GL25873-G	28.4681617953504	1059.34643733882	37.2116206502605	0.00436756153950433	GaLu96scf_8	255173	256024	+	708	-	-	7295080	ref|XP_003029097.1|	hypothetical protein SCHCODRAFT_78804 [Schizophyllum commune H4-8] gb|EFI94194.1| hypothetical protein SCHCODRAFT_78804 [Schizophyllum commune H4-8]	sp|Q8K2Q2|GSTO2_MOUSE	Glutathione S-transferase omega-2 OS=Mus musculus GN=Gsto2 PE=2 SV=1
GL25879-G	314.924356908582	1248.12904049709	3.96326614031763	2.59700609702873e-05	GaLu96scf_8	322435	323869	+	1125	GO:0003824;GO:0008152	-	At4g16210	ref|XP_001879421.1|	enoyl-CoA-hydratase, peroxisomal [Laccaria bicolor S238N-H82] gb|EDR10036.1| enoyl-CoA-hydratase, peroxisomal [Laccaria bicolor S238N-H82]	-	-
GL25880-G	47.9845555628257	309.251711626952	6.44481767101192	2.37647827099725e-07	GaLu96scf_8	359261	361538	+	1710	GO:0004252;GO:0008236;GO:0006508	-	Hs5729770	ref|XP_002468927.1|	hypothetical protein POSPLDRAFT_100262 [Postia placenta Mad-698-R] gb|EED85860.1| hypothetical protein POSPLDRAFT_100262 [Postia placenta Mad-698-R]	sp|C5FHK0|SED1_ARTOC	Tripeptidyl-peptidase SED1 OS=Arthroderma otae (strain CBS 113480) GN=SED1 PE=3 SV=1
GL25886-G	567.198321952048	1415.00019311352	2.4947185814015	0.00326228247430093	GaLu96scf_8	410586	412379	+	532	-	-	-	-	-	-	-
GL25887-G	51.0107081104725	513.174958565142	10.0601418324516	0.00777624825424818	GaLu96scf_8	422549	425120	+	1677	GO:0004252;GO:0008236;GO:0006508	-	Hs5729770	gb|EFP91640.1|	aorsin [Puccinia graminis f. sp. tritici CRL 75-36-700-3]	sp|Q70J59|SED2_ASPFU	Tripeptidyl-peptidase sed2 OS=Neosartorya fumigata (strain ATCC MYA-4609 / Af293 / CBS 101355 / FGSC A1100) GN=sed2 PE=1 SV=1
GL25890-G	669.946585641368	6401.26224192706	9.5548844924687	2.02044299998444e-05	GaLu96scf_8	442453	445138	+	1658	GO:0046912;GO:0006099;GO:0044262	K01647	At2g42790	ref|XP_001880864.1|	peroxysomal citrate synthase [Laccaria bicolor S238N-H82] gb|EDR08639.1| peroxysomal citrate synthase [Laccaria bicolor S238N-H82]	sp|Q8MQU6|CISYP_DICDI	Citrate synthase, peroxisomal OS=Dictyostelium discoideum GN=cshA PE=2 SV=1
GL25894-G	113.588013814647	1024.57016436974	9.02005528542506	3.70965121052033e-06	GaLu96scf_8	440461	442034	-	1169	GO:0003824;GO:0005488;GO:0008270;GO:0016491;GO:0008152;GO:0055114	K07119	Hs18597326	ref|XP_001836462.1|	alcohol dehydrogenase [Coprinopsis cinerea okayama7#130] gb|EAU85415.1| alcohol dehydrogenase [Coprinopsis cinerea okayama7#130]	sp|O34812|YFMJ_BACSU	Putative NADP-dependent oxidoreductase yfmJ OS=Bacillus subtilis GN=yfmJ PE=2 SV=1
GL25904-G	238.565417737034	1600.98650836159	6.71089097300065	3.38229261989489e-05	GaLu96scf_8	523855	525292	-	1316	-	-	-	ref|XP_001880704.1|	predicted protein [Laccaria bicolor S238N-H82] gb|EDR08479.1| predicted protein [Laccaria bicolor S238N-H82]	-	-
GL25926-G	72.5060113281012	163.376270675923	2.25327897209266	0.0160923472634321	GaLu96scf_8	879164	880700	+	1479	GO:0005515;GO:0005529;GO:0007155	-	-	ref|XP_389273.1|	hypothetical protein FG09097.1 [Gibberella zeae PH-1]	-	-
GL25928-G	84.5952365905207	1034.7739608898	12.2320594231395	3.57405228268167e-05	GaLu96scf_8	860520	861827	-	1040	-	-	YKL051w	ref|XP_003029586.1|	hypothetical protein SCHCODRAFT_257873 [Schizophyllum commune H4-8] gb|EFI94683.1| hypothetical protein SCHCODRAFT_257873 [Schizophyllum commune H4-8]	sp|P35735|SFK1_YEAST	Protein SFK1 OS=Saccharomyces cerevisiae (strain ATCC 204508 / S288c) GN=SFK1 PE=1 SV=1
GL25929-G	1121.75921334646	3873.88728798342	3.45340358420302	0.000142228287614918	GaLu96scf_8	862039	863845	-	1393	GO:0030288;GO:0015035	-	At5g38900	ref|XP_001880921.1|	predicted protein [Laccaria bicolor S238N-H82] gb|EDR08696.1| predicted protein [Laccaria bicolor S238N-H82]	sp|P39598|YWBO_BACSU	Uncharacterized protein ywbO OS=Bacillus subtilis GN=ywbO PE=4 SV=1
GL25930-G	159.78058559909	615.249344479509	3.85058886955922	6.0218857800386e-05	GaLu96scf_8	899493	901297	+	1527	GO:0005634;GO:0008270	-	At1g48950	ref|XP_002472584.1|	predicted protein [Postia placenta Mad-698-R] gb|EED82177.1| predicted protein [Postia placenta Mad-698-R]	-	-
GL25933-G	75.7061548106027	257.96213805296	3.40741302603882	0.000450689237052283	GaLu96scf_8	995012	995235	+	224	-	K07766	-	ref|XP_003027319.1|	hypothetical protein SCHCODRAFT_86125 [Schizophyllum commune H4-8] gb|EFI92416.1| hypothetical protein SCHCODRAFT_86125 [Schizophyllum commune H4-8]	-	-
GL25937-G	343.898270046045	1208.85029137462	3.51513920443032	0.00473661618567642	GaLu96scf_8	70091	72285	+	1407	GO:0004672;GO:0004674;GO:0005524;GO:0006468	K08793	Hs8923754	ref|XP_003032109.1|	hypothetical protein SCHCODRAFT_85165 [Schizophyllum commune H4-8] gb|EFI97206.1| hypothetical protein SCHCODRAFT_85165 [Schizophyllum commune H4-8]	sp|Q8WU08|ST32A_HUMAN	Serine/threonine-protein kinase 32A OS=Homo sapiens GN=STK32A PE=2 SV=2
GL25939-G	25.0948941472848	91.4356096111966	3.64359415403591	0.000324665716316777	GaLu96scf_8	56554	57888	-	1059	GO:0003824;GO:0005488;GO:0008152	-	-	ref|XP_002470747.1|	predicted protein [Postia placenta Mad-698-R] gb|EED84078.1| predicted protein [Postia placenta Mad-698-R]	-	-
GL25942-G	356.663570621116	10167.3784480104	28.5069160001519	2.02863938776554e-05	GaLu96scf_8	112344	112970	+	481	-	-	-	-	-	-	-
GL25943-G	314.128643316447	658.578678301036	2.09652539592704	0.0221661559638493	GaLu96scf_8	126409	127861	+	1338	-	-	-	ref|XP_001836161.2|	hypothetical protein CC1G_10942 [Coprinopsis cinerea okayama7#130] gb|EAU85670.2| hypothetical protein CC1G_10942 [Coprinopsis cinerea okayama7#130]	-	-
GL25957-G	37.0667244936105	6377.02849673082	172.041867304193	3.91905468826637e-07	GaLu96scf_8	1224415	1225632	-	814	-	-	-	ref|XP_001880682.1|	predicted protein [Laccaria bicolor S238N-H82] gb|EDR08457.1| predicted protein [Laccaria bicolor S238N-H82]	-	-
GL25963-G	22039.3688880202	74968.422001648	3.40156845609123	0.000317089735761006	GaLu96scf_8	1367485	1369615	-	1833	GO:0016020;GO:0016021;GO:0005215;GO:0005315;GO:0006810;GO:0006817;GO:0055085	K08176	YML123c	ref|XP_001880970.1|	inorganic phosphate transporter [Laccaria bicolor S238N-H82] gb|EDR08745.1| inorganic phosphate transporter [Laccaria bicolor S238N-H82]	sp|P25297|PHO84_YEAST	Inorganic phosphate transporter PHO84 OS=Saccharomyces cerevisiae (strain ATCC 204508 / S288c) GN=PHO84 PE=1 SV=2
GL25970-G	8.28636124458785	40.7317606965239	4.91551834324474	0.000872443327494278	GaLu96scf_8	1419315	1419852	-	474	GO:0055085	-	YCR023c	ref|XP_001832233.1|	hypothetical protein CC1G_02495 [Coprinopsis cinerea okayama7#130] gb|EAU89606.1| hypothetical protein CC1G_02495 [Coprinopsis cinerea okayama7#130]	sp|P25351|YCR3_YEAST	Uncharacterized membrane protein YCR023C OS=Saccharomyces cerevisiae (strain ATCC 204508 / S288c) GN=YCR023C PE=1 SV=2
GL25979-G	1336.18206006562	5286.53839029603	3.95645065765694	0.000617901495661145	GaLu96scf_8	220762	221417	-	541	-	-	-	emb|CBX95344.1|	predicted protein [Leptosphaeria maculans]	-	-
GL25982-G	1259.09339036664	4675.62982234966	3.71348929167849	8.30185870407972e-05	GaLu96scf_8	386105	387843	+	1471	GO:0005737;GO:0000166;GO:0005524;GO:0016787;GO:0017111;GO:0030163	K03062	7301070	ref|XP_003027303.1|	hypothetical protein SCHCODRAFT_238082 [Schizophyllum commune H4-8] gb|EFI92400.1| hypothetical protein SCHCODRAFT_238082 [Schizophyllum commune H4-8]	sp|P48601|PRS4_DROME	26S protease regulatory subunit 4 OS=Drosophila melanogaster GN=Pros26.4 PE=1 SV=2
GL25983-G	5.76299533250586	102.630904459063	17.8086044734722	5.21460855161431e-05	GaLu96scf_8	309962	310769	+	591	-	-	SPAC869.06c	ref|XP_002469672.1|	predicted protein [Postia placenta Mad-698-R] gb|EED85135.1| predicted protein [Postia placenta Mad-698-R]	sp|Q9URY9|YI06_SCHPO	Uncharacterized hemerythrin-like protein C869.06c OS=Schizosaccharomyces pombe (strain ATCC 38366 / 972) GN=SPAC869.06c PE=2 SV=1
GL25984-G	391.61860819723	1578.50673252122	4.03072453525048	0.00137419333224249	GaLu96scf_8	324093	325033	+	812	GO:0020037	-	SPAC1F12.10	gb|AAX55648.1|	cytochrome b5 [Phanerochaete chrysosporium]	sp|Q28CZ9|NB5R4_XENTR	Cytochrome b5 reductase 4 OS=Xenopus tropicalis GN=cyb5r4 PE=2 SV=1
GL25986-G	782.057054422354	2901.41732792091	3.70998165864505	8.13388049768126e-05	GaLu96scf_8	348356	351108	+	2031	-	-	-	ref|XP_001883496.1|	predicted protein [Laccaria bicolor S238N-H82] gb|EDR05820.1| predicted protein [Laccaria bicolor S238N-H82]	-	-
GL25994-G	782.409221016962	2157.28006855927	2.75722730587873	0.0498818197351874	GaLu96scf_8	562216	563839	+	1028	GO:0031072	-	SPBC839.14c	ref|XP_002911393.1|	chaperone [Coprinopsis cinerea okayama7#130] gb|EFI27899.1| chaperone [Coprinopsis cinerea okayama7#130]	sp|Q9P7Z3|SEE1_SCHPO	N-lysine methyltransferase see1 OS=Schizosaccharomyces pombe (strain ATCC 38366 / 972) GN=see1 PE=2 SV=1
GL25995-G	283.298260135056	1890.55205724882	6.67336275326061	0.00194527433376592	GaLu96scf_8	520799	522939	-	1995	GO:0004252;GO:0008236;GO:0006508	-	Hs5729770	ref|XP_002468927.1|	hypothetical protein POSPLDRAFT_100262 [Postia placenta Mad-698-R] gb|EED85860.1| hypothetical protein POSPLDRAFT_100262 [Postia placenta Mad-698-R]	sp|Q8NK92|AORSN_ASPOR	Aorsin OS=Aspergillus oryzae (strain ATCC 42149 / RIB 40) GN=aorO PE=1 SV=2
GL25999-G	639.222738727317	1479.26448710889	2.31416124222064	0.0421759655185101	GaLu96scf_8	608391	609969	-	1275	-	K14818	SPAC25H1.08c	ref|XP_001836441.1|	ribosome biogenesis protein Sqt1 [Coprinopsis cinerea okayama7#130] gb|EAU85394.1| ribosome biogenesis protein Sqt1 [Coprinopsis cinerea okayama7#130]	sp|O13982|YEC8_SCHPO	Uncharacterized WD repeat-containing protein C25H1.08c OS=Schizosaccharomyces pombe (strain ATCC 38366 / 972) GN=SPAC25H1.08c PE=2 SV=1
GL26004-G	567.328238881049	1577.40562213888	2.78041090506973	0.00115416343779694	GaLu96scf_8	679322	679728	-	334	-	-	-	-	-	-	-
GL26014-G	1433.17068333227	4433.14536259364	3.09324312459847	0.003694972204282	GaLu96scf_8	800490	803161	+	2043	GO:0003824;GO:0008152	-	CE09163	ref|XP_001836588.2|	transketolase [Coprinopsis cinerea okayama7#130] gb|EAU85159.2| transketolase [Coprinopsis cinerea okayama7#130]	sp|P21725|TKTC_CUPNH	Transketolase, chromosomal OS=Cupriavidus necator (strain ATCC 17699 / H16 / DSM 428 / Stanier 337) GN=cbbTC PE=3 SV=2
GL26018-G	445.30648488142	3201.81094091606	7.1901287082506	0.000506804837827863	GaLu96scf_8	935795	938370	-	2143	GO:0003824;GO:0003825;GO:0005992	K00697	SPAC328.03	ref|XP_001836488.2|	alpha,alpha-trehalose-phosphate synthase [UDP-forming]t [Coprinopsis cinerea okayama7#130] gb|EAU85301.2| alpha,alpha-trehalose-phosphate synthase [UDP-forming]t [Coprinopsis cinerea okayama7#130]	sp|P40387|TPS1_SCHPO	Alpha,alpha-trehalose-phosphate synthase [UDP-forming] OS=Schizosaccharomyces pombe (strain ATCC 38366 / 972) GN=tps1 PE=1 SV=2
GL26020-G	889.438336174367	1860.08207138701	2.09129963903688	0.0244618021599631	GaLu96scf_8	928619	930224	+	1407	-	-	YBR290w	ref|XP_001836329.2|	metal homeostatis protein bsd2 [Coprinopsis cinerea okayama7#130] gb|EAU85513.2| metal homeostatis protein bsd2 [Coprinopsis cinerea okayama7#130]	sp|P38356|BSD2_YEAST	Metal homeostatis protein BSD2 OS=Saccharomyces cerevisiae (strain ATCC 204508 / S288c) GN=BSD2 PE=1 SV=1
GL26021-G	127.149702381533	979.545368751097	7.70387464857617	0.000127488844329461	GaLu96scf_8	932641	934439	+	1521	-	-	-	ref|XP_001885881.1|	predicted protein [Laccaria bicolor S238N-H82] gb|EDR03425.1| predicted protein [Laccaria bicolor S238N-H82]	sp|B0BK72|MSP2_MARSO	Peroxidase 2 OS=Marasmius scorodonius GN=msp2 PE=1 SV=1
GL26022-G	1338.17626650263	4476.62301972014	3.34531640694836	0.000276337869231209	GaLu96scf_8	978596	980717	+	1665	GO:0004871;GO:0019001;GO:0007165;GO:0007186	-	CE28623	ref|XP_002468733.1|	candidate G-protein alpha subunit [Postia placenta Mad-698-R] gb|EED85956.1| candidate G-protein alpha subunit [Postia placenta Mad-698-R]	sp|P87035|GPA4_USTMA	Guanine nucleotide-binding protein alpha-4 subunit OS=Ustilago maydis (strain 521 / FGSC 9021) GN=GPA4 PE=3 SV=1
GL26023-G	444.606453598358	2882.35249262501	6.48292994691623	4.03565501246222e-08	GaLu96scf_8	897229	898971	-	1462	GO:0004672;GO:0004674;GO:0005524;GO:0006468	K08856	SPAC3H1.13	ref|XP_001836285.1|	other/NAK protein kinase [Coprinopsis cinerea okayama7#130] gb|EAU85469.1| other/NAK protein kinase [Coprinopsis cinerea okayama7#130]	sp|Q10078|PPK13_SCHPO	Serine/threonine-protein kinase ppk13 OS=Schizosaccharomyces pombe (strain ATCC 38366 / 972) GN=ppk13 PE=2 SV=2
GL26024-G	179.471686954091	862.303959822878	4.8046796375378	4.39868207023462e-06	GaLu96scf_8	42698	44296	+	1405	GO:0003824;GO:0005488;GO:0016491;GO:0008152	-	Hs7657212	gb|EEH09002.1|	NAD binding oxidoreductase [Ajellomyces capsulatus G186AR]	sp|Q9TV69|DHDH_PIG	Trans-1,2-dihydrobenzene-1,2-diol dehydrogenase OS=Sus scrofa GN=DHDH PE=1 SV=1
GL26035-G	460.24994414937	1735.12227994779	3.7699565247197	0.0487361800382089	GaLu96scf_8	113555	116735	-	2547	GO:0005737;GO:0003824;GO:0004555;GO:0005509;GO:0005991;GO:0005993	K01194	SPBC660.07	ref|XP_002470517.1|	candidate alpha, alpha-trehalase from glycoside hydrolase family GH37 [Postia placenta Mad-698-R] gb|EED84284.1| candidate alpha, alpha-trehalase from glycoside hydrolase family GH37 [Postia placenta Mad-698-R]	sp|O42783|TREB_NEUCR	Neutral trehalase OS=Neurospora crassa (strain ATCC 24698 / 74-OR23-1A / CBS 708.71 / DSM 1257 / FGSC 987) GN=treB PE=2 SV=2
GL26039-G	259.394475260174	928.917495723382	3.58109977011528	0.000456490570396603	GaLu96scf_8	184667	185926	-	1173	GO:0016020;GO:0005488;GO:0006810;GO:0055085	-	YPR128c	ref|XP_001880939.1|	predicted protein [Laccaria bicolor S238N-H82] gb|EDR08714.1| predicted protein [Laccaria bicolor S238N-H82]	sp|Q76P23|PM34_DICDI	Mitochondrial substrate carrier family protein Q OS=Dictyostelium discoideum GN=mcfQ PE=2 SV=1
GL26050-G	1210.63371396424	2479.50828438491	2.04810774372516	0.0239334365985827	GaLu96scf_8	1117059	1117502	-	300	-	-	-	-	-	-	-
GL26054-G	408.76284210181	1521.61797679729	3.72249583394937	0.0205430059001466	GaLu96scf_8	1232262	1234932	+	2463	GO:0003700;GO:0004871;GO:0008270;GO:0043565;GO:0006355;GO:0007165	-	At2g18380	ref|XP_002472643.1|	predicted protein [Postia placenta Mad-698-R] gb|EED82139.1| predicted protein [Postia placenta Mad-698-R]	sp|Q75JZ0|GTAH_DICDI	GATA zinc finger domain-containing protein 8 OS=Dictyostelium discoideum GN=gtaH PE=4 SV=1
GL26059-G	956.454900201133	4111.73536424961	4.2989328230583	1.26485555037945e-05	GaLu96scf_8	1267883	1271522	-	2604	GO:0003824;GO:0005488;GO:0016491;GO:0008152;GO:0055114	K14729	YKR009c	ref|XP_001880676.1|	multifunctional beta-oxidation protein [Laccaria bicolor S238N-H82] gb|EDR08451.1| multifunctional beta-oxidation protein [Laccaria bicolor S238N-H82]	sp|Q01373|FOX2_NEUCR	Peroxisomal hydratase-dehydrogenase-epimerase OS=Neurospora crassa (strain ATCC 24698 / 74-OR23-1A / CBS 708.71 / DSM 1257 / FGSC 987) GN=fox-2 PE=1 SV=1
GL26062-G	724.668300864098	4356.24439121103	6.01136324856024	1.33812043179838e-07	GaLu96scf_8	1297756	1300001	+	1939	GO:0003995;GO:0016491;GO:0016627;GO:0020037;GO:0050660;GO:0008152;GO:0055114	-	CE01217	ref|XP_001836323.1|	acyl-CoA dehydrogenase [Coprinopsis cinerea okayama7#130] gb|EAU85507.1| acyl-CoA dehydrogenase [Coprinopsis cinerea okayama7#130]	sp|O32176|FADE_BACSU	Probable acyl-CoA dehydrogenase OS=Bacillus subtilis GN=fadE PE=2 SV=1
GL26064-G	271.030799737935	567.371041197029	2.09338216079365	0.0218124830904617	GaLu96scf_8	1372900	1374956	+	1668	GO:0016020;GO:0016021;GO:0005215;GO:0006810;GO:0055085	-	YML123c	ref|XP_001880970.1|	inorganic phosphate transporter [Laccaria bicolor S238N-H82] gb|EDR08745.1| inorganic phosphate transporter [Laccaria bicolor S238N-H82]	sp|P25297|PHO84_YEAST	Inorganic phosphate transporter PHO84 OS=Saccharomyces cerevisiae (strain ATCC 204508 / S288c) GN=PHO84 PE=1 SV=2
GL26090-G	210.9458019376	427.713004972714	2.02759666721993	0.0247302027281186	GaLu96scf_8	249571	250911	+	1206	-	-	-	ref|XP_001875633.1|	predicted protein [Laccaria bicolor S238N-H82] gb|EDR13135.1| predicted protein [Laccaria bicolor S238N-H82]	-	-
GL26097-G	467.019367440963	9279.24147328462	19.869072077525	3.12176272475421e-16	GaLu96scf_8	345489	346194	+	570	GO:0005622;GO:0003676;GO:0008270	-	YNL027w	ref|XP_003032032.1|	hypothetical protein SCHCODRAFT_85141 [Schizophyllum commune H4-8] gb|EFI97129.1| hypothetical protein SCHCODRAFT_85141 [Schizophyllum commune H4-8]	sp|P53968|CRZ1_YEAST	Transcriptional regulator CRZ1 OS=Saccharomyces cerevisiae (strain ATCC 204508 / S288c) GN=CRZ1 PE=1 SV=1
GL26103-G	425.738152019038	908.9513862081	2.13500101388013	0.0354233007370838	GaLu96scf_8	459982	462029	+	1392	GO:0008168;GO:0008152	-	-	ref|XP_001880627.1|	predicted protein [Laccaria bicolor S238N-H82] gb|EDR08402.1| predicted protein [Laccaria bicolor S238N-H82]	-	-
GL26109-G	2183.85978290663	11013.7172418152	5.04323461058311	1.19803502253221e-06	GaLu96scf_8	486771	487618	-	774	-	-	7301450_2	ref|XP_001836506.1|	hypothetical protein CC1G_07589 [Coprinopsis cinerea okayama7#130] gb|EAU85319.1| hypothetical protein CC1G_07589 [Coprinopsis cinerea okayama7#130]	-	-
GL26114-G	1275.41523451918	5354.46564444899	4.19821364801837	0.0118170751430883	GaLu96scf_8	583353	586947	-	2748	-	-	SPBC21B10.03c	ref|XP_001880951.1|	predicted protein [Laccaria bicolor S238N-H82] gb|EDR08726.1| predicted protein [Laccaria bicolor S238N-H82]	sp|Q9USW1|YHZ3_SCHPO	Uncharacterized protein C21B10.03c OS=Schizosaccharomyces pombe (strain ATCC 38366 / 972) GN=SPBC21B10.03c PE=2 SV=1
GL26116-G	1596.56026203683	4245.553991214	2.65918806334168	0.00247858011554248	GaLu96scf_8	623359	628186	-	4539	-	-	-	ref|XP_003035973.1|	hypothetical protein SCHCODRAFT_65844 [Schizophyllum commune H4-8] gb|EFJ01071.1| hypothetical protein SCHCODRAFT_65844 [Schizophyllum commune H4-8]	-	-
GL26117-G	164.885819941377	3168.45536181656	19.2160572870551	5.46253002826856e-16	GaLu96scf_8	635531	636017	-	429	-	-	-	ref|XP_002396646.1|	hypothetical protein MPER_03075 [Moniliophthora perniciosa FA553] gb|EEB97576.1| hypothetical protein MPER_03075 [Moniliophthora perniciosa FA553]	-	-
GL26121-G	101.721856661793	224.090000909416	2.2029680568501	0.0300475427366292	GaLu96scf_8	731828	733085	+	906	GO:0016788;GO:0009058	-	SPAC22H12.03	ref|XP_002468751.1|	hypothetical protein POSPLDRAFT_44054 [Postia placenta Mad-698-R] gb|EED85974.1| hypothetical protein POSPLDRAFT_44054 [Postia placenta Mad-698-R]	sp|O94437|YFI3_SCHPO	Abhydrolase domain-containing protein C22H12.03 OS=Schizosaccharomyces pombe (strain ATCC 38366 / 972) GN=SPAC22H12.03 PE=2 SV=1
GL26122-G	3883.19001654931	24606.9052226293	6.33677597999584	2.47866834245221e-06	GaLu96scf_8	736910	740856	+	3821	-	-	-	-	-	-	-
GL26128-G	72.898810395919	429.199366411342	5.88760453127187	0.00340694390218017	GaLu96scf_8	788363	790188	+	1694	-	-	-	ref|XP_001828511.2|	hypothetical protein CC1G_08657 [Coprinopsis cinerea okayama7#130] gb|EAU93344.2| hypothetical protein CC1G_08657 [Coprinopsis cinerea okayama7#130]	-	-
GL26129-G	14.9523993360084	147.690725221829	9.87739304595487	0.00707100513607702	GaLu96scf_8	791080	792117	+	741	-	-	-	ref|XP_001828363.1|	hypothetical protein CC1G_04334 [Coprinopsis cinerea okayama7#130] gb|EAU93355.1| hypothetical protein CC1G_04334 [Coprinopsis cinerea okayama7#130]	-	-
GL26136-G	150.542805296791	633.162598809663	4.20586422287932	2.20205538371569e-05	GaLu96scf_8	827790	831166	-	1990	GO:0016021;GO:0055085	K07300	YDL128w	ref|XP_003031890.1|	hypothetical protein SCHCODRAFT_82335 [Schizophyllum commune H4-8] gb|EFI96987.1| hypothetical protein SCHCODRAFT_82335 [Schizophyllum commune H4-8]	sp|Q99385|VCX1_YEAST	Vacuolar calcium ion transporter OS=Saccharomyces cerevisiae (strain ATCC 204508 / S288c) GN=VCX1 PE=1 SV=1
GL26465-G	363.198718595818	982.006961540487	2.70377319979838	0.00194302963325445	GaLu96scf_9	102988	105478	+	1746	GO:0055085	-	-	ref|XP_001887914.1|	predicted protein [Laccaria bicolor S238N-H82] ref|XP_001890585.1| predicted protein [Laccaria bicolor S238N-H82] gb|EDQ98764.1| predicted protein [Laccaria bicolor S238N-H82] gb|EDR01562.1| predicted protein [Laccaria bicolor S238N-H82]	-	-
GL26472-G	3735.9681190192	7573.43853458004	2.0271689407693	0.0264431860085347	GaLu96scf_9	1054273	1056796	+	2140	GO:0005634;GO:0003700;GO:0043565;GO:0006355	-	Hs4557651	ref|XP_001877203.1|	predicted protein [Laccaria bicolor S238N-H82] gb|EDR12939.1| predicted protein [Laccaria bicolor S238N-H82]	sp|Q9R0L1|HSF4_MOUSE	Heat shock factor protein 4 OS=Mus musculus GN=Hsf4 PE=1 SV=2
GL26476-G	303.94368947479	747.376390488058	2.45893044129165	0.00490472602124288	GaLu96scf_9	1033230	1033980	-	637	GO:0005622;GO:0005840;GO:0003735;GO:0006412	K02954	YPR166c	ref|XP_001876773.1|	predicted protein [Laccaria bicolor S238N-H82] gb|EDR12509.1| predicted protein [Laccaria bicolor S238N-H82]	sp|P10663|RT02_YEAST	37S ribosomal protein MRP2, mitochondrial OS=Saccharomyces cerevisiae (strain ATCC 204508 / S288c) GN=MRP2 PE=1 SV=1
GL26477-G	229.88784084659	504.123765040497	2.19291182684565	0.014202991088495	GaLu96scf_9	1034724	1038036	-	2079	GO:0055085	-	SPBC12C2.13c	ref|XP_001876772.1|	vacuolar amino acid permease [Laccaria bicolor S238N-H82] gb|EDR12508.1| vacuolar amino acid permease [Laccaria bicolor S238N-H82]	sp|Q09752|FNX1_SCHPO	Multidrug resistance protein fnx1 OS=Schizosaccharomyces pombe (strain ATCC 38366 / 972) GN=fnx1 PE=2 SV=2
GL26480-G	1289.17697994658	2826.130448203	2.19219741910076	0.02008246381253	GaLu96scf_9	1105507	1106779	+	883	-	-	-	ref|XP_001836962.2|	hypothetical protein CC1G_00098 [Coprinopsis cinerea okayama7#130] gb|EAU84579.2| hypothetical protein CC1G_00098 [Coprinopsis cinerea okayama7#130]	-	-
GL26482-G	545.491212616641	4196.52750516996	7.69311660409675	0.00114223739867702	GaLu96scf_9	1121976	1125544	-	2853	GO:0005634;GO:0003677;GO:0008270;GO:0006350	-	SPBC530.05	ref|XP_001874715.1|	predicted protein [Laccaria bicolor S238N-H82] gb|EDR14156.1| predicted protein [Laccaria bicolor S238N-H82]	sp|O59741|YN25_SCHPO	Uncharacterized transcriptional regulatory protein C530.05 OS=Schizosaccharomyces pombe (strain ATCC 38366 / 972) GN=SPBC530.05 PE=2 SV=1
GL26485-G	222.856810218991	2467.52280706992	11.072234250527	7.13429038110631e-12	GaLu96scf_9	1151304	1153207	-	1088	GO:0000166;GO:0003676	-	-	ref|XP_001877098.1|	predicted protein [Laccaria bicolor S238N-H82] gb|EDR12834.1| predicted protein [Laccaria bicolor S238N-H82]	-	-
GL26497-G	142.185091429844	969.446296430684	6.81819933919741	2.55775586239242e-08	GaLu96scf_9	1277162	1277769	-	476	-	-	-	ref|XP_003036916.1|	hypothetical protein SCHCODRAFT_230981 [Schizophyllum commune H4-8] gb|EFJ02014.1| hypothetical protein SCHCODRAFT_230981 [Schizophyllum commune H4-8]	-	-
GL26505-G	48.1296649870346	123.426140071176	2.56445042998793	0.00612275791382313	GaLu96scf_9	1389643	1390549	-	780	-	-	-	ref|XP_002388296.1|	hypothetical protein MPER_12700 [Moniliophthora perniciosa FA553] gb|EEB89226.1| hypothetical protein MPER_12700 [Moniliophthora perniciosa FA553]	sp|P11113|SR4_PHYPO	Spherulin-4 OS=Physarum polycephalum PE=2 SV=1
GL26508-G	135.330035801737	293.179871410726	2.16640651629063	0.0247178355471147	GaLu96scf_9	1426591	1427510	+	864	-	-	-	ref|XP_002470303.1|	predicted protein [Postia placenta Mad-698-R] gb|EED84464.1| predicted protein [Postia placenta Mad-698-R]	-	-
GL26509-G	1751.05213769185	29898.478029138	17.0745789834383	3.53760147896526e-15	GaLu96scf_9	1433495	1434745	+	1008	GO:0004725;GO:0008138;GO:0016791;GO:0006470;GO:0016311	K14819	At3g06110	ref|XP_003036734.1|	hypothetical protein SCHCODRAFT_12862 [Schizophyllum commune H4-8] gb|EFJ01832.1| hypothetical protein SCHCODRAFT_12862 [Schizophyllum commune H4-8]	sp|Q39491|PTP3_CHLMO	Dual specificity protein phosphatase OS=Chlamydomonas moewusii GN=VH-PTP13 PE=1 SV=1
GL26513-G	382.227251920126	2688.80761850436	7.03457852624868	2.70659890677069e-07	GaLu96scf_9	1479950	1483011	-	2748	-	-	-	ref|XP_001876534.1|	predicted protein [Laccaria bicolor S238N-H82] gb|EDR12270.1| predicted protein [Laccaria bicolor S238N-H82]	-	-
GL26521-G	343.932602698491	832.243700620649	2.41978717368134	0.00636232605290219	GaLu96scf_9	262679	264387	+	1479	GO:0005622	K19877	SPAC6G9.12	ref|XP_001876406.1|	predicted protein [Laccaria bicolor S238N-H82] gb|EDR12142.1| predicted protein [Laccaria bicolor S238N-H82]	sp|O74161|CHS5_CANAL	Chitin biosynthesis protein CHS5 OS=Candida albicans GN=CHS5 PE=3 SV=2
GL26523-G	3841.65120041487	13232.056001402	3.44436683891891	0.000187928380647728	GaLu96scf_9	296845	297933	+	946	GO:0004190;GO:0006508	-	-	ref|XP_001259016.1|	aspergillopepsin, putative [Neosartorya fischeri NRRL 181] gb|EAW17119.1| aspergillopepsin, putative [Neosartorya fischeri NRRL 181]	sp|P24665|PRTA_ASPNG	Aspergillopepsin-2 OS=Aspergillus niger PE=1 SV=1
GL26531-G	690.18484318054	2383.57136818932	3.45352609774107	0.000225381046202965	GaLu96scf_9	364111	367765	-	3255	-	-	At1g62910	ref|XP_001884455.1|	predicted protein [Laccaria bicolor S238N-H82] gb|EDR05065.1| predicted protein [Laccaria bicolor S238N-H82]	sp|Q10451|YLE1_SCHPO	Pentatricopeptide repeat-containing protein C1093.01 OS=Schizosaccharomyces pombe (strain ATCC 38366 / 972) GN=SPAC1093.01 PE=2 SV=2
GL26567-G	879.833500324127	2388.01730982301	2.71416956610913	0.00216618957027984	GaLu96scf_9	856637	858068	+	871	GO:0016209;GO:0016491;GO:0045454	-	Hs4758638	ref|XP_001876637.1|	cysteine peroxiredoxin [Laccaria bicolor S238N-H82] gb|EDR12373.1| cysteine peroxiredoxin [Laccaria bicolor S238N-H82]	sp|P30041|PRDX6_HUMAN	Peroxiredoxin-6 OS=Homo sapiens GN=PRDX6 PE=1 SV=3
GL26575-G	28.3121900269646	91.7121361706276	3.23931621267309	0.0023748465700424	GaLu96scf_9	963030	965230	+	2091	-	-	-	-	-	-	-
GL26589-G	258.792593636045	885.998106791665	3.42358370594521	0.000212124257830765	GaLu96scf_9	177600	178404	-	494	-	-	-	-	-	-	-
GL26606-G	139.517825412423	464.865404915725	3.33194273593037	0.0070215614536231	GaLu96scf_9	1268713	1269536	+	534	-	-	-	ref|XP_002470693.1|	predicted protein [Postia placenta Mad-698-R] gb|EED84130.1| predicted protein [Postia placenta Mad-698-R]	-	-
GL26613-G	461.348286112063	5121.34597766437	11.100823676671	0.000621798873072852	GaLu96scf_9	1434957	1438440	+	2508	GO:0016787;GO:0008152	-	SPAC4A8.06c	ref|XP_002470304.1|	candidate lipase/esterase from carbohydrate esterase family CE10 [Postia placenta Mad-698-R] gb|EED84465.1| candidate lipase/esterase from carbohydrate esterase family CE10 [Postia placenta Mad-698-R]	sp|O14158|YE76_SCHPO	AB hydrolase superfamily protein C4A8.06c OS=Schizosaccharomyces pombe (strain ATCC 38366 / 972) GN=SPAC4A8.06c PE=2 SV=1
GL26616-G	4313.81142780706	17611.9259758757	4.08268332323204	2.06716861649979e-05	GaLu96scf_9	1423644	1424348	-	582	-	-	-	ref|XP_001876593.1|	GPI-anchored small secreted protein [Laccaria bicolor S238N-H82] gb|EDR12329.1| GPI-anchored small secreted protein [Laccaria bicolor S238N-H82]	-	-
GL26617-G	3708.14084586772	7537.12619192099	2.03258897253598	0.0256773962328587	GaLu96scf_9	1450853	1451728	-	563	GO:0005622;GO:0005525;GO:0006886;GO:0007264;GO:0015031	K07937	SPBC4F6.18c	ref|XP_001877050.1|	predicted protein [Laccaria bicolor S238N-H82] gb|EDR12786.1| predicted protein [Laccaria bicolor S238N-H82]	sp|P0CM16|ARF_CRYNJ	ADP-ribosylation factor OS=Cryptococcus neoformans var. neoformans serotype D (strain JEC21) GN=ARF PE=1 SV=1
GL26618-G	256.898900102976	628.697215579202	2.44725538072446	0.00674255414148599	GaLu96scf_9	1471813	1473860	-	1767	-	-	-	ref|XP_001876582.1|	glycoside hydrolase family 79 protein [Laccaria bicolor S238N-H82] gb|EDR12318.1| glycoside hydrolase family 79 protein [Laccaria bicolor S238N-H82]	-	-
GL26632-G	1162.44434922154	4601.31707851098	3.95831170893673	0.00474956931346265	GaLu96scf_9	469520	470953	+	1295	GO:0003824;GO:0005488;GO:0016491;GO:0016615;GO:0016616;GO:0030060;GO:0005975;GO:0006096;GO:0006108;GO:0008152;GO:0044262;GO:0055114	K00026	SPCC306.08c	ref|XP_003026171.1|	hypothetical protein SCHCODRAFT_71301 [Schizophyllum commune H4-8] gb|EFI91268.1| hypothetical protein SCHCODRAFT_71301 [Schizophyllum commune H4-8]	sp|Q9Y7R8|MDHM_SCHPO	Malate dehydrogenase, mitochondrial OS=Schizosaccharomyces pombe (strain ATCC 38366 / 972) GN=MDH1 PE=2 SV=1
GL26644-G	179.821340573864	527.785013558557	2.93505215718133	0.0482725999542667	GaLu96scf_9	618535	621629	+	3045	GO:0003824;GO:0005488;GO:0050662;GO:0008152;GO:0044237	-	At5g28840	ref|XP_002910307.1|	NAD-dependent epimerase/dehydratase [Coprinopsis cinerea okayama7#130] gb|EFI26813.1| NAD-dependent epimerase/dehydratase [Coprinopsis cinerea okayama7#130]	sp|Q93VR3|GME_ARATH	GDP-mannose 3,5-epimerase OS=Arabidopsis thaliana GN=At5g28840 PE=1 SV=1
GL26649-G	1200.28713407996	5083.4918329587	4.23522979512338	2.25750638498402e-05	GaLu96scf_9	740169	741897	-	1632	GO:0005634;GO:0003700;GO:0043565;GO:0046983;GO:0006355	K09051	SPBC29B5.01	dbj|BAH80464.1|	putative bZip transcription factor [Lentinula edodes]	sp|P52890|ATF1_SCHPO	Transcription factor atf1 OS=Schizosaccharomyces pombe (strain ATCC 38366 / 972) GN=atf1 PE=1 SV=1
GL26653-G	1937.86740050721	5029.52338784248	2.59539088511736	0.00310724267442889	GaLu96scf_9	816385	818548	+	1946	GO:0004871;GO:0007242	K19838	YLR452c	ref|XP_001837371.2|	Crg1 [Coprinopsis cinerea okayama7#130] gb|EAU84287.2| Crg1 [Coprinopsis cinerea okayama7#130]	sp|P38093|FLBA_EMENI	Developmental regulator flbA OS=Emericella nidulans GN=flbA PE=2 SV=1
GL26655-G	1078.09143345194	4244.27470770819	3.93684113982656	0.00023287980411387	GaLu96scf_9	844214	846786	-	1869	GO:0004672;GO:0004674;GO:0005524;GO:0006468	-	SPCC1322.08	ref|XP_003036796.1|	hypothetical protein SCHCODRAFT_83918 [Schizophyllum commune H4-8] gb|EFJ01894.1| hypothetical protein SCHCODRAFT_83918 [Schizophyllum commune H4-8]	sp|O94547|SRK1_SCHPO	Serine/threonine-protein kinase srk1 OS=Schizosaccharomyces pombe (strain ATCC 38366 / 972) GN=srk1 PE=1 SV=1
GL26673-G	8.2594094009058	387.225703000096	46.8829772450352	2.64107103593946e-11	GaLu96scf_9	108207	108922	+	605	-	-	-	-	-	-	-
GL26674-G	8.54262523907446	24.9399764857289	2.919474492648	0.0243260006388566	GaLu96scf_9	155389	155969	+	533	-	-	-	-	-	-	-
GL26681-G	368.581148721506	2937.49439455128	7.96973584986791	1.41831127212726e-09	GaLu96scf_9	176030	177285	-	1080	GO:0000166;GO:0003676	K14411	SPBC660.15	ref|XP_001839418.1|	heterogeneous nuclear ribonucleoprotein HRP1 [Coprinopsis cinerea okayama7#130] gb|EAU82321.1| heterogeneous nuclear ribonucleoprotein HRP1 [Coprinopsis cinerea okayama7#130]	sp|O94432|YHKF_SCHPO	Uncharacterized RNA-binding protein C660.15 OS=Schizosaccharomyces pombe (strain ATCC 38366 / 972) GN=SPBC660.15 PE=2 SV=1
GL26686-G	787.516873001926	2661.76951720569	3.37995236477833	0.00330804031943974	GaLu96scf_9	1012482	1013729	+	796	-	-	-	ref|XP_002470331.1|	predicted protein [Postia placenta Mad-698-R] gb|EED84492.1| predicted protein [Postia placenta Mad-698-R]	-	-
GL26691-G	365.433233480882	782.482546581181	2.14124626577543	0.0162706122635983	GaLu96scf_9	1079943	1080921	-	539	-	-	7299279	ref|XP_003036795.1|	hypothetical protein SCHCODRAFT_47382 [Schizophyllum commune H4-8] gb|EFJ01893.1| hypothetical protein SCHCODRAFT_47382 [Schizophyllum commune H4-8]	-	-
GL26701-G	211.487323927987	452.724395792435	2.14066917763162	0.0258789655653218	GaLu96scf_9	1176077	1177421	+	1008	-	-	-	-	-	-	-
GL26703-G	929.226331453821	4411.61607966858	4.7476227592113	1.69625709571725e-06	GaLu96scf_9	1182619	1183471	+	776	GO:0008531;GO:0009231	K00861	SPCC18.16c	ref|XP_001836939.2|	riboflavin kinase [Coprinopsis cinerea okayama7#130] gb|EAU84556.2| riboflavin kinase [Coprinopsis cinerea okayama7#130]	sp|O74866|RIFK_SCHPO	Riboflavin kinase OS=Schizosaccharomyces pombe (strain ATCC 38366 / 972) GN=fmn1 PE=1 SV=1
GL26706-G	664.611846715317	1610.69415658386	2.42351105317235	0.0070787450341106	GaLu96scf_9	1118300	1120392	-	1678	GO:0003995;GO:0016491;GO:0016627;GO:0008152;GO:0055114	K00249	At3g06810	ref|XP_001874716.1|	predicted protein [Laccaria bicolor S238N-H82] gb|EDR14157.1| predicted protein [Laccaria bicolor S238N-H82]	sp|Q8K370|ACD10_MOUSE	Acyl-CoA dehydrogenase family member 10 OS=Mus musculus GN=Acad10 PE=2 SV=1
GL26710-G	845.910591973985	1944.17240101264	2.2983190179423	0.00903736702189966	GaLu96scf_9	1238220	1242661	+	3814	GO:0005622;GO:0005634;GO:0003676;GO:0004527;GO:0004534;GO:0008270;GO:0006139	K12619	SPAC26A3.12c	ref|XP_001836883.2|	5'-3' exoribonuclease 2 [Coprinopsis cinerea okayama7#130] gb|EAU84500.2| 5'-3' exoribonuclease 2 [Coprinopsis cinerea okayama7#130]	sp|Q4P149|XRN2_USTMA	5'-3' exoribonuclease 2 OS=Ustilago maydis (strain 521 / FGSC 9021) GN=RAT1 PE=3 SV=3
GL26711-G	291.676097114722	649.313646279524	2.22614623790765	0.0143984322112472	GaLu96scf_9	1257471	1259325	+	1659	GO:0016020;GO:0016021;GO:0005215;GO:0022891;GO:0006810;GO:0055085	-	At1g50310	ref|XP_001890363.1|	predicted protein [Laccaria bicolor S238N-H82] gb|EDQ98961.1| predicted protein [Laccaria bicolor S238N-H82]	sp|P49374|HGT1_KLULA	High-affinity glucose transporter OS=Kluyveromyces lactis (strain ATCC 8585 / CBS 2359 / DSM 70799 / NBRC 1267 / NRRL Y-1140 / WM37) GN=HGT1 PE=3 SV=1
GL26714-G	367.472606669635	1041.40536060668	2.83396732628542	0.0122338210115536	GaLu96scf_9	1290665	1292771	+	1803	GO:0016874	K01969	7302297	ref|XP_001877026.1|	predicted protein [Laccaria bicolor S238N-H82] gb|EDR12762.1| predicted protein [Laccaria bicolor S238N-H82]	sp|Q9V9A7|MCCB_DROME	Probable methylcrotonoyl-CoA carboxylase beta chain, mitochondrial OS=Drosophila melanogaster GN=l(2)04524 PE=2 SV=1
GL26717-G	501.304320455903	1510.49151613288	3.01312287665742	0.0331122831451838	GaLu96scf_9	1264841	1268070	-	2757	GO:0016020;GO:0005509;GO:0055085	-	SPCC1183.11	ref|XP_001877219.1|	predicted protein [Laccaria bicolor S238N-H82] gb|EDR12955.1| predicted protein [Laccaria bicolor S238N-H82]	sp|O74839|YC1B_SCHPO	Uncharacterized mscS family protein C1183.11 OS=Schizosaccharomyces pombe (strain ATCC 38366 / 972) GN=SPCC1183.11 PE=1 SV=1
GL26732-G	426.01140852632	1246.74980682323	2.92656436393581	0.000557981531969461	GaLu96scf_9	1406234	1408248	+	1893	-	-	SPBC3B8.06	ref|XP_003036790.1|	hypothetical protein SCHCODRAFT_230825 [Schizophyllum commune H4-8] gb|EFJ01888.1| hypothetical protein SCHCODRAFT_230825 [Schizophyllum commune H4-8]	sp|O59714|YBH6_SCHPO	Uncharacterized membrane protein C3B8.06 OS=Schizosaccharomyces pombe (strain ATCC 38366 / 972) GN=SPBC3B8.06 PE=1 SV=1
GL26761-G	499.605696067799	1592.90242608103	3.18831918574617	0.000408776264745011	GaLu96scf_9	562221	563778	+	1364	GO:0003995;GO:0016491;GO:0016627;GO:0050660;GO:0008152;GO:0055114	-	Hs4501859	ref|XP_001836878.1|	acyl-CoA oxidase [Coprinopsis cinerea okayama7#130] gb|EAU84495.1| acyl-CoA oxidase [Coprinopsis cinerea okayama7#130]	sp|Q9DBL1|ACDSB_MOUSE	Short/branched chain specific acyl-CoA dehydrogenase, mitochondrial OS=Mus musculus GN=Acadsb PE=1 SV=1
GL26771-G	1258.96166702427	2899.40015869519	2.30300908648659	0.0092974292402655	GaLu96scf_9	637901	641363	+	2271	GO:0004252;GO:0006508	K01322	Hs20149545	ref|XP_003026183.1|	hypothetical protein SCHCODRAFT_79940 [Schizophyllum commune H4-8] gb|EFI91280.1| hypothetical protein SCHCODRAFT_79940 [Schizophyllum commune H4-8]	sp|P48147|PPCE_HUMAN	Prolyl endopeptidase OS=Homo sapiens GN=PREP PE=1 SV=2
GL26776-G	240.268483771872	539.33862771469	2.24473313872816	0.0158463908928656	GaLu96scf_9	655862	657173	-	1211	GO:0055085	K15278	7290683	ref|XP_003036964.1|	hypothetical protein SCHCODRAFT_48225 [Schizophyllum commune H4-8] gb|EFJ02062.1| hypothetical protein SCHCODRAFT_48225 [Schizophyllum commune H4-8]	sp|Q9W429|S35B4_DROME	UDP-xylose and UDP-N-acetylglucosamine transporter-like OS=Drosophila melanogaster GN=CG3774 PE=2 SV=1
GL26777-G	472.927302608879	1020.31682550846	2.1574496119804	0.0186544294608073	GaLu96scf_9	697129	699190	+	1947	-	-	-	ref|XP_001884346.1|	predicted protein [Laccaria bicolor S238N-H82] gb|EDR04956.1| predicted protein [Laccaria bicolor S238N-H82]	-	-
GL26780-G	1831.63827138666	6167.49503541802	3.36720144570295	0.00024379360151863	GaLu96scf_9	732521	735968	+	3141	GO:0003824;GO:0005488;GO:0008152	-	-	ref|XP_002473683.1|	predicted protein [Postia placenta Mad-698-R] gb|EED81147.1| predicted protein [Postia placenta Mad-698-R]	-	-
GL26781-G	2075.05855119539	5470.01343284071	2.6360766686268	0.0025432883946878	GaLu96scf_9	751113	752398	+	1124	GO:0000166;GO:0003676	K12897	Hs4759098	ref|XP_002473663.1|	predicted protein [Postia placenta Mad-698-R] gb|EED81127.1| predicted protein [Postia placenta Mad-698-R]	sp|P62997|TRA2B_RAT	Transformer-2 protein homolog beta OS=Rattus norvegicus GN=Tra2b PE=1 SV=1
GL26783-G	749.440323646493	1855.23877480211	2.47549900407709	0.0232320350178882	GaLu96scf_9	783647	786713	+	2062	GO:0005524;GO:0016773;GO:0005975	K00844	YCL040w	ref|XP_003038282.1|	hypothetical protein SCHCODRAFT_72484 [Schizophyllum commune H4-8] gb|EFJ03380.1| hypothetical protein SCHCODRAFT_72484 [Schizophyllum commune H4-8]	sp|Q92407|HXKG_ASPNG	Glucokinase OS=Aspergillus niger GN=glkA PE=1 SV=1
GL26785-G	281.813397076214	1530.47395049636	5.43080622275193	0.000285322004688033	GaLu96scf_9	718853	719926	-	867	-	-	-	-	-	-	-
GL26787-G	171.457633191732	550.121197834672	3.2084963940888	0.00267934640278605	GaLu96scf_9	758492	759448	-	502	GO:0003824;GO:0008152	-	CE05809	ref|XP_001877220.1|	predicted protein [Laccaria bicolor S238N-H82] gb|EDR12956.1| predicted protein [Laccaria bicolor S238N-H82]	sp|Q5PQ71|ISOC2_XENLA	Isochorismatase domain-containing protein 2, mitochondrial OS=Xenopus laevis GN=isoc2 PE=2 SV=1
GL26832-G	61.7299884993077	175.661333500649	2.84564014624139	0.00217015255223813	GaLu96scf_10	1043836	1046263	-	1392	-	-	-	ref|XP_001881783.1|	predicted protein [Laccaria bicolor S238N-H82] gb|EDR07391.1| predicted protein [Laccaria bicolor S238N-H82]	-	-
GL26833-G	148.140543518111	2179.2438788973	14.7106512987167	0.0196911431527925	GaLu96scf_10	1023289	1024822	+	1101	GO:0004096;GO:0005506;GO:0020037;GO:0006979;GO:0055114	K03781	SPCC757.07c	ref|XP_003037737.1|	hypothetical protein SCHCODRAFT_46891 [Schizophyllum commune H4-8] gb|EFJ02835.1| hypothetical protein SCHCODRAFT_46891 [Schizophyllum commune H4-8]	sp|P55306|CATA_SCHPO	Catalase OS=Schizosaccharomyces pombe (strain ATCC 38366 / 972) GN=cta1 PE=1 SV=1
GL26857-G	10.6161954219027	115.250311038006	10.8560841674248	3.35555392136913e-05	GaLu96scf_10	1388692	1390086	+	1395	-	-	-	ref|XP_002469964.1|	predicted protein [Postia placenta Mad-698-R] gb|EED84875.1| predicted protein [Postia placenta Mad-698-R]	-	-
GL26860-G	4.59003349409588	25.1486209708211	5.47896240913483	0.0081278140228338	GaLu96scf_10	1386275	1387700	+	912	-	-	-	ref|XP_002469964.1|	predicted protein [Postia placenta Mad-698-R] gb|EED84875.1| predicted protein [Postia placenta Mad-698-R]	-	-
GL26883-G	19.7989510460686	68.618123982425	3.46574542372286	0.00120509295142192	GaLu96scf_10	366744	368952	-	1590	-	-	-	ref|XP_003013184.1|	hypothetical protein ARB_00730 [Arthroderma benhamiae CBS 112371] ref|XP_003025660.1| hypothetical protein TRV_00183 [Trichophyton verrucosum HKI 0517] gb|EFE32544.1| hypothetical protein ARB_00730 [Arthroderma benhamiae CBS 112371] gb|EFE45049.1| hypothetical protein TRV_00183 [Trichophyton verrucosum HKI 0517]	sp|Q00808|HETE1_PODAN	Vegetative incompatibility protein HET-E-1 OS=Podospora anserina (strain S / DSM 980 / FGSC 10383) GN=HET-E1 PE=4 SV=1
GL26886-G	4.00649543234268	18.6449509922877	4.65368083082666	0.00576752627163044	GaLu96scf_10	304683	305524	+	684	GO:0005515	-	-	ref|XP_002475288.1|	predicted protein [Postia placenta Mad-698-R] gb|EED79498.1| predicted protein [Postia placenta Mad-698-R]	-	-
GL26927-G	34.0845223747812	105.927592144416	3.10779159466205	0.00201327480796816	GaLu96scf_10	943110	943340	+	231	-	-	-	-	-	-	-
GL26931-G	273.688654870193	1545.89354355557	5.64836545485878	3.5882728792056e-07	GaLu96scf_10	937610	937801	-	192	-	-	-	-	-	-	-
GL26944-G	1.03653086993643	7.05690554918616	6.80819621862199	0.0272429685397775	GaLu96scf_11	137077	137562	-	486	-	-	-	ref|XP_002911295.1|	hypothetical protein CC1G_14724 [Coprinopsis cinerea okayama7#130] gb|EFI27801.1| hypothetical protein CC1G_14724 [Coprinopsis cinerea okayama7#130]	-	-
GL26980-G	104.446820216565	2102.14861880104	20.1264970483768	2.07444993292651e-13	GaLu96scf_11	567511	568217	+	510	GO:0008270	-	-	ref|XP_001881127.1|	predicted protein [Laccaria bicolor S238N-H82] gb|EDR08057.1| predicted protein [Laccaria bicolor S238N-H82]	-	-
GL26985-G	7.05924149733608	23.2963832919837	3.30012555892513	0.0127684513988173	GaLu96scf_11	618151	619023	-	780	GO:0008270;GO:0016811;GO:0070403;GO:0006342;GO:0006476;GO:0045449	-	Hs6912664	ref|XP_001875285.1|	predicted protein [Laccaria bicolor S238N-H82] gb|EDR14726.1| predicted protein [Laccaria bicolor S238N-H82]	sp|Q3ZBQ0|SIRT5_BOVIN	NAD-dependent deacetylase sirtuin-5 OS=Bos taurus GN=SIRT5 PE=2 SV=1
GL26988-G	739.528781506014	1583.41047128288	2.14110729816133	0.0235380732361115	GaLu96scf_11	606172	608678	+	1503	-	-	-	ref|XP_002471697.1|	predicted protein [Postia placenta Mad-698-R] gb|EED83131.1| predicted protein [Postia placenta Mad-698-R]	-	-
GL26993-G	409.158897336717	1504.92569534121	3.678095979672	0.00138221263994218	GaLu96scf_11	802772	804184	-	726	GO:0003824;GO:0018580;GO:0008152;GO:0055114	-	-	ref|XP_001875782.1|	predicted protein [Laccaria bicolor S238N-H82] gb|EDR13284.1| predicted protein [Laccaria bicolor S238N-H82]	sp|Q9I4V0|2NPD_PSEAE	Nitronate monooxygenase OS=Pseudomonas aeruginosa GN=PA1024 PE=1 SV=1
GL27028-G	11.3764130544849	30.549151982766	2.68530615374613	0.0383467274156538	GaLu96scf_12	1170761	1172664	-	258	-	-	-	-	-	-	-
GL27036-G	183.620336871857	2885.5969220405	15.7150181248946	0.000798876677645249	GaLu96scf_12	357420	360823	+	2595	GO:0005634;GO:0003677;GO:0003700;GO:0008270;GO:0006350;GO:0006355	-	SPCC777.02	ref|XP_001837852.2|	hypothetical protein CC1G_09834 [Coprinopsis cinerea okayama7#130] gb|EAU83952.2| hypothetical protein CC1G_09834 [Coprinopsis cinerea okayama7#130]	sp|P28349|NIT4_NEUCR	Nitrogen assimilation transcription factor nit-4 OS=Neurospora crassa (strain ATCC 24698 / 74-OR23-1A / CBS 708.71 / DSM 1257 / FGSC 987) GN=nit-4 PE=4 SV=2
GL27039-G	143.86317390888	386.126632403484	2.68398521951176	0.00398374185914157	GaLu96scf_12	464912	465973	+	633	-	-	-	-	-	-	-
GL27077-G	187.786151268135	2418.84509638202	12.8808492002598	1.26344183214809e-12	GaLu96scf_13	60360	60710	+	351	-	-	-	ref|XP_001889881.1|	carbohydrate esterase family 9 protein [Laccaria bicolor S238N-H82] gb|EDQ99532.1| carbohydrate esterase family 9 protein [Laccaria bicolor S238N-H82]	-	-
GL27080-G	361.85946501823	4188.80200516902	11.5757701818246	4.7111229137527e-12	GaLu96scf_13	61386	64735	+	2411	GO:0016787;GO:0016810	-	-	ref|XP_001880103.1|	carbohydrate esterase family 9 protein [Laccaria bicolor S238N-H82] gb|EDR08790.1| carbohydrate esterase family 9 protein [Laccaria bicolor S238N-H82]	-	-
GL27096-G	100.424639622815	496.756072090862	4.94655568550337	4.94190525062953e-06	GaLu96scf_13	1026436	1028569	-	1961	GO:0003824;GO:0016740;GO:0008152;GO:0009058	-	CE09880	ref|XP_001876029.1|	polyketide beta-ketoacyl-synthase [Laccaria bicolor S238N-H82] gb|EDR13531.1| polyketide beta-ketoacyl-synthase [Laccaria bicolor S238N-H82]	sp|Q12397|STCA_EMENI	Putative sterigmatocystin biosynthesis polyketide synthase OS=Emericella nidulans GN=stcA PE=3 SV=2
GL27097-G	230.356764651748	722.011058815212	3.13431671914104	0.00075259669756544	GaLu96scf_13	1023595	1026024	-	2430	GO:0000036;GO:0003824;GO:0016740;GO:0048037;GO:0008152;GO:0009058	-	-	ref|XP_002837130.1|	hypothetical protein [Tuber melanosporum Mel28] emb|CAZ81321.1| unnamed protein product [Tuber melanosporum]	sp|Q03149|WA_EMENI	Conidial yellow pigment biosynthesis polyketide synthase OS=Emericella nidulans GN=wA PE=1 SV=2
GL27112-G	40.9347551856581	228.008448015076	5.570045478004	1.9736836226455e-06	GaLu96scf_13	278856	279077	+	222	-	-	-	-	-	-	-
GL27118-G	1423.48656229655	2892.16314143269	2.03174600873413	0.0328917753964776	GaLu96scf_13	239675	244994	-	4878	GO:0016020;GO:0016021;GO:0000287;GO:0003824;GO:0004012;GO:0005524;GO:0015662;GO:0016820;GO:0006754;GO:0008152;GO:0015914	K01530	YER166w	ref|XP_001835196.1|	phospholipid-transporting ATPase 1 [Coprinopsis cinerea okayama7#130] gb|EAU86680.1| phospholipid-transporting ATPase 1 [Coprinopsis cinerea okayama7#130]	sp|P32660|ATC5_YEAST	Phospholipid-transporting ATPase DNF1 OS=Saccharomyces cerevisiae (strain ATCC 204508 / S288c) GN=DNF1 PE=1 SV=2
GL27134-G	72.5307829787645	224.950364872601	3.10144680140103	0.00162359274750842	GaLu96scf_13	542658	545753	-	2547	GO:0004672;GO:0004674;GO:0005524;GO:0006468	-	At4g33080	ref|XP_002471203.1|	predicted protein [Postia placenta Mad-698-R] gb|EED83631.1| predicted protein [Postia placenta Mad-698-R]	sp|Q54Y26|NDRA_DICDI	Probable serine/threonine-protein kinase ndrA OS=Dictyostelium discoideum GN=ndrA PE=3 SV=1
GL27164-G	88.2390818776571	200.365488856018	2.27071139672355	0.018025064562321	GaLu96scf_14	1040492	1040926	+	240	-	-	-	-	-	-	-
GL27192-G	4.75981046411045	151.951439324057	31.9238424449437	0.000709461429377021	GaLu96scf_14	575767	576003	-	237	-	-	-	-	-	-	-
GL27195-G	0.560037518478335	118.965044972073	212.423348520132	4.42274784486868e-05	GaLu96scf_14	576125	576574	-	450	-	-	-	-	-	-	-
GL27200-G	87.0150671858101	1324.28278435501	15.2190054801333	1.16718073131652e-06	GaLu96scf_14	511383	513424	+	1884	-	-	-	ref|XP_002477173.1|	predicted protein [Postia placenta Mad-698-R] gb|EED77627.1| predicted protein [Postia placenta Mad-698-R]	-	-
GL27207-G	532.443931998507	1319.62113945899	2.478422722381	0.00421300663130874	GaLu96scf_14	732860	734229	+	894	GO:0008270	K09377	Hs4758086	ref|XP_001880011.1|	cysteine and glycine-rich protein [Laccaria bicolor S238N-H82] gb|EDR09662.1| cysteine and glycine-rich protein [Laccaria bicolor S238N-H82]	sp|Q5RCT4|CSRP1_PONAB	Cysteine and glycine-rich protein 1 OS=Pongo abelii GN=CSRP1 PE=2 SV=3
GL27217-G	644.992822026192	2739.60933449151	4.2475036014901	0.000159631335602736	GaLu96scf_14	942761	943471	-	711	-	-	-	ref|XP_001833934.1|	hypothetical protein CC1G_01611 [Coprinopsis cinerea okayama7#130] gb|EAU87964.1| hypothetical protein CC1G_01611 [Coprinopsis cinerea okayama7#130]	-	-
GL27218-G	47.2906255952279	220.245628252129	4.65727880483682	1.11664845832564e-05	GaLu96scf_14	968885	969576	-	603	-	-	-	-	-	-	-
GL27235-G	0.643327464020878	6.8798463252041	10.6941592112424	0.0116486417002627	GaLu96scf_15	271007	271354	+	348	-	-	-	-	-	-	-
GL27253-G	0.616629841816526	5.67390784844964	9.20148112153462	0.0313560284958618	GaLu96scf_15	529154	530995	-	1293	-	-	-	ref|ZP_01547875.1|	putative NAD-specific glutamate dehydrogenase encoded in antisense gene pair with dnaKJ [Stappia aggregata IAM 12614] gb|EAV43575.1| putative NAD-specific glutamate dehydrogenase encoded in antisense gene pair with dnaKJ [Stappia aggregata IAM 12614]	sp|P41755|DHE2_ACHKL	NAD-specific glutamate dehydrogenase OS=Achlya klebsiana PE=3 SV=1
GL27277-G	4.98323690001143	16.4037556232836	3.29178723637361	0.0325973565139637	GaLu96scf_16	13400	14522	-	987	-	-	-	-	-	-	-
GL27278-G	53.2306588248981	240.806777176643	4.52383612175035	0.00071508258799747	GaLu96scf_16	26734	29452	+	1680	GO:0004497;GO:0005506;GO:0009055;GO:0020037	-	CE01702	gb|AAX81444.1|	high nitrogen upregulated cytochrome P450 monooxygenase 2 [Phanerochaete chrysosporium]	sp|O00061|CP67_UROFA	Cytochrome P450 67 (Fragment) OS=Uromyces fabae GN=CYP67 PE=2 SV=1
GL27289-G	18.8988511446057	64.0325004752672	3.38816894134563	0.0134616313954529	GaLu96scf_16	119319	119717	+	399	-	-	-	-	-	-	-
GL27299-G	0.336611082577359	26.3578655577511	78.3036178010971	0.0433819158997426	GaLu96scf_16	381751	382816	-	819	-	-	-	ref|XP_002470639.1|	predicted protein [Postia placenta Mad-698-R] gb|EED84177.1| predicted protein [Postia placenta Mad-698-R]	-	-
GL27306-G	0.953240924393886	48.8357062339546	51.2312312493366	0.0222991233744434	GaLu96scf_16	380505	381481	-	912	-	-	-	-	-	-	-
GL27309-G	29.5222033888005	163.907542767813	5.5520091305242	0.0126484355673196	GaLu96scf_16	539004	539396	+	393	-	-	-	-	-	-	-
GL27341-G	2159.60540409627	11675.999049344	5.40654280045665	4.00487145851207e-07	GaLu96scf_17	313635	313974	-	276	-	-	-	-	-	-	-
GL27342-G	334.359791040153	913.385825952766	2.73174541445708	0.00213818216925849	GaLu96scf_17	316966	317848	-	525	GO:0005743;GO:0008565;GO:0015031	K17794	SPCC16A11.09c	ref|XP_001883762.1|	predicted protein [Laccaria bicolor S238N-H82] gb|EDR05658.1| predicted protein [Laccaria bicolor S238N-H82]	sp|Q9USM7|TIM23_SCHPO	Mitochondrial import inner membrane translocase subunit tim23 OS=Schizosaccharomyces pombe (strain ATCC 38366 / 972) GN=tim23 PE=2 SV=1
GL27363-G	104.108849698497	230.040946769904	2.20961952260649	0.0297518902828571	GaLu96scf_17	794493	796575	+	1665	GO:0004370;GO:0016773;GO:0005975;GO:0006072	K00864	Hs4504007	ref|XP_001831477.2|	glycerol kinase [Coprinopsis cinerea okayama7#130] gb|EAU90324.2| glycerol kinase [Coprinopsis cinerea okayama7#130]	sp|Q54VT8|GLPK_DICDI	Probable glycerol kinase OS=Dictyostelium discoideum GN=gk PE=3 SV=1
GL27373-G	83.1331731990385	209.270630662641	2.51729391059816	0.00796359794505037	GaLu96scf_17	944668	946618	+	1656	-	-	-	ref|XP_002377457.1|	ankyrin repeat-containing protein, putative [Aspergillus flavus NRRL3357] gb|EED52293.1| ankyrin repeat-containing protein, putative [Aspergillus flavus NRRL3357]	sp|Q00808|HETE1_PODAN	Vegetative incompatibility protein HET-E-1 OS=Podospora anserina (strain S / DSM 980 / FGSC 10383) GN=HET-E1 PE=4 SV=1
GL27391-G	309.561847758238	2991.76505196342	9.66451477670444	3.06617531631402e-05	GaLu96scf_18	266135	267136	-	648	-	-	-	-	-	-	-
GL27395-G	713.83203966503	2203.96662104511	3.08751428708542	0.00110203835457816	GaLu96scf_18	360318	361058	-	741	-	-	-	-	-	-	-
GL27447-G	692.325140291945	1435.9532473229	2.07410241771283	0.0283765659743555	GaLu96scf_19	122718	123488	+	603	-	-	Hs6005928	ref|XP_001882480.1|	predicted protein [Laccaria bicolor S238N-H82] gb|EDR06633.1| predicted protein [Laccaria bicolor S238N-H82]	sp|Q5BJT2|UBL3_RAT	Ubiquitin-like protein 3 OS=Rattus norvegicus GN=Ubl3 PE=2 SV=1
GL27451-G	12.1356138011562	42.1180123783529	3.47061245260953	0.00289395869886515	GaLu96scf_19	125686	126054	-	369	-	-	-	ref|XP_002470563.1|	predicted protein [Postia placenta Mad-698-R] gb|EED84215.1| predicted protein [Postia placenta Mad-698-R]	-	-
GL27454-G	0.643327464020878	75.8906948383225	117.965886865759	7.07115623821147e-06	GaLu96scf_19	297207	297930	+	618	-	-	SPAC869.06c	ref|XP_003036240.1|	hypothetical protein SCHCODRAFT_232891 [Schizophyllum commune H4-8] gb|EFJ01338.1| hypothetical protein SCHCODRAFT_232891 [Schizophyllum commune H4-8]	sp|Q9URY9|YI06_SCHPO	Uncharacterized hemerythrin-like protein C869.06c OS=Schizosaccharomyces pombe (strain ATCC 38366 / 972) GN=SPAC869.06c PE=2 SV=1
GL27457-G	55.8132015914347	120.339580506483	2.15611319679162	0.0281756266714345	GaLu96scf_19	376257	377137	-	864	-	-	-	-	-	-	-
GL27459-G	445.918916535152	1334.01442178307	2.9916076046931	0.0011723944149801	GaLu96scf_19	371019	372446	-	1260	-	-	-	ref|XP_002476279.1|	predicted protein [Postia placenta Mad-698-R] gb|EED78521.1| predicted protein [Postia placenta Mad-698-R]	-	-
GL27461-G	311.693196739114	1322.56081464715	4.24314944465769	0.000754148040194761	GaLu96scf_19	372776	374245	-	1470	-	-	-	-	-	-	-
GL27494-G	314.185043206825	815.016129415393	2.59406406204663	0.00295809715301624	GaLu96scf_2	114636	116313	-	1626	-	-	-	ref|XP_002471322.1|	predicted protein [Postia placenta Mad-698-R] gb|EED83477.1| predicted protein [Postia placenta Mad-698-R]	-	-
GL27519-G	154.740563942781	3193.96226668592	20.6407562781468	0.0380279690872959	GaLu96scf_2	1383146	1383608	+	399	-	-	-	ref|XP_001873403.1|	predicted protein [Laccaria bicolor S238N-H82] gb|EDR15195.1| predicted protein [Laccaria bicolor S238N-H82]	-	-
GL27531-G	237.962192454172	3862.96475000681	16.233523107881	0.000702850235116199	GaLu96scf_2	1590127	1592223	+	1704	GO:0003824;GO:0004556;GO:0005509;GO:0043169;GO:0005975;GO:0016052	K01176	SPAC27E2.01	ref|XP_002476539.1|	predicted protein [Postia placenta Mad-698-R] gb|EED78264.1| predicted protein [Postia placenta Mad-698-R]	sp|P0C1B3|AMYA1_ASPOR	Alpha-amylase A type-1/2 OS=Aspergillus oryzae (strain ATCC 42149 / RIB 40) GN=amy1 PE=1 SV=1
GL27550-G	610.88855533227	1881.05279608684	3.07920778621186	0.000625996004676476	GaLu96scf_2	1874613	1877728	-	2382	GO:0004553;GO:0005975	K05349	At5g64570	ref|XP_001879679.1|	glycoside hydrolase family 3 protein [Laccaria bicolor S238N-H82] gb|EDR09330.1| glycoside hydrolase family 3 protein [Laccaria bicolor S238N-H82]	sp|B0YB65|BGLL_ASPFC	Probable beta-glucosidase L OS=Neosartorya fumigata (strain CEA10 / CBS 144.89 / FGSC A1163) GN=bglL PE=3 SV=1
GL27557-G	3.63653834822429	11.6971704636617	3.21656733507934	0.0476343207722069	GaLu96scf_2	1857529	1859155	-	1329	-	-	-	ref|XP_002470444.1|	predicted protein [Postia placenta Mad-698-R] gb|EED84333.1| predicted protein [Postia placenta Mad-698-R]	-	-
GL27584-G	12.3592944585349	349.840812818935	28.3058886567224	0.00284267683364863	GaLu96scf_2	2100415	2101836	+	1356	-	-	-	-	-	-	-
GL27592-G	529.615050637942	1105.4107794931	2.08719668778594	0.0229703155286368	GaLu96scf_2	2214911	2218941	+	3807	GO:0003677;GO:0003899;GO:0006350	K10908	YFL036w	ref|XP_003028026.1|	hypothetical protein SCHCODRAFT_60184 [Schizophyllum commune H4-8] gb|EFI93123.1| hypothetical protein SCHCODRAFT_60184 [Schizophyllum commune H4-8]	sp|P13433|RPOM_YEAST	DNA-directed RNA polymerase, mitochondrial OS=Saccharomyces cerevisiae (strain ATCC 204508 / S288c) GN=RPO41 PE=1 SV=2
GL27593-G	386.124060017961	1043.35762064694	2.70213055513404	0.00279617510829809	GaLu96scf_2	2230573	2231632	+	954	GO:0019787;GO:0043687;GO:0051246	K10583	7293378	ref|XP_003028259.1|	hypothetical protein SCHCODRAFT_83230 [Schizophyllum commune H4-8] gb|EFI93356.1| hypothetical protein SCHCODRAFT_83230 [Schizophyllum commune H4-8]	sp|B3NWW9|UBE2S_DROER	Ubiquitin-conjugating enzyme E2 S OS=Drosophila erecta GN=GG18165 PE=3 SV=1
GL27594-G	108.351651905984	1151.22933199551	10.6249356769791	4.09597247332644e-11	GaLu96scf_2	2233286	2233609	-	324	-	-	-	-	-	-	-
GL27596-G	657.2643341902	2374.56786922352	3.6128049944307	0.000131067403633253	GaLu96scf_2	2232306	2233004	-	699	-	-	-	ref|XP_003033628.1|	hypothetical protein SCHCODRAFT_52601 [Schizophyllum commune H4-8] gb|EFI98725.1| hypothetical protein SCHCODRAFT_52601 [Schizophyllum commune H4-8]	-	-
GL27610-G	12.6057129947553	30.7481909118301	2.43922663673392	0.0432933038268942	GaLu96scf_2	464604	465873	-	408	-	-	-	-	-	-	-
GL27614-G	1186.58406207799	5384.9736897033	4.53821508462951	6.76486054958298e-06	GaLu96scf_2	538460	539831	-	1173	-	-	-	ref|XP_001880501.1|	predicted protein [Laccaria bicolor S238N-H82] gb|EDR09188.1| predicted protein [Laccaria bicolor S238N-H82]	-	-
GL27628-G	56.4114116241074	145.219770773792	2.57429776339319	0.0127532166392871	GaLu96scf_2	785576	786285	-	549	-	-	-	-	-	-	-
GL27651-G	196.897296353041	1237.85361614544	6.28679844301134	6.94870857280402e-08	GaLu96scf_20	160368	162907	-	1857	-	-	-	-	-	-	-
GL27669-G	1.70655595616166	46.3701079270044	27.1717477294438	0.000516154783082311	GaLu96scf_20	302098	302821	+	414	-	-	-	-	-	-	-
GL27710-G	5.76299533250586	186.64593805299	32.3869667220142	1.47749938385417e-15	GaLu96scf_20	750942	751499	-	459	-	-	-	-	-	-	-
GL27718-G	250.117304738901	828.788916069038	3.31360085994137	0.00905067297913985	GaLu96scf_21	6571	7703	-	738	-	K06966	At2g28305	ref|XP_001833384.2|	hypothetical protein CC1G_05084 [Coprinopsis cinerea okayama7#130] gb|EAU88318.2| hypothetical protein CC1G_05084 [Coprinopsis cinerea okayama7#130]	sp|Q5TKP8|LOGL7_ORYSJ	Probable cytokinin riboside 5'-monophosphate phosphoribohydrolase LOGL7 OS=Oryza sativa subsp. japonica GN=LOGL7 PE=2 SV=1
GL27772-G	5.06972392448346	25.0507415291061	4.94124372495459	0.00152453301293866	GaLu96scf_22	18951	20288	+	1338	-	-	-	ref|XP_001881257.1|	predicted protein [Laccaria bicolor S238N-H82] gb|EDR08187.1| predicted protein [Laccaria bicolor S238N-H82]	-	-
GL27780-G	34.6154278565588	82.6967407732358	2.38901397134014	0.0190507772923801	GaLu96scf_22	38570	39949	-	1056	-	-	-	ref|XP_001881257.1|	predicted protein [Laccaria bicolor S238N-H82] gb|EDR08187.1| predicted protein [Laccaria bicolor S238N-H82]	-	-
GL27812-G	49.7974976697071	162.133958599141	3.25586557932149	0.0110223324938695	GaLu96scf_22	749546	750767	+	966	GO:0003824;GO:0005488;GO:0016491;GO:0008152;GO:0055114	-	SPCC736.13	ref|XP_002473585.1|	predicted protein [Postia placenta Mad-698-R] gb|EED81228.1| predicted protein [Postia placenta Mad-698-R]	sp|O74959|YJCD_SCHPO	Uncharacterized oxidoreductase C736.13 OS=Schizosaccharomyces pombe (strain ATCC 38366 / 972) GN=SPCC736.13 PE=2 SV=1
GL27824-G	8.38970043299807	75.7324804159891	9.02683963757761	0.0136026792254505	GaLu96scf_23	10177	10963	-	588	-	-	-	-	-	-	-
GL27835-G	31.3991488627897	345.340428977753	10.9984009594287	0.000127562898834763	GaLu96scf_23	350689	352943	+	1878	GO:0003676;GO:0005488;GO:0008270	-	-	ref|XP_001840095.1|	hypothetical protein CC1G_12852 [Coprinopsis cinerea okayama7#130] gb|EAU81724.1| hypothetical protein CC1G_12852 [Coprinopsis cinerea okayama7#130]	-	-
GL27877-G	111.88840277564	240.547085511191	2.14988398747223	0.0203524065166057	GaLu96scf_24	72274	75032	+	1683	GO:0004497;GO:0005506;GO:0009055;GO:0020037	-	-	ref|XP_001882727.1|	predicted protein [Laccaria bicolor S238N-H82] gb|EDR06880.1| predicted protein [Laccaria bicolor S238N-H82]	-	-
GL27879-G	138.265549148589	430.717959221632	3.11515024439497	0.000823079088937142	GaLu96scf_24	180134	181540	-	1152	GO:0008168;GO:0008152	-	-	ref|XP_002471936.1|	predicted protein [Postia placenta Mad-698-R] gb|EED82840.1| predicted protein [Postia placenta Mad-698-R]	-	-
GL27952-G	32.2514850132698	180.533430775958	5.59767808216205	0.00303994077388369	GaLu96scf_25	352967	354233	-	882	GO:0003824;GO:0005488;GO:0016491;GO:0008152;GO:0055114	-	SPAC922.06	ref|XP_002472834.1|	predicted protein [Postia placenta Mad-698-R] gb|EED81942.1| predicted protein [Postia placenta Mad-698-R]	sp|Q9RPT1|RHLG_PSEAE	Rhamnolipids biosynthesis 3-oxoacyl-[acyl-carrier-protein] reductase OS=Pseudomonas aeruginosa GN=rhlG PE=1 SV=1
GL27961-G	87.7264037720638	409.311107262389	4.6657686815236	1.01092021972268e-05	GaLu96scf_25	448121	448795	-	291	-	-	-	ref|XP_003034224.1|	hypothetical protein SCHCODRAFT_14709 [Schizophyllum commune H4-8] gb|EFI99321.1| hypothetical protein SCHCODRAFT_14709 [Schizophyllum commune H4-8]	-	-
GL27966-G	7.81306497205925	215.433248839837	27.5734618373533	0.0436897782461856	GaLu96scf_25	563948	564427	-	480	-	-	-	-	-	-	-
GL27969-G	804.732514921601	4644.07677961085	5.7709570490802	2.08585543221894e-07	GaLu96scf_25	594058	598311	-	3013	GO:0004100;GO:0006031	K00698	SPAC13G6.12c	ref|XP_001887550.1|	glycosyltransferase family 2 protein [Laccaria bicolor S238N-H82] gb|EDR01737.1| glycosyltransferase family 2 protein [Laccaria bicolor S238N-H82]	sp|Q99127|CHS4_USTMA	Chitin synthase 4 OS=Ustilago maydis (strain 521 / FGSC 9021) GN=CHS4 PE=3 SV=2
GL28005-G	19.0691365575756	105.639898199764	5.53983647244879	0.000192642932404593	GaLu96scf_26	543198	543660	+	354	GO:0003924;GO:0005525	-	-	ref|XP_002389233.1|	hypothetical protein MPER_11669 [Moniliophthora perniciosa FA553] gb|EEB90163.1| hypothetical protein MPER_11669 [Moniliophthora perniciosa FA553]	-	-
GL28008-G	28.0684601267182	171.301386643847	6.10298484029717	4.99539463645169e-05	GaLu96scf_26	542043	543096	+	876	GO:0003924;GO:0005525	-	Hs4758182	ref|XP_001879400.1|	predicted protein [Laccaria bicolor S238N-H82] gb|EDR10015.1| predicted protein [Laccaria bicolor S238N-H82]	sp|Q90597|MX_CHICK	Interferon-induced GTP-binding protein Mx OS=Gallus gallus GN=MX PE=2 SV=1
GL28030-G	50.5477657391654	105.168073487254	2.0805681902923	0.0442571114367872	GaLu96scf_27	143251	145634	-	2163	-	-	7296187	ref|XP_001907707.1|	hypothetical protein [Podospora anserina S mat+] emb|CAP68380.1| unnamed protein product [Podospora anserina S mat+]	sp|Q00808|HETE1_PODAN	Vegetative incompatibility protein HET-E-1 OS=Podospora anserina (strain S / DSM 980 / FGSC 10383) GN=HET-E1 PE=4 SV=1
GL28049-G	76.0890503270591	170.374612996841	2.2391475812158	0.024820753519572	GaLu96scf_27	305107	305903	-	435	-	-	-	ref|XP_001877761.1|	predicted protein [Laccaria bicolor S238N-H82] gb|EDR11864.1| predicted protein [Laccaria bicolor S238N-H82]	-	-
GL28053-G	0.336611082577359	9.28047769986791	27.5703272417809	0.0289688961815326	GaLu96scf_27	409082	409351	-	270	-	-	-	-	-	-	-
GL28056-G	0.840056277717502	11.2434804220824	13.3841990356073	0.00153020088196854	GaLu96scf_27	470891	473255	+	2049	-	-	-	-	-	-	-
GL28058-G	475.480729115471	1057.02351628431	2.22306279005393	0.0220663092935915	GaLu96scf_27	399535	401623	-	1647	-	K11863	CE09760	ref|XP_003036701.1|	hypothetical protein SCHCODRAFT_80380 [Schizophyllum commune H4-8] gb|EFJ01799.1| hypothetical protein SCHCODRAFT_80380 [Schizophyllum commune H4-8]	sp|O17850|ATX3_CAEEL	Ataxin-3 homolog OS=Caenorhabditis elegans GN=atx-3 PE=1 SV=1
GL28060-G	124.606287226583	261.419059906537	2.097960429807	0.0293159729577349	GaLu96scf_27	547877	551736	-	3039	GO:0004100;GO:0016758;GO:0006031	K00698	SPAC13G6.12c	ref|XP_001830063.1|	chitin synthase [Coprinopsis cinerea okayama7#130] gb|EAU91728.1| chitin synthase [Coprinopsis cinerea okayama7#130]	sp|Q99126|CHS3_USTMA	Chitin synthase 3 OS=Ustilago maydis (strain 521 / FGSC 9021) GN=CHS3 PE=3 SV=2
GL28063-G	0	4.68301756080608	Inf	0.0199940924598728	GaLu96scf_27	516589	516975	+	387	-	-	-	-	-	-	-
GL28068-G	37.1381352090653	315.254020255951	8.4886873958873	0.000575404006003626	GaLu96scf_28	185489	185846	+	294	-	-	-	-	-	-	-
GL28071-G	46.5145726846184	189.186413191357	4.06725037493289	0.00535763150234615	GaLu96scf_28	110305	112741	+	1538	GO:0004497;GO:0005506;GO:0009055;GO:0020037;GO:0055114	-	Hs4503203	gb|AAS88582.1|	PAH-inducible cytochrome P450 monooxygenase PC-PAH 3 [Phanerochaete chrysosporium]	sp|O54750|CP2J6_MOUSE	Cytochrome P450 2J6 OS=Mus musculus GN=Cyp2j6 PE=2 SV=1
GL28074-G	1180.49824039729	4464.67093164173	3.78202252138822	7.70364747604515e-05	GaLu96scf_28	218943	219886	+	867	GO:0003700;GO:0008270;GO:0043565;GO:0006355	-	-	ref|XP_001886582.1|	predicted protein [Laccaria bicolor S238N-H82] gb|EDR02872.1| predicted protein [Laccaria bicolor S238N-H82]	-	-
GL28077-G	39.7620475687258	109.234251696204	2.74719885859501	0.0069605216089955	GaLu96scf_28	262431	264711	+	1482	-	-	-	ref|XP_759225.1|	hypothetical protein UM03078.1 [Ustilago maydis 521] gb|EAK84079.1| hypothetical protein UM03078.1 [Ustilago maydis 521]	sp|O05879|TGS3_MYCTU	Probable diacyglycerol O-acyltransferase tgs3 OS=Mycobacterium tuberculosis GN=tgs3 PE=1 SV=1
GL28078-G	13.1958994358452	51.5455779993682	3.90618148084323	0.00111975108955781	GaLu96scf_28	210254	210829	+	258	-	-	-	-	-	-	-
[truncated: 399 more rows]
