# Supplementary material for: Physiological changes and gene responses during Ganoderma lucidum growth with selenium supplementation
Source: PeerJ. 2022 Dec 20;10:e14488. doi: 10.7717/peerj.14488 (PMC9784338; doi:10.7717/peerj.14488)
Supplement: Supplemental Information 1 [file peerj-10-14488-s001.zip › raw data/Se-F VS CK-F.Up.xls]

ID	G2004	GCK4	foldchange	pvalue	GO	KEGG
GL15053-G	995.838120579024	474.119712693745	0.476101188432183	0.0387357911718853	-	-
GL15069-G	642.512580465066	164.61692613143	0.256208097921253	0.000944724439586846	GO:0016787;GO:0016788;GO:0006629	-
GL15076-G	120.365344697557	31.5093744408319	0.261781117480334	0.00106373429171239	GO:0005515	-
GL15092-G	425.871903936962	206.35127918984	0.484538372412528	0.0489420153728736	-	-
GL15111-G	1144.93008309676	538.059044950333	0.469949259691923	0.0417847544671482	-	-
GL15147-G	156.571285290322	23.6181940639261	0.150846268012248	4.20276438354389e-06	-	-
GL15148-G	63.0018168493087	27.1254306746799	0.430549975083417	0.0388814705057751	-	-
GL15196-G	43.5370870324534	12.0593409049476	0.276990072761605	0.00613298121539824	-	-
GL15218-G	28.1226453997404	9.27560141982555	0.329826774401216	0.0413990042132143	-	-
GL15221-G	406.494204367991	137.83046028709	0.339071157241679	0.00455465243309426	GO:0004672;GO:0004674;GO:0005524;GO:0006468	K06276
GL15233-G	63.856127643369	17.2322671752977	0.26986082324845	0.0027928115310049	GO:0004672;GO:0005524;GO:0006468	-
GL15283-G	377.270772774956	102.433239425338	0.271511197837844	0.00652457365645043	-	-
GL15285-G	654.165128593943	271.639515621866	0.415246095746079	0.0178134817130587	-	-
GL15287-G	3037.06213029116	1134.26441878214	0.373474222825135	0.0181322692278375	-	-
GL15294-G	171.997925265426	28.6196999096348	0.166395611257921	1.53350945787727e-05	-	-
GL15301-G	27.7498629000478	5.23905110167506	0.188795567046425	0.00175650008927129	-	-
GL15302-G	20.6389088861528	7.39676276256169	0.358389234787716	0.0487979747296419	GO:0004497;GO:0005506;GO:0009055;GO:0020037	-
GL15333-G	294.104284820749	114.32998000951	0.388739593097708	0.0186977780842588	-	-
GL15337-G	217.365125883319	101.710944775815	0.467926694139581	0.0394120340298805	-	-
GL15368-G	153.347675029677	49.7170969784415	0.324211612395296	0.00398896100166356	GO:0055085	-
GL15402-G	92.502316006376	40.365387449706	0.43637164119138	0.0367245654160375	-	-
GL15407-G	44.7874030495369	10.8818758324805	0.242967332141242	0.00160878758970798	GO:0005622;GO:0008270	-
GL15408-G	103.5376390231	19.8058927285646	0.191291716861979	0.000296693945833499	-	-
GL15434-G	353.756783279495	163.072777635567	0.460974277648627	0.0380048635337117	GO:0004499;GO:0050660;GO:0050661;GO:0055114	-
GL15446-G	18.9777989175231	5.51249342643153	0.290470641531647	0.0294969420222949	-	-
GL15461-G	30.8910892678125	11.7819854342311	0.381404013697488	0.038937514850683	-	-
GL15475-G	85.7996733465163	38.1458649288242	0.444592192965185	0.0465620604674414	-	-
GL15481-G	70.1532613188	23.8361342877013	0.339772290548003	0.00945230408792595	-	-
GL15493-G	202.178752029648	76.8938779807537	0.380326207422023	0.0114536659218046	-	-
GL15522-G	92.3067250613023	24.3395342038929	0.263681050191399	0.0285138040968768	-	-
GL15561-G	222.913992790843	90.7979537614873	0.407322809235586	0.0237343115941039	-	-
GL15602-G	181.605393120285	88.3400172436565	0.486439393268158	0.0478634914335091	-	-
GL15624-G	2102.61488243988	762.762793138244	0.362768664632075	0.00579409132849463	-	-
GL15635-G	655.387791931891	102.751445388933	0.156779614533331	0.0439897535534419	-	-
GL15648-G	4545.52460509159	646.879174245708	0.142311224874048	0.0144355819741731	-	-
GL15649-G	632.283834790212	274.552117520012	0.434222895499308	0.0318434603482158	GO:0005515;GO:0008270	-
GL15663-G	622.126101859092	179.386254723253	0.288343881067191	0.00891315204091563	GO:0046907	-
GL15668-G	4340.40597049607	649.202680007727	0.149571879778225	0.014040772333957	-	-
GL15675-G	181.458521829677	68.6330255808215	0.37822982844114	0.0120984793742171	-	-
GL15754-G	5418.09282948399	2532.40413489046	0.467397701477116	0.0347244019052911	GO:0004371;GO:0005524;GO:0006071	K00863
GL15755-G	2088.93492696983	971.868660147755	0.465246019682159	0.0461142922779033	GO:0000159;GO:0008601;GO:0007165	K04354
GL15764-G	342.611833392753	76.8820992404826	0.22440001117051	0.00014163417853766	-	-
GL15772-G	129.097664625219	39.3425342081127	0.304750161998107	0.00263014872150924	-	-
GL15774-G	209.26768776142	45.5490986483807	0.217659492182615	6.64645411976315e-05	-	-
GL15775-G	56.3467864100246	2.70220069734575	0.047956607102353	0.0176538689855218	-	-
GL15808-G	161.038193997924	69.246913141807	0.430003041034476	0.0248655954675776	-	-
GL15809-G	152.357187704628	47.9692290783103	0.314847168033236	0.0036116112336072	-	-
GL15875-G	235.088619009707	105.171499389454	0.447369591231091	0.0335069020418194	-	-
GL15879-G	120.800114960704	37.5152845058701	0.310556695397797	0.00442773041152774	-	-
GL15911-G	43.1420608241688	17.5596940681292	0.407020289079283	0.045819439754722	-	-
GL15942-G	777.544188670461	27.477615348789	0.035338975905374	0.0298243899497556	GO:0009277;GO:0005199	-
GL15952-G	863.514249849102	139.188089458657	0.161187947370851	0.00143334688597849	-	-
GL15973-G	281.236014437144	100.318727404201	0.356706546296981	0.0458081461920366	-	-
GL15985-G	273.536470378496	119.110510565631	0.435446543566263	0.0245505423763332	-	-
GL16017-G	451.440492885119	165.571736183423	0.366763147730207	0.00700757829885927	-	-
GL16063-G	70.6301504456991	27.5032905126052	0.389398724752114	0.0229044535643271	-	-
GL16064-G	71.6980735053689	32.5968349808439	0.454640318591029	0.0433682962614405	-	-
GL16080-G	282.60064853408	119.206833196265	0.421820805488667	0.0166658533674261	-	-
GL16119-G	100.435920502425	35.3388458929398	0.351854652361022	0.0200949700233093	-	-
GL16143-G	328.433687011944	99.9499428004875	0.304323054403529	0.00198475036677796	-	-
GL16153-G	769.985848608632	189.366589189649	0.245935155213353	0.00500199478892286	-	K13621
GL16161-G	44.8423660553286	15.1765774145261	0.338442833185933	0.0106452202509534	-	-
GL16180-G	51.174816601628	17.3943437751127	0.339900461403107	0.0122592661082699	-	-
GL16203-G	337.350111869498	129.528127280686	0.383957564332431	0.012971877902677	-	-
GL16216-G	11.8427679909423	1.43940658673228	0.121543087547876	0.0041066610106416	-	-
GL16225-G	145.168356952402	51.0010136541524	0.351323213438827	0.00644039868243017	-	-
GL16263-G	215.971921162143	91.9775386926023	0.425877300149353	0.0353302174984465	-	-
GL16312-G	20.0470171702589	5.24208616748755	0.261489583361286	0.0300922122991529	-	-
GL16339-G	134.032282064178	60.4614546673867	0.451096211571151	0.0454949008955348	-	-
GL16341-G	168.725487561694	63.1250083237007	0.374128468887188	0.0106159727167605	-	-
GL16398-G	70.4899805468905	31.2289839043029	0.443027273692169	0.0361842905868475	GO:0005507;GO:0016491;GO:0055114	-
GL16427-G	944.282945131472	180.476243111074	0.191125174971731	0.036617373328378	GO:0004185;GO:0006508	-
GL16428-G	462.921588051242	92.9578317472038	0.200806862644984	0.0114585668702227	GO:0004185;GO:0006508	-
GL16494-G	115.004276946179	28.0441050304932	0.243852713787484	0.000574136908151071	-	-
GL16582-G	122.896425414887	9.83135263938706	0.079997059362771	6.85060740968305e-09	-	-
GL16595-G	13.8503093387741	2.56819487440066	0.185425091352363	0.0105113823296382	-	-
GL16621-G	15.8502915116836	5.07154382299371	0.319965334344504	0.044765841120169	-	-
GL16644-G	1539.04805330803	731.544865795567	0.475322953187318	0.0414196557499102	GO:0003824;GO:0008152	-
GL16650-G	33.1965713606169	9.93145618122608	0.29917114250565	0.0154219362059158	-	-
GL16660-G	35.1718272274235	11.9238175490963	0.339016152672309	0.0218523601802102	GO:0004713;GO:0005524;GO:0006468	-
GL16661-G	176.336425006667	68.6943591860389	0.389564204805909	0.030996951376964	-	-
GL16786-G	45.7736751740665	9.04476574824282	0.197597542994914	0.000503612343396193	-	-
GL16815-G	554.947975179085	230.386744656446	0.415150167152333	0.0194524107887217	GO:0005737;GO:0016491;GO:0050661;GO:0050662;GO:0015940;GO:0055114	K00077
GL16818-G	54.4064270409058	21.8208941944385	0.401071994270683	0.0386438827403134	-	-
GL16824-G	1085.19942845657	392.588862468805	0.361766558453838	0.00454727836456891	GO:0016491;GO:0055114	-
GL16892-G	210.148999069388	75.3864282044205	0.358728466651079	0.00599073023097023	-	-
GL16893-G	47.7325174979626	14.4509233032294	0.302747981056022	0.00892955526159658	-	-
GL16895-G	89.2256631021242	31.0279751698853	0.347747207374316	0.0111877959823778	-	-
GL16901-G	208.951479638912	85.5627393763643	0.409486161687989	0.0237044349264958	-	K15326
GL16907-G	498.745344848152	175.484743342385	0.351852393521213	0.00526631839922722	-	K11553
GL16910-G	1444.31177095801	606.601377904385	0.419993376846902	0.024281035311811	-	-
GL16918-G	1134.41099340902	212.006061361853	0.186886465834356	0.000639582927397224	-	-
GL16997-G	387.379957595981	164.98907736071	0.425910205537235	0.0194541725518744	-	-
GL17001-G	14487.6364454887	6261.09870361311	0.432168402842741	0.0182841041596482	GO:0003824;GO:0005488;GO:0008270;GO:0016491;GO:0008152;GO:0055114	K17818
GL17003-G	578.654746994555	252.021814784694	0.43553054060933	0.0239215696936325	GO:0003824;GO:0005488;GO:0016616;GO:0048037;GO:0051287;GO:0008152	K00049
GL17079-G	137.465289389912	44.7238182500227	0.325346263398655	0.00615125740139308	-	-
GL17092-G	7.29075658517664	1.3708861423535	0.188030710713994	0.0448241919381845	-	-
GL17104-G	840.734180328815	311.007201272836	0.369923346224843	0.00582206114332224	-	-
GL17120-G	315.088582205494	86.9095071901988	0.275825631579116	0.00052527811900032	-	-
GL17142-G	47.2190199008973	16.1933605244944	0.342941479058245	0.0142159738012758	GO:0003824;GO:0005488;GO:0016491;GO:0008152	-
GL17156-G	11.9973026513251	2.66869924160948	0.2224416036812	0.0189630327276044	GO:0005576;GO:0004553;GO:0016788;GO:0030248;GO:0005975;GO:0006629	-
GL17175-G	9.57399856315721	1.06090729604827	0.110811307213986	0.0293021296228964	-	-
GL17288-G	169.809945395889	66.2075409014336	0.389892009841235	0.0133619726544903	GO:0006520	K13278
GL17316-G	355.619120344247	115.292702121996	0.324202765054899	0.0366646002945306	GO:0004672;GO:0004674;GO:0005524;GO:0006468	-
GL17330-G	339.930241862616	144.591735668791	0.425357081725104	0.0245022989088296	-	-
GL17346-G	4676.53283137883	1379.19376122524	0.294918011046787	0.00321540435650558	GO:0000785;GO:0005634;GO:0003677;GO:0006355	-
GL17348-G	544.760045987379	238.193759168923	0.437245280602759	0.0253704095332336	GO:0005783;GO:0016021;GO:0016758	K03845
GL17358-G	170.456470496253	60.3376707494155	0.353977004062992	0.00788537861139883	GO:0005737;GO:0000049;GO:0000166;GO:0000287;GO:0004812;GO:0004826;GO:0005524;GO:0006412;GO:0006418;GO:0006432;GO:0008033	K01889
GL17362-G	759.069118322426	328.887179685443	0.433276985911767	0.0302606253703368	GO:0019787;GO:0043687;GO:0051246	K10577
GL17364-G	103.242601248819	39.2122029037388	0.379806421277936	0.0199744584830209	-	-
GL17385-G	73.1336890443258	30.005121928292	0.410277702661849	0.031735176149657	GO:0005515	-
GL17404-G	917.91248733271	331.565728024151	0.361217144989085	0.0316239223344369	-	-
GL17457-G	606.239235950766	276.597529570463	0.456251448550132	0.0432009318885073	-	-
GL17501-G	6708.00784245105	3173.3431473815	0.473067894658571	0.0346695316416	GO:0003824;GO:0004013;GO:0005488;GO:0006730;GO:0008152	K01251
GL17560-G	1079.29329807392	508.690043559182	0.471317708047456	0.040960525089869	GO:0003824;GO:0005488;GO:0016491;GO:0008152;GO:0055114	-
GL17586-G	110.167609941191	37.1175810083646	0.336919181855523	0.0457936334760185	-	-
GL17587-G	761.070805280277	342.805480636431	0.450425214392749	0.0292744091651283	-	-
GL17597-G	78.5403408654732	13.6258051028524	0.173487980223962	2.82253837284726e-05	-	-
GL17598-G	226.651107836089	33.1489116818343	0.14625523783368	2.70816571108435e-06	-	-
GL17602-G	17.2023321595476	4.79203136661227	0.278568703485509	0.0298533582149123	-	-
GL17624-G	4224.36384771597	1745.99823377587	0.413316252273084	0.0124030301303375	-	-
GL17634-G	25.9057105805872	6.16595257477825	0.238015188025717	0.00641792692273714	-	-
GL17651-G	74.812403554079	31.4308707188681	0.420129139363207	0.0313871215289457	-	-
GL17664-G	51.6649872805096	8.52706858313631	0.165045401769665	0.000151178915778062	-	-
GL17783-G	36.1409322207723	7.70674160886691	0.213241361949081	0.0016226919603625	-	-
GL17786-G	131.050888766908	38.759113037051	0.295756201287497	0.00192180561297624	-	-
GL17807-G	285.549335977145	107.696686785311	0.377156145073059	0.0381238017138024	-	-
GL17827-G	56.1401045564507	16.636705740986	0.296342621240709	0.00489283550961745	-	-
GL17833-G	177.275185511705	43.8345700060048	0.247268504497548	0.00371746146673432	GO:0005634;GO:0003677	-
GL17905-G	198.760113059257	81.7785481202638	0.411443457450052	0.021519627532779	-	-
GL17909-G	297.723177195903	109.88159114292	0.369073016678906	0.00634969101250336	-	-
GL17942-G	101.425116228176	29.4497715341003	0.290359751403658	0.00290284473029575	-	-
GL18093-G	18.0514621813435	4.45006859747702	0.246521226522926	0.022685677340021	-	-
GL18109-G	144.578955021555	57.2448304981358	0.395941653400395	0.0197558814321056	-	-
GL18113-G	351.095578029558	114.992305727906	0.32752422110604	0.00321820606829965	GO:0008270;GO:0016811;GO:0070403;GO:0006342;GO:0006476;GO:0045449	-
GL18162-G	431.229528044931	166.405174433453	0.385885389592605	0.0109732604176535	-	-
GL18166-G	1934.32973605169	740.754270075765	0.382951394619913	0.0142749152362507	-	-
GL18168-G	361.725833065564	92.7003570630844	0.256272426764395	0.0005171582625788	GO:0004672;GO:0004674;GO:0005524;GO:0006468	-
GL18176-G	261.295197530257	103.207686053232	0.394985009402176	0.0168549136300726	-	-
GL18179-G	77.0421861090401	32.740824081374	0.424972677112705	0.0413184346606219	GO:0055085	-
GL18225-G	18.5814775161724	6.23295548625079	0.3354391748894	0.0400913657834232	GO:0008270	-
GL18283-G	179.877041832918	39.2707400705325	0.218319912704645	0.00453128837399675	GO:0055085	-
GL18309-G	11241.0740149085	735.01171984759	0.0653862539178001	6.09576872499929e-10	GO:0004609;GO:0008654	-
GL18314-G	15.3966251081151	5.00150584570868	0.324844296109575	0.045933319388329	-	-
GL18350-G	6.80307209757418	0	0	0.00417748216106563	-	-
GL18367-G	90.6816989948053	37.2548605245111	0.410831082097891	0.0254606080336184	-	-
GL18407-G	5621.15028048914	1228.54903919505	0.218558298193754	0.0115528208172567	GO:0016788	-
GL18408-G	9229.60889243556	851.297365529592	0.092235475571159	2.92432034010042e-05	GO:0004185;GO:0006508	-
GL18410-G	159.464134907709	61.0820982789378	0.383045995353685	0.0310295333154508	-	-
GL18413-G	1215.63267719607	555.204502681595	0.456720613962278	0.0423919162773148	-	K03362
GL18417-G	3341.26013221446	734.208224247988	0.219739917035847	3.98178191052708e-05	-	-
GL18420-G	164.059994186468	71.1292641196611	0.433556422285477	0.0325686225794294	-	-
GL18422-G	160.411426414873	69.5897539910898	0.433820430042868	0.0249736936061063	GO:0004672;GO:0004713;GO:0005524;GO:0006468	-
GL18427-G	123.292639027616	55.0041089827486	0.446126463157532	0.0232273537023291	-	-
GL18438-G	73.3347733462231	24.3836583899729	0.332497903482355	0.00789425735917855	-	-
GL18440-G	117.112247731725	34.0383985532411	0.290647641152056	0.00210058154237744	-	-
GL18495-G	1204.13363256035	548.419475482771	0.455447352896096	0.0484282380312561	GO:0008270	-
GL18519-G	1138.92260151729	393.79232710105	0.34575863766022	0.00731321219843303	-	-
GL18531-G	19.6604079200198	2.36327299402298	0.120204677524341	0.000942105677280595	-	-
GL18536-G	313.307570980408	141.527529217732	0.451720744490347	0.0336842324730812	-	-
GL18543-G	219.529482354796	37.4010066107061	0.17036894639172	0.00901463397113044	-	-
GL18546-G	73.0091826939256	10.1735540359112	0.139346225509214	9.90845213280237e-06	-	-
GL18593-G	5113.77810461051	1295.98241429039	0.253429536397355	0.00914436691329167	-	-
GL18625-G	169.096759291077	81.828218717009	0.483913583323928	0.0479170386953873	GO:0005737;GO:0004364;GO:0008152	K00799
GL18640-G	907.82881996323	314.845928605823	0.346811999886251	0.00636694195951455	-	-
GL18670-G	7.51408100189771	0.685443071176748	0.0912211448084786	0.00906877230017354	-	-
GL18690-G	102.454035378259	5.27558762322382	0.0514922384828123	0.0299313998285654	-	-
GL18705-G	52.2601151821845	19.967329875621	0.382075887242359	0.0312680231201966	GO:0005515	-
GL18768-G	198.83645480298	45.8160700161424	0.230420875596177	0.000146679871538861	-	-
GL18775-G	272.363632399294	80.672638557988	0.296194605158295	0.0203536810305619	GO:0004672;GO:0004674;GO:0005524;GO:0006468	-
GL18776-G	51.7894936309097	17.5664036525128	0.339188557773977	0.0153312988178053	-	-
GL18792-G	8554.33138213308	1863.03544456586	0.217788551944232	5.13258905245528e-05	GO:0004190;GO:0006508	-
GL18828-G	464.824229786693	176.449344510755	0.379604446592053	0.00978405137247451	-	-
GL18833-G	11.2187991837295	2.12181459209655	0.189130276542769	0.0153271234216831	-	-
GL18850-G	2569.85311723915	941.745006279421	0.366458689783468	0.0074769472518932	-	-
GL18877-G	240.635456834347	2.39525691685301	0.00995388189406313	0.000860062756970657	GO:0009277;GO:0005199	-
GL19064-G	2215.16098138059	945.675628077618	0.426910565880512	0.0155871785602579	-	-
GL19107-G	581.336995215767	228.483108915513	0.393030395099335	0.0164085670710876	-	-
GL19149-G	126.550066170125	55.918707994621	0.441870239083461	0.0373837811567194	-	-
GL19179-G	1478.40251562736	576.532316147928	0.389969788372064	0.0337413495557587	GO:0003824;GO:0008483;GO:0030170	-
GL19197-G	364.270271711663	101.238727131714	0.277922012839547	0.000713128258237017	GO:0008825;GO:0008610	K00574
GL19204-G	64.5606641761303	23.4199817679321	0.362759306565359	0.0127277611213148	-	-
GL19219-G	22.8635106688495	6.02891168602068	0.263691424004923	0.0124448078409318	-	-
GL19220-G	95.3796026764398	41.9846037763505	0.44018430144626	0.0369901395192635	-	-
GL19229-G	261.845417641567	109.178537827237	0.416957985404533	0.0194611561139304	-	-
GL19230-G	577.75249180703	250.138574212153	0.432951095424613	0.0325328908633848	-	-
GL19269-G	392.459942742776	88.5866676970604	0.225721552823854	0.000979688094158931	GO:0004252;GO:0008236;GO:0006508	-
GL19401-G	1799.63670769291	795.683639974441	0.44213570248547	0.0176259212436214	-	-
GL19522-G	775.856063149867	164.719508879522	0.212306788208607	0.000121000584790289	-	-
GL19528-G	416.131277497963	162.060269194538	0.389445057264006	0.0148253379064734	-	-
GL19531-G	8.33934250071395	0.650424082534234	0.0779946479567843	0.00573593816459763	-	-
GL19535-G	157.950875244426	69.8294562327211	0.442096038560479	0.0395042955277761	-	-
GL19629-G	445.111903693719	153.967248469249	0.345906831948475	0.00460924366816502	-	-
GL19649-G	17.9985443631199	5.82095473983051	0.323412528390796	0.0388465088039009	-	-
GL19758-G	4663.60616787697	2189.5770726532	0.46950299700156	0.0400632739351607	-	K05757
GL19767-G	816.376925050764	353.370513004033	0.432852157086703	0.0191177614236133	GO:0003824;GO:0008152	K01557
GL19775-G	42.9560948721159	10.9945204629393	0.255947857822526	0.00291136758185993	-	-
GL19804-G	766.165025727294	356.450133411543	0.465239369381521	0.0357771460210635	-	-
GL19809-G	167.758660369918	68.6306299677677	0.409103350112794	0.0244617790847148	GO:0003824	K10863
GL19822-G	211.84386402829	40.7612190551173	0.192411610513647	0.0482486057613965	-	-
GL19912-G	180.411901131153	83.6592287063957	0.46371236144548	0.0355973477648351	-	-
GL19916-G	328.706981421368	36.5992443904995	0.111343069843664	4.66299161912481e-05	-	-
GL19963-G	699.564917428194	249.45269318859	0.356582622961784	0.00695817485142409	GO:0005680;GO:0005515;GO:0030071	K03357
GL19995-G	6.37154161397644	0	0	0.00257435953565118	-	-
GL20000-G	6.5961612237636	0	0	0.00239741172109514	-	-
GL20116-G	83.9306698955691	24.4497832212979	0.291309282431792	0.00520926663379486	-	-
GL20134-G	868.128222954292	230.167486224762	0.265130749282045	0.000993132520955068	GO:0005515	-
GL20139-G	762.481392599755	266.874623322004	0.350008047294201	0.0331780902189888	-	-
GL20198-G	11.9512982083748	1.91928832477267	0.160592455422771	0.0144938148951218	-	-
GL20447-G	526.764978543661	19.1398160621902	0.0363346403838497	1.05263079591116e-06	-	-
GL20464-G	3613.87760717199	1599.09883360667	0.442488376040503	0.029311861332667	-	-
GL20488-G	5021.162011931	1781.7809601208	0.354854305813481	0.0222958483426178	GO:0005506;GO:0016491;GO:0055114	-
GL20491-G	1668.65039616793	769.717566886552	0.46128150549343	0.0370184211646123	GO:0004396;GO:0005524;GO:0016773;GO:0005975;GO:0006096	K00844
GL20496-G	1951.50825809621	768.420390197369	0.393757180892999	0.0171465685735955	-	K12158
GL20500-G	243.068682395411	85.6665267759394	0.352437533012096	0.00382492766294902	GO:0016021;GO:0004671;GO:0006481	-
GL20503-G	101.966492752803	34.5505028415004	0.338841730344311	0.0403382385866491	-	-
GL20509-G	633.40665781176	196.400544547758	0.310070224437278	0.0371247557512245	GO:0003824;GO:0005488;GO:0016491;GO:0008152	-
GL20511-G	187.367989931265	58.203762360251	0.310638772298313	0.027366053324478	-	-
GL20544-G	4759.38319914173	1592.32254767729	0.334564896553073	0.00388235249109836	GO:0005506;GO:0016491;GO:0055114	-
GL20588-G	9596.12911000937	3366.24059732613	0.350791507568914	0.00593243206817704	GO:0005622;GO:0005840;GO:0003735;GO:0006412	-
GL20603-G	35.1667506500122	4.55752117645837	0.129597449073868	0.00047619557498477	-	-
GL20621-G	947.815925608483	427.439275110452	0.450972877287373	0.0249707002485299	GO:0016491	-
GL20634-G	87.718125815901	30.2700985083697	0.345083735280656	0.00801505526675357	-	-
GL20650-G	281.033672609473	121.889982545606	0.433720206599531	0.0219145272927662	GO:0016884	-
GL20651-G	382.217894885408	77.0490135325873	0.201584003689014	3.5405701322045e-05	GO:0003824;GO:0005488;GO:0008270;GO:0016491;GO:0008152;GO:0055114	-
GL20676-G	784.088722080236	226.009401906669	0.288244678876457	0.00112893665155307	GO:0019787;GO:0043687;GO:0051246	-
GL20690-G	234.250846583941	67.6123293248932	0.288632166375822	0.00113637383556402	GO:0004252;GO:0008236;GO:0006508	-
GL20691-G	9.06611914829904	0.685443071176748	0.0756049043658718	0.00367479217373828	-	-
GL20692-G	904.640326303364	421.615294643974	0.466058479138138	0.0315987236365378	-	-
GL20695-G	454.615383491298	130.007084472397	0.285971590917106	0.000972636546918169	GO:0008080;GO:0008152	-
GL20702-G	1556.96353379498	633.658173270199	0.406983310473371	0.0182749687048911	-	-
GL20732-G	97567.5726847933	1600.72488961415	0.0164063207228239	4.79501195500297e-06	-	-
GL20741-G	859.418322093603	329.929876586616	0.383899049048528	0.0142717244203023	-	-
GL20742-G	653.335714828399	220.534837463729	0.337552092222072	0.00540043399255814	GO:0005737;GO:0003824;GO:0004615;GO:0008152;GO:0019307	K17497
GL20747-G	1802.57191945924	884.912173714662	0.490916431217975	0.0463444091822462	GO:0016787;GO:0016788;GO:0006629	-
GL20757-G	87.845010568959	28.967732810395	0.329759568844893	0.00529036057143546	-	-
GL20766-G	267.488332367103	99.1583167166818	0.370701465141277	0.0125187225560519	GO:0004497;GO:0005506;GO:0009055;GO:0020037;GO:0055114	-
GL20768-G	38.9239492401248	12.7012992428031	0.326310651687674	0.012762768825589	-	-
GL20779-G	1484.74298997487	323.706591496527	0.218021969918178	0.0025509872110878	GO:0008233;GO:0006508	-
GL20800-G	1027.64116212299	303.794353557353	0.295622990548324	0.00129958478781149	-	-
GL20823-G	1014.06850864761	417.516541979624	0.411724196559892	0.0161178330481595	-	-
GL20828-G	1300.15975940507	626.751263371055	0.48205711554851	0.0488540701409933	GO:0005622;GO:0003676;GO:0004221;GO:0004527;GO:0006511	K12571
GL20833-G	69.2409597228731	16.1644116674769	0.233451583169451	0.000788522820581121	-	-
GL20872-G	270.638062851004	93.0578888228608	0.343846271446647	0.027672428667433	GO:0055085	-
GL20875-G	150.444891428478	69.5871197506471	0.462542257765722	0.0404145306315933	GO:0004497;GO:0005506;GO:0009055;GO:0020037	-
GL20890-G	10.2554165674409	2.05632921353025	0.200511524813017	0.0278659932227278	-	-
GL20892-G	268.846869610828	112.849931594062	0.419755423440189	0.0232098842864342	-	-
GL20896-G	1185.20869129907	490.96566145023	0.414244061028694	0.0158942673087505	GO:0003824;GO:0004795;GO:0030170;GO:0006520;GO:0008152;GO:0009088	K01733
GL20902-G	114.461938443576	32.7401846286154	0.286035559713631	0.00186871505913059	-	-
GL20904-G	1210.89034242079	525.430976827504	0.433921188748661	0.0206756068304837	-	-
GL20938-G	585.345932499501	198.885004346327	0.339773445588086	0.00454221841069698	-	-
GL20944-G	11.7140428462541	2.50031388278056	0.213445854313236	0.032283547950526	-	-
GL20952-G	1362.91446142108	513.531794164095	0.376789452823509	0.00543511994400004	GO:0016787;GO:0016791;GO:0008152	K01101
GL20962-G	115.647878445321	40.441495558616	0.349695092571343	0.0314003515374705	-	K19787
GL20981-G	466.013846977931	205.34040618889	0.44063155530787	0.0355439931152342	GO:0016592;GO:0016455;GO:0006357	K15148
GL21002-G	1906.42229456608	869.348001788849	0.456010194733231	0.0415683188375187	GO:0003824;GO:0005488;GO:0050662;GO:0008152;GO:0044237	K02377
GL21007-G	583.389288938702	102.095915023494	0.175004781471436	0.0045868864397538	-	-
GL21012-G	1132.60404400442	142.935244138996	0.126200541924286	0.00497851222386625	GO:0003700;GO:0043565;GO:0006355	-
GL21013-G	678.379884129246	311.004729230374	0.458452168919444	0.0270192244727071	-	-
GL21019-G	47.838561524116	4.83008542106727	0.100966359923518	4.21081654767101e-06	GO:0008168	-
GL21021-G	1050.42489272809	404.3833403501	0.384971208460097	0.0113061834551983	-	-
GL21022-G	1779.17570444262	555.466460698817	0.312204387296775	0.00179079997642185	-	-
GL21038-G	242.945141616755	83.8109976326639	0.344979105467667	0.00514400344165806	GO:0004672;GO:0004674;GO:0005524;GO:0006468	-
GL21055-G	142.086965371902	51.9874532697869	0.365884746244764	0.0124462068951429	-	-
GL21072-G	688.01517609749	274.964377517882	0.3996487098984	0.0139468828456144	-	-
GL21096-G	61.9511821524351	15.7774466321141	0.254675473234596	0.00455775400694537	-	-
GL21103-G	62.8939360252934	3.46159489176758	0.0550386112005371	3.6985464500871e-08	-	-
GL21104-G	54.5754342514841	19.6884568719983	0.360756760656703	0.0203896260379212	-	-
GL21105-G	170.567924314908	77.2549292249115	0.452927650583829	0.0367152359209241	-	-
GL21106-G	262.387231576137	58.8478776837714	0.224278739976322	0.0096334888440048	GO:0004222;GO:0006508	-
GL21108-G	126.740122497314	43.047105034713	0.339648598932238	0.00735686195717709	-	K11405
GL21117-G	144.118701270267	64.9887480813102	0.450939035034991	0.0268390773687137	GO:0004497;GO:0005506;GO:0009055;GO:0020037;GO:0055114	-
GL21138-G	250.291302211435	111.221132815203	0.44436675119157	0.0308963963312931	GO:0008168;GO:0008152	-
GL21140-G	99.9220025321787	44.1388795460548	0.441733336277367	0.0309025286355168	GO:0005737;GO:0008119;GO:0008152	-
GL21144-G	38.391451307785	12.7661451686107	0.332525724705332	0.023216516144285	GO:0004222;GO:0006508	-
GL21148-G	182.712851845111	79.0777027578434	0.432797703934254	0.0353921709963848	-	-
GL21188-G	2306.39041687142	608.869543125735	0.263992400710568	0.000311368487467906	-	-
GL21191-G	1065.37424846961	492.016305363539	0.461824852694076	0.0465088103087037	GO:0003824;GO:0005488;GO:0008152	K04532
GL21197-G	1140.24558938626	543.144509093262	0.476339934264172	0.0286816876287649	-	-
GL21198-G	29.7680954137298	4.27952625298317	0.143762178718674	0.000301484979673202	-	-
GL21208-G	1858.58102987645	846.431245816562	0.455417994809099	0.0208659036719254	GO:0004553;GO:0005975	-
GL21215-G	1201.36574733383	537.666520044035	0.447546070992341	0.030302006185815	-	-
GL21228-G	181.305497939603	63.5255846890377	0.35037870009987	0.0310999517431794	GO:0008270	-
GL21231-G	187.269720657277	75.7171752566353	0.404321504784031	0.0122752582782819	GO:0005737;GO:0003824;GO:0016841;GO:0006559;GO:0009058	K10775
GL21236-G	125.32890004937	24.8357079785322	0.198164253964957	0.000142878926224736	-	-
GL21239-G	976.480408724351	50.2746043582982	0.0514855228114363	0.0151620242812886	-	-
GL21269-G	293.449797209045	130.70929683495	0.445423026623653	0.0322170295188414	-	-
GL21273-G	224.457096598702	67.3578525795692	0.300092327666502	0.00158693233830503	-	-
GL21282-G	7577.83378921411	2957.70071336558	0.390309525866801	0.0154070325318962	GO:0005853;GO:0003746;GO:0006414	K03232
GL21296-G	2119.41386322716	917.568032685886	0.432934807404126	0.0182629265604412	GO:0016787	-
GL21309-G	311.515492139042	93.7440942423862	0.300929156359724	0.00122361883127701	GO:0016021;GO:0004659	-
GL21326-G	84.2994698087468	34.9546772960006	0.414648839136278	0.0376527300751677	GO:0005634;GO:0003700;GO:0008270;GO:0006355	-
GL21330-G	1066.33212497349	441.50975297687	0.414045251602868	0.0117902316404781	GO:0016020;GO:0016021;GO:0004932;GO:0004934;GO:0007186	K04627
GL21336-G	1458.46816121838	608.746898714735	0.417387855903689	0.0146012570309545	-	-
GL21343-G	888.816778577405	360.171982922898	0.405226354411728	0.0115531417706155	-	-
GL21350-G	636.366082317704	114.122201764257	0.17933419919021	0.000196647550759608	GO:0004190;GO:0006508	-
GL21353-G	2305.39974349238	686.660113265744	0.297848611809743	0.00314128455718269	GO:0055085	-
GL21361-G	4131.91223890211	974.584397921041	0.235867642285645	0.0269249860042165	GO:0003824;GO:0003849;GO:0008152;GO:0009058;GO:0009073	K01626
GL21364-G	568.337183764752	202.389444518657	0.356108046948466	0.00563173355457782	-	-
GL21377-G	423.370599217158	155.482793128117	0.367249859616175	0.0158324121322888	GO:0016272;GO:0051082;GO:0006457	-
GL21453-G	818.908221235216	294.053728496379	0.359080200773705	0.00670960584664234	GO:0008080;GO:0008152	K00670
GL21463-G	959.477111950817	446.087124976699	0.464927322830777	0.0367183352851511	-	-
GL21468-G	237.738154079056	109.855677351715	0.462086860972198	0.0482989687710493	-	-
GL21489-G	63.5658502681716	17.9464204761031	0.282328017329914	0.00240381279073602	-	-
GL21500-G	79.9184066062745	29.238140069339	0.365849887540719	0.0166031427173636	-	-
GL21502-G	115.356972307237	49.9540027816492	0.433038435237393	0.0317379435553958	-	-
GL21505-G	55.6094434219729	20.510062751785	0.368823377643821	0.0178773053482991	-	-
GL21507-G	100.857093035262	34.2378897547525	0.339469329566957	0.00721182164002014	-	-
GL21509-G	25.9441558486153	6.78287520157621	0.261441352771485	0.0085764663343088	-	-
GL21535-G	37.2760166286245	8.11874235528719	0.217800695717384	0.00176754797491932	GO:0008080;GO:0008152	-
GL21560-G	411.6446309715	188.068567426231	0.456871177895313	0.0252917780085566	GO:0055085	-
GL21566-G	374.61426696459	149.710077220699	0.399637948745956	0.0178629584494087	GO:0016491	K00306
GL21629-G	160.864346417707	66.8318125653739	0.415454474864403	0.0227761766935335	-	-
GL21633-G	696.667560656259	248.207307822112	0.356277975090876	0.00671905538627439	-	K17262
GL21649-G	1732.69940475812	680.517706886612	0.392750009042458	0.00937148202097855	GO:0004489;GO:0006555;GO:0055114	K00297
GL21654-G	216.709638626345	100.770299737983	0.465001466371014	0.0375044086562289	-	-
GL21673-G	10488.7240925098	4291.11309683214	0.409116786654394	0.0436798907800546	GO:0005737;GO:0003824;GO:0004736;GO:0005524;GO:0009374;GO:0016874;GO:0006094;GO:0008152	K01958
GL21676-G	205.032187213495	75.853938215613	0.369961122916902	0.0104119768255333	GO:0003824;GO:0005488;GO:0008270;GO:0016491;GO:0008152;GO:0055114	K07512
GL21691-G	1392.18451719268	601.874403303117	0.432323729987163	0.0285572239225179	GO:0004798;GO:0005524;GO:0006233	K00943
GL21719-G	28.7738267043353	4.5895050992884	0.15950277126667	0.000691750324508491	-	-
GL21742-G	889.148530880863	420.073256667594	0.47244441404119	0.0496127429182941	GO:0005737;GO:0017089;GO:0051861;GO:0046836	-
GL21747-G	1533.75199403877	572.167400700704	0.373050794994592	0.0095100332765399	GO:0004672;GO:0004674;GO:0005524;GO:0006468	K03097
GL21748-G	94.5864182689426	37.0858357129235	0.392084153218228	0.0243897752763515	-	-
GL21759-G	166.961149379511	50.9905138193987	0.305403466668133	0.00278692327162716	-	-
GL21763-G	145.602918825842	56.1285832990872	0.385490783781768	0.0132945802565572	GO:0005622;GO:0005525	K03978
GL21772-G	311.849739550927	128.891075900737	0.413311475219905	0.0176514892767197	GO:0055085	-
GL21787-G	371.91427245023	65.4338494580969	0.175937989760405	1.11471550947196e-05	-	-
GL21851-G	133.71953555392	33.2861911979807	0.248925417367746	0.000866374697713779	-	-
GL21852-G	497.251293909849	183.176956238739	0.368379043920495	0.00702271262271029	GO:0016020;GO:0004571;GO:0005509	K01230
GL21866-G	936.595351518484	313.758827643059	0.334999343242914	0.015649684260784	GO:0016020;GO:0016021;GO:0005215;GO:0022891;GO:0006810;GO:0055085	-
GL21869-G	334.937932763355	139.711618128	0.417126889675738	0.0228973561580269	GO:0000213;GO:0003676;GO:0004518;GO:0006388	K15322
GL21880-G	929.899763408633	349.940058906591	0.376320193505431	0.0108725794510695	GO:0000166;GO:0003824;GO:0003899;GO:0006350;GO:0044237	K03012
GL21901-G	240.737918948714	84.417659052097	0.35066207858215	0.00807263094923935	-	K11426
GL21910-G	75.5026759263509	14.1841905628566	0.187863415287328	0.000111663112555827	-	-
GL21928-G	336.630394053101	130.154986718887	0.386640627282027	0.0135812462014127	GO:0005634	K13109
GL21945-G	757.940771109508	129.62647466223	0.171024543873628	8.81948982383912e-05	GO:0004252;GO:0008236;GO:0006508	K01279
GL21948-G	349.708002271893	137.248881044897	0.392467087264956	0.0142015772242927	GO:0016772;GO:0006388	K10669
GL21972-G	1108.98854940398	516.354231277536	0.465608262190846	0.0493021458033234	-	K19996
GL21999-G	419.466633531291	120.430324310132	0.287103465885443	0.00790627782694993	-	-
GL22004-G	540.897400612043	217.803259296144	0.402670190408924	0.0133273234487269	-	-
GL22013-G	8.81190863847202	0.341962769135253	0.0388068899900157	0.00213995285974661	-	-
GL22015-G	1913.25825042781	540.136983322904	0.282312637722654	0.00660131337891201	-	-
GL22030-G	20.8325382079809	6.50639781100726	0.312319014901155	0.0266700620109528	-	-
GL22047-G	53744.5799906098	8075.90874830672	0.150264617375701	0.0015847834996367	-	-
GL22052-G	69.5539182166052	18.8946831416926	0.271655193929559	0.00292214176323835	-	-
GL22071-G	425.773183810036	167.649072230251	0.393752069423541	0.0126779655009319	GO:0004497;GO:0016491;GO:0008152;GO:0055114	-
GL22103-G	125.035702666719	36.9235204857195	0.295303818815164	0.00310517608455563	GO:0004197;GO:0006508	K05290
GL22109-G	13983.2402656434	5192.59085050196	0.371343891105131	0.00784396848449292	-	-
GL22114-G	36.1919054525127	4.28320077155433	0.118346926419067	0.00349820564207093	-	-
GL22133-G	6.21441656746143	0.958885395933215	0.154300147974296	0.0484717960225909	-	-
GL22134-G	61.0780794128066	11.2307868133883	0.183875899854073	0.000167536942387955	-	-
GL22141-G	165.662769356836	49.7222890299189	0.300141602261987	0.015221131774826	-	-
GL22150-G	4939.08352469308	1171.37918922142	0.237165292582131	0.00398615943965411	GO:0016491;GO:0055114	-
GL22152-G	6852.32895736308	2609.80540167385	0.380863997906801	0.0119552956041192	GO:0015629;GO:0003779;GO:0007010;GO:0030036	K05759
GL22160-G	19442.8738967177	6233.44920268151	0.320603283022569	0.0254972871639475	-	-
GL22163-G	312.402671279985	16.9153401172199	0.0541459522350239	0.00031346640542481	GO:0009277;GO:0005199	-
GL22166-G	667.867380035196	157.847792319209	0.236346012753147	0.0403566894691702	GO:0003824;GO:0005488;GO:0016491;GO:0008152;GO:0055114	-
GL22170-G	27.3245963983062	2.08831313636027	0.0764261292616833	1.44914292646891e-05	-	-
GL22210-G	1500.09640398238	303.208524621029	0.20212602591146	0.000154476417515752	GO:0009277;GO:0005199	-
GL22215-G	2680.91490469697	125.243988502532	0.0467168832114379	0.00844422635672358	GO:0009277;GO:0005199	-
GL22219-G	1565.91696140742	663.799246529895	0.423904499976348	0.0171506158318673	GO:0004672;GO:0004674;GO:0005524;GO:0006468	-
GL22233-G	194.366730282778	86.7219940539565	0.446177151448642	0.0431997832049329	GO:0003824;GO:0005515;GO:0016787;GO:0000290	K12584
GL22235-G	2064.69834982873	590.274428885272	0.285888943018837	0.000913881865493775	GO:0003676;GO:0003824;GO:0005488;GO:0008168;GO:0050662;GO:0008152;GO:0032259;GO:0044237	-
GL22244-G	2403.5863523899	993.046522082628	0.413152005583338	0.0162850249277134	GO:0003824	-
GL22249-G	261.857056410321	62.7061357949159	0.239467046084325	0.0103100093833738	-	-
GL22252-G	1474.99415392533	706.697128934836	0.479118596540966	0.0486300795470008	GO:0005622;GO:0005525;GO:0007264;GO:0015031	K06682
GL22268-G	5613.89377729037	1726.85246244654	0.307603337532338	0.00148224147253698	GO:0003824;GO:0004807;GO:0008152	K01803
GL22279-G	1277.23553356103	244.853489905287	0.19170582361001	1.10399244520359e-05	-	-
GL22284-G	433.888586574137	180.35523912857	0.415671775449557	0.0161395036296212	-	-
GL22290-G	87.0201694433232	15.6458364222228	0.179795517778359	9.94902752841249e-05	-	-
GL22294-G	2234.77316886198	712.424098906008	0.318790340260259	0.00204691206704485	GO:0004181;GO:0008270;GO:0006508	K08783
GL22334-G	186.104170529499	77.5737281750833	0.416829606528281	0.0201325946704129	-	-
GL22344-G	415.214128344861	147.191513640652	0.354495436432742	0.00702218481220402	GO:0055085	-
GL22352-G	55.6182977899612	14.6958175963382	0.264226310050623	0.00190085975545272	-	-
GL22366-G	968.364972305041	30.3703642481896	0.0313625183859116	0.0100236906573693	-	-
GL22379-G	26.3214733209233	9.00671169378782	0.342181137961918	0.0286284515846746	GO:0003824;GO:0005488;GO:0016491;GO:0008152;GO:0055114	-
GL22383-G	291.737884731088	128.276148061623	0.43969657276381	0.0389302107911357	-	-
GL22406-G	410.167973522925	139.148965162848	0.339248732580703	0.00323077613440923	GO:0016491;GO:0055114	-
GL22408-G	36.3447111036549	6.68085330146115	0.183819133474673	0.000808019482439478	-	-
GL22420-G	2384.19034766598	697.386074924729	0.292504361326451	0.000887548262739577	GO:0004190;GO:0006508	-
GL22424-G	662.021239057547	231.146841272764	0.349153210857441	0.0393205054779823	GO:0000786;GO:0005634;GO:0003677;GO:0006334	K11252
GL22435-G	904.396267218749	138.215532806298	0.15282629729482	0.00919285958779643	-	-
GL22436-G	79.6147398904734	34.242919608249	0.430107787268504	0.0328048829837171	-	-
GL22455-G	177.957586124496	46.6187103164966	0.261965288087708	0.000845611892873616	-	-
GL22472-G	290.423993803455	122.289843028776	0.421073484415808	0.0231565042743864	-	-
GL22474-G	35.1749592183516	12.4996510556267	0.355356518767629	0.0260657891407951	-	-
GL22492-G	431.705537826097	179.689801914954	0.416232330073417	0.0146913977549901	GO:0005634;GO:0003677	-
GL22493-G	947.300885141864	301.591076606888	0.31836883226571	0.00261447769161728	-	-
GL22515-G	2792.44968841459	1325.89047685217	0.474812664433338	0.0333575424864776	GO:0003824;GO:0005488;GO:0016491;GO:0050661;GO:0006520;GO:0008152	K00003
GL22517-G	60.8213827117004	24.5483692302306	0.403614126081159	0.029804377651585	-	-
GL22522-G	289.52899041955	119.819518281141	0.413842904323721	0.0170100684706463	-	-
GL22586-G	65.4907787028868	28.1733196273306	0.430187580378988	0.0358509309829002	GO:0004553;GO:0005975	K15920
GL22617-G	883.797942311862	226.563065406183	0.256351655236414	0.000381537710887793	-	-
GL22644-G	680.914518032642	198.867155474431	0.292058915191021	0.00300228062687359	-	-
GL22652-G	31.2986434398093	13.2183569551509	0.42233002783559	0.0430264986376964	-	-
GL22653-G	104.622163384856	20.8994234002016	0.199760956226096	0.0225582657312578	GO:0055085	-
GL22677-G	45.6096367522782	7.42874668539172	0.162876690418295	0.000144380732890126	-	-
GL22681-G	1884.53256432835	635.34739479786	0.337137923124347	0.00190788187068032	GO:0005515	-
GL22708-G	1803.5906094325	706.537792968098	0.391739560670262	0.0147476520581833	GO:0005737;GO:0000166;GO:0003676;GO:0004812;GO:0004815;GO:0004816;GO:0005524;GO:0006412;GO:0006418;GO:0006421;GO:0006422	K01893
GL22711-G	5859.58868276037	675.476264887877	0.115277078555908	0.0308326216118197	GO:0003824;GO:0004512;GO:0005488;GO:0006021;GO:0008152;GO:0008654	K01858
GL22713-G	13.0900562119508	2.43179343840177	0.185774102037974	0.0445182147031337	GO:0016788;GO:0006629	-
GL22714-G	135.478505204663	38.082135710553	0.281093562798199	0.00460294857498598	GO:0016788;GO:0006629	-
GL22735-G	254.265769626118	109.403704192564	0.430273034209187	0.0299123071371256	GO:0004164;GO:0008168;GO:0008152;GO:0017183	K00586
GL22740-G	95.9642612449647	20.7871795951127	0.216613761471575	0.00698447802135373	-	-
GL22755-G	63.1645600780309	22.3610692595678	0.354012902677448	0.0157658233494778	-	-
GL22787-G	26.4160725929562	9.62730883915694	0.364448909098018	0.0232700232431595	-	-
GL22815-G	150.552984235968	36.6552702124405	0.24347089762757	0.000399459202708647	GO:0016020;GO:0015171;GO:0006810;GO:0006865;GO:0055085	-
GL22819-G	125.26357549905	55.5791408385395	0.443697544294998	0.033288367518873	GO:0009277;GO:0005199;GO:0055085	-
GL22845-G	24.4147952269806	2.32977153828671	0.0954245782783426	0.0027733133369705	-	-
GL22882-G	1566.86321027865	570.466619973805	0.364081954462607	0.00740509906499149	GO:0005737;GO:0003723;GO:0004349;GO:0006561;GO:0008652	K00931
GL22905-G	126.812381053438	50.0963979198651	0.395043429543008	0.0150908466271571	GO:0004672;GO:0004674;GO:0005524;GO:0006468	-
GL22906-G	176.822754961179	38.8444885413794	0.2196803717367	0.0417663705285993	GO:0004672;GO:0004674;GO:0005524;GO:0006468	-
GL22922-G	10.7695599641551	1.06090729604827	0.0985098090896325	0.00270176443071788	-	-
GL22927-G	22.3701038041868	5.85597372847303	0.261776779389688	0.0105696363031326	GO:0055085	-
GL22941-G	13.9954480263727	2.94669416508467	0.210546611979265	0.0188767620700726	-	-
GL22943-G	99.4188664796421	42.8397875412815	0.43090199132429	0.0490796000710665	-	-
GL22944-G	14.5241681681355	1.33586715371098	0.0919754672520064	0.00105622654232772	-	-
GL22947-G	310.29207962855	127.71752397423	0.411604202489217	0.0157106087431051	-	-
GL22967-G	36.0557289215236	11.4780767195508	0.318342661842539	0.0121276064750574	-	K20318
GL22973-G	144.062971233211	63.7549028277142	0.442548854032083	0.0355483689625518	GO:0004672;GO:0005524;GO:0006468	-
GL22991-G	325.261622067592	60.671290669462	0.186530738805865	0.00169558334247286	-	-
GL23028-G	377.327004087826	140.15612651821	0.37144472831207	0.00777413908619615	GO:0008168;GO:0008152	-
GL23055-G	75.4144484247955	30.3005648982935	0.401787263995038	0.0336807889786418	GO:0003676;GO:0005488;GO:0008270	-
GL23057-G	1001.07267377232	306.127674543247	0.305799651277738	0.0025173012289994	GO:0016272;GO:0051082;GO:0006457	K04797
GL23070-G	476.339170584826	160.041994035463	0.33598327393267	0.00405956229019132	-	-
GL23091-G	371.08409420499	152.668550126054	0.41141227153142	0.0289285931424274	-	-
GL23092-G	532.62693409368	249.265580877717	0.467992819968574	0.037335938495366	GO:0016020;GO:0015205;GO:0015931;GO:0055085	K03457
GL23106-G	108.012002710771	44.5448101608501	0.412406112681106	0.0218630891969205	GO:0016020	-
GL23151-G	15.1512689662764	4.07612190551173	0.269028416998229	0.027813795058141	-	-
GL23198-G	14.2408041682115	3.11571897667228	0.218788134424826	0.0133433524285269	-	-
GL23231-G	67.0188441314555	26.1656671985991	0.390422537686205	0.0228804583902168	-	-
GL23251-G	210.121790165774	69.5397983007738	0.330949961191131	0.00371829588325889	-	-
GL23265-G	507.89050032116	215.921292640703	0.425133552417632	0.0213374609440126	GO:0005515;GO:0008565;GO:0006810;GO:0015031	K11827
GL23267-G	357.326835700647	156.193834933702	0.437117561090639	0.0339943866042937	GO:0000287;GO:0003824;GO:0030976	-
GL23272-G	69.8556367521548	24.6571007147293	0.352972241913875	0.0161116070704458	GO:0003824;GO:0005488;GO:0016491;GO:0008152;GO:0055114	-
GL23298-G	335.861251552686	119.495958068088	0.355789652767798	0.0059335576928393	-	K11368
GL23299-G	715.074788297997	181.296567909969	0.253535113916527	0.000510811571785752	GO:0005634	K12877
GL23302-G	239.243326405615	38.4577621334055	0.160747481282733	4.06908628848251e-06	-	-
GL23307-G	100685.214318366	2419.25597822974	0.0240279170542366	0.00212796927695766	-	-
GL23309-G	31.2702435379825	11.6778065484511	0.373447892539328	0.0361821539043661	-	-
GL23312-G	63.3052715816355	25.5228307805961	0.403170701948306	0.0272005549243273	-	-
GL23313-G	1158.40209235472	557.040053984805	0.480869343780702	0.0400165235975474	GO:0020037	K17278
GL23326-G	778.197541054634	159.310265671436	0.204716999562263	1.138388489087e-05	-	-
GL23355-G	155.5225987737	51.5915059325766	0.331729962972437	0.00624445706422646	-	-
GL23403-G	310.984824749107	127.338938914973	0.409469944450524	0.0247737532593577	GO:0004672;GO:0004674;GO:0005524;GO:0006468	-
GL23425-G	337.870432089978	134.591798345577	0.39835329038125	0.0146195749422487	-	-
GL23494-G	637.135394718575	227.300839156668	0.356754374409018	0.0420396578188734	GO:0000786;GO:0003677;GO:0006334	K11253
GL23558-G	33.9163304380756	13.7019132117624	0.403991618043095	0.0399188228886894	-	-
GL23612-G	320.231607845579	74.5510188334526	0.232803436659514	0.000181291450662852	-	-
GL23622-G	15.201158988425	2.12484965790903	0.139782082374574	0.00274545543325539	-	-
GL23629-G	1210.60489312456	207.680376832715	0.171550914763523	0.00027017900351177	GO:0009055;GO:0016491;GO:0030151;GO:0046872;GO:0055114	-
GL23636-G	1426.54248282058	673.861471967882	0.472373925125254	0.0486649950722052	GO:0008236;GO:0006508	-
GL23642-G	300.072379674627	108.657967794299	0.362105862299349	0.00901709696598818	-	-
GL23643-G	240.589436286713	101.264240097549	0.420900608357849	0.0242560107890331	-	K11800
GL23653-G	42.5596692759122	7.74024306460318	0.181868026615141	0.000318518683192061	-	-
GL23666-G	4126.3487688063	1704.49997965187	0.413077050717882	0.0212131752606613	-	-
GL23685-G	39.9970530720589	15.7889474426053	0.394752768764236	0.0401540395363738	-	-
GL23710-G	1568.73586137141	708.500385379523	0.451637782258732	0.0413047230256886	-	-
GL23711-G	226.212872366924	69.441212291841	0.30697285952501	0.00287666680430863	GO:0016020;GO:0005488;GO:0006810;GO:0055085	K15109
GL23717-G	59.1539045663616	19.1811438098466	0.324258287774196	0.00953969270881914	-	-
GL23718-G	364.197936778752	137.107602614217	0.37646452318457	0.01068010876547	-	-
GL23772-G	419.551273553013	157.938429140632	0.376446072498158	0.0089933304289887	-	-
GL23776-G	1272.9632073462	276.969298652702	0.217578400580886	3.5878460049328e-05	-	-
GL23778-G	921.698871756834	438.191412625136	0.475417108615861	0.0458434955523568	-	-
GL23781-G	61.6694259301363	8.18878033257222	0.132785090976022	0.000802741356156065	GO:0004497;GO:0005506;GO:0009055;GO:0020037	-
GL23791-G	266.21479003292	104.619499117872	0.392989056336557	0.0169145360528469	-	-
GL23793-G	524.341020536229	242.154639330551	0.461826616355337	0.0423621585953516	-	-
GL23804-G	2845.92780134618	1027.44243177158	0.361021959617382	0.00639426056942381	-	-
GL23813-G	1071.51550905625	510.832331924452	0.476738159743832	0.0425397774984855	GO:0005515;GO:0016787;GO:0008152	K14262
GL23814-G	2276.36320405066	852.915454942223	0.374683378041125	0.00727505985022756	GO:0004871;GO:0000160	K11232
GL23831-G	202.514929652943	75.6367138740045	0.37348710045045	0.0136134610382394	GO:0016021;GO:0006810;GO:0016192	K08516
GL23860-G	1048.37494333428	208.833399180701	0.199197243799552	3.20504888295505e-05	GO:0009055;GO:0016491;GO:0030151;GO:0046872;GO:0055114	-
GL23864-G	881.524388260694	387.264234362429	0.439311991272899	0.0317275619622627	GO:0031461;GO:0031625;GO:0006511	K03349
GL23895-G	2148.80945070367	901.81845011221	0.419682838707216	0.0144576625799812	-	-
GL23906-G	618.707093735928	184.33117172367	0.297929623871978	0.00156287771647351	GO:0003824;GO:0005488;GO:0016491;GO:0008152;GO:0055114	-
GL23923-G	745.684867634123	280.281855912113	0.375871722865156	0.0100303894105044	GO:0009331;GO:0004368;GO:0016491;GO:0006072;GO:0055114	K00111
GL23926-G	712.843227242997	233.60613312552	0.327710391566767	0.00283928847605761	GO:0004497;GO:0005506;GO:0009055;GO:0020037;GO:0055114	-
GL23943-G	26.2022519376406	7.33255628951274	0.27984450752415	0.0104580735775508	-	-
GL23961-G	366.225373912275	121.802973776572	0.332590209344011	0.00325223006567295	GO:0005506;GO:0016491;GO:0055114	-
GL23971-G	10420.0894153483	968.736973778624	0.0929682016309491	1.09000046820164e-06	-	-
GL23974-G	302.710116144235	54.969298658269	0.181590557191942	0.0184006422430043	-	-
GL23976-G	452.07384781589	108.798120178277	0.240664485910685	0.000316227460334501	GO:0008270;GO:0008892;GO:0016787	K01487
GL24020-G	612.53565740911	217.864576398405	0.355676561459171	0.00626049486243546	-	K09780
GL24027-G	275.257602893566	99.0560561891779	0.359866739911558	0.0082668713415016	-	-
GL24033-G	32.5062989883449	9.3556226746956	0.287809531255774	0.012364501266865	-	-
GL24056-G	409.738471190133	151.516127928436	0.369787409730747	0.00745829581817544	GO:0008413;GO:0016787;GO:0006281	-
GL24087-G	137.951466700974	50.2359108510845	0.364156409876936	0.0116387512805147	GO:0005634;GO:0006355	-
GL24108-G	92.3271454150264	40.7597015222111	0.441470396804636	0.0338622975836456	GO:0006506;GO:0009058	K03857
GL24115-G	1504.22492552228	558.18479123478	0.371078009521065	0.00887104185528647	GO:0004072;GO:0016597;GO:0008152;GO:0008652	K00928
GL24124-G	1025.1069422272	281.956219980551	0.275050541915129	0.000585751035220169	-	-
GL24148-G	108.951954214023	43.9454584761684	0.403347134002232	0.0185622559301341	-	-
GL24190-G	16.4995282297952	4.58862701914083	0.278106558880549	0.0195537808065454	-	-
GL24194-G	477.01703715708	193.846637583108	0.406372566351911	0.0228877448892786	-	-
GL24211-G	293.973982378192	31.1384628146791	0.105922512471257	9.05798251306217e-07	-	-
GL24223-G	608.522773476544	192.411783595094	0.316194877138005	0.0061784729721963	-	-
GL24258-G	140.6168907452	49.9591555307357	0.355285593828571	0.0113121623875434	-	-
GL24276-G	33.335129888032	8.63060801615761	0.25890428641336	0.0256247718452242	GO:0016020;GO:0015205;GO:0015931;GO:0055085	-
GL24300-G	38.9755718652823	12.6007948755942	0.323299807354936	0.0105293768598032	-	-
GL24338-G	12521.9540239428	4061.5359537586	0.324353207653748	0.00195978894964917	-	-
GL24353-G	315.831436519211	116.410228226562	0.368583411168701	0.0100631555042372	GO:0000166;GO:0003824;GO:0003899;GO:0006350;GO:0044237	-
GL24367-G	340.718565269945	139.109154948098	0.408281699700996	0.0173700265030307	-	-
GL24372-G	263.82434084864	119.519847108383	0.453028127442392	0.0344395664714785	GO:0003824;GO:0004553;GO:0004563;GO:0043169;GO:0005975	K12373
GL24384-G	742.962494736561	304.352871252112	0.409647692054805	0.0178279401450095	GO:0003824;GO:0010181;GO:0016491;GO:0008152;GO:0055114	-
GL24418-G	75.293612076351	32.0408451338935	0.425545331805874	0.0301969227925725	GO:0004190;GO:0006508	-
GL24441-G	48.4709472893743	14.5855685789332	0.300913627535615	0.00908115447870447	-	-
GL24451-G	10.9954747670084	1.88426933613016	0.171367710449744	0.0205263453551809	-	-
GL24453-G	599.989841982984	247.799313154015	0.413005847457402	0.0180840370283967	GO:0008299	K00804
GL24461-G	74.2252552005067	25.5137255831586	0.34373375361577	0.0121070289621268	-	-
GL24464-G	6878.7052231632	2216.99259549913	0.322297950497091	0.00270366064593235	GO:0005622;GO:0003924;GO:0005515;GO:0005525;GO:0006886;GO:0006913;GO:0007165;GO:0007264;GO:0015031	K07936
GL24482-G	653.135650802301	260.855079127556	0.399388823450574	0.0120655089710263	-	-
GL24488-G	447.481018994896	160.720651092848	0.359167527270427	0.0062256321388588	GO:0003755;GO:0006457	K12733
GL24500-G	2552.03871698033	1161.7931388643	0.45524118859724	0.0481114678120362	GO:0005737;GO:0000166;GO:0004812;GO:0004818;GO:0005524;GO:0016876;GO:0006412;GO:0006418;GO:0006424;GO:0043039	K01885
GL24507-G	36.351079280364	12.0228043833988	0.3307413320708	0.0182945142040262	GO:0005622;GO:0008270	-
GL24514-G	124.162613370085	49.5895621124912	0.399392061478943	0.0144780673732178	-	-
GL24523-G	186.580942018551	47.4768527178321	0.254457139106478	0.000643874161901365	GO:0031966	K18182
GL24547-G	195.052158691644	65.071164949234	0.33360904788603	0.00489380283538625	-	-
GL24563-G	133.131216832666	41.4795241292717	0.311568729829968	0.00504244451872206	-	-
GL24570-G	63.2265406539489	12.5398620957467	0.198332250444948	0.000250551859735909	-	-
GL24572-G	711.299678837659	252.246293055707	0.35462731189181	0.00525421702585627	GO:0004424;GO:0000105	K01693
GL24573-G	506.998535514635	202.86425710081	0.400127895625754	0.0124046805873002	GO:0009987	-
GL24574-G	706.682717357724	243.922552390634	0.345165583364847	0.00333783924536427	-	-
GL24577-G	35.3105941445448	9.1461481955992	0.259019946199693	0.00313337635010255	-	K10769
GL24579-G	363.228067415829	86.7067422954861	0.238711570150285	0.000136845428634742	-	-
GL24585-G	431.916216641259	187.724932089999	0.434632747873692	0.0273618974695267	GO:0016765	K11778
GL24593-G	1332.00666679087	488.106796153605	0.366444709567087	0.0113745430307091	GO:0005622;GO:0003779;GO:0008083	-
GL24632-G	369.282810743783	170.98504127518	0.463019226188172	0.0475956811867599	GO:0009607;GO:0009966	-
GL24634-G	259.675345048488	114.005273125694	0.439030024604018	0.025444480336797	GO:0005801;GO:0006810;GO:0006888	K20303
GL24648-G	410.905251025617	121.584125509423	0.295893336008606	0.0321912928761253	-	-
GL24650-G	429.598452641742	130.063226026137	0.302755341008179	0.00118653618004026	-	-
GL24661-G	1770.78507335379	829.451687711755	0.468409012586043	0.0424645003643424	GO:0048500;GO:0000166;GO:0005515;GO:0005525;GO:0008312;GO:0017111;GO:0006614	K03106
GL24693-G	4361.66419711277	1553.25754873778	0.356115803175763	0.00488889675802892	GO:0003824;GO:0004329;GO:0005488;GO:0005524;GO:0008152;GO:0009396	K00288
GL24698-G	1313.96400924205	536.738612606777	0.408488062710629	0.00931116163704585	-	-
GL24717-G	1107.8136436324	512.050839651005	0.462217488107516	0.0405332042594932	GO:0030117;GO:0005488;GO:0005515;GO:0008565;GO:0006886;GO:0015031;GO:0016192	-
GL24718-G	586.732799523724	215.237652196004	0.366841009009077	0.0070607471166613	GO:0016491;GO:0055114	K15303
GL24724-G	213.623278257056	48.8767641466111	0.228798867545685	0.000234452603331821	-	-
GL24731-G	75.0615410802629	32.0856087727322	0.427457367794024	0.0327766099586151	-	-
GL24739-G	56.7565141887413	25.4923643906723	0.449153101719717	0.0494924636967766	GO:0003677;GO:0006306	K00558
GL24740-G	3.96778305964706	0	0	0.020878703383374	GO:0003677;GO:0006306	-
GL24741-G	521.804537213934	160.038280214501	0.306701588048643	0.00264301057046287	-	K11568
GL24744-G	684.406863505797	199.947582034097	0.292147248509298	0.00137735466636432	GO:0005634;GO:0003700;GO:0043565;GO:0006355	-
GL24767-G	63.4642334260124	19.4491554557368	0.306458526414108	0.00479148850509578	-	-
GL24810-G	113.706761894164	39.0284035884585	0.343237314459675	0.00605761583908415	-	-
GL24835-G	37.2589536922968	12.1628803379689	0.326441811501635	0.0132668930221847	-	-
GL24842-G	396.081891774272	138.305550799023	0.349184231017165	0.00528082581813874	-	-
GL24849-G	1568.43418327496	481.640692975917	0.307083776999956	0.0039682558475969	GO:0003824;GO:0004056;GO:0042450	K01755
GL24858-G	177.13232462568	70.5491166418008	0.398284823455498	0.0241801555776679	GO:0003824	K11108
GL24863-G	199.742287621113	72.2216780837617	0.361574301285451	0.00706329713972896	-	K20405
GL24868-G	1105.47943108437	390.638143905388	0.353365366121926	0.00480153397713433	-	-
GL24883-G	5600.35060364083	572.051660229204	0.102145687067754	1.13933661402072e-08	GO:0004497;GO:0005506;GO:0009055;GO:0020037;GO:0055114	-
GL24887-G	70.7738897453787	19.8343643308044	0.280249741849176	0.00205465104663099	GO:0003824;GO:0043169;GO:0005975	-
GL24898-G	200.387649541331	78.3776938471369	0.391130361709098	0.025141713182159	GO:0004497;GO:0005506;GO:0009055;GO:0020037	-
GL24906-G	312.972481092553	30.8545599575599	0.0985855364978095	0.00656304733908947	GO:0003824;GO:0005488;GO:0016491;GO:0008152;GO:0055114	-
GL24931-G	6081.89460275196	2319.5379654355	0.381384110863406	0.00511551108135214	GO:0004553;GO:0005975	-
GL24942-G	421.41810339724	203.663099987003	0.483280377243369	0.0493137522549472	GO:0016020;GO:0003824	K07252
GL24943-G	300.764307341043	113.766210336822	0.378257019067824	0.00619236436179163	GO:0003824;GO:0004592;GO:0009058;GO:0015940	K01918
GL24944-G	9.40682815044087	1.81638834451005	0.19309254038248	0.0216548121239196	-	-
GL24951-G	583.335963258213	262.092705292357	0.449299754859006	0.0332712359560395	GO:0005488	K15075
GL24964-G	1082.88997189686	332.050658064375	0.306633791688673	0.00185706412589593	GO:0005672;GO:0003702;GO:0006367	-
GL24968-G	117.932870063073	41.0045958153198	0.347694377262164	0.00554411672831675	-	-
GL25042-G	1234.40924635578	457.231632363491	0.370405223157011	0.0097758465219824	GO:0003743;GO:0006413	-
GL25050-G	137.617566879253	18.3577817697647	0.133397081390576	2.01291547618362e-06	-	K09660
GL25078-G	643.803390421393	299.672960794999	0.465472790689797	0.0393844258124973	-	-
GL25116-G	278.626779402526	125.321989127597	0.449784437075041	0.0487524829832692	GO:0003700;GO:0006355;GO:0006412	K02838
GL25126-G	313.828281094312	35.500683865366	0.113121366059094	0.000142899452723012	-	-
GL25137-G	699.351947368466	266.295629678697	0.380774845456167	0.0124654603145583	-	-
GL25153-G	121.44623672465	37.8784927356927	0.311895154244863	0.0137307208754774	GO:0004672;GO:0004674;GO:0005524;GO:0006468	-
GL25172-G	677.217686095486	225.010020377045	0.332256562397751	0.00438568590902708	GO:0005787;GO:0016021;GO:0008233;GO:0006465	K12948
GL25181-G	278.223005682796	96.085767416534	0.345355220287147	0.00403577445027257	-	-
GL25195-G	531.92605411988	160.305251582262	0.30136754975746	0.00168436176012093	-	-
GL25204-G	103.304366247494	14.8596503564484	0.143843391099733	0.000211406891580069	-	-
GL25210-G	11123.8139086928	1848.40476233965	0.16616645851071	2.3042320602731e-06	-	-
GL25217-G	187.992924310223	41.7174702106078	0.221909789231037	7.46431464073838e-05	-	-
GL25220-G	199.17978560309	34.1991569451479	0.171699938533408	0.00498694699529098	GO:0004672;GO:0004674;GO:0005524;GO:0006468	-
GL25223-G	1667.61230740361	669.285177373198	0.401343390428223	0.0153655427123274	-	-
GL25234-G	664.322584878186	179.426141367411	0.270088877680279	0.000663050457791924	-	K18477
GL25246-G	2549.8955059232	1184.82647935516	0.464656875782912	0.0291451860142188	-	-
GL25256-G	595.987957274981	142.034172863899	0.238317185993687	0.000509455155639919	-	-
GL25288-G	2221.24158848555	758.275090627681	0.34137443426164	0.00845008276429041	GO:0004342;GO:0005975;GO:0006044	K02564
GL25295-G	91.7048050159694	37.4749577339512	0.408647700929361	0.0190784115364778	-	-
GL25307-G	284.495656447434	71.7846023238929	0.252322313880938	0.00061714334966046	-	-
GL25313-G	391.901298485883	134.778317669873	0.343908831612937	0.00396718387272668	GO:0003824;GO:0005488;GO:0008152	-
GL25317-G	445.677749686145	179.799650106989	0.403429720764852	0.0143723981795467	GO:0005524;GO:0016301;GO:0016772;GO:0000103	K00860
GL25318-G	237.980586619672	80.1203232296087	0.336667475140116	0.00557810600816311	GO:0016272;GO:0051082;GO:0006457	K04798
GL25329-G	152.330079402099	54.6913336980198	0.359031741548913	0.00689814786123198	-	-
GL25335-G	545.269866394952	251.493569143278	0.461227705110545	0.0400050570871172	GO:0008080;GO:0008152	-
GL25340-G	84.475928405626	31.7430065508382	0.375763926481147	0.0139903292265033	-	-
GL25359-G	955.402287771315	298.648571342169	0.312589340809339	0.00245647280837348	GO:0005634;GO:0003700;GO:0008270;GO:0006355	-
GL25368-G	573.799319565956	225.389789234082	0.392802468648055	0.0148200895581619	-	-
GL25370-G	285.726430524447	57.9795898068699	0.202919938839572	0.00149480160360271	GO:0016491	-
GL25394-G	556.665119649714	227.205908987977	0.408155461816878	0.0385231353963486	-	-
GL25406-G	282.311749916271	112.235242382337	0.397557814776128	0.0140190568539546	-	K20299
GL25418-G	478.968809868484	146.146106069628	0.305126561601698	0.00201778074435967	-	-
GL25430-G	494.600991809236	217.586150686334	0.439922592735632	0.0267927984872887	GO:0016787	K17615
GL25449-G	1086.62808762958	438.994921666473	0.403997399537238	0.0194891576393086	GO:0016791	K13248
GL25499-G	1460.44855138313	688.632308753446	0.471521100898262	0.0450333125446008	GO:0008299	K00787
GL25538-G	1226.85642360598	402.708953482227	0.328244565324591	0.0029067357494083	GO:0005856;GO:0030041	K05755
GL25544-G	1723.57289854657	542.383677916447	0.314685661612467	0.00123731371380915	GO:0055085	-
GL25561-G	497.616277433078	132.753217194615	0.266778285226951	0.000307921259811097	-	-
GL25577-G	467.226717372256	127.779513535162	0.273485031536318	0.000383386770096192	GO:0004871;GO:0019001;GO:0007165;GO:0007186	-
GL25587-G	68.7960434924398	16.6153445484997	0.2415159899468	0.00103356597189194	-	-
GL25627-G	476.758165917175	151.184301295702	0.317108991735583	0.00258154879623697	GO:0003824;GO:0004553;GO:0004568;GO:0043169;GO:0005975;GO:0006032	-
GL25665-G	78.7517867118992	24.279240876804	0.30830082580381	0.00425836161232165	-	-
GL25744-G	8511.632113399	3615.90724742688	0.424819493988083	0.024860116307526	GO:0005622;GO:0005840;GO:0003676;GO:0003723;GO:0003735;GO:0006412	K02964
GL25750-G	120.176371579959	52.9409079868538	0.44052676321343	0.0325360424996273	-	-
GL25758-G	1051.48817406872	347.247681464223	0.330244019883317	0.00326879458931835	-	K10524
GL25765-G	393.618329844513	147.98872326214	0.375970101089039	0.0101741896126401	GO:0008138;GO:0016791;GO:0006470;GO:0016311	-
GL25821-G	380.781473715815	174.556252895385	0.458415823627122	0.040076302216395	GO:0005634;GO:0003677;GO:0003899;GO:0006350	K03013
GL25834-G	3146.55328961761	1232.0609890648	0.391558914044175	0.0134723707034391	GO:0005737;GO:0004177;GO:0006508	K01259
GL25843-G	184.618460172456	71.3045212608546	0.386226389247574	0.010873034539143	GO:0016021	-
GL25851-G	142.696891851326	51.2591649180475	0.359217108747217	0.00612863359186641	-	-
GL25857-G	156.882299197571	58.692424899767	0.374117572217961	0.0147595725228305	GO:0005739	-
GL25882-G	1898.8301174346	726.906326509606	0.382817988737028	0.01089003762592	-	-
GL25913-G	40.0689748193252	16.5405153451071	0.412801061661544	0.0442641597007444	GO:0003747;GO:0006415	K15033
GL25919-G	517.456909229639	154.021710292102	0.297651277903315	0.00182015529273412	GO:0005737;GO:0016021;GO:0016627;GO:0006629	K10258
GL25921-G	96.2474204489509	11.5109387225284	0.1195973738188	1.17463739301499e-06	GO:0003824	-
GL25922-G	71.5734459233533	29.820921787642	0.416647841988447	0.0427181162973026	GO:0004411;GO:0006559;GO:0006570;GO:0055114	K00451
GL25955-G	646.779016486774	213.349854036327	0.329865144969016	0.00455675530655758	-	-
GL25961-G	1553.50877429736	444.06751510676	0.285848089469342	0.00117307322840254	GO:0016020;GO:0016021;GO:0005215;GO:0006810;GO:0055085	-
GL25974-G	857.972805712281	372.117961139846	0.433717664082508	0.0254327843493786	-	K13115
GL25981-G	19.0515574626513	4.14464234989052	0.217548741514476	0.00654553732500784	GO:0005737;GO:0004177;GO:0006508	-
GL25987-G	5134.22786293177	2096.95399751997	0.408426360010161	0.017584538030654	GO:0009987	-
GL26006-G	261.448308578422	94.3521502991356	0.360882618870852	0.00917938513738979	-	-
GL26027-G	506.057490952565	155.701812932412	0.30767613505598	0.00209502289522899	-	-
GL26028-G	206.689752005553	95.212449686136	0.460653945163078	0.0458582711830961	-	-
GL26034-G	161.955996138211	62.3357014235409	0.38489282836027	0.0204908311193146	-	-
GL26066-G	1385.4158646514	490.030940848997	0.353706748530918	0.00479293187826185	GO:0005874;GO:0043234;GO:0003924;GO:0005198;GO:0005525;GO:0007017;GO:0007018;GO:0051258	K07375
GL26081-G	1713.08401543356	560.286875723722	0.327063279253072	0.00422941371944033	GO:0005856;GO:0030833	K05758
GL26119-G	318.456720359692	88.1602839331523	0.27683599778826	0.0375959585045482	-	-
GL26131-G	246.04943614849	76.7129979994871	0.311778800229361	0.00124169503437826	-	K09252
GL26138-G	62.6248155553281	15.825722591543	0.252706893444839	0.00794378394816072	-	K18803
GL26460-G	124.007752682149	28.5786107893673	0.230458259030133	0.00347951150828842	-	-
GL26461-G	548.06174230814	148.384031146592	0.270743275240629	0.000955773629577734	-	-
GL26506-G	426.41638197276	129.179932181945	0.302943173956663	0.00150325125672884	-	-
GL26512-G	242.021075494612	114.421664272853	0.472775621044622	0.0386194022559393	GO:0004497;GO:0005506;GO:0009055;GO:0020037;GO:0055114	-
GL26520-G	11.1027097913748	1.57580802273118	0.141930038012464	0.010903006187818	-	-
GL26522-G	3292.79046008708	1245.35155163013	0.378205527113071	0.0138527125214092	GO:0003824	-
GL26528-G	389.349136308028	191.066695512147	0.490733579953255	0.0390089540872532	GO:0016614;GO:0050660;GO:0006066	-
GL26532-G	57.3292977807395	19.6912533104219	0.343476269075066	0.00970375852490705	-	-
GL26533-G	1661.48750324043	570.868074419289	0.343588545388343	0.00451224676323694	-	K14568
GL26556-G	244.735525522406	42.9319490594015	0.175421810821131	1.77703400541165e-05	-	-
GL26559-G	57.2694701810108	22.1987540323638	0.387619336484178	0.0363934373725369	GO:0004672;GO:0004674;GO:0005524;GO:0006468	-
GL26561-G	317.335417847557	149.124621959562	0.469927444503528	0.0495042240140684	GO:0003723;GO:0005488	K14790
GL26572-G	6292.23241713108	2281.39539586964	0.362573287925342	0.00633142926802652	GO:0016491;GO:0008152;GO:0055114	K00128
GL26576-G	394.833187128582	155.071679801009	0.392752394824674	0.0122261869663097	-	-
GL26586-G	292.920292067176	99.9371166182969	0.341175122805688	0.00297532311252157	-	-
GL26597-G	1985.04624047204	365.32090746384	0.184036472307551	0.000286311030672541	GO:0004190;GO:0006508	-
GL26604-G	593.167696877239	12.1302569623802	0.0204499621713059	2.29065375871839e-17	GO:0005740;GO:0008121;GO:0006122	K00419
GL26645-G	2918.47604265307	1320.61458609472	0.452501431155899	0.0326477002320544	-	-
GL26647-G	301.070874365846	42.0201000197708	0.139568797906071	4.1228785526275e-05	-	-
GL26661-G	902.708614886806	401.535072171341	0.444811388248123	0.0343971991324981	-	K14294
GL26667-G	258.407608655688	99.9560428953385	0.386815401509805	0.0213703731885744	GO:0003824;GO:0016763;GO:0009116	K00772
GL26677-G	22.4477479285133	7.36477883973166	0.32808542145009	0.0373354985293365	-	-
GL26698-G	388.360927716631	74.0422182016206	0.190653108789682	2.21455811024709e-05	GO:0000287;GO:0008897;GO:0009059	K06133
GL26745-G	3459.30224857492	1363.41217714736	0.394129243175853	0.0147176255821867	GO:0009116	K00761
GL26755-G	3228.40858621593	1306.49840440749	0.404688058997779	0.0234035013057522	GO:0005515;GO:0005524;GO:0051082;GO:0006457;GO:0044267	K09494
GL26772-G	151.821762577298	53.8556691967071	0.354729574222188	0.0084667358723688	-	-
GL26773-G	737.331774759648	266.877480554191	0.3619503318451	0.00687750381050425	GO:0004672;GO:0004674;GO:0005524;GO:0006468	-
GL26778-G	344.121665517312	105.551400481246	0.306726983674719	0.00186612075058814	GO:0004672;GO:0004674;GO:0005524;GO:0006468	K03650
GL26779-G	336.850871245386	105.703206534531	0.313798228111244	0.00452856688847582	-	-
GL26784-G	794.544261903677	79.1260644858452	0.0995867294998321	8.6595780289906e-05	-	-
GL26799-G	195.932907764285	71.3996713786051	0.364408777439784	0.0119254721685129	-	-
GL26801-G	624.661723804495	284.11560203316	0.454831136927611	0.0438167165225299	GO:0003676;GO:0008270	K17578
GL26802-G	439.976622326043	148.109117755111	0.33662951675045	0.00369633881378698	GO:0003924;GO:0005525	-
GL26803-G	654.532716878377	312.127093027229	0.476870116616688	0.0443552586799222	-	-
GL26815-G	766.918819103591	114.915597468628	0.149840627985823	0.00523312845321191	-	-
GL26879-G	1589.67049311827	583.573676348526	0.367103546851271	0.00604787722064471	GO:0005634;GO:0003700;GO:0008270;GO:0006355	-
GL26880-G	14.5171505980092	2.08831313636027	0.143851448137946	0.00238460522685368	-	-
GL26917-G	19.8748779687526	5.92233718718689	0.297981059128918	0.0356537426820973	-	-
GL26918-G	35.1302499684673	12.7348006985393	0.362502421985895	0.0319654148976883	-	-
GL26919-G	29.2716607529921	6.02739415311444	0.2059122713937	0.00233175568372935	-	-
GL26925-G	63.4159511814891	21.3288721931482	0.336332922486764	0.0237406460312627	GO:0004672;GO:0005524;GO:0006468	-
GL26929-G	853.127149664695	306.010456690008	0.358692671790225	0.00611825560218546	-	-
GL26975-G	63.8961842827906	17.7797912775693	0.278260610976076	0.0413993084393769	-	-
GL27022-G	34.5624351652592	6.43787736662847	0.186268048991513	0.000780753227863168	-	-
GL27024-G	27.477294260827	4.75701237796975	0.17312521141325	0.000927683220388386	-	-
GL27083-G	6.67251015502403	0.650424082534234	0.0974781704969756	0.0232912962542761	-	-
GL27165-G	230.220103933637	97.1463896190114	0.421971791164748	0.0256747805183234	-	-
GL27172-G	162.812157173127	68.7790487714266	0.422444183319125	0.0193596958652934	GO:0016787	-
GL27213-G	135.204617148077	51.6083145263442	0.381705267282569	0.0154829732242265	-	-
GL27226-G	1534.53704082121	474.588807328087	0.309271653080533	0.0023887816598931	-	-
GL27238-G	137.066165618955	45.3727247996507	0.331027898787124	0.0048507152266936	-	-
GL27260-G	22.7340355296593	2.70523576315824	0.118994965043884	0.0248813567282765	-	-
GL27484-G	10.1526087270686	2.08983066926652	0.205841742299658	0.03180574328162	-	-
GL27487-G	921.695016657392	165.263434892631	0.179303817321236	7.5542782644133e-06	-	-
GL27490-G	120.531320518292	20.4859051208751	0.169963334283442	2.27630067266315e-05	-	-
GL27510-G	72.979154383943	29.8961518164044	0.409653305368831	0.0329732282139931	-	-
GL27568-G	6.37154161397644	0.616922626797962	0.0968247033723671	0.024865206055193	-	-
GL27608-G	53.6765184023927	16.9503591058624	0.31578723081091	0.0101249279397413	-	-
GL27612-G	26.117152833245	7.50397671415415	0.287319860708638	0.0140260413395108	-	-
GL27619-G	34.5213995110989	11.6092861040723	0.336292452463865	0.0212509675154589	-	-
GL27626-G	41.9926080609743	9.75851822367843	0.23238657169159	0.00192919326996744	-	-
GL27739-G	827.738630907428	327.860922691267	0.396092329690886	0.0143521129961636	GO:0003824;GO:0005488;GO:0008152	-
GL27820-G	1534.33328986652	705.053312036478	0.459517704981695	0.0393976061288075	GO:0005737;GO:0000166;GO:0004812;GO:0004831;GO:0005524;GO:0006412;GO:0006418;GO:0006437	K01866
GL27860-G	138.845097582948	49.2631290316062	0.354806398563518	0.0070345169611352	-	-
GL27942-G	20.8855602210576	7.36326130682542	0.352552731594985	0.0451965875152971	-	-
GL27950-G	26.3719049478678	8.63124746891629	0.327289495619623	0.017446339698369	-	-
GL27951-G	17.1455287621257	4.55360803049832	0.265585745046089	0.0157807558677242	-	-
GL28180-G	377.738988105506	85.46507074997	0.22625430109454	0.000478974222813843	-	-
GL28201-G	676.343082434775	317.775700620715	0.469843942924279	0.0458126712163341	GO:0005515;GO:0008270	-
GL28232-G	20558.3794259155	3090.59289274567	0.150332515453515	9.23449266517703e-05	-	-
GL28259-G	175.337530572798	49.9461764897291	0.284857305373034	0.000873539295779021	-	-
GL28317-G	284.170596618627	100.413045907986	0.353354805538682	0.0047980706430746	-	-
GL28335-G	435.799664966085	182.863502198861	0.419604503856356	0.0265397409571373	GO:0005737;GO:0008276;GO:0006479	K11436
GL28434-G	548.852002182337	148.208934028005	0.27003442355808	0.000957491553814887	-	-
GL28464-G	74.0091809679169	2.22687155802409	0.0300891258206119	0.0171234630901702	-	-
GL28480-G	865.810304691835	211.625710803136	0.244425031275713	0.000333635872212049	GO:0005622;GO:0003924;GO:0005515;GO:0005525;GO:0006886;GO:0006913;GO:0007165;GO:0007264;GO:0015031	K07893
GL28599-G	154.509860552522	55.4122730126168	0.358632599980768	0.00633739290413129	-	-
GL28631-G	4.14380784035168	0	0	0.0238232491520468	-	-
GL28633-G	22.4420255514531	8.28169703524982	0.369026272439727	0.0462829702553323	GO:0003824;GO:0005488;GO:0008152	-
GL28696-G	89.3820381541372	30.9820948235102	0.34662551294794	0.010628794794905	-	-
GL28719-G	1208.11011918426	80.2851569654565	0.0664551647159998	0.00357585203192898	-	-
GL28729-G	5.03969589336812	0.341962769135253	0.0678538499883001	0.0280045110121061	GO:0016491;GO:0016614;GO:0046872;GO:0055114	-
GL28733-G	2711.44332387262	693.289727620624	0.255690289196395	0.000302516814695763	-	-
GL28843-G	101.20373280417	25.510929144735	0.252074982195557	0.00247793140221231	-	-
GL28923-G	554.506976981885	142.841349260016	0.257600634779177	0.0373119396511325	-	K02213
GL29037-G	510.967023603833	137.438588293821	0.268977413306384	0.0326089214316388	-	-
GL29044-G	942.44212172393	54.8042933852754	0.0581513624253408	0.00884201332922814	-	-
GL29209-G	250.744201583739	111.87056308579	0.446154137879156	0.039206414667193	-	-
GL29231-G	8.0440963367266	1.2673467093322	0.157549916893203	0.0310785328880764	-	-
GL29240-G	226.453905519622	53.1825285867612	0.234849244329562	0.000272165923087387	GO:0004185;GO:0006508	K01288
GL29275-G	269.596195364028	96.5358222174093	0.358075610403403	0.00745642086327135	GO:0004672;GO:0004674;GO:0005524;GO:0006468	-
GL29278-G	1576.44936916211	335.338314022858	0.21271746532595	3.85818309015744e-05	-	-
GL29304-G	17.5197142435057	2.70523576315824	0.154410952459514	0.00290197357334855	-	-
GL29354-G	535.917550397366	246.991320779577	0.460875596621981	0.0376043381870446	GO:0004407;GO:0016575	K06067
GL29355-G	1842.85307425947	735.546950809261	0.399134885511603	0.0163726588176055	GO:0003824;GO:0004076;GO:0051536;GO:0008152;GO:0009102;GO:0051186	K01012
GL29370-G	328.369566902831	140.507148018601	0.427893331723335	0.0253499766027932	GO:0004644;GO:0008168;GO:0016742;GO:0006189;GO:0009058	K00601
GL29375-G	453.767236078009	172.355095803568	0.379831512943207	0.010913530948062	-	K14963
GL29397-G	629.663904063897	296.755892066707	0.471292526300814	0.0382699599175509	GO:0005622;GO:0005096;GO:0007165;GO:0051056	-
GL29413-G	1188.29376100114	56.6420036198809	0.0476666675184425	5.98156843459874e-11	GO:0016020;GO:0015450;GO:0006605;GO:0006886;GO:0015031	K07342
GL29430-G	1126.59635183847	523.769010098392	0.464912751797629	0.0493238999928611	-	-
GL29437-G	464.381362337596	58.3906731707517	0.125738623266071	5.2501287200044e-07	-	K12624
GL29456-G	49.1099302515785	13.0447795448445	0.26562406987791	0.00322480829872133	GO:0003824;GO:0004553;GO:0043169;GO:0005975	K19355
GL29480-G	52.5615211331749	17.423932084889	0.331495963382453	0.00748647082694376	-	-
GL29485-G	1239.32417708616	448.973039220752	0.362272476823905	0.00520991718990605	GO:0045454	K03671
GL29486-G	127.41949531403	57.2241087584082	0.449100105265504	0.0411671063568452	GO:0005507;GO:0016491;GO:0055114	K19791
GL29489-G	263.739439352646	107.278215081896	0.406758334457725	0.0177987095041097	-	-
GL29509-G	505.415069670332	239.12237033614	0.473120776735274	0.0430350610590918	-	-
GL29510-G	6132.64834966295	1048.42942217267	0.170958672729098	0.00204352188926539	GO:0004497;GO:0005506;GO:0009055;GO:0020037	-
GL29511-G	1040.73572189572	464.421875162255	0.446243811364812	0.025825251246903	-	K17815
GL29533-G	122.735630366416	50.5739604742597	0.412056061660951	0.0302933872459325	-	-
GL29598-G	240.677559593415	94.4072515747471	0.392256144420911	0.0144804729505046	-	-
GL29610-G	43.5433510143095	16.7804562141273	0.385373560445836	0.0284933968175902	-	-
GL29631-G	2107.72038468118	833.725263686017	0.395557812006516	0.0147345890939488	GO:0004055;GO:0005524;GO:0006526	K01940
GL29645-G	254.084664674234	99.6865137165421	0.392335813908138	0.0140224868138428	-	K20280
GL29655-G	205.185638664286	85.3408860066291	0.415920366367645	0.0267625701514209	GO:0004413;GO:0005524;GO:0016301;GO:0006566;GO:0016310	K00872
GL29661-G	206.243724747461	94.4999296500358	0.458195417900585	0.0451083709268994	-	-
GL29669-G	746.889677687833	228.574000867281	0.306034489022373	0.000918980404345173	-	-
GL29692-G	211.910646264353	93.151806501276	0.439580588061024	0.0310501687649519	-	-
GL29700-G	3359.38201313759	1179.46243379558	0.351095061288963	0.00668579523045377	GO:0016884	K01426
GL29733-G	2073.81362453207	869.56312495014	0.419306303451617	0.0396041419043133	GO:0005524;GO:0016881;GO:0019787;GO:0006464;GO:0043687;GO:0051246	K10579
GL29734-G	6231.6492501911	1828.85750179158	0.293478889514761	0.0244891473529617	-	-
GL29765-G	52.8997475378059	16.4707159952109	0.311357175824701	0.0103114184267802	-	-
GL29805-G	4999.69935189803	43.8431215192565	0.00876915158960756	0.000208843887482352	-	-
GL29821-G	23.7341308109671	2.87817372070589	0.121267289863252	0.000416183620677301	-	-
GL29843-G	55.4375126101726	19.0812788953964	0.344194354995196	0.0384736662454332	-	-
GL29853-G	212.031361381182	80.2258574503141	0.37836788354194	0.0397024712084695	GO:0005634;GO:0003677	K09274
GL29864-G	1170.92204413838	350.301513151492	0.299167237396457	0.000869230794184345	GO:0055085	-
GL29869-G	68.7008990218429	12.4013036740829	0.180511519509227	0.000108697324780821	GO:0016021;GO:0006950	-
GL29875-G	836.870318001357	304.173768055202	0.363465833967729	0.00953691095199743	-	-
GL29901-G	1863.46378326922	704.333378686035	0.37796998525529	0.00710267043654371	-	-
GL29928-G	273.196164712772	123.297882464286	0.451316300848938	0.0424492154201413	-	-
GL29946-G	80.3240197855563	20.2390160400824	0.251967171141523	0.00122341566951749	GO:0004497;GO:0005506;GO:0009055;GO:0020037;GO:0055114	-
GL29952-G	1424.97885594909	476.764416502426	0.334576484775196	0.0109443169626015	-	-
GL29958-G	2928.83180786571	1076.91889978669	0.367695712978295	0.00600226597225224	-	-
GL29972-G	325.948193026073	132.138766610279	0.405398064592766	0.0127927364918616	GO:0008152	K18802
GL29973-G	365.306999687436	160.764135826169	0.440079538480572	0.028969156240825	-	-
GL29991-G	708.451546589771	279.308356035094	0.394251882686379	0.0158713256162265	GO:0008080;GO:0008152	-
GL29995-G	238.83643507003	97.9608086596367	0.410158561573378	0.0157084391343894	-	-
GL30036-G	4887.18619503171	1825.48208405488	0.373524153000484	0.00970360300735045	GO:0005622;GO:0005840;GO:0015934;GO:0003735;GO:0006412	K02872
GL30048-G	6716.13879408318	2565.01797407699	0.381918547653711	0.00885894645871022	-	-
GL30049-G	4805.84106840541	2078.64821266166	0.432525375490905	0.0301724292822183	-	K12176
GL30052-G	1143.18532904779	495.316810303647	0.433277787702384	0.0269502602252718	-	K19476
GL30053-G	1174.53274522663	546.563519901648	0.465345493450834	0.044979835712153	GO:0003676;GO:0008168;GO:0032259	-
GL30062-G	561.838625384797	230.71893997595	0.410649837073649	0.0150167404583632	-	-
GL30063-G	650.431555021379	291.652765146254	0.448398855951365	0.0472321807824209	GO:0019008;GO:0003824;GO:0046872;GO:0051536;GO:0051539;GO:0006777;GO:0008152	K03639
GL30085-G	79.3109555368252	31.0821983653492	0.39190296163961	0.0269360805470626	GO:0016021;GO:0005381;GO:0006826	K14685
GL30092-G	111.226550213721	28.9783555407387	0.260534517029046	0.000817436542105768	-	-
GL30104-G	112.023519599332	20.4811138947675	0.182828694974244	6.44511820281562e-05	GO:0005786;GO:0048500;GO:0005515;GO:0008312;GO:0030942;GO:0006614;GO:0045900	K03104
GL30114-G	25809.3263584727	7702.55169526634	0.298440632982183	0.00129964564003611	GO:0000015;GO:0000287;GO:0004634;GO:0006096	K01689
GL30135-G	127.445516813199	52.9115583044665	0.415170024238834	0.0324812828029075	-	-
GL30159-G	408.948831959208	187.139914781249	0.45761205352927	0.0431783104186045	-	-
GL30167-G	156.262111774703	60.1216095815254	0.384748477405758	0.0166214746528414	-	-
GL30168-G	476.708495066038	142.993287548056	0.299959595912483	0.00177731690495062	-	K15152
GL30169-G	998.832071632353	337.078786419665	0.337472930628659	0.00598719912588412	GO:0005488;GO:0008237;GO:0008270;GO:0006508;GO:0019370	K01254
GL30174-G	40116.4179345616	14330.0840567772	0.357212453019923	0.0154133682810358	GO:0016491;GO:0008152;GO:0055114	K00128
GL30187-G	337.654316596327	7.15682189354149	0.0211957067976644	1.33563916781954e-12	-	K11097
GL30188-G	174.702752961887	60.022384119834	0.343568622143741	0.00726950287012945	-	K17424
GL30198-G	202.139681592502	73.0839722584461	0.361551832290791	0.00883484963348155	-	-
GL30203-G	915.134614240287	428.63068524802	0.468379928568055	0.0390755877039015	GO:0033178;GO:0033180;GO:0046933;GO:0046961;GO:0015986	K02151
GL30215-G	1014.6903479054	479.901733123599	0.472953876139898	0.0465702313293098	GO:0004066;GO:0006529	-
GL30241-G	753.266810487907	326.255044982877	0.433120164648638	0.0392405373340128	-	-
GL30243-G	848.775892939505	170.406573528207	0.20076745221645	3.64492361872383e-05	-	K12620
GL30328-G	1086.41727946319	346.376692256636	0.31882472674568	0.00158005992885927	-	-
GL30330-G	1007.43371719288	387.230582223251	0.384373260111082	0.00869155082381863	-	-
GL30346-G	402.225275789426	75.1599065041676	0.186860227410262	1.75075188960169e-05	GO:0006810	K07127
GL30367-G	197.019522168438	91.0373409463217	0.462072691804069	0.047343587501596	-	-
GL30383-G	985.243351406689	408.300022071613	0.414415404568485	0.0223749219051149	GO:0000166;GO:0003676	-
GL30390-G	835.729357640915	251.837174516283	0.301338193057099	0.00122148114038996	GO:0004437	K01092
GL30438-G	167.109187444033	49.1738868474998	0.294262018741302	0.00328698647383534	-	-
GL30441-G	270.696824277903	88.1783714324372	0.325745865943043	0.00430419330961233	GO:0005634;GO:0008270;GO:0018024;GO:0016568	K11419
GL30447-G	274.319585195493	135.952346851158	0.495598397592618	0.0480251304280912	-	-
GL30448-G	1120.67546424926	235.524066115367	0.21016259713792	0.00295918778165372	GO:0005488	-
GL30454-G	2585.21333867304	1265.3777235414	0.489467427934168	0.0392528759798588	GO:0003824;GO:0016747;GO:0008152	K08764
GL30467-G	3430.10434239407	1618.92002891063	0.471973988925566	0.0309279245531367	-	-
GL30470-G	720.104854562375	192.721530977801	0.267629817736644	0.000471699546778337	-	-
GL30471-G	318.195239035203	111.238541559338	0.349592099167238	0.00616690086001689	GO:0016020;GO:0005215;GO:0006810	K12346
GL30503-G	4419.6404308993	1367.08446027923	0.309320290112619	0.00214923538088308	-	-
GL30512-G	317.515074962925	116.099971450477	0.365651840196984	0.0104815274805479	GO:0006350	K03016
GL30513-G	4498.92543574344	1871.52228125518	0.415993176145164	0.0261986074145519	GO:0005634	-
GL30540-G	302.429522059882	118.136257679429	0.390624092763131	0.0104864117706688	-	K18578
GL30543-G	1156.24282486145	539.524210294081	0.466618428839749	0.0402966720581843	-	-
GL30550-G	374.975264307536	128.407357446144	0.342442207976767	0.00477048816850323	-	-
GL30566-G	1274.73432398438	482.769207684553	0.378721431282703	0.00619249573554803	GO:0003824;GO:0008152	-
GL30590-G	263.408984106412	115.575048143818	0.438766538415136	0.0342265813420284	-	K04508
GL30592-G	355.778422701372	103.549370892587	0.291050171357646	0.0454269613827858	GO:0005663;GO:0000166;GO:0003677;GO:0003689;GO:0005524;GO:0017111;GO:0006260	K10755
GL30609-G	92.2206675726985	37.6102424624137	0.407828781251937	0.0295417624376676	-	-
GL30610-G	442.098690143434	168.079844219523	0.380186252451894	0.00959097393981244	-	K15279
GL30625-G	95.9046492224787	40.0632348953208	0.417740278705181	0.0464549040994484	GO:0003824;GO:0008270;GO:0016787	K01493
GL30642-G	438.182704025126	204.231345829002	0.466087191376891	0.0445059943174499	-	K12625
GL30647-G	492.99450803754	193.944183313912	0.393400291792183	0.0147413625908392	-	-
GL30654-G	151.720562514551	51.2576080827504	0.337842196424986	0.00853995041081924	GO:0005634;GO:0003723;GO:0005515;GO:0042255	K07565
GL30666-G	545.891568181897	179.007669663996	0.327917997085364	0.00409702319672093	-	-
GL30685-G	1957.83829394737	694.201171713779	0.354575336410515	0.00495575361032879	-	-
GL30689-G	405.431430558629	109.168925411795	0.269266063712365	0.0106623642621271	-	-
GL30696-G	898.464863577402	406.046235746646	0.451933350103307	0.0336564257233756	GO:0016272;GO:0051082;GO:0006457	K09548
GL30701-G	1066.55641589404	363.259077438514	0.340590588575677	0.00337586209456808	GO:0005488	-
GL30708-G	868.113551286327	251.484148889043	0.289690384992155	0.0204966721963055	GO:0016491;GO:0008152;GO:0055114	-
GL30716-G	2117.05976290293	862.396624858976	0.407355824323282	0.0167744173121929	-	-
GL30853-G	34.2464524692203	12.3937160095516	0.3618978059316	0.038054561172778	GO:0003676;GO:0003677;GO:0003899;GO:0008270;GO:0030528;GO:0006350;GO:0045449	K03000
GL30862-G	2107.8492947888	916.962416303355	0.435022759250552	0.0358669125812694	-	K16302
GL30890-G	51.8790199192995	18.6664817105526	0.359807909624916	0.0278555971425893	-	-
GL30928-G	144.36264817496	52.6276554473472	0.364551745986019	0.0110292211103388	-	K01485
GL30947-G	396.879065955821	160.142259775283	0.403503922258044	0.0160283543954383	-	-
GL30959-G	1696.60365533067	347.366096805154	0.204742041969403	0.0188417950175336	-	-
GL31012-G	348.220905969925	107.788563209861	0.30954075807031	0.00202901891236022	-	-
GL31019-G	255.3934232782	110.27749917774	0.431794592680699	0.0335462611008609	GO:0031072	K17867
GL31020-G	189.976187543199	29.4841510699841	0.155199193389854	4.23538271781785e-06	-	-
GL31027-G	70.8081162191188	13.9759949892776	0.197378432523586	0.00011721838411374	-	-
GL31029-G	162.588728561553	33.5613132536243	0.206418449486298	4.58399880618648e-05	GO:0016020;GO:0008324;GO:0006812;GO:0055085	-
GL31045-G	844.563734482369	375.113123425567	0.444150166660273	0.026002997373058	GO:0003824;GO:0005488;GO:0008168;GO:0006779;GO:0008152;GO:0055114	K00589
GL31047-G	606.163616383477	159.639014893281	0.263359612122098	0.000587852268479821	-	-
GL31049-G	10.5626490903446	2.50031388278056	0.236712766030079	0.0251833364734729	-	-
GL31060-G	83.9537848302785	34.5550554402192	0.411596159840511	0.0271640918439605	-	-
GL31078-G	24.5032383057787	7.87728395336076	0.321479302248105	0.0318391452049213	-	-
GL31112-G	36.065878482578	12.9070992033283	0.357875636096406	0.0320879523005726	-	-
GL31141-G	466.618533345067	207.875146073736	0.445492690964358	0.0290474158981468	-	-
GL31172-G	345.005022012848	158.780240202978	0.460225880993306	0.0414928028975559	-	-
GL31174-G	626.38938965064	297.76252970111	0.475363303754527	0.041689095459026	GO:0016021;GO:0004659	K06125
GL31184-G	584.828465648793	116.560688284087	0.199307480963289	0.029893322995847	-	-
GL31209-G	2693.44912071215	1037.39977958225	0.38515662746507	0.0117405629060146	GO:0005737;GO:0004177;GO:0006508	-
GL31210-G	1820.72621406004	842.639369612819	0.462803997166502	0.0406389138470532	GO:0005737;GO:0000049;GO:0000166;GO:0004812;GO:0004826;GO:0005524;GO:0006412;GO:0006418;GO:0006432	K01889
GL31242-G	2168.86176211299	401.725319644181	0.185224031638054	7.355679806363e-06	-	-
GL31256-G	183.147510725868	40.785853940805	0.222694011942388	0.000154872901685837	-	-
GL31285-G	100.755472599334	34.4591036717291	0.342007265538415	0.00765215025090834	-	-
GL31287-G	523.133813178941	208.324876478649	0.398224835081327	0.0160025283097201	-	-
GL31289-G	310.696346504479	83.009882029007	0.267173666388158	0.00460713300224856	GO:0005634;GO:0003677;GO:0003887;GO:0006260;GO:0006261	K02325
GL31295-G	716.951448863261	248.514175173196	0.346626226318699	0.00660985859192346	GO:0016021	K04709
GL31304-G	450.16297155819	120.485833574905	0.267649365201798	0.000643791094930017	GO:0005524	-
GL31308-G	623.627055391363	139.326647880321	0.223413411390379	0.000776517245751011	-	-
GL31309-G	1587.40964123688	717.546754429245	0.452023684239531	0.0350898869134221	GO:0004842;GO:0019787;GO:0016567;GO:0043687;GO:0051246	K10576
GL31323-G	432.351885948591	191.562709264179	0.44307129329131	0.0260026298094121	GO:0016491	-
GL31325-G	158.461987251297	33.5389117830095	0.211652727349821	0.000118550496230434	-	-
GL31329-G	1164.86721828831	468.251441492458	0.401978383579652	0.0120410959582905	GO:0005773;GO:0004177;GO:0008270;GO:0006508	K01267
GL31337-G	681.377209636734	199.188976030145	0.292332900503584	0.0413307869790243	GO:0004748;GO:0016491;GO:0046914;GO:0009186;GO:0055114	K10808
GL31338-G	275.76493710986	67.0315423942742	0.243074928585174	0.000271685030804652	GO:0004057;GO:0016598	K00685
GL31341-G	6508.39904341461	2497.34993787842	0.383711865424925	0.0109785314453701	GO:0005737;GO:0005094	K12462
GL31345-G	537.116464579793	169.202008691381	0.315019218082906	0.0172084227186513	GO:0016020;GO:0005215;GO:0006810;GO:0055085	-
GL31347-G	219.300224509619	69.0043380323441	0.314656942037547	0.002316326312754	-	-
GL31352-G	740.856537726748	275.994016773267	0.372533685968582	0.0101536542147675	-	-
GL31353-G	337.303026878645	162.997478341188	0.483237520426495	0.047241497389065	-	-
GL31354-G	60.2366127607859	4.93298540132989	0.0818934726778207	4.95847814907176e-07	-	-
GL31365-G	2364.47209730637	1078.2668264235	0.456028568766732	0.0463039721647986	GO:0003747;GO:0003924;GO:0005525;GO:0006415	K03267
GL31372-G	164.239793163981	41.6072211932029	0.253332157765574	0.000342908528487982	-	-
GL31385-G	873.751317448965	330.030582454197	0.377716835286459	0.0280717989742504	-	-
GL31386-G	539.470702374867	240.829589243764	0.446418291454161	0.0317491464231588	GO:0005634;GO:0006355	K11341
GL31414-G	632.040155505126	253.098409616225	0.400446723854039	0.0184003184651307	-	-
GL31433-G	4006.77454236777	1319.49215458849	0.329315298536549	0.0164546522043085	GO:0003824;GO:0016810;GO:0005975	-
GL31437-G	591.0584452737	268.864471169647	0.454886438590933	0.0463164335188743	GO:0005488	-
GL31451-G	455.58341778597	144.442994644544	0.317050597114583	0.00318452713674551	GO:0005737;GO:0008119;GO:0008152	-
GL31456-G	222.685928605569	62.6426452040336	0.281304910446269	0.00117391853339695	-	K19219
GL31459-G	2874.23347272297	1350.58400769582	0.469893632689592	0.0270998443308668	-	-
GL31460-G	2297.39408199717	1008.25989636711	0.438871112391223	0.032468164152935	GO:0008233;GO:0006508	K01301
GL31463-G	688.800468114975	161.323397190947	0.234209186344541	0.000212678350095446	-	K12622
GL31487-G	1103.72190660846	225.188634804639	0.204026606209715	3.92512401165343e-05	GO:0016272;GO:0051082;GO:0006457	K09549
GL31497-G	368.008073817619	93.5457197484113	0.25419474844123	0.000397419057832263	GO:0008060;GO:0008270;GO:0032312	K12492
GL31499-G	421.037071068147	139.161420482895	0.330520588436192	0.0040837144786288	GO:0004725;GO:0016791;GO:0016311	-
GL31501-G	716.402463672914	235.734650138209	0.329053377244998	0.00342716835821448	-	K17607
GL31545-G	994.097422831663	346.020740131592	0.348075281340092	0.00424975304729321	GO:0016787	-
GL31561-G	751.634548722473	292.177917741136	0.38872337392918	0.0120063785842083	-	K06927
GL31565-G	591.099786324883	183.104082520639	0.309768480308672	0.0021733184484077	GO:0016021;GO:0004671;GO:0006481	K00587
GL31568-G	404.894130034066	195.466168966549	0.482758712629653	0.0480304944470011	GO:0003824;GO:0005488;GO:0016491;GO:0008152;GO:0055114	-
GL31582-G	123.190796758988	53.0252432130537	0.43043185536654	0.0323817571685309	GO:0003676;GO:0003677;GO:0004386;GO:0005524	K10877
GL31586-G	1011.45861008917	430.415858314528	0.425539764080494	0.0346645809519671	-	-
GL31594-G	206.414047781635	97.5350343852613	0.472521300916705	0.0438338890924045	GO:0005773;GO:0016021;GO:0000298	K06018
GL31603-G	1497.08710555897	284.022245202722	0.189716579715431	1.62095094232599e-05	-	K11099
GL31613-G	31.095618145197	3.11723650957852	0.100246809535124	3.04426112792602e-05	-	-
GL31621-G	137.169498027361	44.3564189444602	0.323369404877552	0.0268674779670461	-	-
GL31622-G	1619.30449241443	713.252412194805	0.440468371165528	0.028321036982584	-	-
GL31626-G	292.56865662349	124.402436691636	0.425207669636775	0.0285413544090129	GO:0005777;GO:0016020	-
GL31629-G	212.568195745657	38.8156161137698	0.182603121683422	2.56044688356617e-05	GO:0008080;GO:0008152	-
GL31631-G	334.010428321182	108.336888962872	0.324351815922034	0.0016880492629328	-	-
GL31637-G	2278.50167753602	985.747481806077	0.432629693243003	0.0210243907317259	-	K11353
GL31639-G	210.073053474545	75.6832729755292	0.360271209104407	0.0181084520303813	GO:0005622;GO:0005089;GO:0035023	-
GL31661-G	1669.39772866581	587.421170155407	0.351876104818279	0.014957501312681	GO:0003824;GO:0005488;GO:0008270;GO:0016491;GO:0008152;GO:0055114	K05351
GL31666-G	686.448396051674	262.581847262025	0.382522340750372	0.0136489879434994	-	-
GL31713-G	6.73557753430203	0.341962769135253	0.0507696284978907	0.00929904050558427	-	-
GL31717-G	80.694423882591	34.11083214358	0.422716099853574	0.0335558822323233	-	-
GL31719-G	277.157245448541	116.966903992453	0.422023619852181	0.0266088389983906	-	-
GL31720-G	62.6805491861524	29.0771037476524	0.463893570257298	0.0423800478589315	-	-
GL31760-G	18.7443249397476	3.83618103649154	0.204658265839004	0.00676054696184139	-	-
GL31771-G	3486.93763178566	584.025143156986	0.167489414732636	1.18297143872681e-05	-	-
GL31777-G	3607.62620719104	927.959930583985	0.257221751170976	0.0121339237503049	-	-
