# Supplementary material for: Physiological changes and gene responses during Ganoderma lucidum growth with selenium supplementation
Source: PeerJ. 2022 Dec 20;10:e14488. doi: 10.7717/peerj.14488 (PMC9784338; doi:10.7717/peerj.14488)
Supplement: Supplemental Information 1 [file peerj-10-14488-s001.zip › raw data/Se-P vs CK-P.Up.xls]

ID	G02	G2002	foldchange	pvalue	GO	KEGG
GL15026-G	74.7338885499989	255.096744672035	3.41340119752191	0.00223131721473533	-	-
GL15038-G	318.099148257307	1079.36269542499	3.39316436821108	0.00037941631393806	-	-
GL15062-G	8.16941106248026	867.871459311097	106.234274744355	0.00024331776657877	-	-
GL15079-G	305.393927378669	617.859098367312	2.02315449973308	0.0419883014193104	-	-
GL15091-G	12.7129084358052	50.3129793138934	3.9576293314746	0.0221754496000879	GO:0004497;GO:0005506;GO:0009055;GO:0020037;GO:0055114	-
GL15104-G	5.2352038637713	19.0183212948527	3.6327756835724	0.0150839858797045	-	-
GL15105-G	2.35860732429796	17.2751662158958	7.32430788199884	0.00174424587496714	-	-
GL15106-G	3.27440959626689	14.8522296773741	4.53584966716043	0.0212408772491102	-	-
GL15114-G	31.503841110438	611.831684612338	19.4208599030048	0.00469568469949061	-	-
GL15123-G	2.80395966590574	13.6766786942597	4.87763032420148	0.0130590934297386	-	-
GL15158-G	0	21.916640223597	Inf	0.00036082899791033	-	-
GL15160-G	8.59037860122636	419.000102969537	48.7755106520824	0.0273635976831104	-	-
GL15161-G	140.88713566692	739.604222102019	5.24962210780239	0.00661150380132433	-	-
GL15164-G	45.0933133126909	285.913392321463	6.34048312970154	1.13485144832514e-07	GO:0004553;GO:0005975	-
GL15166-G	4.02762377662284	17.9062044858414	4.44584834109201	0.0100738997662292	-	-
GL15167-G	0.267565523990335	6.84846100125592	25.5954537756639	0.00804917306076471	-	-
GL15207-G	27.304443165345	92.5967610587675	3.39127080885839	0.000597726877574479	-	-
GL15234-G	26.111338201237	486.0534595944	18.6146514532669	0.0104981241423613	GO:0004672;GO:0004674;GO:0005524;GO:0006468	-
GL15243-G	32.5541221521568	116.193275580869	3.56923387575269	0.0175722699591084	-	-
GL15277-G	444.12547908306	889.724773413084	2.00331846587592	0.0284573442442953	-	-
GL15289-G	120.694362667262	250.766589173343	2.07769926972209	0.0352630845090486	-	-
GL15293-G	0	19.0933011602927	Inf	2.03753033183704e-07	-	-
GL15309-G	53.5937406958719	271.3688908856	5.06344374104312	0.0310679534045464	GO:0004497;GO:0005506;GO:0009055;GO:0020037	-
GL15366-G	1129.88918556639	3330.49490170332	2.947629682847	0.00100825125559985	-	-
GL15367-G	1316.32763789165	3200.36605498525	2.43128379505216	0.00795507791497407	GO:0003779	K17275
GL15372-G	5.82688776175093	32.5508154960447	5.58631242388363	0.0007840581029745	-	-
GL15377-G	54.7825700496869	189.427571501195	3.4578073158924	0.00109750324872728	-	-
GL15410-G	3.93077461186604	33.481698923069	8.51783738044812	0.00549167741297306	-	-
GL15415-G	272.61276371937	808.579002861666	2.96603501549188	0.000739850567642758	-	-
GL15428-G	6.64584086896306	31.9862080839866	4.81296629195056	0.00774225321769954	-	-
GL15429-G	3.94685863543468	22.7061129272937	5.75295824467576	0.00224062428529143	-	-
GL15431-G	109.645721911817	309.191275766134	2.81991189783767	0.00235008514718174	GO:0008171	-
GL15433-G	51.7817386265576	195.155458162446	3.76880852861815	0.0287678419151161	-	-
GL15460-G	65.7722308695881	142.192468980376	2.16189214050399	0.0189262845676192	-	-
GL15465-G	663.61103920746	1475.03744843894	2.22274398900982	0.0185951233939675	-	-
GL15508-G	83.3334532280825	271.447320012476	3.25736315366085	0.000734935031503448	GO:0004553;GO:0005975	-
GL15511-G	5.13729688977785	57.2336464108493	11.14080958115	2.05949645717456e-05	-	-
GL15525-G	169.30040020413	385.164447440655	2.27503565836969	0.0107628347052413	-	-
GL15529-G	1046.05827829168	3828.20624032861	3.65964910347105	5.01730440930476e-05	GO:0003824;GO:0008483;GO:0030170	K00819
GL15606-G	147.318607105437	1009.65540090971	6.85354973650473	1.97799481155027e-06	-	-
GL15609-G	2.33439503310876	13.8208631873273	5.92053315368896	0.00594539599631848	-	-
GL15623-G	32.9945196538539	192.400451207744	5.83128511117061	0.0271332401854366	-	-
GL15633-G	566.827314954392	1160.01236209222	2.04650046228904	0.0476990001321552	GO:0003824;GO:0004553;GO:0043169;GO:0005975	-
GL15657-G	270.708833768936	594.072550947434	2.19450744431379	0.00835768002284657	-	-
GL15659-G	35.6408460680573	165.304829190658	4.63807253270598	1.9865542236551e-05	-	-
GL15660-G	39.6705854631535	414.78493687861	10.4557301596637	1.16113636579537e-10	-	-
GL15662-G	38.9831102096537	113.859489759501	2.92073898534924	0.00424568219157061	-	-
GL15671-G	264.096157730569	3475.46192889987	13.1598352613882	8.11882132591015e-05	GO:0004497;GO:0005506;GO:0009055;GO:0020037;GO:0055114	-
GL15678-G	399.480519028014	1180.65911193323	2.95548607678272	0.000670097680853929	-	-
GL15679-G	593.737107983654	1648.1053582875	2.77581666385061	0.00146669504616672	-	-
GL15688-G	316.537191299559	877.278158491343	2.77148525545966	0.00418681030239006	-	-
GL15701-G	12.6837413047054	67.4934329202911	5.32125587386843	0.0243019252716841	-	-
GL15744-G	31.1355293910169	186.104908102135	5.97725208924275	0.0475608818002977	GO:0004553;GO:0005975	-
GL15745-G	1.90424141750545	23.9850693525336	12.5956032318391	0.007964442774622	-	-
GL15746-G	0.535131047980671	17.4856329574881	32.6754222605294	0.0025589725473582	-	-
GL15762-G	2.17993520911635	47.2913040692092	21.6939035029298	8.46698072695904e-06	GO:0016491;GO:0008152;GO:0055114	-
GL15768-G	45.6780992639591	110.13457493346	2.41110240373679	0.0121678932568179	-	-
GL15769-G	32.2434319090436	1760.96905086487	54.6148144475574	2.99363919716582e-05	-	-
GL15795-G	42.3913193460528	457.130856406639	10.7835958743097	0.000511684328847216	-	-
GL15835-G	91.4758463342104	268.114549172827	2.93098735805363	0.00242991223591682	-	-
GL15840-G	7.21119685728018	183.061375948633	25.3857132972068	6.81393618653934e-09	-	-
GL15867-G	168.861857062541	504.804354345853	2.98945163299306	0.00152885732552057	-	-
GL15874-G	2.94923341304094	31.7845084797031	10.7772102198348	7.95755183735184e-06	-	-
GL15884-G	39.2303604731288	1077.6172763076	27.4689618782812	0.00433152928087823	-	-
GL15885-G	7.84423487925431	110.769926269029	14.1211893797294	7.93009646364806e-06	-	-
GL15891-G	72.6597944366795	837.695805368739	11.5290142487089	0.00232116642336504	-	-
GL15894-G	60.2994695371441	183.479823312228	3.04280990729455	0.00237638803620803	-	-
GL15912-G	1609.56123670347	4183.69550263049	2.59927699998484	0.00419455948616504	GO:0009055;GO:0016491;GO:0051536;GO:0006099;GO:0055114	K00235
GL15917-G	40.4701086074145	159.19608135938	3.9336707223517	0.000747087619601488	-	-
GL15919-G	27.6214910809504	157.278990260255	5.69408037384067	9.72882979895219e-07	-	-
GL15935-G	30.4286241745661	214.321159626756	7.04340618219265	0.00702402227951631	GO:0016021;GO:0004671;GO:0006481	-
GL15941-G	277.33078573591	2959.41542083092	10.6710670904349	5.37425475287885e-07	-	-
GL15943-G	6.00555987693255	1105.55802260589	184.089084991451	2.67784909171057e-19	GO:0009277;GO:0005199	-
GL15944-G	11.8474738530155	74.1715518416279	6.26053728936902	1.14402616820552e-05	GO:0009277;GO:0005199	-
GL15950-G	3.79239881144227	30.4998511213322	8.04236385406232	5.5490330478794e-05	-	-
GL15959-G	247.736670340035	1055.68461041341	4.26131750686895	1.31044234008426e-05	-	-
GL15986-G	558.509760138664	5700.02304399439	10.2057715922086	2.96894993375822e-08	GO:0004497;GO:0005506;GO:0009055;GO:0020037;GO:0055114	-
GL15998-G	32.9234916808145	1062.45692659577	32.2704814208662	4.56393684088067e-20	-	-
GL16000-G	700.028816097601	1517.4569140873	2.16770635607053	0.0129954769123518	-	-
GL16004-G	361.456647276523	1163.97767811922	3.22024145050165	0.000423104433606554	-	-
GL16018-G	64.1576072754425	827.728666567302	12.9014890317478	1.54743618890346e-10	-	-
GL16027-G	68.4927586845409	790.776583519747	11.5454041961114	0.0287942605757701	GO:0016020;GO:0005216;GO:0006811	-
GL16030-G	36.0574098581843	102.678826218489	2.84764842018131	0.00263402644428539	-	-
GL16043-G	24.5916650383938	77.2711293308551	3.14216744617396	0.0324510632518126	-	-
GL16069-G	99.9515211519829	2278.8652953387	22.7997059882014	5.56086615595507e-18	GO:0004497;GO:0005506;GO:0009055;GO:0020037;GO:0055114	-
GL16088-G	231.460296392967	465.790993165744	2.01240126459933	0.0254925343577145	-	-
GL16112-G	69.1021019503432	731.469005464347	10.5853365501093	2.15486304376134e-11	-	-
GL16115-G	252.893235498164	715.496506268995	2.82924335583579	0.0126204657254765	-	-
GL16117-G	65.7015035465472	393.320203751565	5.98647188451192	1.5477299940984e-07	-	-
GL16123-G	3.24206903745713	268.179252164542	82.7185507360091	0.038564412043843	-	-
GL16128-G	50.4495786324082	431.050070561493	8.54417583350421	7.54651733086001e-10	-	-
GL16135-G	197.334735286508	1320.53850898291	6.69187057750188	0.000774068040411001	-	-
GL16138-G	24.5635557165306	117.399215308476	4.77940639634144	8.50707343328584e-05	-	-
GL16144-G	78.5480833841585	261.77674767221	3.33269427328897	0.0221270164361821	-	-
GL16156-G	459.515975048497	1934.08300523223	4.20895705536266	0.000166416404593253	-	K00799
GL16159-G	143.430255243875	462.279846587106	3.22302882192527	0.00050544065686969	-	-
GL16162-G	28.3640827955934	86.3769960329418	3.04529487716631	0.012262527141743	-	-
GL16168-G	106.224095461614	333.764423040108	3.142078278847	0.00137877633535137	-	-
GL16244-G	89.2272994205264	193.967689926849	2.17386036769625	0.0257266436669506	-	-
GL16255-G	1.92845370869465	32.2689504416723	16.7330697626726	2.6119973896538e-06	-	-
GL16257-G	35.6991695131846	144.911604387211	4.05924301218524	0.00238794698061518	-	-
GL16268-G	4.48906014179926	231.541970377446	51.5791642489874	4.96900183852056e-19	-	-
GL16282-G	15.4196739136092	49.1151399467371	3.18522559049636	0.00258624673696304	-	-
GL16283-G	41.8583147336177	89.7791972332757	2.14483544797782	0.0257582034117865	-	-
GL16292-G	0.883461713159167	48.3481042364451	54.7257493067327	7.25543887072868e-11	-	-
GL16300-G	4.0841766266218	122.753580941458	30.0558942875575	5.25910672287148e-14	GO:0008270	-
GL16302-G	341.195502196518	715.74780637532	2.09776448331688	0.0316459959626802	-	-
GL16305-G	9.0102883307358	37.667741414362	4.18052564265565	0.00173857524183018	GO:0008270	-
GL16314-G	565.639335131753	1137.7335351515	2.01141162660918	0.0429314830682019	GO:0005488;GO:0005515;GO:0016070	K13100
GL16324-G	85.0931336843445	3244.44399935749	38.1281527531099	4.25896397822845e-05	GO:0003824;GO:0005488;GO:0008152	-
GL16334-G	4.93635559020786	22.9020372937648	4.63946263093263	0.00577104423160608	GO:0005634;GO:0003677	-
GL16349-G	15.0715157601031	84.8958342235123	5.63286636691487	9.84511459659015e-06	-	-
GL16350-G	1284.84317044868	6596.49981911013	5.1340894910984	0.000284136397785014	-	-
GL16371-G	37.1124732281412	413.410976520969	11.1394078745335	0.00191381051162115	GO:0009277;GO:0005199	-
GL16384-G	110.845184548417	426.049862770854	3.84364791764819	8.74562690284774e-05	GO:0005743;GO:0016020;GO:0005488;GO:0006810;GO:0055085	K15116
GL16401-G	12.6169445686125	88.7272997848269	7.03239197908151	1.7697375896752e-06	GO:0005507;GO:0016491;GO:0055114	-
GL16438-G	345.023798555812	4364.54773815778	12.6499903961024	7.16657913790659e-13	-	-
GL16454-G	112.232828766257	277.176505883689	2.46965623989532	0.0237414044735393	-	-
GL16455-G	131.876318984095	425.974304786101	3.23010460155076	0.000683908975036871	-	-
GL16468-G	12.4160032690426	76.0067895854177	6.12167925043393	0.00498441620850494	-	-
GL16475-G	0	3.3248790403784	Inf	0.042826617230473	-	-
GL16499-G	1.28834522833662	93.7652328098197	72.7795863620185	0.00471553370896134	-	-
GL16500-G	118.818425822494	587.797776920874	4.94702545377098	2.61417637922829e-06	-	-
GL16501-G	712.326140622895	1926.17872691782	2.70406856785217	0.00221712307643824	GO:0003824;GO:0004222;GO:0008270;GO:0046872;GO:0006508	K00415
GL16521-G	238.883486908912	953.499516245987	3.99148358299694	4.72177378776002e-05	-	-
GL16529-G	2.63430111590886	11.6658341969323	4.42843611403456	0.025826160825649	-	-
GL16570-G	409.655241092631	1290.90173215263	3.15119056870735	0.000610583495122463	GO:0004672;GO:0004674;GO:0005524;GO:0006468	-
GL16578-G	1.93658197631521	35.2478015596247	18.2010376997785	0.00106141872080394	-	-
GL16592-G	2.03448895030867	26.4487849419974	13.0002106612497	1.86633875269053e-05	-	-
GL16610-G	59.3875642958491	212.440407859751	3.57718674572076	0.00033980137877606	GO:0004672;GO:0005524;GO:0006468	-
GL16622-G	124.325826660965	264.788051747596	2.12979120154712	0.0178509855549189	-	-
GL16641-G	135.272825106342	333.911884263808	2.46843284304375	0.00611653101065583	-	-
GL16645-G	15.217847316475	37.325146435233	2.452721837656	0.037836693624043	-	-
GL16653-G	93.3853876149714	1040.96397955088	11.1469685583229	7.72501814247277e-05	-	-
GL16685-G	26.8060564247932	57.5253740356	2.14598421804389	0.0323348182680132	-	-
GL16705-G	2.52013760667429	34.7464054076255	13.787503236174	4.55837496465684e-05	-	-
GL16709-G	163.470845732614	823.313971489543	5.03645752733316	0.00155158734369467	-	-
GL16710-G	23.7539611978482	54.1019131829139	2.27759541797243	0.0465386662489287	-	-
GL16711-G	126.763072690906	662.072247561873	5.22291100639572	1.65020212290463e-06	GO:0003824;GO:0008483;GO:0030170	K00823
GL16712-G	85.3746784305024	309.652532903596	3.62698329992145	0.00640220163432873	-	-
GL16714-G	92.5353242698586	248.965547459763	2.69049197616372	0.00225793341647301	-	-
GL16738-G	127.46481116414	5588.50933806745	43.8435462072034	7.15162434302902e-12	-	K00799
GL16779-G	61.6530469743917	147.883582015268	2.39864190453869	0.0141129755564206	-	-
GL16784-G	59.4381044967008	249.212562094656	4.1928080345915	4.95918559222645e-05	-	-
GL16795-G	37.19819320924	426.058076564028	11.4537304047928	0.0144584017157115	-	-
GL16797-G	29.2662952420861	75.6280134521066	2.58413348278365	0.00917994981224901	-	-
GL16798-G	546.370677105486	3550.54466942319	6.49841731667035	0.0376006055433639	-	-
GL16801-G	11.9939779210598	41.6184683557491	3.46994705423567	0.00303056768052018	-	-
GL16810-G	44.7741389615399	132.954984604947	2.9694593282777	0.00327480116796617	-	-
GL16832-G	476.065625413647	9858.02112857891	20.7072735403095	0.000126536896679081	-	-
GL16833-G	19.1830781056241	47.5391169184466	2.47817981330687	0.0224500220141387	-	-
GL16839-G	10.0402541119393	29.6812193627117	2.95622192743274	0.0220975768686751	-	-
GL16840-G	1654.38592668294	9911.02198999228	5.99075574214053	7.78530946589212e-08	GO:0005515	-
GL16842-G	377.014474270178	2415.38452524018	6.40660953380069	1.63692940328803e-08	-	-
GL16846-G	1026.42523888153	2831.23476908872	2.75834484757396	0.00135739576211966	GO:0005198	-
GL16870-G	139.854319847207	421.910142085695	3.01678305358489	0.000974999267397618	GO:0055085	-
GL16877-G	54.8737851449155	533.768202124885	9.72719852868292	0.000449119265604462	-	-
GL16880-G	321.082418771322	778.188555334316	2.42364112713549	0.00656956905983379	GO:0005622;GO:0005840;GO:0003735;GO:0006412	K02931
GL16897-G	12.4453429118148	1025.58656377944	82.4072563565775	1.17442756175669e-08	-	-
GL16904-G	490.4558630032	1675.77954242473	3.41677950827922	0.00421911825597183	-	-
GL16920-G	377.769242160644	804.910871633876	2.13069456642421	0.0194434957486567	-	K17807
GL16930-G	2.52826587429484	25.3910379510548	10.0428670137932	0.0131207026063605	-	-
GL16967-G	0	17.223208212736	Inf	0.000382935136550667	-	-
GL17021-G	13.5903574998171	67.7852396340112	4.98774514466772	4.6191513512253e-05	-	-
GL17025-G	168.551383704447	890.333324048587	5.28226647851066	5.02011829706441e-05	-	-
GL17040-G	579.862922027763	1688.8654504612	2.91252533366901	0.00134980559947311	-	-
GL17042-G	24.0042123773607	89.850957500887	3.74313291718869	0.0196600425518858	GO:0020037	K00463
GL17050-G	586.527891104621	2204.27399803505	3.75817421722895	5.77408229046904e-05	-	-
GL17051-G	48.8351611062092	381.356487565361	7.8090555846835	0.00136567737881092	-	-
GL17060-G	2.90080883066254	12.3399890280475	4.25398216442588	0.0211707068123174	GO:0003824;GO:0005488;GO:0008152	-
GL17062-G	221.130647178046	536.1558415621	2.42461118982937	0.00512671595013707	-	-
GL17074-G	0.672449039167791	7.27487728781515	10.8184811994354	0.0122163996169659	-	-
GL17109-G	104.798432242091	342.317290792305	3.26643522683175	0.010231534573744	-	-
GL17154-G	144.633008629439	5722.01019875654	39.5622704179293	9.50770751119149e-09	-	-
GL17168-G	20.4590638293935	73.4198615050889	3.5886227306064	0.00235713704280402	GO:0005488;GO:0005515;GO:0016070	-
GL17170-G	1940.90267617621	6150.29809816119	3.1687823267254	0.0378490238097467	GO:0003824;GO:0004352;GO:0005488;GO:0016491;GO:0006520;GO:0008152;GO:0019551;GO:0055114	K15371
GL17173-G	104.224992359499	337.561826827712	3.23878005827405	0.000559900387154072	-	K17782
GL17176-G	23.4134137769453	160.494621919315	6.8548150837086	0.00169231228087405	GO:0004190;GO:0006508	-
GL17181-G	17.0837355260234	40.1031009475337	2.34744332622366	0.0385664779197136	-	-
GL17187-G	138.812835485654	336.654118656619	2.42523767689632	0.0330664800747486	-	-
GL17204-G	12.4151179714784	30.9812220948356	2.49544323026246	0.0308829909150459	-	-
GL17219-G	47.8979857644884	293.96970583489	6.13741269372626	0.00030410561134748	-	-
GL17247-G	518.311053913782	1488.45446265907	2.87173976209788	0.00164307387892379	GO:0003824;GO:0008152	K00167
GL17250-G	556.508452671383	1234.25866524722	2.2178614885766	0.0166118385418945	-	-
GL17252-G	71.4485114646742	307.865254487946	4.30891068514648	2.4099826181914e-05	-	-
GL17257-G	3.00684407227655	23.7435423053027	7.8964993643072	0.000212947747742211	-	-
GL17261-G	121.015892261106	359.545190343634	2.97105763239651	0.0014856636623658	-	-
GL17265-G	117.216884230822	3702.53843453486	31.5870743266292	0.000505327994385931	-	-
GL17274-G	425.588221456943	859.558768159189	2.01969585816216	0.0355917483609844	GO:0003924;GO:0005525	-
GL17283-G	55.8540624665574	381.409559027207	6.82868071155212	0.013112625834452	-	-
GL17294-G	71.6535114895183	184.069785312506	2.56888715550852	0.00741890800527805	-	-
GL17300-G	16.6677228271879	92.3578639562018	5.54112069859658	5.47594094300699e-06	-	-
GL17313-G	12.1404819891041	33.7090455500099	2.77658214725438	0.0384980482345676	-	-
GL17337-G	190.689352031842	791.123472705999	4.14875536717905	0.00504296480652154	GO:0005737;GO:0004177;GO:0006508	-
GL17357-G	165.027424897487	454.670563338157	2.75512123891283	0.00298952677919554	GO:0005524;GO:0016887	-
GL17363-G	181.271318225289	447.139322228278	2.4666854448124	0.00891658093531878	-	-
GL17395-G	0.672449039167791	5.90340193822964	8.77895809849853	0.0328513218159521	-	-
GL17402-G	241.64812319926	812.282524632596	3.36142699508078	0.00131260989183589	-	-
GL17416-G	277.636214653755	1752.23324687663	6.31125607681214	2.28767932730612e-08	GO:0009277;GO:0005199	-
GL17423-G	512.518080950038	1442.08635595978	2.81372776797773	0.0016953862894151	-	-
GL17436-G	434.148663845702	1573.46866210084	3.62426236248894	0.000345746654727631	GO:0055085	-
GL17439-G	20.5359319399078	2108.43330474883	102.670446655088	0.00019789653856744	-	-
GL17446-G	0.802696571971006	120.910535271656	150.630436822176	0.000895537103650706	-	-
GL17449-G	11.9444955294448	127.732310949989	10.6938221572532	2.10049034749315e-09	-	-
GL17468-G	55.0679901923742	230.268055711781	4.18152278496752	8.13723732611361e-05	-	-
GL17470-G	188.006670706901	444.708129116641	2.36538484216836	0.00992786651762312	-	-
GL17479-G	76.4626085408309	414.899685088919	5.42617748735793	0.0297027679772921	-	-
GL17480-G	2.25257208268395	47.4979016079919	21.0860739920908	2.17184333316283e-05	-	-
GL17481-G	49.970449343135	351.931431920574	7.04279102042782	0.000108135316706711	-	-
GL17482-G	836.076986777009	4864.52757509978	5.81827708696066	0.0239302847004282	-	-
GL17499-G	19.6282579355594	73.3976378571525	3.73938625109374	0.0136934359655195	-	-
GL17505-G	0.859249421969966	84.5203595960127	98.3653377412072	0.000163578917174109	-	-
GL17508-G	54.3867000996942	136.542655129196	2.51058907561785	0.0108264324472114	-	-
GL17515-G	3.19258664584208	31.1132017230094	9.74545256697427	0.0429035521581692	-	-
GL17519-G	12.9673908522643	163.060875216167	12.5746865405614	0.0133180948564471	-	-
GL17530-G	507.187854812114	7373.71464664814	14.5384290587552	0.000157099877219379	-	-
GL17534-G	15.9157389677411	37.8151407209703	2.375958841598	0.0366715870170277	-	-
GL17545-G	662.948819922143	5153.33398564599	7.77335117098663	0.00305938345157043	-	-
GL17582-G	137.542110233507	2907.53734441321	21.1392521132404	0.00144407913917069	-	-
GL17600-G	306.831365455194	1751.23574233481	5.7074860640039	0.0331917498332489	-	-
GL17606-G	29.360477697078	101.704320450389	3.46398725183243	0.00152460059935242	-	-
GL17611-G	143.222221851776	373.65705724605	2.6089321364722	0.00747407648567229	-	-
GL17613-G	469.782011772108	6805.69974110756	14.4869313225408	1.37232547845963e-05	-	-
GL17620-G	399.386463606291	1677.30783072555	4.19971126607589	0.000284717332273011	-	-
GL17623-G	1753.75432184653	3510.26678522416	2.00157270690469	0.0326613271704239	GO:0016020;GO:0005488;GO:0006810;GO:0055085	-
GL17629-G	336.45784414908	689.348287574725	2.048839994556	0.0411078109735308	-	-
GL17640-G	96.8726248537044	492.113346019047	5.08000425055303	6.52541899411204e-07	GO:0016020;GO:0005215;GO:0006810;GO:0055085	-
GL17641-G	764.174635237444	1990.7470204762	2.6050943445115	0.00326552548657314	GO:0003824;GO:0004553;GO:0004568;GO:0043169;GO:0005975;GO:0006032	K01183
GL17663-G	76.2903839498915	4967.55976714774	65.1138388608779	0.00810222248053764	-	-
GL17757-G	123.853372598025	8030.39652103512	64.8379317622486	1.61999065438758e-05	-	-
GL17769-G	104.447100660875	296.369839494627	2.83751140643817	0.00223984509154842	-	-
GL17792-G	91.3001967692108	220.491087995167	2.41501218833652	0.00552897676932999	GO:0005694;GO:0003677;GO:0003824;GO:0005524;GO:0006259	K10878
GL17794-G	293.340740714917	821.694743242538	2.80116134308497	0.00269934637067047	-	-
GL17803-G	1065.62651488348	3795.63238947116	3.56187870370905	0.00010714396116744	GO:0000166;GO:0003676	-
GL17808-G	660.127715903244	1631.68382593588	2.47176991152881	0.00387107503480369	GO:0005524;GO:0016301;GO:0016310	K00938
GL17809-G	114.18053992623	241.689358574396	2.11672986246647	0.0263310100422223	-	-
GL17815-G	516.223630128294	1095.19051391594	2.12154277719476	0.0199246398648721	-	-
GL17816-G	1775.57032706146	6380.18235704388	3.59331436204106	6.62425432273677e-05	GO:0000104;GO:0009055;GO:0016491;GO:0020037;GO:0055114	-
GL17820-G	14.1012762566086	40.9319648346653	2.9027134913042	0.0170180097969171	-	-
GL17826-G	499.102762254619	1120.86773109853	2.24576543322498	0.0316689835192775	GO:0016020;GO:0005215;GO:0006810	-
GL17831-G	327.909808158423	3869.44617835227	11.8003368062807	0.0286414799494261	-	-
GL17834-G	191.413009684407	645.13588903028	3.37038684096735	0.0273676367863314	-	-
GL17841-G	419.48541220149	898.170772387508	2.14112516493444	0.0273247446373749	GO:0004325;GO:0006783	K01772
GL17865-G	123.167005362468	21304.7099599602	172.974165420866	4.64276608412083e-11	GO:0009277;GO:0005199	-
GL17866-G	148.468025442059	418.190408060014	2.81670350780827	0.00884105046033144	-	-
GL17878-G	116.711645021962	383.464995757018	3.28557613668164	0.000525848117517561	GO:0004476;GO:0008270;GO:0005975	K01809
GL17897-G	36.8878371723994	232.922069039266	6.31433249801767	4.43786911240162e-07	-	-
GL17906-G	131.710351396825	306.467185291996	2.32682687459129	0.0157638490451057	GO:0005622;GO:0016301;GO:0016774;GO:0006082;GO:0008152;GO:0016310	K00925
GL17915-G	589.635369032787	1311.09155423995	2.22356327842172	0.00968054703487343	GO:0003824;GO:0008483;GO:0030170	K19562
GL17916-G	465.446480678333	2196.77837548394	4.71972281814741	0.00624454805272258	-	-
GL17930-G	579.442430422286	1690.13800656103	2.91683507769579	0.00171969319151886	GO:0004252;GO:0008236;GO:0006508	-
GL17933-G	516.03425178242	1186.97592060787	2.30018824624135	0.0155752993510756	GO:0000166;GO:0003676;GO:0008270	-
GL17943-G	2.01027665911947	11.3631409654322	5.65252594158331	0.0191222681240482	-	-
GL17951-G	115.83435765255	318.88637099026	2.75295152019379	0.00905175809384488	-	-
GL17955-G	54.739974787711	144.534803809296	2.64038857105473	0.00876464269832838	-	-
GL17963-G	6.25492575888094	68.7957084265369	10.9986450804566	8.42385955105226e-08	-	-
GL17964-G	654.793991843353	3510.08535060872	5.36059492654667	0.0180029887352773	-	-
GL18085-G	40.8127716467907	106.208109112497	2.60232532187872	0.00896258206100149	-	-
GL18087-G	50.7641323499213	145.292928557205	2.86211783460985	0.00410239185950496	-	-
GL18095-G	13.8913213918538	653.688209055514	47.0573094247787	4.94062638159536e-16	-	-
GL18096-G	89.3377719670336	8571.34967110754	95.9431770278583	0.0476691320529071	-	-
GL18112-G	101.843024485302	301.909295324817	2.96445727972649	0.014055186669621	-	-
GL18121-G	16.3204499712461	321.513875198378	19.7000619324119	1.50386087345e-05	-	-
GL18123-G	19.6201296679388	145.525544642052	7.41715509046071	0.00420253895250104	-	-
GL18127-G	830.153955385903	1661.11435765533	2.00097144255989	0.0341758744900481	-	-
GL18134-G	2970.72512617181	6014.80644684121	2.02469302657837	0.0261561448102022	GO:0004100;GO:0006031	K00698
GL18140-G	19.3122678291907	69.0202069790564	3.57390481477953	0.00195611825656383	-	-
GL18154-G	63.1486803577182	215.100043031398	3.40624763356765	0.000393579851232515	GO:0005783;GO:0016020;GO:0004768;GO:0005506;GO:0016491;GO:0016717;GO:0020037;GO:0006629;GO:0006633;GO:0055114	-
GL18156-G	18.6631457836479	198.167620403994	10.6181252989848	4.62428339127857e-10	-	-
GL18159-G	146.473799250234	959.804936274839	6.5527414540202	6.38360969948198e-08	-	-
GL18160-G	628.339260913005	4594.55697042835	7.31222327847579	0.0269812891812962	-	-
GL18169-G	482.771821581231	1117.28183406026	2.31430622939178	0.0113616564552315	-	K14565
GL18172-G	182.275368232724	521.072933359622	2.85871282780421	0.00188694450472346	-	-
GL18173-G	176.152254533828	384.812938680129	2.1845473377477	0.0187392696968941	-	-
GL18181-G	87.706740960119	1595.37870016655	18.1899211246714	1.33770234622373e-14	-	-
GL18183-G	18.3770355942707	55.0666306853169	2.99649148541046	0.0172065642455093	-	-
GL18236-G	10.9134719390046	267.654965587748	24.5251893333003	0.000553957765721549	-	-
GL18245-G	12.3403654794375	44.850174082513	3.63442834470714	0.00941950482431918	-	-
GL18280-G	64.6411403133348	166.716433986205	2.57910725550448	0.042442338965202	-	-
GL18291-G	55.1902819692294	170.894289424777	3.0964561753835	0.00218197031730013	GO:0005622;GO:0003676;GO:0008270	-
GL18318-G	108.518194179965	224.625618311389	2.06993509253271	0.0438603471387333	-	-
GL18323-G	429.309888215042	1199.4301036275	2.79385622496239	0.00122084747796917	GO:0008168;GO:0006694;GO:0008152	K00559
GL18344-G	1.36911036952478	14.4748490148717	10.5724486039032	0.000759749795853778	-	-
GL18371-G	419.701111768021	2517.57354923853	5.99849149465692	0.0449960366063414	-	-
GL18382-G	222.009059469242	564.492556583024	2.54265550213382	0.0207205387822452	-	-
GL18402-G	16.5648610132839	80.6696718548341	4.86992748023316	0.000846971211190915	-	-
GL18403-G	445.974744099878	1327.53073848726	2.97669488250203	0.00107475890582293	-	-
GL18404-G	608.450197549826	1876.64184092069	3.08429818656935	0.000736914893644008	GO:0000104;GO:0009055;GO:0016491;GO:0020037;GO:0055114	-
GL18415-G	669.571141008132	1954.67354201186	2.91929180082168	0.0044724161164773	GO:0016491;GO:0008152;GO:0055114	K14085
GL18461-G	60.4640007355579	142.32883794413	2.35394344093457	0.0200865838215771	GO:0055085	-
GL18464-G	143.907224541328	659.858974766312	4.58530818636426	1.0631331295467e-05	GO:0004672;GO:0004674;GO:0005524;GO:0006468	-
GL18474-G	207.010113470159	580.353075720635	2.80350107534382	0.0024256374812944	-	-
GL18491-G	35.6346609072376	132.99262314703	3.73211417651004	0.00156824929111527	GO:0003824;GO:0008152	-
GL18501-G	228.880549829838	535.401255586911	2.33921692334695	0.0134234221755451	-	-
GL18541-G	307.240390606979	6880.92910068005	22.3959131385239	9.00806324038898e-19	GO:0003824;GO:0005488;GO:0008270;GO:0016491;GO:0008152;GO:0055114	-
GL18554-G	18.1893499139043	529.772922336853	29.1254456505828	2.56657474207647e-18	-	-
GL18557-G	9.79478526066486	65.8331571093457	6.72124557684045	0.016326389079819	-	-
GL18560-G	16.1972728968268	84.647366985006	5.22602585782137	2.9185691311369e-05	-	-
GL18572-G	3980.50396306983	14175.6113358721	3.56126045028218	7.88766507547074e-05	GO:0003994;GO:0051539;GO:0006099;GO:0008152	K01681
GL18574-G	809.637007716779	1683.63273412261	2.07949083116958	0.0293495030448357	GO:0000166;GO:0003676	-
GL18599-G	526.831426584817	1356.09578580822	2.57406015924128	0.00337879172475948	-	-
GL18602-G	10.1371032766961	169.135419413934	16.6847880303987	2.59290542689141e-12	-	-
GL18620-G	14.2536204621277	2168.74882694199	152.154242685529	0.0205701660414449	-	-
GL18624-G	1648.32489006631	12771.0584715482	7.74790124720766	3.17554289292915e-09	-	-
GL18629-G	53.1100351463071	180.338956207864	3.39557214961481	0.0005450849004345	GO:0005737;GO:0016021;GO:0016627;GO:0006629	K12343
GL18632-G	218.228942232747	718.045849009496	3.29033281132656	0.024435960348381	-	K20061
GL18633-G	442.2742948037	935.252761003067	2.1146441744216	0.0204955221783166	GO:0003824;GO:0010181;GO:0016491;GO:0020037;GO:0008152;GO:0055114	K00101
GL18650-G	696.58160782849	4333.33627213159	6.22085944192561	0.000123174798563469	-	-
GL18665-G	132.713276482475	735.505364341059	5.54206318942164	0.00175187733278103	-	-
GL18707-G	16.637670398524	44.1764555109104	2.65520679594841	0.0160137675846695	-	-
GL18719-G	201.060416396535	576.181416572785	2.86571283845563	0.00120557324505874	-	-
GL18720-G	541.49917514457	1341.68374639545	2.47772075744574	0.00691164419908722	GO:0016020;GO:0005509;GO:0055085	-
GL18722-G	3351.44219216525	8406.28509683786	2.50825901651816	0.00280630351999516	GO:0016469;GO:0033178;GO:0045261;GO:0016820;GO:0046933;GO:0046961;GO:0015986;GO:0015992;GO:0046034	K02132
GL18761-G	22.147337732997	60.0082375002465	2.70950117001381	0.0106158196603848	-	-
GL18764-G	1560.5592787565	5301.89127750024	3.39743023521987	0.00019989592282659	GO:0003676;GO:0004386;GO:0005524;GO:0008026	K11594
GL18789-G	21.2760630127326	2737.03565069874	128.643896620384	0.000117781991249431	GO:0016021;GO:0004671;GO:0006481	-
GL18802-G	17.2917472839773	89.2430897025845	5.16102208972704	2.03893026397598e-05	-	-
GL18808-G	14.4625175176457	1349.00022969292	93.2756159532391	0.00651505458163751	-	-
GL18824-G	144.318276564894	3316.52004288783	22.9805962337454	7.60914846431908e-11	-	-
GL18836-G	402.798682364316	923.487705811161	2.29267807032174	0.0136382928107413	-	-
GL18842-G	22.4553720834177	58.1130033099384	2.58793321678479	0.0111974719974894	-	-
GL18843-G	464.74615112445	938.18076954182	2.01869508176001	0.0359077290864202	GO:0005622;GO:0005840;GO:0003735;GO:0006412	-
GL18855-G	67.4818778429435	268.712563969327	3.98199594555928	0.0324826286049076	-	-
GL18857-G	164.604480695666	371.119085700808	2.25461107821824	0.0178315310208547	-	-
GL18874-G	0	3.60711083387002	Inf	0.0421268884297997	-	-
GL18882-G	18.4691024307893	121.952126286912	6.60303481145943	9.16038049337045e-05	GO:0004672;GO:0004674;GO:0005524;GO:0006468	-
GL18892-G	30.6983053170297	261.23072240361	8.50961379482711	0.000188722468851725	-	-
GL18903-G	450.158859553987	1177.94258562643	2.61672643029513	0.00621348587850804	-	-
GL18913-G	39.7856786432986	313.319364921424	7.87517960245223	1.05817066641737e-06	GO:0005506;GO:0016491;GO:0019825;GO:0020037;GO:0015671;GO:0055114	K05916
GL18916-G	162.499504046537	348.370589690583	2.1438255564818	0.0255084628687118	GO:0005622;GO:0003676;GO:0004527	K14570
GL18925-G	31.9926631945136	71.728371994854	2.24202566565808	0.0415567291811495	-	-
GL18933-G	33.0883679025733	70.7524707559454	2.13828832429184	0.0369936357743817	-	-
GL18945-G	127.773034678665	670.927708354174	5.25093350127813	0.0294795801072549	GO:0000166;GO:0005524;GO:0017111	-
GL18950-G	3.19258664584208	33.1910619470998	10.3962916684898	7.02860720992e-06	-	-
GL18965-G	53.3713819532036	124.558268943803	2.33380258081038	0.0220282892886952	-	-
GL18988-G	792.534620167541	2194.90259450643	2.76947219547637	0.00056937231960939	GO:0003824;GO:0005488;GO:0008270;GO:0016491;GO:0008152;GO:0055114	K00008
GL18990-G	47.1714445171399	1051.10092594661	22.2825681237021	2.12634855785839e-06	-	-
GL19018-G	49.4227862789147	486.802507598684	9.84975846670081	0.00140815738877794	-	-
GL19034-G	100.355163529179	251.116062426655	2.50227346153087	0.0161320656029907	GO:0003824;GO:0005488;GO:0016491;GO:0008152	-
GL19041-G	1.58012304351616	21.6432498720956	13.6971927350253	3.06465195499648e-05	-	-
GL19059-G	0.348330665178496	19.2487389102594	55.2599608202618	0.0149978294438618	-	-
GL19060-G	30.8951878913256	172.156203002441	5.57226593371123	0.0467582919070397	-	-
GL19089-G	38.970578193414	138.824552467798	3.5622913208729	0.000579081724618829	-	-
GL19097-G	338.523788360635	926.141832292719	2.73582496750889	0.00701099041570333	GO:0005634;GO:0003677;GO:0003700;GO:0008270;GO:0006350;GO:0006355	-
GL19098-G	31.1413695284917	159.116635034665	5.10949381622691	4.24504487555304e-06	-	-
GL19102-G	2.57669045667325	251.34012950395	97.5437809586387	4.24242280283904e-06	-	-
GL19117-G	39.8854951678188	90.4647539306528	2.26811159169571	0.0268168506412822	GO:0005743;GO:0016020;GO:0005488;GO:0006810;GO:0055085	K15109
GL19134-G	47.2251581457015	1213.18325503039	25.6893423477252	4.96644460135141e-05	GO:0005507;GO:0016491;GO:0055114	-
GL19135-G	437.806966092258	8922.91945743027	20.3809444538394	0.000512493903514428	GO:0003824;GO:0005488;GO:0016491;GO:0008152;GO:0055114	K00059
GL19136-G	0	4.16616592216001	Inf	0.0207415301146413	-	-
GL19138-G	536.425236989638	3327.81475618096	6.20368790785517	0.00305055994942683	-	-
GL19186-G	1077.60743133115	2207.12300240443	2.04816980491495	0.0243870271145415	GO:0005737;GO:0000166;GO:0005524;GO:0016787;GO:0017111;GO:0030163	K03064
GL19188-G	0	12.7718881179814	Inf	0.0416904811107477	-	-
GL19239-G	0	4.20065917109566	Inf	0.0204964539654952	-	-
GL19240-G	10.356244218308	27.2757475784141	2.63374897341599	0.0358323280233874	-	-
GL19260-G	0.267565523990335	42.542411591498	158.998106172433	0.000754386066033047	-	-
GL19261-G	32.798705705867	78.51427612532	2.39382239132916	0.0238381517160379	-	-
GL19262-G	133.528343376085	1753.49333098875	13.1319934528807	0.0228742522529381	-	-
GL19272-G	3.83375293543676	43.7238073328183	11.4049622052228	0.00221412299154275	GO:0003824;GO:0005488;GO:0016491;GO:0008152	-
GL19298-G	124.374974846308	470.487124641663	3.78281181743395	3.23848272496972e-05	-	-
GL19327-G	9.63837151279933	899.995003709882	93.3762516328333	1.3096549750175e-05	GO:0003824;GO:0005488;GO:0016491;GO:0008152	-
GL19335-G	32.1080570246573	203.766152597448	6.34626232415642	0.0417217736635432	GO:0003824;GO:0005488;GO:0016491;GO:0008152;GO:0055114	-
GL19367-G	78.5943144184432	357.929536899726	4.55414032870212	0.0255342602310431	-	-
GL19368-G	56.4286045317317	140.157434848292	2.48380118578826	0.00660411651360063	-	-
GL19369-G	7.4796476788347	4369.30616902342	584.159355712347	3.55871117461974e-05	-	-
GL19414-G	49.7997329839015	207.730819873204	4.17132396955534	3.78301029052927e-05	-	-
GL19424-G	1104.28986609441	3469.53614705933	3.14187085618215	0.0274111412166765	GO:0005622;GO:0003676;GO:0008270	K09467
GL19428-G	169.84457837357	736.948364935274	4.33895725134288	0.00220869947034024	-	-
GL19441-G	358.908444721332	1316.69310001041	3.66860440141701	0.0237374712970807	GO:0005515;GO:0008270	-
GL19456-G	31.4375510922903	163.64725762906	5.20547090798024	0.00187063142275693	GO:0003824;GO:0008152	-
GL19486-G	312.632119453099	884.306917326934	2.82858625938336	0.00163404423943476	-	-
GL19491-G	750.415722726682	1527.45997481985	2.03548503657376	0.0235468131076404	-	K18802
GL19504-G	372.992395816391	1014.57845343317	2.72010492656962	0.00317730309192712	GO:0000139;GO:0004382;GO:0016787;GO:0006464	K01526
GL19511-G	13.9863999614823	72.1930021237956	5.16165720432784	0.0179039991890683	-	-
GL19519-G	274.438494569559	568.104876069244	2.0700626454036	0.0259077872712713	GO:0000166;GO:0003676	K14837
GL19520-G	3048.06215128096	43709.8403377747	14.3402063896255	0.00143232186821982	-	-
GL19526-G	3615.51641854294	16999.7329925146	4.70188239370946	0.000643977300239407	GO:0005506;GO:0010181;GO:0016491;GO:0055114	K00327
GL19564-G	35.2455272093561	72.5242743256321	2.05768731716914	0.0379790406794311	-	-
GL19567-G	92.6912648560531	3501.60360735642	37.777061439331	0.00122594122764725	-	-
GL19589-G	437.31926057442	1463.93812093951	3.34752720247588	0.000148091902119736	GO:0004190;GO:0006508	-
GL19615-G	1009.18411944004	2298.78572295138	2.27786553382043	0.00920335314738953	GO:0048500;GO:0008312;GO:0006614	K03105
GL19618-G	1.79926398512809	15.5066517644312	8.61833054660248	0.00513644744482862	-	-
GL19621-G	361.653535937589	1629.22292018824	4.5049273912516	0.0153056587546311	-	-
GL19625-G	4.39910892375389	59.8461519934421	13.6041532571041	0.00274069658441953	-	-
GL19637-G	41.2123552987126	93.3441383296828	2.26495519737011	0.0187053114902637	GO:0003824;GO:0005488;GO:0008152	-
GL19712-G	208.637797432634	1612.12417239764	7.72690371656254	1.79776525607039e-08	-	-
GL19716-G	87.1986722418371	1714.49478434866	19.6619368193322	6.10468702767965e-10	-	-
GL19745-G	38.4426901154897	111.741078182801	2.90669247774045	0.0439328134450613	GO:0016020;GO:0005488;GO:0006810;GO:0055085	-
GL19757-G	261.905605891099	604.981519645494	2.30992199493831	0.0104819929213322	-	-
GL19760-G	708.330200663255	1754.17504379188	2.47649336728736	0.00488468046754585	-	-
GL19765-G	725.996021020862	1494.67864965675	2.05879730243563	0.0294494371812874	GO:0030131;GO:0030132;GO:0005515;GO:0006810;GO:0006886;GO:0016192	K11826
GL19768-G	720.559298460445	9359.6644616132	12.9894437301845	0.0127129037384038	GO:0004725;GO:0008138;GO:0016791;GO:0006470;GO:0016311	K14165
GL19776-G	103.49349627224	253.693556592817	2.45129950896117	0.00911256175156975	GO:0004044;GO:0008152;GO:0009113;GO:0009116	K00764
GL19779-G	38.0770451058335	82.4780880539276	2.16608425955017	0.0454900159776305	-	-
GL19796-G	93.9628862228368	209.06692467054	2.22499470881226	0.0218801667080108	GO:0003824;GO:0005488;GO:0008152	-
GL19803-G	124.209709227858	253.230230458125	2.03873136836336	0.0284733514234111	GO:0003824;GO:0008270;GO:0008703;GO:0008835;GO:0016787;GO:0009231;GO:0055114	-
GL19826-G	478.19671917419	1275.17323006376	2.66662898119814	0.00294443592691252	GO:0005739;GO:0000774;GO:0005515;GO:0042803;GO:0051087;GO:0006457;GO:0030150	K03687
GL19833-G	2.2536298919206	11.6081752606416	5.1508791670973	0.0240388978307965	-	-
GL19834-G	299.41593654938	696.187828045021	2.32515288287003	0.0126022645757945	GO:0003995;GO:0016491;GO:0016627;GO:0050660;GO:0008152;GO:0055114	K00253
GL19874-G	1.20758008714846	177.823565481103	147.256126010664	1.09888998004399e-11	-	-
GL19882-G	33.282951529651	949.631725726271	28.5320766963911	0.00385113933245002	GO:0004672;GO:0004674;GO:0005524;GO:0006468	-
GL19894-G	0	19.162287658164	Inf	2.00867817132684e-07	-	-
GL19911-G	577.490896284604	1510.95681597834	2.61641668414058	0.0300528383859307	-	-
GL19938-G	319.463930597719	717.444409984536	2.24577594297482	0.0132371343045984	-	K15263
GL19944-G	13.8508525654235	98.7107783479523	7.12669331232132	1.03429888920625e-06	-	-
GL19968-G	55.3237137468148	1538.28910879741	27.8052394645321	0.00278598060471045	-	-
GL19972-G	0	190.420741320737	Inf	1.19813164891764e-05	-	-
GL19980-G	20.9897911287551	1067.20925483579	50.8442055611386	3.83091664355369e-24	-	-
GL19990-G	1.74165332589248	33.4409941768083	19.2007178923923	0.00150524937172515	-	-
GL19991-G	0.615896189168831	12.5413961978933	20.3628410411473	0.0282526327082714	-	-
GL19999-G	301.869451036691	1713.3913398063	5.6759348583373	0.00676307066293707	-	-
GL20001-G	6.84766746609722	66.2915014362808	9.68088794680668	0.0348638309557344	-	-
GL20007-G	74.1418596286744	1679.03841469523	22.6462948610189	0.000130413340653469	GO:0003824;GO:0005488;GO:0016616;GO:0048037;GO:0051287;GO:0008152	K00122
GL20027-G	357.656141831605	3408.24734322689	9.52939693911811	0.00109198344902215	GO:0005743;GO:0016020;GO:0005488;GO:0006810;GO:0055085	K15084
GL20120-G	7.7381996376403	20.4043390195594	2.63683285196058	0.0349271433557806	-	-
GL20124-G	6.15206394497688	31.8564916613588	5.17817954206562	0.00127556401320343	-	-
GL20126-G	53.5252069209248	1792.24510083288	33.4841321301316	0.0014875214587059	-	-
GL20137-G	325.319330105211	1140.43885969617	3.50559820508466	0.000620851475580738	GO:0003824;GO:0005488;GO:0016491;GO:0008152;GO:0055114	K10251
GL20183-G	25.774309231389	55.3560207998402	2.14772082940734	0.0435620060713668	-	-
GL20184-G	227.70546007397	560.357040593704	2.46088539296192	0.00978427702546531	GO:0004672;GO:0004674;GO:0005524;GO:0006468	K06276
GL20188-G	0.348330665178496	14.019491803145	40.247653177365	0.0335449025924233	-	-
GL20190-G	415.829508214505	2277.60818935137	5.47726446622558	7.27512391146905e-07	-	-
GL20192-G	10.7945261015319	78.1359486391109	7.23847882752558	0.000979351564033161	-	-
GL20194-G	54.9584473167776	721.381654807233	13.1259467839262	0.000876476202312109	GO:0003824;GO:0004553;GO:0043169;GO:0005975	K01210
GL20233-G	0.535131047980671	5.98992749500649	11.1933843450303	0.0276740764519181	-	-
GL20241-G	294.506609732597	811.716347253652	2.75619059277028	0.0220852617177682	GO:0000166;GO:0003676	-
GL20243-G	134.533061796064	5099.2760092334	37.9035156202961	0.00904776150981311	-	-
GL20244-G	25.270288421309	137.115746812701	5.42596683214267	0.00158566645887935	GO:0000287;GO:0016829	-
GL20248-G	424.603752289987	1037.76749352308	2.44408460341237	0.00652237675296454	-	-
GL20259-G	935.310294871778	10098.622078055	10.797082137794	4.84254148979278e-12	GO:0004108;GO:0046912;GO:0006099;GO:0044262	K01647
GL20280-G	799.640307112287	2212.18591148687	2.76647624164377	0.00175269228487589	-	-
GL20282-G	10.6803625922973	228.948912707776	21.4364363315618	0.00105151314313556	GO:0003824;GO:0005488;GO:0008270;GO:0016491;GO:0008152;GO:0055114	-
GL20292-G	47.7760390109782	106.645268091761	2.2321914980699	0.0228735716635791	-	-
GL20401-G	567.678601679998	3991.23639893141	7.03080297041261	8.71970716272938e-09	GO:0003824;GO:0003870;GO:0016740;GO:0016769;GO:0030170;GO:0008152;GO:0009058;GO:0033014	K00643
GL20410-G	47.9655061035452	866.634013707559	18.0678592619604	3.10087786547638e-10	-	-
GL20423-G	4.27910527704454	245.78661512238	57.4387866643323	8.25452395201851e-20	-	-
GL20434-G	1135.96841407175	5295.52609314849	4.6616842753288	2.92060455389382e-06	GO:0016592;GO:0016455;GO:0006357	K15156
GL20438-G	1093.31759171325	2197.44289965221	2.00988524863006	0.0357775826335966	GO:0000166;GO:0003676	K11294
GL20451-G	964.220191101786	2552.16953102293	2.64687418348566	0.00736712507950249	-	K14303
GL20465-G	368.260794791447	1017.10853317914	2.76192455880391	0.00237488004081656	GO:0003723;GO:0004525;GO:0006396	-
GL20480-G	365.970481617876	753.2157466171	2.05813251190997	0.028007467274552	GO:0030904;GO:0007034	K18466
GL20510-G	544.222125314765	18598.4442452426	34.17436259962	6.04024834340071e-09	GO:0003824;GO:0003987;GO:0016208;GO:0008152	K01895
GL20513-G	510.95735456461	2151.90803517823	4.21152179522278	0.000537377851684844	GO:0005506;GO:0016491;GO:0055114	-
GL20520-G	383.245326693268	796.801127522785	2.07908895953872	0.018863632384236	GO:0003676;GO:0003677;GO:0003899;GO:0008270;GO:0030528;GO:0006350;GO:0045449	K03017
GL20534-G	582.73168290414	1277.19760341112	2.19174217033472	0.0236207328259325	-	-
GL20535-G	4245.67810440138	8924.13695460836	2.10193442252651	0.0343370735615597	GO:0000148;GO:0016020;GO:0003843;GO:0006075	K00706
GL20540-G	2499.97004086714	15495.5789741021	6.19830586798842	0.000579809751605027	GO:0004601	-
GL20551-G	636.56132779481	1655.86666915302	2.60126808973664	0.00382848668892088	GO:0004435;GO:0004629;GO:0008081;GO:0006629;GO:0007165;GO:0007242	K05857
GL20557-G	687.270655150659	1548.36704662193	2.25292180746828	0.0137126235746566	GO:0003711;GO:0032968	K15172
GL20571-G	28.746869638055	136.676536008085	4.75448414832456	0.0123694733002522	-	-
GL20584-G	153.7578498661	2784.07475828065	18.1068788403659	0.00868683853724249	GO:0000166;GO:0005524;GO:0017111	-
GL20593-G	267.743366559856	917.566717249798	3.42703809636558	0.0237309171761913	GO:0003824;GO:0005488;GO:0008152	-
GL20598-G	40.7435142688796	477.549085377325	11.7208614413039	0.00050651272661624	GO:0004190;GO:0006508	-
GL20599-G	37.1034596629565	172.308008816507	4.64398765995766	0.00845134125112807	-	-
GL20600-G	82.459350103453	293.986001705103	3.5652233656495	0.0029012120700939	GO:0016020;GO:0016021;GO:0005215;GO:0022891;GO:0006810;GO:0055085	-
GL20613-G	206.868564242025	459.047054995848	2.2190276066246	0.0238066341089893	-	-
GL20629-G	114.07221655447	331.276508247312	2.90409460123995	0.00198311334752367	GO:0005634;GO:0003700;GO:0008270;GO:0006355	-
GL20630-G	468.483795150526	950.832486597935	2.02959525268623	0.0280962627135528	-	-
GL20631-G	188.183655991934	1116.33352276313	5.93214919159069	0.00188541592612644	-	-
GL20642-G	353.381735117819	805.184324756209	2.27851143604736	0.00839291316383634	-	K17784
GL20643-G	77.5249711763201	184.482977571057	2.37965877022354	0.0104583780224493	GO:0004519;GO:0006289	K13281
GL20675-G	652.119200266869	3000.8898850855	4.60175054477377	0.00148359435994785	GO:0005509	K17800
GL20680-G	363.537133723666	2155.46410868813	5.92914425717664	8.03274360587665e-06	GO:0003676;GO:0003677;GO:0004386;GO:0005488;GO:0005524	K15192
GL20687-G	144.188541585395	484.804925125017	3.36229855572742	0.000724493845813249	GO:0004497;GO:0005506;GO:0009055;GO:0010181;GO:0016491;GO:0020037;GO:0055114	K00493
GL20701-G	24.3334581029331	326.849382571602	13.432097533733	3.60700765362344e-12	-	-
GL20750-G	5.38065012257898	23.8705544785839	4.43636994318125	0.00360029018525645	-	-
GL20751-G	301.820947419635	893.168052590564	2.95926462436271	0.00137118483410958	-	-
GL20756-G	209.408682902942	542.021938486001	2.5883451009394	0.0138083920216552	GO:0003676;GO:0004386;GO:0005524;GO:0008026	K14805
GL20764-G	2403.31401619634	17649.6456003525	7.34387827866379	1.67048765419272e-09	GO:0003824;GO:0005488;GO:0008270;GO:0016491;GO:0008152;GO:0055114	K13953
GL20790-G	273.348196228937	604.629366918014	2.21193838210522	0.0216482909205051	GO:0005634;GO:0003677;GO:0008270;GO:0006350	-
GL20803-G	605.3183830688	1736.6150251486	2.86892827596684	0.00977492587720007	GO:0000166;GO:0005524;GO:0017111	-
GL20815-G	360.035694542388	870.671034855494	2.41829087519262	0.00921955075013976	-	-
GL20818-G	359.417420371323	747.111667056714	2.07867405615692	0.0280384565042655	-	K17824
GL20819-G	138.347212256878	499.411380537177	3.60984057712626	0.00273616685518177	GO:0003824;GO:0005488;GO:0016491;GO:0008152;GO:0055114	-
GL20821-G	1849.46904923729	3730.95741006726	2.01731270474944	0.0280807925065697	GO:0009055;GO:0016491;GO:0016627;GO:0050660;GO:0006099;GO:0022900;GO:0055114	K00234
GL20826-G	191.942688886547	1490.77683253996	7.76678101775019	6.21002007823715e-05	GO:0003824;GO:0005488;GO:0016491;GO:0008152;GO:0055114	-
GL20836-G	1470.11981327651	4097.47067942632	2.78716785014557	0.00126058391420851	GO:0005622;GO:0000166;GO:0003676;GO:0006810	-
GL20837-G	364.083427511579	1800.96296378696	4.94656671438219	2.19050088405331e-06	-	-
GL20849-G	112.90354076657	421.230235938207	3.73088596759872	0.00273496002004205	GO:0016020;GO:0004571;GO:0005509	K01230
GL20857-G	1304.92851066593	6823.55427586883	5.22906367674244	0.0301168010442908	-	-
GL20870-G	215.238043228641	1942.21406418405	9.02356309809462	0.00611608172392194	-	-
GL20883-G	2297.48963781676	4745.10266099134	2.0653423557986	0.0234154704025842	-	K06666
GL20893-G	181.043737548986	425.238887509869	2.34881854112634	0.00615393873254622	-	-
GL20907-G	116.663771530875	470.382570564213	4.03195065950465	0.000345056510637631	GO:0004185;GO:0006508	-
GL20914-G	119.106824142017	720.775879628092	6.05150783609744	0.00567226501281066	-	-
GL20924-G	448.485137597987	2679.83150637351	5.97529612848766	0.0238680065335374	GO:0004497;GO:0005506;GO:0009055;GO:0020037;GO:0055114	-
GL20936-G	654.26791983896	1363.69494865391	2.08430660789476	0.0237382092536382	-	-
GL20959-G	52.1175156413519	353.647055898036	6.78557010145434	0.00252139180543513	-	-
GL20975-G	204.570545753798	1078.50810713371	5.27205958785337	0.000965224931572325	-	-
GL20984-G	220.815436970117	466.871823936058	2.11430790501862	0.014327792384595	GO:0055085	-
GL20992-G	233.005757191253	486.701190012289	2.08879469708896	0.0222801335902551	-	K14793
GL21000-G	905.863734161356	2684.54197819684	2.96351634021664	0.00092019704260897	GO:0003824;GO:0016740;GO:0016769;GO:0030170;GO:0008152;GO:0009058	K00654
GL21004-G	977.214488734581	13935.6020311679	14.2605356263326	0.0271893312215833	-	-
GL21056-G	542.986605102254	19057.2914757383	35.0971668484336	1.52155952751607e-07	GO:0004497;GO:0005506;GO:0009055;GO:0020037;GO:0055114	-
GL21074-G	265.782805829802	556.931378452564	2.09543795248066	0.03254661528959	GO:0016491;GO:0050660;GO:0055114	K03885
GL21079-G	112.497750319684	1297.7465828955	11.5357558636302	1.48060906086437e-05	-	-
GL21080-G	148.188824016465	337.58644511868	2.27808302926522	0.010564735560735	-	-
GL21100-G	592.430375557051	8136.09172167635	13.7334141822592	0.0433544727213366	-	-
GL21116-G	131.102421780677	269.430041103779	2.05511109134591	0.0333505419708824	-	-
GL21142-G	955.288385617452	1998.23694300742	2.09176304568579	0.0247516738247134	-	-
GL21143-G	1.26413293714742	36.359918368636	28.7627331747909	2.80035161909408e-08	-	-
GL21157-G	647.418376127199	1498.7949170044	2.31503301770652	0.0381722956199737	GO:0005622;GO:0005634;GO:0004721	K15732
GL21167-G	397.485552580794	818.757478958447	2.05984210908401	0.0347684013866588	GO:0005622;GO:0005840;GO:0003735;GO:0019843;GO:0006412	-
GL21170-G	320.537907500667	953.454364177604	2.97454479444251	0.00110295211078732	GO:0005634;GO:0003677;GO:0008270;GO:0006350	-
GL21176-G	11.8647881974932	104.6912100117	8.82368975063697	7.25440876536074e-05	GO:0016021;GO:0005506;GO:0009055;GO:0016491;GO:0050660	-
GL21181-G	131.062236951814	622.708344435835	4.75124153927558	0.00107555939264059	-	-
GL21184-G	321.551098106555	747.624628037202	2.32505698919882	0.0127790098383199	GO:0005622;GO:0003723;GO:0019843	-
GL21207-G	138.211720051238	2472.09670226157	17.8863029947469	7.70178084700077e-07	-	-
GL21214-G	258.330399079108	803.751060357827	3.11132976693035	0.0131594890892183	-	-
GL21219-G	492.900718660686	1459.61225851555	2.96127029897952	0.000766627059223188	GO:0016020;GO:0015238;GO:0015297;GO:0006855;GO:0055085	K03327
GL21221-G	176.234205622579	836.613843967861	4.74717062452419	5.37082381735205e-05	GO:0016021;GO:0005506;GO:0009055;GO:0016491;GO:0050660;GO:0055114	-
GL21224-G	314.105389069986	3176.08327057793	10.1115211043713	0.00473965602325553	GO:0016491;GO:0050660;GO:0055114	K17871
GL21256-G	1030.53426763732	2138.68272712961	2.0753145181993	0.0286273254142399	GO:0016020;GO:0016021;GO:0003824;GO:0005524;GO:0015662;GO:0016820;GO:0016887;GO:0006754;GO:0006812;GO:0008152	K14950
GL21268-G	184.743852638891	718.995819506146	3.8918524716031	0.00014275316712395	GO:0003824;GO:0005488;GO:0008152	-
GL21295-G	234.490702101376	8244.48276118283	35.1591030573935	6.51572374503263e-06	-	-
GL21297-G	2.44750073310668	184.67862189068	75.4560026857529	8.88908323288584e-05	-	-
GL21298-G	0.535131047980671	18.4938337601798	34.5594482509783	1.35714391281872e-05	-	-
GL21302-G	15.929534861164	637.645575580705	40.0291396539944	1.0662335609614e-05	-	-
GL21303-G	11.700084487407	489.902306036682	41.8716896073676	0.000106334094463737	-	-
GL21332-G	15.7621644413129	220.05795725039	13.9611509618321	0.000676300442475565	GO:0055085	-
GL21346-G	302.267725333026	703.538101466898	2.32753298649986	0.00919161398570843	GO:0003676;GO:0008168;GO:0006139;GO:0032259	K05925
GL21359-G	135.850574155501	648.127594618107	4.77088594322929	0.000847170642660103	-	-
GL21365-G	282.566930087664	579.243010736976	2.04993206585523	0.0306857500239756	-	K14833
GL21366-G	379.798664785147	892.925129218785	2.3510486265767	0.00978922962426561	GO:0016020;GO:0003824;GO:0003885;GO:0016491;GO:0016899;GO:0050660;GO:0009058;GO:0055114	-
GL21371-G	4602.52342687792	15143.4982194239	3.29025988895321	0.000321985128139831	GO:0005524	K09490
GL21372-G	127.818264199189	386.105634481858	3.02073914789017	0.00137797914790845	-	-
GL21380-G	169.68983455201	2874.8217735017	16.9416263566487	7.24363047504818e-08	-	-
GL21387-G	241.162385796201	721.724216296346	2.99268981733434	0.00537780618310614	GO:0016021;GO:0005215;GO:0006810;GO:0055085	-
GL21394-G	220.813872442935	612.736032437338	2.77489826910982	0.00207997363088762	GO:0016021;GO:0051205	K03217
GL21398-G	71.3276225204007	784.074251599517	10.9925751608398	0.0163742697787444	-	-
GL21412-G	647.507068449774	2454.15662568384	3.79016190751314	7.25031924659967e-05	GO:0005783;GO:0016021;GO:0006886	-
GL21417-G	351.147308591816	714.426225927488	2.03454848847484	0.0223083585686096	GO:0016020;GO:0015171;GO:0006810;GO:0006865;GO:0055085	-
GL21429-G	503.011160926504	1020.40552196135	2.02859419676067	0.0221448205459994	GO:0008270	-
GL21438-G	247.572644754509	664.015265730504	2.6821027274194	0.0032898119781362	-	-
GL21447-G	179.954424069693	653.617580530001	3.63212843423548	0.00012413177567576	-	-
GL21448-G	834.448905062296	1736.36339683526	2.0808504706536	0.028602784113651	GO:0000166;GO:0003676	K14411
GL21454-G	72.121684106806	259.202331244076	3.59395838372576	0.000207808519670444	-	K17361
GL21459-G	42.6652425425353	99.9841081447427	2.34345575429609	0.0174095171427022	-	-
GL21461-G	150.631575977608	310.345046964126	2.06029210641905	0.0245290338555441	-	K08869
GL21471-G	17.103716580266	130.213124554557	7.61314793445507	9.44021884680499e-08	-	-
GL21477-G	1.28834522833662	21.5191600779173	16.702945456398	0.00858672931513954	-	-
GL21484-G	14.1486430297503	218.081987093982	15.4136327162556	0.0388448181220024	-	-
GL21486-G	414.907652796699	908.462627943386	2.18955380027306	0.0156628643617302	-	K13113
GL21487-G	2444.64571145952	5496.6692091712	2.24845227404733	0.0210588580181076	GO:0005488;GO:0005515;GO:0016070	K03260
GL21503-G	57.4045116610286	135.743389375515	2.36468154588744	0.0407279512860052	-	-
GL21523-G	642.419176332064	4533.7182179812	7.0572585393026	0.000672965375704482	-	-
GL21531-G	246.445713592352	599.595659412634	2.43297256289241	0.0043072671923263	-	K15223
GL21550-G	471.472706925896	2374.79802519914	5.03697879074134	0.0284457474919868	GO:0003824;GO:0016491;GO:0050660	-
GL21552-G	73.0609750670001	841.85529200932	11.5226397024855	2.89010262560852e-09	-	-
GL21567-G	42.8854412933839	103.372565184299	2.41043491839378	0.0128323346422467	-	-
GL21574-G	218.947721869964	2753.99528159778	12.578323528908	8.84988173182144e-10	-	-
GL21580-G	1629.01692477334	7032.69700865865	4.31714176919137	8.65946082520741e-06	GO:0005524;GO:0051082;GO:0006457	K04043
GL21587-G	513.970244590897	1189.11980776711	2.31359659490329	0.0370975358260082	GO:0005488;GO:0005515;GO:0016070	-
GL21598-G	1347.09806450593	3325.98145335534	2.46899727717685	0.0363717191236293	GO:0005488	K18752
GL21605-G	90.2650928193519	548.404580483413	6.07548902188511	2.00956189753808e-07	-	K01054
GL21612-G	6.04497089412622	45.2686214461073	7.48864175509827	0.000116721728646992	-	-
GL21619-G	340.834154431299	1080.31835813993	3.16963057866811	0.000619090304067993	GO:0016020;GO:0016021;GO:0003824;GO:0005388;GO:0005524;GO:0015662;GO:0016820;GO:0006754;GO:0006812;GO:0006816;GO:0008152	K01537
GL21624-G	606.664004750099	1293.7791345045	2.13261232638558	0.0176182960432255	-	-
GL21643-G	74.2265218005365	241.097417088173	3.24813033454614	0.0186916197452834	-	-
GL21655-G	72.134918091865	274.252753277755	3.80194170219324	0.000232131612973598	-	-
GL21659-G	1107.02539763591	2713.55685684978	2.45121463576597	0.00718561769851937	GO:0005488	K12828
GL21661-G	33.105682247051	88.9209561614639	2.68597262240034	0.00720250308525546	-	-
GL21670-G	744.599835758852	1741.21953356556	2.33846349400683	0.0138260259626533	GO:0005744;GO:0015450;GO:0006886	K17804
GL21678-G	5.47855709657244	41.0037298865646	7.48440313092984	0.00984688430922582	-	-
GL21690-G	492.236103325911	1069.03867174281	2.17180061462294	0.0158942598505708	GO:0016021;GO:0004310;GO:0016740;GO:0008610;GO:0009058	K00801
GL21700-G	145.254951024029	554.303561561322	3.81607344640271	0.0311821582991274	-	-
GL21702-G	505.336469446521	1611.97382766508	3.1899020259326	0.000285508525365548	GO:0016614;GO:0050660;GO:0006066	K00108
GL21727-G	649.461821493571	2489.73118796216	3.83352970962406	3.42353618548349e-05	GO:0003824;GO:0018580;GO:0008152;GO:0055114	-
GL21737-G	751.831153982241	4558.64073913526	6.06338366665096	0.0160717735824556	-	-
GL21738-G	35.7931902735764	423.970559511727	11.84500616657	0.000127404527619283	GO:0003824;GO:0004553;GO:0043169;GO:0005975	-
GL21770-G	156.810085153501	401.344966386052	2.55943338078783	0.0078217239111903	-	-
GL21771-G	1295.37123068862	2597.07921403461	2.00489184297694	0.0362507628723631	GO:0004518;GO:0006281	-
GL21779-G	157.091468205059	378.238530022945	2.40775985064455	0.0109535264241571	-	K11365
GL21781-G	545.995933660608	1277.2137830296	2.33923680432301	0.00782648222955966	GO:0003824;GO:0030170;GO:0006535;GO:0008152	K01697
GL21786-G	1019.55410436135	3929.24719771399	3.85388787206667	0.0333343013718298	GO:0005622;GO:0007165;GO:0007242	-
GL21793-G	737.841980555401	2100.92092948115	2.84738600519817	0.0378767812207361	GO:0005634;GO:0000166;GO:0003676;GO:0003723;GO:0006397	K12837
GL21818-G	153.133297057221	346.872399386442	2.26516640111802	0.019568671857498	-	-
GL21829-G	389.507429414715	2204.86810061186	5.66065736903905	0.00203191009764759	-	K00637
GL21831-G	1279.27820774455	3713.09478911481	2.90249201982518	0.0401695855260324	-	-
GL21838-G	4449.63950005929	89546.7299853363	20.1244909804813	9.76614349638494e-06	GO:0004497;GO:0004601;GO:0005506;GO:0009055;GO:0020037;GO:0006979;GO:0055114	-
GL21846-G	597.078595793394	1545.52062377926	2.58847098969538	0.00362129313647918	-	K17408
GL21885-G	5.14525264572593	137.273507720032	26.6796437749393	0.0358755002370329	-	-
GL21911-G	378.471608298322	1785.77939407398	4.71839724544509	0.000740901053853909	-	-
GL21912-G	1696.86526108065	4571.73365656304	2.69422314276828	0.00186557684041161	GO:0005737;GO:0004148;GO:0016491;GO:0050660;GO:0045454;GO:0055114	K00382
GL21919-G	155.209657666542	313.35187979595	2.01889421384568	0.0268936286729792	-	-
GL21921-G	1577.57926504593	5931.85269660801	3.76009803630078	4.52710360520661e-05	GO:0003824;GO:0030170;GO:0008152	K00830
GL21922-G	784.404454550999	2347.7263783181	2.99300490288771	0.000537009458714961	GO:0005506;GO:0009055;GO:0020037	K00413
GL21934-G	11.0933743750953	51.5781268422505	4.64945336723184	0.000302429783024694	-	-
GL21938-G	1429.72018517609	3279.76022138375	2.29398749167117	0.0148836742512618	GO:0005488	K20309
GL21941-G	2350.00424820373	4886.37732988393	2.07930574322107	0.029825837480164	-	-
GL21943-G	94.0078031712326	274.475489620347	2.91970964495785	0.00145735353401836	-	-
GL21957-G	348.505813609499	878.789513725413	2.52159212101437	0.00520939199544795	GO:0006886	K04705
GL21959-G	1072.4749553076	2747.5444974731	2.56187287532982	0.0049951423566887	GO:0003824;GO:0003989;GO:0005524;GO:0009374;GO:0016874;GO:0006633;GO:0008152	K11262
GL21963-G	53.472334216581	386.704668441472	7.23186436700496	2.39484223369797e-08	-	-
GL21966-G	243.969702218562	939.366742931213	3.85034180223607	0.00330473022563045	-	K11372
GL21985-G	7652.01318921551	23178.5056428296	3.02907288182627	0.0231226688776174	GO:0005622;GO:0005525;GO:0007264;GO:0015031	K04513
GL21988-G	50.5690311878261	446.354154986903	8.82663053854111	1.08461558169971e-09	-	-
GL21995-G	1266.24947558653	5816.2524488131	4.59329110175466	1.1226821070457e-06	GO:0004499;GO:0016491;GO:0050660;GO:0050661;GO:0055114	-
GL22008-G	100.772461739342	2368.05340865597	23.4990132004632	9.43010143548004e-19	GO:0005515;GO:0016787;GO:0008152	-
GL22009-G	328.671435709023	1886.51438955663	5.73981850746159	0.000214063815628081	-	-
GL22024-G	247.237915836936	2351.31329344966	9.51032646222614	0.00274041044350722	-	-
GL22026-G	47.7399631160947	1709.05047683325	35.7991578811479	0.0416096417506767	-	-
GL22038-G	9.14654851268627	38.2729097476059	4.18441007496121	0.00245849460927326	-	-
GL22040-G	104.288743806208	837.145248626109	8.0271870009453	2.70576635848831e-09	-	-
GL22046-G	14.2962049070313	49.9909200774543	3.49679655562767	0.00210365577112534	-	-
GL22050-G	332.852201347094	956.120655563129	2.87250813332041	0.00522463406821231	-	-
GL22056-G	400.787553963907	1902.85416255205	4.74778755910024	0.02231061926846	-	-
GL22064-G	135.761001517075	885.199053558332	6.52027492185966	0.0269290645689688	-	-
GL22092-G	1.31255751952582	19.7124269997823	15.0183338303556	0.00813549557648292	GO:0003824;GO:0005488;GO:0016491;GO:0008152;GO:0055114	-
GL22094-G	258.61909804863	897.503622205122	3.47036869657769	0.0381472812520173	GO:0003824;GO:0004499;GO:0005488;GO:0050660;GO:0050661;GO:0008152;GO:0055114	-
GL22110-G	723.285571520747	2641.78648482926	3.65248055380775	0.000137111929233838	GO:0003824;GO:0008152	K01115
GL22136-G	1146.10517232511	6316.1290602727	5.51095066385501	4.78476489912345e-07	-	-
GL22139-G	650.407475961616	3611.24926989331	5.55228745572787	0.0180624621194694	GO:0003824;GO:0030170;GO:0006520	K01758
GL22164-G	1000.99171590028	4823.54807677725	4.81876922671535	0.000226589828359288	-	-
GL22168-G	34.1252316304882	301.160237751957	8.82514852977273	0.00642689247670158	GO:0004672;GO:0004674;GO:0005524;GO:0006468	-
GL22182-G	20.5073159000995	62.1772983015686	3.03195691744657	0.0245594970288057	GO:0016787;GO:0016788;GO:0006629	-
GL22192-G	338.48443253386	758.850844708616	2.24190766774099	0.00724424416652825	GO:0008168;GO:0008152	-
GL22202-G	246.796504899349	566.864441127427	2.29689006883874	0.0162856869777168	GO:0000166;GO:0003676	K14573
GL22204-G	1680.16739880331	7093.44572498422	4.22186844598728	0.0134878546530613	GO:0008080;GO:0008152	K00621
GL22208-G	1446.61911363482	2916.23598006192	2.01589758670787	0.0315540839982936	-	-
GL22214-G	4337.76225427762	18012.3546414552	4.15245317414354	0.00167116199733975	GO:0016021	-
GL22224-G	277.992980071912	617.698661637711	2.22199374055389	0.0118881197659448	GO:0046556;GO:0046373	K01209
GL22247-G	40.2258700770492	93.5999153175972	2.32685868915488	0.0125214057839625	-	-
GL22256-G	82.8884350927474	200.075718632753	2.41379534320897	0.014708360980913	GO:0003824;GO:0016614;GO:0030246;GO:0050660;GO:0016052	K19069
GL22262-G	1643.11449426843	3895.82128931107	2.37099806672061	0.00810139132059642	GO:0004591;GO:0016624;GO:0030976;GO:0006096;GO:0008152	K00164
GL22275-G	849.313744784478	1858.06264064052	2.18772232528984	0.0100450259570489	GO:0004672;GO:0004674;GO:0005524;GO:0006468	K13303
GL22276-G	27.4783329522885	415.20077428843	15.1101151226807	0.000398365827994027	GO:0003824	-
GL22282-G	1086.69176545481	4837.38000572408	4.45147387649479	0.000948778849129135	GO:0016021;GO:0006810;GO:0016192	K08515
GL22302-G	51.5161162093681	182.695833411906	3.54638211990606	0.00057984592842815	-	-
GL22330-G	22.6753983225938	296.816211439289	13.0897904070572	1.14675454108867e-11	-	-
GL22332-G	318.614959723174	1017.79411183269	3.194432906468	0.0318467343641113	-	-
GL22339-G	326.95803785222	2808.53830235124	8.58990444400898	5.22718540606405e-05	-	-
GL22341-G	171.49847986487	1571.023618999	9.16056877143676	2.00089447683067e-10	-	-
GL22342-G	982.574217507684	2042.44045818368	2.07866278372779	0.0441408018418285	-	-
GL22343-G	1800.13997837922	3794.77948112282	2.10804688896444	0.0188546948142528	-	-
GL22346-G	277.310798846308	2076.28115852809	7.48719908191822	5.89169753158925e-06	-	-
GL22347-G	1796.59184496541	4447.9494321666	2.47577069028288	0.00375376549012935	-	-
GL22362-G	73.64647380416	186.501201338186	2.53238467104519	0.00913920828850525	GO:0016021;GO:0055085	-
GL22377-G	474.52261358646	2392.18632852343	5.04124831995508	2.52704158048883e-07	GO:0003824;GO:0005488;GO:0016491;GO:0008152;GO:0055114	-
GL22387-G	34.4138360179578	70.3955515314515	2.04555956780633	0.0343127560931843	-	-
GL22389-G	207.624434315073	1453.29513600761	6.99963441587136	0.000296383626469327	-	-
GL22393-G	61.3121209738698	258.710644268804	4.21956768351013	2.72458673859833e-05	GO:0004497;GO:0005506;GO:0009055;GO:0020037;GO:0055114	-
GL22396-G	259.190689406472	691.821186570119	2.66915909732074	0.00252548939725314	GO:0003676;GO:0003677;GO:0004386;GO:0005515;GO:0005524;GO:0008270	-
GL22398-G	110.715822313178	239.479449201738	2.1630101660116	0.0195466737813803	GO:0003723;GO:0009982;GO:0001522;GO:0009451	-
GL22404-G	56.222580253925	257.284286571682	4.57617358381057	0.00420312205789462	GO:0016020;GO:0005488;GO:0006810;GO:0055085	K15110
GL22415-G	12.8431559686084	172.818663532857	13.456090072819	0.0284672498727366	-	-
GL22426-G	540.192785028375	1157.55104029205	2.14284802088063	0.0193252635867847	GO:0005787;GO:0016021;GO:0008233;GO:0006465	K12947
GL22432-G	290.918693410981	2177.64692124818	7.48541420874531	1.91887029345748e-07	GO:0016491;GO:0055114	-
GL22449-G	109.099806703523	261.877825172684	2.40035095464771	0.0105268109350075	GO:0000166;GO:0003676	-
GL22465-G	161.339279915458	548.184339828988	3.39771158093824	0.0246491199695897	-	-
GL22467-G	739.481774686208	2080.92979506602	2.8140379740245	0.00109195399519647	GO:0030127;GO:0005515;GO:0008270;GO:0006886;GO:0006888	K14007
GL22479-G	372.104585545031	1232.01326430714	3.310932765052	0.0142869835259917	GO:0003824;GO:0005488;GO:0008152	-
GL22489-G	91.520696170058	948.184936704839	10.3603335243755	0.0453144272475702	-	-
GL22508-G	205.97561580201	565.08765293097	2.7434686903626	0.00176659004830752	GO:0008170;GO:0006644	K00550
GL22525-G	1251.48281908259	3639.31317123543	2.90800090560033	0.00124869972375944	GO:0005759	K15414
GL22533-G	3058.14417157621	8719.16183994975	2.8511284461307	0.00148091680975537	GO:0016020;GO:0016021;GO:0003824;GO:0005524;GO:0015662;GO:0016820;GO:0016887;GO:0006754;GO:0006812;GO:0008152	K01535
GL22540-G	162.248464361627	528.766699054832	3.25899355125047	0.0136456227697005	-	-
GL22543-G	761.850597535027	13654.3507262993	17.9226094597524	0.0366636008150591	GO:0003824;GO:0008152	-
GL22545-G	32.5186081656371	4061.48457067633	124.897244986277	0.0240475093503578	-	-
GL22546-G	769.478052802134	1713.30771354007	2.22658425058503	0.0143316248045118	GO:0000166;GO:0003676	K12881
GL22547-G	173.754570398609	360.411028815004	2.07425351740785	0.0403171820148558	GO:0016021	-
GL22551-G	931.610997966889	3265.1175000487	3.50480780838179	6.94770852456114e-05	-	-
GL22555-G	812.742056641449	1907.88836086767	2.3474709414593	0.0141630182568806	GO:0004497;GO:0005506;GO:0009055;GO:0020037;GO:0055114	-
GL22567-G	401.815153685344	1297.65901846337	3.22949248320175	0.000491681154630437	-	-
GL22568-G	71.804775146599	9475.016169996	131.955237665622	2.44972746276508e-10	GO:0005634;GO:0003700;GO:0006355	-
GL22611-G	182.773961041222	770.051653610412	4.21313653883519	0.00319565160972516	-	-
GL22624-G	379.826255466936	1116.45341207067	2.93937924511872	0.00155694438387421	GO:0005083	-
GL22633-G	424.180756774404	1073.88612296513	2.53167100537818	0.00641230521961525	-	-
GL22635-G	132.012211403498	398.274623110169	3.0169528930383	0.0339328750021061	-	-
GL22636-G	60.9455906666494	335.733244444061	5.50873723220441	0.000106104416913637	GO:0003824;GO:0004553;GO:0043169;GO:0005975	-
GL22637-G	250.137665753305	2089.12532063504	8.35190219890917	0.0398456734351848	GO:0004197;GO:0006508	-
GL22647-G	1248.17406564858	2604.07804232053	2.08631000594247	0.0229406044013406	GO:0045252;GO:0004149;GO:0008415;GO:0006099;GO:0008152	K00658
GL22656-G	551.71713120409	3053.89019929365	5.53524628214591	0.0211881614897291	GO:0000166;GO:0003676	-
GL22666-G	485.507938623937	2000.38599349871	4.12019214179762	3.58770125505397e-05	GO:0003824;GO:0004470;GO:0005488;GO:0016491;GO:0016616;GO:0046872;GO:0051287;GO:0006108;GO:0008152;GO:0055114	K00029
GL22675-G	489.217940654461	1850.20286201221	3.78196036624713	0.0130478536341295	-	-
GL22678-G	24.3295610722592	81.7950917808221	3.36196331441778	0.0189218149918148	GO:0003677;GO:0003824;GO:0004518;GO:0006281	K10746
GL22680-G	185.256541990811	4302.40130397048	23.2240182059746	7.66082931846572e-07	GO:0005743;GO:0016020;GO:0005488;GO:0006810;GO:0055085	K15100
GL22686-G	300.728149045561	990.627870580012	3.29409758854975	0.000357640279065395	GO:0016021;GO:0000166;GO:0005524;GO:0016887;GO:0017111;GO:0042626;GO:0006810;GO:0055085	K02021
GL22697-G	8.4924716272329	221.370433360406	26.0666674058156	0.0426137368398224	-	-
GL22715-G	429.520299337625	1333.19082162972	3.10390643628641	0.00465217135075544	GO:0008233;GO:0006508	-
GL22717-G	72.2402513646596	583.43918627692	8.07637259360841	1.36254181962956e-09	-	-
GL22741-G	279.218598106502	621.987268576846	2.22759971146192	0.0221870684763637	-	-
GL22746-G	114.43363032718	283.063895671307	2.47360758250867	0.00897763431750986	-	K17496
GL22777-G	497.979620262486	1299.0684076176	2.60867785499507	0.00325575056311987	GO:0005515;GO:0008415;GO:0008152	-
GL22779-G	79.0929072269415	248.982875992213	3.14797982172796	0.00555005356603864	-	-
GL22789-G	1221.17118852892	3378.08109276464	2.76626334169743	0.00308524005031358	-	-
GL22796-G	153.509057814645	425.17824145837	2.76972738619602	0.00154230868486002	-	-
GL22800-G	80.8409517816003	1701.25667505328	21.0444909116037	0.00325043447268856	-	-
GL22824-G	749.380846227503	4476.6379017315	5.97378212195784	3.37080075601322e-06	GO:0003677;GO:0003702;GO:0005488;GO:0006355;GO:0006367	K03120
GL22853-G	27.9986102976096	165.852194762537	5.92358667089617	1.61814946342376e-06	-	-
GL22855-G	183.290229869975	1333.70548911616	7.27646798229389	0.00440990407149342	-	-
GL22868-G	994.446566579898	2617.27581956409	2.63189185575392	0.00653215780854516	-	-
GL22878-G	1242.72469012543	3020.9521264488	2.43091020115154	0.0226364736233727	GO:0016020;GO:0000166;GO:0005524;GO:0016887;GO:0017111	-
GL22880-G	575.918833542514	1290.02098371329	2.23993540162297	0.0117801201737086	GO:0004017;GO:0005524;GO:0016776;GO:0019201;GO:0019205;GO:0006139	K00939
GL22898-G	636.73937697585	1356.65642043197	2.13063063081683	0.0256570940894062	GO:0003824;GO:0004553;GO:0043169;GO:0005975	-
GL22899-G	137.451942130443	463.651459012204	3.37318958048767	0.012661130213786	GO:0003824;GO:0005488;GO:0008152	-
GL22901-G	215.060784763113	1006.49604792274	4.68005382306859	0.000367375826850034	GO:0003824	K01102
GL22918-G	497.450651887535	3516.08305311481	7.06820473502915	9.84566195530852e-05	GO:0005515;GO:0008237;GO:0016787;GO:0006508;GO:0008152	-
GL22946-G	257.623856643491	944.641752008562	3.66674796471116	0.000127890675057146	GO:0004497;GO:0016491;GO:0008152;GO:0055114	K03380
GL22955-G	573.15064413978	1558.72266876813	2.71956890340333	0.00291474215381642	GO:0008415	K00624
GL22956-G	10.2836073447404	163.480348492437	15.8971791718642	0.0010705874399297	GO:0005576	-
GL22968-G	1074.30184075919	4380.7454775445	4.07776037547204	3.00365579240595e-05	GO:0000166;GO:0005524;GO:0017111	K08900
GL22981-G	70.7271311251829	558.364555325792	7.89463034118434	0.00452561712229602	GO:0005576	-
GL22985-G	108.668422767011	294.228856668024	2.70758375962501	0.0262384286525244	GO:0005515;GO:0008270	-
GL23022-G	129.516286088013	376.792441547038	2.90922827489809	0.00207435419840523	-	-
GL23026-G	755.828763365365	1720.01936906026	2.27567334352531	0.0133519983698759	GO:0031072	-
GL23044-G	182.662786525895	1253.59301721344	6.86288127459244	4.58387748867385e-09	GO:0016209;GO:0016491	K03386
GL23073-G	105.38995444547	243.621934088061	2.3116238674732	0.00981159506573656	GO:0055085	-
GL23074-G	579.72310787978	1428.30532132693	2.46377158666432	0.00420767695088419	GO:0005783;GO:0005506;GO:0016491;GO:0006633;GO:0055114	K07750
GL23076-G	1219.60093245842	13106.099125259	10.7462193381898	0.00656769437089421	GO:0005622;GO:0008270	K19487
GL23078-G	725.268733179937	6637.03241310952	9.15113544742166	9.43091801311281e-11	-	-
GL23079-G	5484.52946465209	14896.666756846	2.71612484769302	0.00313563769106131	GO:0004222;GO:0008270	K01417
GL23083-G	139.139943958609	790.273160000283	5.67970014588602	0.0214583811335362	-	-
GL23085-G	559.392504084218	4701.44363605649	8.4045524416764	1.68955788270501e-07	GO:0004553;GO:0005975	-
GL23124-G	85.8661564072705	277.23430667978	3.22867959018491	0.0134614302115022	-	-
GL23125-G	19.484927295225	61.1169956706422	3.13662939279325	0.0182803263014362	-	-
GL23127-G	95.1383426361944	268.915423742786	2.82657250790156	0.00345513958139547	-	-
GL23142-G	40.8005738368237	109.661391012678	2.68774138940431	0.0128958527613703	-	-
GL23147-G	271.811686865	3081.02396477591	11.3351416206992	5.95326772002271e-08	GO:0003824;GO:0005488;GO:0008270;GO:0016491;GO:0008152;GO:0055114	-
GL23148-G	423.196226581671	855.911810745219	2.02249395666585	0.026551149579176	GO:0008121;GO:0006122	K00416
GL23153-G	546.560211620674	11649.2822964801	21.3138132794873	0.000666794957134697	GO:0004497;GO:0005506;GO:0009055;GO:0020037;GO:0055114	-
GL23165-G	437.59386883588	1371.25843022949	3.13363263950068	0.000606468293720564	-	-
GL23172-G	765.744727654641	6203.49642421782	8.10125907522496	5.26969594817258e-07	GO:0004784;GO:0046872;GO:0006801;GO:0055114	K04564
GL23180-G	3111.38063767446	6377.74950247101	2.04981332892717	0.0291225155101001	GO:0003824;GO:0008152	K01897
GL23181-G	115.959783465482	828.197245841761	7.14210755738683	7.61826506241391e-06	GO:0004497;GO:0005506;GO:0009055;GO:0020037;GO:0055114	-
GL23212-G	83.5152987709741	375.686791507021	4.49841881709932	0.0300187724412675	-	-
GL23215-G	411.495837567609	849.374533996473	2.06411452183139	0.0362519001262396	GO:0003824;GO:0005488;GO:0016491;GO:0008152;GO:0055114	-
GL23233-G	1139.35680933305	3513.84311270158	3.0840585529642	0.00376852596170619	GO:0016491;GO:0050660;GO:0055114	-
GL23238-G	45.8019891242701	414.100574694163	9.04110460291634	0.00598616556933397	-	-
GL23252-G	33.0076027613851	164.630010401698	4.98763910823283	0.0409730792210963	GO:0004725;GO:0008138;GO:0016791;GO:0006470;GO:0016311	-
GL23259-G	7.91475613434861	75.1447488311899	9.49425952684446	0.00554655843724673	GO:0003824;GO:0005488;GO:0016491;GO:0008152;GO:0055114	-
GL23263-G	278.747980646181	39807.9347424613	142.809769061574	1.14674644270755e-25	GO:0003824;GO:0005488;GO:0016491;GO:0008152;GO:0055114	-
GL23287-G	309.621562783951	983.46464881567	3.17634417956193	0.000456160306959609	GO:0003824;GO:0004339;GO:0005976	-
GL23308-G	316.62189673971	1458.75514892804	4.60724657374932	7.00669778942988e-05	GO:0055085	-
GL23325-G	44.5173348586609	652.852958321241	14.6651402289467	0.00309105011354672	GO:0003924;GO:0005525	-
GL23330-G	1429.04338395348	3381.91652720456	2.3665597316216	0.0458187416766247	-	-
GL23338-G	379.920020202086	1691.79471152028	4.45302858907089	0.0345594008746754	GO:0004497;GO:0005506;GO:0009055;GO:0020037	-
GL23341-G	1040.91367715465	3118.19779202205	2.99563533505071	0.00110660939501589	GO:0005488	K17768
GL23342-G	100.534709019795	795.376102246989	7.91145774431375	0.00842821908966761	GO:0003924;GO:0005525	-
GL23370-G	121.830775825972	2932.03954176371	24.066493231168	0.00515737353212773	-	-
GL23411-G	419.645023221324	1673.6006905387	3.98813425140045	0.00157313793684113	GO:0016020;GO:0016021;GO:0005215;GO:0006810;GO:0055085	K08176
GL23414-G	226.908064470311	2239.38383732076	9.86912405492648	0.00213046961133829	-	-
GL23416-G	92.7707553029858	514.358106401771	5.54439925299624	0.00151115724309933	-	-
GL23418-G	576.328126641669	1439.96715009928	2.49851965145297	0.00580785430234423	-	-
GL23424-G	1.71744103470328	3511.72948794786	2044.74530245201	0.00306512975784923	GO:0006950	-
GL23446-G	1125.17100296031	2956.00491211693	2.62716058655948	0.00379361633435429	-	-
GL23456-G	647.268345814037	1328.7670754164	2.05288437787773	0.0474303087846311	GO:0004601;GO:0020037;GO:0006979;GO:0055114	K00428
GL23458-G	1014.53937851569	2286.63450586459	2.2538647136694	0.00897829122897457	GO:0006457	K09569
GL23462-G	107.968415497272	353.695276135872	3.27591429870349	0.000566232859188726	GO:0004553;GO:0005975	-
GL23465-G	373.068712835613	2950.1443022056	7.90777730939215	1.77921067822727e-09	GO:0003824;GO:0004474;GO:0006097	K01638
GL23467-G	2.19601923268499	182.493117463522	83.1017846963	9.9643170898912e-06	GO:0004190;GO:0006508	-
GL23491-G	1224.07178847929	4388.39153018975	3.58507693053005	5.88587878546898e-05	GO:0016020;GO:0005488;GO:0006810;GO:0055085	K15102
GL23493-G	597.400631000127	1737.55845961366	2.90853134303652	0.00109731741824087	GO:0000786;GO:0005634;GO:0003677;GO:0006334	K11254
GL23499-G	5.73003859699413	43.4672225619841	7.58585161796052	0.0340477786737561	-	-
GL23502-G	816.979555394503	5436.27297218857	6.65411139886297	1.5051949095267e-07	GO:0003824;GO:0016747;GO:0008152	K07513
GL23531-G	117.956186301558	242.687255762909	2.05743559004588	0.028733612498258	GO:0004553;GO:0005975	-
GL23550-G	62.1632529452915	1723.23709083983	27.7211537233487	0.00119144832215588	-	-
GL23557-G	483.51076781155	2175.77609789919	4.49995376058969	0.00036080643964615	GO:0004497;GO:0005506;GO:0009055;GO:0020037;GO:0055114	-
GL23559-G	2220.25105695073	4974.94166590369	2.24071131520425	0.0078384732800207	GO:0005634;GO:0003700;GO:0043565;GO:0006355	K12412
GL23565-G	658.546996290033	1392.86459097309	2.11505723785832	0.0216807669327196	GO:0004190;GO:0006508	-
GL23571-G	716.901226126094	3785.92649952617	5.28095972158412	0.0249042013316421	GO:0003824;GO:0005515;GO:0035091;GO:0007154;GO:0008152	K01115
GL23578-G	3413.96210683686	8979.60630333081	2.63025951147732	0.00293123268775493	GO:0005741;GO:0008308;GO:0006820;GO:0055085	K15040
GL23579-G	616.36722989219	1576.13105105133	2.55712986449169	0.00505549248822447	GO:0003824;GO:0008152	-
GL23580-G	1591.24475307383	4030.31195109386	2.53280455021671	0.0454193030970109	GO:0003824;GO:0004339;GO:0030246;GO:0000272;GO:0005975;GO:0005976	K01178
GL23584-G	348.131528883975	1584.9995053543	4.55287549058088	8.06424430018139e-05	-	-
GL23589-G	187.890853923792	1583.45647568575	8.42753355268693	0.000186851779723744	GO:0003824;GO:0008152	K01897
GL23590-G	172.275109785544	13078.6214116349	75.9170690874368	5.2554127131949e-17	GO:0003824;GO:0004451;GO:0008152;GO:0019752	K01637
GL23603-G	70.0476116276312	2373.99748214995	33.8911981006573	8.84035845199703e-21	-	-
GL23614-G	16.5001798956644	60.8952013674694	3.69057802718081	0.0105565526081615	GO:0003824;GO:0016491;GO:0050660;GO:0055114	-
GL23618-G	5.43720297257794	17.6614626250698	3.24826251919302	0.0292719173171396	GO:0003715;GO:0006353	-
GL23620-G	40.6547933717434	105.072380788042	2.58450165586308	0.0363582220660436	GO:0008270	-
GL23626-G	766.780599329399	1897.05419166401	2.47405084756071	0.0284528132391704	GO:0005622;GO:0000166;GO:0005524;GO:0008134;GO:0016887;GO:0017111;GO:0006355	K14572
GL23631-G	1074.78486486902	3678.06718147827	3.4221427019504	0.000285106423564985	GO:0016021;GO:0005215;GO:0006810;GO:0055085	-
GL23635-G	164.386431119564	705.755117665811	4.29326868926601	1.79871465210685e-05	GO:0008270	-
GL23644-G	148.069499599373	2042.21792168743	13.7922929922299	4.67682630970979e-07	-	-
GL23646-G	1806.26479497637	4404.22362232185	2.43830452465828	0.00432216636961836	GO:0016491;GO:0006629;GO:0055114	K10256
GL23650-G	103.783169286019	762.290585392028	7.34503090083145	2.83297320373978e-05	-	-
GL23651-G	300.274300673786	1198.34262313507	3.99082645583093	3.54251554237317e-05	GO:0003876;GO:0019239;GO:0009168	K01490
GL23656-G	559.275935123584	1208.74939182876	2.16127552772616	0.0236606950027881	GO:0005622;GO:0005741;GO:0005509;GO:0005525;GO:0007264;GO:0015031;GO:0047497	K07870
GL23658-G	734.900318231919	3427.87131751468	4.66440309314564	0.000344767463849119	GO:0005622;GO:0005085;GO:0007264;GO:0051056	-
GL23660-G	232.089370271719	915.730339306868	3.94559362298573	3.38678669157892e-05	GO:0045454	-
GL23668-G	193.683390907384	388.545443302427	2.00608550625914	0.0323239622985204	-	-
GL23696-G	1085.41219416743	3734.11017755264	3.44026923376966	0.000239535732941127	GO:0004871;GO:0019001;GO:0007165;GO:0007186	-
GL23703-G	89.807002393558	271.113202555231	3.01884257718726	0.00183156082455037	GO:0055085	-
GL23713-G	921.593446809376	3962.09473917984	4.29917850750447	1.17410559085698e-05	GO:0000786;GO:0003677;GO:0006334	K11253
GL23720-G	4557.14102345098	18092.2575620124	3.97008946374709	1.23307626915239e-05	-	-
GL23722-G	452.429564166164	1139.64793043746	2.51895106045479	0.00315544877049033	GO:0004497;GO:0005506;GO:0009055;GO:0020037;GO:0055114	-
GL23727-G	202.786103020113	548.636095497164	2.70549158609132	0.00440736360024697	-	-
GL23741-G	548.174571436267	1518.65986219406	2.77039458108215	0.00812388367520035	-	-
GL23742-G	1276.56246332214	4872.1342347382	3.81660465094587	8.94390733717851e-05	GO:0003824;GO:0003849;GO:0008152;GO:0009058;GO:0009073	K01626
GL23745-G	263.643189674645	1070.23315529037	4.05939996633751	5.03419123056819e-05	-	-
GL23747-G	219.22059917934	449.783596819569	2.05173965632495	0.0213170258649043	-	-
GL23748-G	131.630126529856	973.866435706959	7.39850717598503	7.19061520707085e-06	-	-
GL23788-G	249.289407664652	616.492963961301	2.47300103817735	0.00939026050079581	-	K15692
GL23794-G	1596.07937262556	4601.71286489769	2.8831353526785	0.0115618286481467	-	K03246
GL23796-G	527.721676115261	1415.18845682812	2.68169476616122	0.00256798342760729	GO:0008415	K00624
GL23800-G	565.766669641565	19977.7515943231	35.3109376467506	0.00823016712474396	GO:0003824;GO:0008152	-
GL23807-G	290.3793754994	764.953859249139	2.63432572624538	0.00272011317525103	-	-
GL23808-G	416.784958917774	2216.69469263685	5.31855731644618	4.80488203530018e-07	-	K12870
GL23810-G	431.211618530613	1757.75518673647	4.07631685047392	0.0369139142034395	GO:0003676;GO:0004386;GO:0005524	K17675
GL23818-G	1020.6939582929	3885.96720801654	3.80718155177068	4.47078231538021e-05	GO:0003824;GO:0004222;GO:0008270;GO:0046872;GO:0006508	K17732
GL23825-G	2726.68917111662	7422.83049942065	2.72228700581258	0.00135281021623995	-	-
GL23829-G	208.270071465835	2206.25752029157	10.5932528123873	0.00151120748267641	-	-
GL23836-G	53.8462800055303	117.924587749763	2.19002292707411	0.0274073531036699	-	-
GL23837-G	603.722236173847	1608.23059299547	2.66385847105417	0.00190006798080651	GO:0042719;GO:0006626;GO:0045039	K17777
GL23840-G	320.85005576678	654.185256965251	2.03891271080459	0.0350699828558315	GO:0005761;GO:0003735;GO:0006412	K17428
GL23844-G	797.784306948416	1600.68844537692	2.00641756353878	0.0307794925370352	GO:0005634;GO:0005737	-
GL23858-G	380.076585681126	990.246040630112	2.60538554053656	0.00479330780821373	-	K13102
GL23870-G	1294.17807466216	5643.04128509911	4.36032830070329	7.07012870352907e-06	-	K20246
GL23871-G	676.68709261947	3308.49850134256	4.88925906438572	0.00124538936603925	GO:0005515	-
GL23892-G	2123.97790885188	8253.22498602075	3.88573956048443	0.000441808735102182	GO:0016021;GO:0000166;GO:0005524;GO:0016887;GO:0017111;GO:0042626;GO:0006810;GO:0055085	K05658
GL23911-G	763.53643741267	1689.78236598052	2.21309983804642	0.021984313876458	-	K13704
GL23912-G	197.316269655799	473.199971427478	2.39818020203268	0.0072185318756704	GO:0009055	K03521
GL23916-G	743.088052344465	2002.04106042036	2.69421780380382	0.0037297361959961	-	K20032
GL23917-G	1206.11756980216	2578.50326968215	2.13785399884782	0.0260156102783946	GO:0003924;GO:0005525	K06030
GL23936-G	47.6084960794546	128.424664013566	2.69751566609532	0.00472544627756467	-	-
GL23939-G	194.872838465039	819.641465000386	4.2060323617005	0.00145855413044771	-	-
GL23942-G	523.781215649009	1858.5061276475	3.54824891027191	0.000199971053002772	GO:0016021;GO:0055085	K07300
GL23947-G	7.99763689401007	43.9690597577839	5.49775644237051	0.000183375350164263	-	-
GL23957-G	256.742955135915	560.934794910075	2.18481085338106	0.0171601536045226	GO:0005622;GO:0005840;GO:0015935;GO:0003735;GO:0006412	K02950
GL23959-G	0.964226854347327	615.883326349769	638.732808128075	3.18724052993083e-34	GO:0004806;GO:0006629	-
GL23962-G	142.890686891001	2196.42642599997	15.3713756563816	0.014470228741321	GO:0005740;GO:0007585;GO:0055114	-
GL23980-G	1489.28310588884	8986.07231252594	6.0338241110731	0.0291560885613329	GO:0005509	-
GL23991-G	1255.31612995111	2704.02367682473	2.15405793991514	0.0185213792340751	-	-
GL23996-G	242.217243098211	611.681772703482	2.52534363317588	0.00411500583727647	-	-
GL24013-G	233.369654344983	736.123083454541	3.15432220834656	0.0232208552504676	-	-
GL24029-G	16.9768149868452	124.393910662877	7.32728198777366	1.29965828416691e-07	GO:0003924;GO:0005525	-
GL24035-G	1033.70389505209	6725.63396092505	6.50634479865839	2.91109642321339e-08	GO:0000166;GO:0003676	-
GL24041-G	469.930542711932	1005.36680465069	2.13939447061431	0.0175869334775207	GO:0005783;GO:0005506;GO:0016491;GO:0020037;GO:0006633;GO:0006665;GO:0055114	K19703
GL24043-G	500.535528132333	1144.99766974661	2.28754524982268	0.015086435701283	GO:0005634	K02220
GL24048-G	95.9691485300285	722.504531480826	7.52850830238174	0.0458523923673764	-	-
GL24055-G	664.486299705092	1567.75895846545	2.35935482667023	0.00961906390432449	GO:0005488	K19881
GL24061-G	1497.4608553563	4542.09708355137	3.03319921005258	0.0416610764162423	GO:0005634;GO:0030528;GO:0045449	-
GL24081-G	111.978001326453	329.8118643684	2.94532730055513	0.00226542570432912	GO:0004871;GO:0019001;GO:0007165;GO:0007186	-
GL24083-G	367.893691758791	939.321939576333	2.55324285416723	0.00337099998939052	-	K20523
GL24088-G	1622.76334882598	17355.7726475509	10.695196351401	2.60383563036812e-05	GO:0016021;GO:0004420;GO:0016616;GO:0050661;GO:0050662;GO:0008299;GO:0015936;GO:0055114	K00021
GL24093-G	80.0526859593234	170.679286703516	2.13208694571775	0.0298918202169733	GO:0016592;GO:0016455;GO:0006357	-
GL24094-G	2.01027665911947	303.423353954494	150.936117463254	1.85324934527744e-12	-	-
GL24098-G	22.8602555985951	2002.92610812977	87.6160854585048	0.00117363285467106	-	-
GL24105-G	14.9857957790044	105.446338075824	7.03641899508317	0.00684748749975395	-	-
GL24107-G	156.85178430084	315.239668015077	2.0097933180693	0.0479307008085415	-	-
GL24114-G	114.205347682057	229.632992026361	2.01070262196171	0.0307992905289217	GO:0016021;GO:0016491;GO:0016705;GO:0006629;GO:0006633;GO:0055114	K04712
GL24117-G	586.980067339975	1223.18721756278	2.08386499920842	0.0208014965410286	GO:0005488	K00670
GL24118-G	20.0794504146419	107.558250505049	5.35663318885548	0.00806196213137871	GO:0005515;GO:0008270	-
GL24120-G	4.40122454222719	235.003283117684	53.3949769803753	3.90580904986932e-19	-	-
GL24121-G	1172.75531477956	2711.44294099232	2.31202784316691	0.00776166176972786	GO:0003677;GO:0008270	-
GL24129-G	2057.11674674861	5875.25507489845	2.85606302325068	0.00206103002662109	GO:0005634;GO:0030528;GO:0045449	-
GL24130-G	1191.68761723024	4121.96661680203	3.45893215403416	0.00013439198653676	GO:0004030;GO:0016491;GO:0006081;GO:0008152;GO:0055114	K00128
GL24134-G	23.6665041778951	155.742363199687	6.580708415109	3.84905833688401e-06	-	-
GL24135-G	20.3630999622009	203.327375233331	9.98508948101017	1.30070796065416e-09	-	-
GL24139-G	196.219656910973	397.36799994983	2.02511820785682	0.0353599629917756	GO:0008270	K18932
GL24143-G	481.51509330874	1405.1862838212	2.91826009890041	0.00150443886251652	-	K17553
GL24144-G	478.106026595692	3972.71491053199	8.3092759545813	1.88937536965588e-08	GO:0005506;GO:0009055;GO:0020037	K08738
GL24147-G	64.2825657620625	149.807464696306	2.33045247837194	0.0251108462672024	-	-
GL24151-G	294.846589409777	2912.72949675073	9.87879663991171	0.000488278112888406	-	-
GL24158-G	909.288265840488	2980.9620100906	3.27834650690801	0.000213296852270387	-	-
GL24162-G	108.365927904067	5078.97886960529	46.8687803245829	6.02028631870865e-14	GO:0003824;GO:0004553;GO:0043169;GO:0005975	-
GL24163-G	194.863814082782	450.285515923351	2.3107703092174	0.0120868355671124	GO:0003824;GO:0005488;GO:0008270;GO:0016491;GO:0008152;GO:0055114	-
GL24166-G	637.873424074795	1827.62261288067	2.86518068303527	0.00208106029508767	GO:0016020	-
GL24167-G	17.3615449361076	169.761984475043	9.77804596882278	0.0433828191528157	-	-
GL24169-G	977.887856317514	3720.33419228267	3.80445893488496	5.51145362237044e-05	-	-
GL24176-G	96.4888639669859	293.345978168092	3.04020553365062	0.0137750440011145	-	-
GL24178-G	291.729808083499	3453.95236115407	11.8395592957902	0.00374372849022571	-	-
GL24185-G	39.2112647164503	165.606947121859	4.22345334483388	0.00547904023088218	-	-
GL24229-G	0	151.434256852853	Inf	0.0128578011926974	-	-
GL24234-G	18.5894511008436	45.9856747086357	2.47375107845701	0.0217340717605303	-	-
GL24237-G	14.2870188301741	86.8518678589704	6.07907562041844	5.0487629126537e-06	GO:0004713;GO:0005524;GO:0006468	-
GL24279-G	29.1344388087547	78.706911373569	2.7015077204754	0.00880366805886684	-	-
GL24290-G	58.2321333100805	163.734655704862	2.81175781132713	0.00362967218895394	-	K17968
GL24321-G	100.248070478328	348.001547509179	3.47140394671646	0.00332892982487307	-	-
GL24325-G	15.0321047429095	326.250840892769	21.7036034855105	0.017310314849834	-	-
GL24333-G	513.44698906874	7348.45862469439	14.3120103557771	0.00906636248422633	-	-
GL24359-G	166.275612766464	363.922983176561	2.18867323428659	0.0196280200281262	-	-
GL24360-G	23.995198812176	820.248215688105	34.1838474483438	2.03726899872716e-16	GO:0004190;GO:0006508	-
GL24363-G	33.6819949073537	142.36881399644	4.22685219174345	0.000111129969548889	-	-
GL24386-G	852.113996835225	1749.6331823143	2.05328534540272	0.0335575865174342	-	-
GL24413-G	18.4761728891732	1417.5698400228	76.7242138578099	4.90770875563984e-14	-	-
GL24433-G	257.185490995288	658.414175931792	2.5600751169274	0.00334861968067567	GO:0003824;GO:0005488;GO:0016491;GO:0050662;GO:0006631;GO:0008152	K00074
GL24438-G	94.0579647924652	236.186515373613	2.51107405837186	0.0395903463165391	GO:0003677;GO:0003824;GO:0003887;GO:0003912;GO:0006260	-
GL24452-G	575.368325421497	1319.86864160935	2.29395429552445	0.00508861528629374	GO:0016779;GO:0009058;GO:0009435	K06210
GL24468-G	247.168324252753	804.042877493862	3.25301747270679	0.0469462184325736	GO:0005737;GO:0000166;GO:0003676;GO:0004812;GO:0004815;GO:0004816;GO:0005524;GO:0006412;GO:0006418;GO:0006421;GO:0006422	-
GL24474-G	139.728119117549	417.308789920653	2.98657702226411	0.000841342936349749	GO:0008270;GO:0007067	-
GL24484-G	2670.13595914972	5694.02396933992	2.13248465862881	0.0166798602559544	GO:0043231;GO:0004739;GO:0005488;GO:0016624;GO:0006096;GO:0008152;GO:0055114	K00161
GL24491-G	106.637485824031	233.029854248395	2.18525270403441	0.0193717234805353	-	K18173
GL24498-G	0.348330665178496	248.901763718418	714.555991189786	4.77527040621722e-13	GO:0016757	-
GL24499-G	192.063789985537	1335.2987294881	6.95237103041991	0.00462689266174423	GO:0003824;GO:0005488;GO:0008270;GO:0016491;GO:0008152;GO:0055114	-
GL24505-G	804.289896022702	2144.15785994853	2.66590177316863	0.00303242484318947	GO:0016020;GO:0000030;GO:0006493	K00728
GL24506-G	740.470057118857	1882.13017130582	2.54180456483159	0.00423554073058186	GO:0003723;GO:0008168;GO:0006364;GO:0008033	K14563
GL24508-G	1163.35280444468	4151.63066048949	3.56867722725888	7.42049697744763e-05	GO:0019239;GO:0009168	K19572
GL24513-G	39.4415792150667	3216.95323611599	81.5624855834149	0.00409578502295249	-	-
GL24524-G	163.455045706613	2820.9461115513	17.2582381862634	0.046407786474038	GO:0004497;GO:0005506;GO:0009055;GO:0020037;GO:0055114	-
GL24545-G	54.3745131067995	113.098809371609	2.07999672842066	0.0394314367031955	-	-
GL24555-G	1513.78873222858	3493.98538181558	2.30810634762209	0.00842213647349551	GO:0004108;GO:0046912;GO:0006099;GO:0044262	K01647
GL24583-G	484.236774620039	1573.95188676083	3.25037661172233	0.0226891500009755	GO:0042546	-
GL24584-G	2836.94435493614	20847.2624867746	7.34849185550695	6.2267695263027e-09	GO:0008410;GO:0008152	K01027
GL24612-G	374.017055898979	753.339901147383	2.01418595560214	0.0238267845796533	GO:0055085	-
GL24613-G	1325.00791387697	3679.2859362482	2.77680298941206	0.000994301331387626	GO:0004053;GO:0016787;GO:0016813;GO:0046872;GO:0006525	K01476
GL24615-G	53.5984894678359	215.708282353108	4.02452167019656	5.93411834683879e-05	GO:0003676;GO:0004386;GO:0005524;GO:0008026	K15271
GL24621-G	780.745348310332	1730.96771794435	2.21707080508448	0.0480655168577176	GO:0005622;GO:0008270	-
GL24626-G	332.411869852888	681.58656129432	2.05042786707936	0.0385924353211039	GO:0005634	K13119
GL24637-G	818.310050192648	1780.3397626697	2.17562983889856	0.0201826739448949	GO:0004428;GO:0005488;GO:0016773;GO:0046854;GO:0048015	K00888
GL24639-G	955.321638341094	2060.3594059506	2.15671803428256	0.0155129538521592	GO:0000275;GO:0046933;GO:0046961;GO:0015986	K02135
GL24640-G	1150.10945879385	2750.4408436446	2.39146006722617	0.00516054185859738	GO:0004129	K02263
GL24641-G	2077.14901463117	11468.8037311437	5.52141596503617	0.00155435354203665	-	-
GL24645-G	621.378977250939	6061.84746462869	9.75547562205449	3.41839625140753e-07	GO:0055085	-
GL24651-G	210.713273849447	497.438135474745	2.36073469120963	0.0155415618477505	GO:0003676;GO:0008270	K13128
GL24674-G	803.597743840089	1762.09380649486	2.19275603994915	0.0196296725873559	-	K20353
GL24685-G	40.8451122056005	355.407169951311	8.70133905281768	0.00298788450361881	GO:0016021	-
GL24699-G	235.542485539442	522.248836728992	2.21721714251649	0.0159279016543276	GO:0005622;GO:0005840;GO:0003735;GO:0006412	K02899
GL24708-G	636.45181289154	1936.54742448267	3.04272434339453	0.0082514197025662	GO:0004871;GO:0005524;GO:0035299;GO:0007165	K10572
GL24710-G	2.73927854828622	22.9394529218033	8.37426808462214	0.00325782436859102	GO:0020037	K00463
GL24730-G	740.617463136897	1628.29957051535	2.19857031674444	0.014800740367221	-	-
GL24732-G	178.349621408676	868.261123927462	4.8683093189074	0.0379799509749363	-	-
GL24751-G	459.41965423583	1533.01722047498	3.33685597980108	0.000235635893681565	GO:0005488	-
GL24766-G	21.4588046702606	70.8124719867515	3.29992621093613	0.00307439540126515	-	-
GL24770-G	162.488547374551	397.745380612332	2.44783639855855	0.00745418881643766	-	K11493
GL24771-G	806.283058628593	23086.8225725354	28.6336446307129	0.000262745752266672	GO:0003824;GO:0016769;GO:0030170;GO:0009058	-
GL24774-G	172.111730978418	692.254769634751	4.02212426601854	2.81513772047803e-05	GO:0003824;GO:0005488;GO:0008270;GO:0016491;GO:0008152;GO:0055114	-
GL24775-G	324.579638637783	2173.8902022368	6.69755567958706	0.00503036707190327	GO:0005509	K03885
GL24786-G	51.7442707161648	115.351399045924	2.22925934503293	0.0288786057152043	GO:0003824;GO:0016491;GO:0050660;GO:0055114	-
GL24789-G	217.15817341884	1096.12437097991	5.04758514829545	0.0336904436439355	GO:0003824;GO:0016491;GO:0050660	-
GL24793-G	138.675366616939	312.800954627577	2.25563459652948	0.0234727516508153	GO:0003677;GO:0005524	-
GL24799-G	23.3791301113347	87.5088455860112	3.74303257517632	0.0095896142097478	-	-
GL24805-G	179.086032944212	3064.14324940649	17.1098951662021	2.48100715629135e-05	GO:0003824;GO:0016491;GO:0050660	-
GL24806-G	1001.44471947118	5251.51834102446	5.24394231545559	4.87915822999096e-07	-	-
GL24807-G	234.947567187974	6480.81387060143	27.5840858799629	1.8779832311931e-05	GO:0003824;GO:0016491;GO:0050660	-
GL24818-G	217.596053983243	494.376476574449	2.27199192046249	0.0164973480793528	-	-
GL24822-G	355.658703925494	1172.04601638429	3.29542340296504	0.0063001226768316	GO:0003676	-
GL24826-G	2842.83840139699	7035.2498212652	2.47472730697884	0.0037982555715004	GO:0003743;GO:0006413	K03113
GL24844-G	519.054190884357	2027.66350193857	3.90645820330218	0.00492948649708962	GO:0016020;GO:0005515;GO:0016192	K08486
GL24850-G	2850.38633130442	7616.40783635711	2.67206159133931	0.00179648202188542	GO:0016020;GO:0005515;GO:0016192	K08486
GL24861-G	874.482290478309	2382.50664368782	2.72447672140356	0.00189483202956467	GO:0005741;GO:0008308;GO:0006820;GO:0055085	K11518
GL24866-G	6.55588965091769	30.2982258217301	4.62152773079227	0.00144975338149149	-	-
GL24872-G	86.9710915655338	218.409207139891	2.51128510874578	0.00278561426264313	GO:0008270;GO:0008892;GO:0016787	K01487
GL24874-G	27.3606174357249	69.1784232830511	2.52839408487633	0.0255024166046275	-	-
GL24884-G	13.3804026350624	72.2499323661361	5.3996829794053	0.0187939018733319	-	-
GL24922-G	1164.04694823551	10615.0879410714	9.11912355181374	0.000168068912196057	GO:0003824;GO:0004421;GO:0008152;GO:0008299	K01641
GL24927-G	466.550569930665	6018.97281320259	12.9010083817861	0.0161298460473101	GO:0000166;GO:0005524;GO:0017111	K08900
GL24939-G	1.88002912631625	59.6248682544633	31.7148641049476	4.29721495295761e-05	-	-
GL24967-G	70.6119433629857	1761.84444762104	24.9510828297721	1.89563419605054e-06	GO:0009277;GO:0005199	-
GL24971-G	1341.22388121165	8244.74609546646	6.14718110150128	7.44797912481534e-06	GO:0004373;GO:0005978	K00693
GL24979-G	512.999849479572	1248.06072337704	2.43286762100061	0.00567130492917562	GO:0000166;GO:0003676;GO:0004386;GO:0005524;GO:0008026;GO:0017111	K12820
GL25017-G	15.4067633177505	61.8270268339123	4.01297959595965	0.00139651095412649	GO:0003824;GO:0005488;GO:0050662;GO:0008152;GO:0044237	-
GL25018-G	114.563371142038	456.348251554811	3.98336961461287	0.00794745966059481	-	-
GL25034-G	120.79208631251	2289.1987692949	18.9515624671995	0.000156064983677197	GO:0003824;GO:0005488;GO:0016491;GO:0008152;GO:0055114	-
GL25037-G	112.013687824645	300.339946793817	2.68127898140443	0.00924816356209505	GO:0003676;GO:0004386;GO:0005524;GO:0008026	K14776
GL25063-G	235.963035106935	6989.38391042979	29.6206730315293	0.0035269449647589	-	-
GL25070-G	148.433647194396	378.747297841444	2.55162697272686	0.003330811326136	GO:0016624;GO:0008152	K00166
GL25071-G	152.635009880434	5177.76342801954	33.922515103681	0.00166976825694172	GO:0016787;GO:0016813;GO:0046872	K01480
GL25072-G	21.5316140555007	94.4665663561745	4.38734254258292	0.000155157654982348	-	-
GL25073-G	191.884204851876	1261.59796043246	6.57478796343002	0.0035118349869664	-	-
GL25075-G	1244.07234088862	2522.56165622672	2.02766476941758	0.0407412920077831	-	-
GL25081-G	2.9573616806615	15.5465535120601	5.2568996256767	0.00585399187242134	-	-
GL25093-G	43.6223989384987	147.636718808751	3.38442457089298	0.00583378229203131	-	-
GL25094-G	336.330725670641	757.766756344821	2.25304052977568	0.0193343960338232	GO:0005515;GO:0008270	K10601
GL25098-G	87.7165116845419	7335.7520013693	83.630229480068	0.000202619828809885	-	-
GL25107-G	568.484087013289	4889.99048387573	8.60180714919716	3.86705204615629e-07	GO:0005783;GO:0016020;GO:0004768;GO:0005506;GO:0016491;GO:0020037;GO:0006629;GO:0006633;GO:0055114	K00507
GL25108-G	41.81732837217	397.728228283437	9.51108652240278	0.00566816519144087	-	-
GL25109-G	50.7245488210551	775.486782803687	15.2881947859099	0.000251834925014409	GO:0055085	-
GL25128-G	326.300965032442	1718.94610696292	5.26797739256461	0.0108318525764625	GO:0016491;GO:0055114	-
GL25151-G	749.959341618827	2238.61967023001	2.98498804668241	0.00077347053940346	GO:0005743;GO:0008565;GO:0015031	K17795
GL25155-G	34.4967167776192	1121.11104120032	32.4990650103743	4.61568500470198e-17	GO:0006950	-
GL25156-G	909.710270407972	3571.33692432439	3.92579598196992	0.00281256866683312	-	K20062
GL25160-G	60.4601145219562	2741.47892168781	45.3435945889953	1.86242198000484e-07	-	-
GL25162-G	429.355995841303	1018.37849673402	2.37187440398626	0.0105326246187578	GO:0016773	K13711
GL25166-G	55.9025206052099	907.151557726495	16.2273820197287	5.39033294714421e-05	-	-
GL25184-G	2027.39516259992	13956.691626328	6.88405096539249	0.0339470211363286	GO:0004806;GO:0006629	-
GL25205-G	90.9618931051073	1110.44902325479	12.2078486424161	1.37266998341698e-09	-	-
GL25229-G	7.13944528127676	23.8069021747244	3.33455909202893	0.0143890002119555	-	-
GL25241-G	986.905287200895	2039.52172452741	2.06658303585747	0.019685388306377	GO:0005634;GO:0000166;GO:0003676;GO:0003723;GO:0008270	K12836
GL25244-G	545.023891110768	1235.3590590498	2.26661450846148	0.0123678675706779	GO:0016021	K17086
GL25247-G	407.958799529774	1976.94246725416	4.84593657382276	1.19500985690979e-05	-	-
GL25248-G	302.834768151492	679.189403215941	2.24277221324924	0.0128912343033634	GO:0005622;GO:0005840;GO:0003735;GO:0006412	-
GL25252-G	187.403123205227	1642.33278283648	8.76363613768565	1.83108292220313e-05	-	-
GL25258-G	891.613375873632	3246.6413267216	3.641310700998	0.00666776700689071	GO:0004190;GO:0006508	-
GL25259-G	970.256588036124	2621.23360944025	2.70158805594491	0.00614579540319965	GO:0000785;GO:0005634;GO:0003676;GO:0003677;GO:0003682;GO:0004386;GO:0005524;GO:0006333	K11367
GL25267-G	1755.99574753164	4390.95164292071	2.50054799340657	0.00767504055514266	GO:0004190;GO:0006508	-
GL25269-G	3.05526865465496	3073.04064487463	1005.81683387894	2.27501756213679e-19	GO:0006950	-
GL25273-G	3.88924797619907	33.8592234106463	8.70585357834051	1.47595449092775e-05	-	-
GL25298-G	641.898738087127	1784.02487933361	2.77929332693509	0.00173361912821896	GO:0016020;GO:0016772	K00981
GL25305-G	43.0425678271411	227.136981657402	5.27703139295926	2.9176119577519e-06	GO:0031072;GO:0051082;GO:0006457	-
GL25306-G	1194.05590486573	2718.62893157034	2.27680204962937	0.0128056447900879	GO:0005515	K12603
GL25309-G	715.382981850206	1781.95214980529	2.4909065423902	0.0363101713565623	GO:0004190;GO:0006508	K01379
GL25310-G	997.830020087128	6487.76102743752	6.50186995463518	0.0129471272927753	-	-
GL25319-G	424.129136025113	3200.29806208107	7.54557466170296	0.00140305138439584	-	-
GL25320-G	114.046438631042	10589.9073043452	92.856098195273	1.98610487994128e-30	GO:0016491	-
GL25327-G	2165.09434721769	5122.86442750611	2.36611602357624	0.00727032290784517	GO:0047547;GO:0051537;GO:0019543;GO:0019629	K01720
GL25328-G	4.22149461780892	77.6401000265919	18.3916141214671	0.00657862820051531	-	-
GL25334-G	1215.25332917282	3030.49044560274	2.49371087727486	0.0210343048700608	-	-
GL25337-G	286.265252948296	12800.7047085653	44.7162363462858	0.000376596781484397	GO:0010181	-
GL25375-G	347.150654992638	1201.2108350528	3.46020039938646	9.4291247061856e-05	GO:0004497;GO:0055114	-
GL25382-G	3464.45349530752	10664.3065463286	3.07820744621714	0.000621027092849072	GO:0003676;GO:0004386;GO:0005524;GO:0008026	K12823
GL25383-G	101.592428282445	237.412118324885	2.33690760560263	0.0141757162016125	-	-
GL25388-G	329.47753562091	868.631263785863	2.63638995037674	0.017418942678793	GO:0003824;GO:0005488;GO:0016491;GO:0008152;GO:0055114	K04708
GL25411-G	1392.57601706249	2988.49885051339	2.1460220583271	0.0197498242935217	GO:0005694;GO:0003677;GO:0003917;GO:0003918;GO:0006265;GO:0006268	K03163
GL25444-G	561.147284890989	3834.54966091387	6.8334103437011	5.06004080185646e-07	-	-
GL25445-G	214.998425331913	476.236429133205	2.21506938201056	0.0233537593277281	GO:0005737;GO:0000166;GO:0004812;GO:0004831;GO:0005524;GO:0006412;GO:0006418;GO:0006437	K01866
GL25451-G	6.27312540092289	19.5256365097392	3.11258507710792	0.0296802664188192	-	-
GL25452-G	115.297188915717	261.583534304647	2.26877634020953	0.00960496415857774	-	K02429
GL25457-G	270.309779574161	542.320520463496	2.00629263698063	0.0339864383483865	GO:0016021	-
GL25464-G	145.414365687932	614.704539450687	4.22726143006999	1.48612183081688e-05	GO:0005622;GO:0003676;GO:0008270	-
GL25471-G	1184.48942025908	4901.86706479854	4.13837977862761	1.16646441170841e-05	-	-
GL25475-G	104.089077200894	361.731111893153	3.47520721309697	0.00825789332423634	-	-
GL25476-G	162.907226783152	438.274984538696	2.69033481935145	0.0141914463834154	-	-
GL25478-G	158.814209103017	756.602689135951	4.76407428157243	4.24535859476398e-05	GO:0016491;GO:0055114	K00326
GL25482-G	605.22078645682	5938.73351224244	9.81250750987904	1.12509307971961e-07	GO:0004672;GO:0004674;GO:0005524;GO:0006468	K04441
GL25497-G	91.7596683934418	256.923577233348	2.79996191934484	0.00308818836608868	-	K00784
GL25500-G	1291.83129934399	4403.28798845815	3.40856270528065	0.000189350186300241	GO:0005737;GO:0005515;GO:0005524;GO:0006457;GO:0044267	K04077
GL25501-G	1065.90585163922	3169.76574954526	2.97377647816697	0.0211479567218779	GO:0004609;GO:0008654	K01613
GL25552-G	20.9954251982833	299.637644467591	14.2715682886999	1.20563531416441e-12	GO:0003824;GO:0005488;GO:0008152	-
GL25575-G	127.5503980252	626.03879944277	4.90816813695151	0.00695835254811701	-	K00799
GL25576-G	864.032600183749	3148.43378185536	3.64388309096879	0.00256958284253785	GO:0005743;GO:0016020;GO:0005488;GO:0006810;GO:0055085	K14684
GL25580-G	127.273234288459	381.816022732474	2.99997108478523	0.0167776832970424	-	-
GL25584-G	235.623757398575	1687.38001306621	7.16133225144983	0.00865160488147889	-	-
GL25589-G	251.710730260567	632.657617400174	2.51343125795733	0.00762551098601825	-	K14997
GL25605-G	4.02762377662284	31.2256715211695	7.75287694506366	0.000195012904487174	-	-
GL25610-G	956.376630721847	3561.65498839216	3.7241133607624	0.000531889240235163	-	-
GL25620-G	4664.56024853837	18130.3312022342	3.88682538893464	0.0377791117772979	GO:0004611;GO:0004612;GO:0005524;GO:0016491;GO:0017076;GO:0006094;GO:0008152;GO:0055114	K01610
GL25628-G	736.898182406167	3010.34271279458	4.08515421080972	0.0469607510606017	GO:0005634;GO:0003677;GO:0003700;GO:0008270;GO:0006350;GO:0006355	-
GL25638-G	175.383301353248	5403.34350813178	30.8087683744113	0.0113266801648861	GO:0008289	-
GL25640-G	967.504617133466	7205.91899920665	7.44794275045057	0.0345183209462067	GO:0016020;GO:0016021;GO:0005215;GO:0022891;GO:0006810;GO:0055085	-
GL25646-G	2873.69132802196	9766.96690792215	3.39875296023705	0.00232780304782277	GO:0004672;GO:0004674;GO:0005524;GO:0006468	K11227
GL25653-G	302.407354193561	9835.91534358081	32.5253840794003	2.08783799426158e-06	-	-
GL25655-G	286.217095459642	2308.51929916155	8.06562338791906	0.0102289191182032	GO:0005634;GO:0003700;GO:0008270;GO:0006355	-
GL25659-G	59.5681903349038	171.788332524062	2.8838937620605	0.00173919448835147	-	-
GL25663-G	315.261683719174	2409.92770666852	7.64421377897357	0.00198454506005308	GO:0016592;GO:0016455;GO:0006357	K15163
GL25667-G	60.9689176602744	122.938683526255	2.01641571220409	0.0396741096761095	GO:0003824;GO:0016829;GO:0008152	-
GL25670-G	264.348853753114	573.807510874033	2.17064497434868	0.0173197298710696	GO:0008474;GO:0006464	K01074
GL25699-G	39.4099178858745	3617.23585900146	91.7849123531912	2.20715004008294e-15	GO:0003824;GO:0005488;GO:0008270;GO:0016491;GO:0008152;GO:0055114	K00002
GL25702-G	517.404074937837	1139.2837099206	2.20192256904331	0.0110323992485209	-	-
GL25710-G	1336.9149298253	2689.70275360034	2.01187277783771	0.0328673741139407	-	-
GL25714-G	109.964723751296	226.142664056275	2.05650190662722	0.0403046013335788	-	-
GL25720-G	50.9447475719037	649.486004971363	12.7488315464646	0.00443844870861926	GO:0005737;GO:0000166;GO:0004812;GO:0004815;GO:0005524;GO:0006412;GO:0006418;GO:0006422	K01876
GL25734-G	552.875401411296	3325.52995949231	6.01497182005821	0.0224099022616643	GO:0003824	-
GL25739-G	3317.66791419725	9118.09009332012	2.74834321250213	0.00109314952675321	GO:0016779;GO:0008152	K00963
GL25742-G	25.3031800714103	1843.22412586396	72.8455522452925	1.42862661720707e-18	-	-
GL25753-G	267.451933768021	598.051878815323	2.23610975770343	0.012274422513566	GO:0005840;GO:0003735;GO:0019843;GO:0006412	K02990
GL25760-G	1037.97504930348	8622.94504712587	8.30746852047374	0.000308932737330753	-	-
GL25767-G	10.9329019019557	157.044485312282	14.3643916977056	6.98111911596161e-11	GO:0003824;GO:0008152;GO:0019295	-
GL25783-G	1494.94444870622	5010.97061614305	3.35194436186558	0.00449255003678958	GO:0016020;GO:0005215;GO:0006810	-
GL25809-G	489.40559971897	1331.0561760999	2.71974038888036	0.0162877486691787	GO:0016021;GO:0000166;GO:0005524;GO:0016887;GO:0017111;GO:0042626;GO:0006810;GO:0055085	-
GL25813-G	1329.29004280925	2923.18857382992	2.19906000924539	0.0143274600249262	GO:0003824;GO:0004553;GO:0043169;GO:0005975	K01210
GL25822-G	1149.9808593018	5044.23978806299	4.38636847497232	0.0103592693340761	GO:0016020;GO:0000155;GO:0000156;GO:0004673;GO:0004871;GO:0005524;GO:0016772;GO:0000160;GO:0006355;GO:0007165;GO:0016310;GO:0018106	-
GL25836-G	74.6426961939722	240.446442297277	3.22129899585131	0.0106977101991199	-	-
GL25839-G	577.397074651742	2243.0198609283	3.88470943030181	2.5353425762595e-05	GO:0003995;GO:0016491;GO:0016627;GO:0020037;GO:0050660;GO:0008152;GO:0055114	-
GL25860-G	276.363246498454	1297.52463801769	4.6949970897268	0.00763697700363862	GO:0055085	-
GL25873-G	27.3077891047274	278.747914697081	10.2076339328703	0.0187000550157081	-	-
GL25879-G	302.023274899355	738.361223063177	2.44471629979254	0.00525499935837049	GO:0003824;GO:0008152	-
GL25886-G	543.980696326218	1292.91102411275	2.37675901524529	0.00473055998807807	-	-
GL25890-G	642.597407426719	3292.14346773902	5.12318199496386	0.0380946283154932	GO:0046912;GO:0006099;GO:0044262	K01647
GL25894-G	108.897841150991	736.459056284895	6.76284349167003	1.03875279039673e-05	GO:0003824;GO:0005488;GO:0008270;GO:0016491;GO:0008152;GO:0055114	K07119
GL25904-G	228.929351886778	1033.12280865324	4.51284555754212	0.011000084970714	-	-
GL25928-G	81.137261483725	904.371661723901	11.1461940566642	1.16520704747125e-05	-	-
GL25929-G	1075.55989418605	2577.11082066152	2.39606444475302	0.0389390882731972	GO:0030288;GO:0015035	-
GL25930-G	153.261061209004	435.476903802765	2.84140603208338	0.00118618532237761	GO:0005634;GO:0008270	-
GL25933-G	72.5951349532046	332.331605302698	4.57787709213464	0.0046497983963088	-	K07766
GL25939-G	24.0715602047451	93.8184948072293	3.89748292213878	0.00377959792347334	GO:0003824;GO:0005488;GO:0008152	-
GL25940-G	229.686636714537	509.707955879581	2.2191450193642	0.0157689122556499	GO:0003824;GO:0005488;GO:0008152	-
GL25942-G	341.959037338942	29124.8951430825	85.1707133396055	0.00320640836019578	-	-
GL25950-G	78.2083768874734	346.765244645142	4.43386320552426	0.000121563907049099	GO:0003993	-
GL25957-G	35.4862029153201	10072.4699796029	283.841863939024	2.46863475275474e-11	-	-
GL25964-G	1004.65761075321	2244.40299429041	2.23399790164107	0.0423467571832541	GO:0004252;GO:0008236;GO:0006508	K01279
GL25970-G	7.94214185324776	44.2916295584171	5.57678651134958	0.000164492383248762	GO:0055085	-
GL25971-G	2591.06888197287	5517.79862834194	2.12954532653745	0.0181245902318652	GO:0003824;GO:0004455;GO:0005488;GO:0016491;GO:0050662;GO:0008152;GO:0008652;GO:0009082;GO:0055114	K00053
GL25982-G	1207.42101419273	3387.12289927093	2.80525422322182	0.00096199327477548	GO:0005737;GO:0000166;GO:0005524;GO:0016787;GO:0017111;GO:0030163	K03062
GL25983-G	5.52592386971419	882.859202050845	159.766805129096	0.0477872443564143	-	-
GL25984-G	375.661219117074	955.339501349639	2.54308790136762	0.00432260317434595	GO:0020037	-
GL25994-G	750.213891147834	1520.0788127694	2.02619390377278	0.0341260603218998	GO:0031072	-
GL25995-G	271.808012554704	1210.85471224377	4.45481610664466	0.014613415110673	GO:0004252;GO:0008236;GO:0006508	-
GL26004-G	544.249263363969	1924.21596496602	3.53554169843531	0.0171350991056293	-	-
GL26014-G	1374.15208533656	8706.56721951623	6.33595605058797	0.0037091689085553	GO:0003824;GO:0008152	-
GL26018-G	426.858958631219	1997.66900087819	4.67992755097371	5.55389705639374e-06	GO:0003824;GO:0003825;GO:0005992	K00697
GL26021-G	121.953034046553	263.555501001748	2.16112295247316	0.0223481854276832	-	-
GL26022-G	1283.59201134329	3905.93817231349	3.04297482205885	0.0234262488388532	GO:0004871;GO:0019001;GO:0007165;GO:0007186	-
GL26023-G	426.374066029035	1387.92899638423	3.25519093905142	0.0162730666257061	GO:0004672;GO:0004674;GO:0005524;GO:0006468	K08856
GL26024-G	172.075137548517	1183.41483436141	6.87731447564726	6.76178490167797e-08	GO:0003824;GO:0005488;GO:0016491;GO:0008152	-
GL26035-G	441.344490570362	2010.35695735368	4.55507432471999	8.64728958336236e-06	GO:0005737;GO:0003824;GO:0004555;GO:0005509;GO:0005991;GO:0005993	K01194
GL26039-G	248.743787270998	844.448419199385	3.39485230350452	0.000168335112945728	GO:0016020;GO:0005488;GO:0006810;GO:0055085	-
GL26050-G	1161.20165778705	2440.60365005375	2.10179139315467	0.022855894654029	-	-
GL26051-G	519.969458717466	1390.05124901531	2.67333249234282	0.00875707982379269	GO:0008270;GO:0016811;GO:0070403;GO:0006342;GO:0006476;GO:0045449	K11121
GL26052-G	571.92071220832	1301.8623638582	2.27629868278664	0.0115115462879234	GO:0005783;GO:0005506;GO:0016491;GO:0006633;GO:0055114	K00227
GL26059-G	917.270164839331	3781.04813799469	4.12206597677466	2.15839598294614e-05	GO:0003824;GO:0005488;GO:0016491;GO:0008152;GO:0055114	K14729
GL26062-G	694.856957380005	3324.9008159991	4.7850147871237	2.70642933768641e-06	GO:0003995;GO:0016491;GO:0016627;GO:0020037;GO:0050660;GO:0008152;GO:0055114	-
GL26067-G	689.745675827761	1556.32007854827	2.25636801083318	0.0281251179276323	-	-
GL26075-G	310.163268389443	1020.39489637413	3.28986376005334	0.000443670020490297	-	K18159
GL26090-G	202.265914421484	598.959024073706	2.96124547621794	0.00145927732637638	-	-
GL26097-G	447.859705326903	3662.88008009806	8.17863280963052	0.0489313876759856	GO:0005622;GO:0003676;GO:0008270	-
GL26117-G	158.329561960413	1436.62396588549	9.0736306479815	7.21489296354652e-06	-	-
GL26127-G	96.6217890266262	285.180480301974	2.9515131439285	0.0010537658991743	-	-
GL26129-G	14.343571680173	92.6599723188264	6.46003480757232	0.00124493999101006	-	-
GL26136-G	144.459129659567	642.098489285134	4.44484533998166	4.18590988657627e-05	GO:0016021;GO:0055085	K07300
GL26464-G	233.350546666175	529.291339983156	2.26822412694128	0.0278165810548802	-	K20246
GL26476-G	291.430564577885	1303.30424116735	4.47209181046295	3.62221097362941e-05	GO:0005622;GO:0005840;GO:0003735;GO:0006412	K02954
GL26477-G	220.531981568375	1157.78348583222	5.24995729688873	0.0200448634352768	GO:0055085	-
GL26479-G	208.718780563898	455.496569582291	2.18234587396338	0.0171951749923948	GO:0005634;GO:0006364	K14824
GL26480-G	1235.96929887897	3678.78069028834	2.97643371370552	0.000604662041184189	-	-
GL26482-G	522.983886052842	1380.61827738666	2.63988683820971	0.0225955741383006	GO:0005634;GO:0003677;GO:0008270;GO:0006350	-
GL26493-G	304.530023766787	691.139741980487	2.26952907116236	0.0172669971411418	GO:0005634;GO:0003700;GO:0043565;GO:0006355	-
GL26497-G	136.366447752203	2894.12223535349	21.2231255052747	7.867225578113e-05	-	-
GL26499-G	333.250481730199	728.538113674534	2.18615772103928	0.0191491706411849	GO:0003824;GO:0004553;GO:0005975	K01179
GL26500-G	254.154617960567	800.392818678221	3.14923578843807	0.000307673527836247	GO:0003697	-
GL26508-G	129.777115359892	286.677357043289	2.20899775933752	0.0171341611180847	-	-
GL26509-G	1682.35329651153	16601.947570136	9.86828842940493	0.0428608758750036	GO:0004725;GO:0008138;GO:0016791;GO:0006470;GO:0016311	K14819
GL26513-G	366.53018190252	1688.47972149123	4.60665943723097	3.27266567597929e-06	-	-
GL26521-G	329.79964377555	1003.00052309195	3.04124198440479	0.0008341139588272	GO:0005622	K19877
GL26523-G	3684.47070098289	8856.38218308646	2.40370541709665	0.0101450678749376	GO:0004190;GO:0006508	-
GL26531-G	661.664097128855	1451.53958046526	2.19377110948575	0.0176393862199127	-	-
GL26550-G	903.670494229388	2150.25650147162	2.37946963545077	0.0111438502815606	GO:0005515	K08288
GL26557-G	343.852043922254	717.411515129562	2.08639595957083	0.0190738007156716	GO:0004784;GO:0046872;GO:0006801;GO:0055114	K04564
GL26567-G	843.498800766157	2191.37240135554	2.59795556243245	0.00241256267705195	GO:0016209;GO:0016491;GO:0045454	-
GL26575-G	27.1423617916772	108.832160386427	4.00967908473605	0.000290016916048102	-	-
GL26589-G	248.294609741566	684.496474332368	2.75679151893316	0.00207484165208471	-	-
GL26606-G	133.856520475348	1018.69889002137	7.61037928076864	2.47389114715151e-05	-	-
GL26613-G	442.397694598498	3219.22784484318	7.27677355499065	0.016010013253383	GO:0016787;GO:0008152	-
GL26616-G	4137.32967825785	12751.2055322455	3.08198923553387	0.000352258104708978	-	-
GL26625-G	484.516965888675	1155.51197399493	2.38487412277824	0.00541295234509254	-	-
GL26632-G	1114.64642811797	4502.9668023694	4.03981629400853	1.35417845853304e-05	GO:0003824;GO:0005488;GO:0016491;GO:0016615;GO:0016616;GO:0030060;GO:0005975;GO:0006096;GO:0006108;GO:0008152;GO:0044262;GO:0055114	K00026
GL26649-G	1151.26642135276	4770.61235014503	4.14379526898687	0.00041962729799181	GO:0005634;GO:0003700;GO:0043565;GO:0046983;GO:0006355	K09051
GL26651-G	1745.45369223	3713.00783654674	2.12724511287548	0.0141543021217738	GO:0000276;GO:0015078;GO:0015986	K02138
GL26655-G	1034.26015235377	10004.5284685732	9.67312570807731	0.0320787049221611	GO:0004672;GO:0004674;GO:0005524;GO:0006468	-
GL26658-G	1260.12142480521	2980.55135066213	2.36528900468688	0.00445957435657379	-	K02272
GL26673-G	7.92500002044247	452.791406034566	57.1345621282769	4.22466467069513e-22	-	-
GL26674-G	8.20069381205336	23.7289999301815	2.89353565369123	0.0277245409709695	-	-
GL26681-G	353.522549925916	2087.84271198657	5.90582612742551	2.64039089870801e-05	GO:0000166;GO:0003676	K14411
GL26696-G	458.142805953698	1232.12636371939	2.68939367312451	0.00358195128433415	GO:0000166;GO:0003676	K14396
GL26703-G	891.494055333196	3301.93682502548	3.70382371623485	0.0235574276197532	GO:0008531;GO:0009231	K00861
GL26704-G	486.265567369984	1406.64763379761	2.8927559921744	0.00138969610455435	GO:0003824;GO:0008483;GO:0030170;GO:0006525	K00818
GL26705-G	288.334955235126	610.535911330377	2.11745367755536	0.0239617832348771	GO:0005622;GO:0005525;GO:0006886;GO:0007264	K07942
GL26710-G	811.379523601034	1928.87491758607	2.37727827912813	0.00952637201946635	GO:0005622;GO:0005634;GO:0003676;GO:0004527;GO:0004534;GO:0008270;GO:0006139	K12619
GL26714-G	352.384121817555	1004.79129722173	2.85140911582263	0.000845689817984664	GO:0016874	K01969
GL26715-G	550.29520332064	1412.36571895183	2.56656011251635	0.00480316800547024	GO:0016021;GO:0006810;GO:0016192	K08517
GL26717-G	480.827746193566	2141.55917565041	4.45390099178738	7.61831617525354e-06	GO:0016020;GO:0005509;GO:0055085	-
GL26732-G	408.464757611296	1092.911415976	2.67565657896009	0.0231675591843804	-	-
GL26736-G	331.973532779245	1323.70554463288	3.98738276979785	0.00094077823021762	GO:0005622;GO:0016020;GO:0003924;GO:0005525;GO:0007165;GO:0007264;GO:0015031	K07208
GL26761-G	479.116384920559	1807.55558699474	3.77268581055613	6.55218220293924e-05	GO:0003995;GO:0016491;GO:0016627;GO:0050660;GO:0008152;GO:0055114	-
GL26771-G	1207.60050836959	6508.53113715131	5.38963928223138	6.35389324144901e-07	GO:0004252;GO:0006508	K01322
GL26775-G	305.819837835196	616.102357305517	2.01459251847988	0.0438234092677149	GO:0016020;GO:0005488;GO:0006810;GO:0055085	K15115
GL26777-G	453.780106026043	1248.32521036946	2.75094741658378	0.00219424831866287	-	-
GL26783-G	718.814180458786	1952.67466116111	2.71652217533439	0.00164302510896672	GO:0005524;GO:0016773;GO:0005975	K00844
GL26787-G	164.401663401843	541.690345143999	3.29492009956103	0.00041511547857592	GO:0003824;GO:0008152	-
GL26791-G	613.255648011757	1282.54105493213	2.09136444008347	0.0251163784859523	-	-
GL26804-G	12.4646003630934	31.8885730953855	2.55833096661524	0.0396697370392353	-	K10639
GL26832-G	59.197590485337	147.268833977508	2.48775047717501	0.0169042055087689	-	-
GL26857-G	10.1796877215997	103.06673144394	10.1247439275812	2.75445296563921e-08	-	-
GL26886-G	3.84188120305732	15.5352259504795	4.04365078704588	0.0181978333387897	GO:0005515	-
GL26927-G	32.6997409226369	97.6878913450645	2.98742095774338	0.00365704995595884	-	-
GL26931-G	262.574558113356	875.74289793806	3.33521611625447	0.0117143680392153	-	-
GL26944-G	0.996567413157087	10.5564216372677	10.59278228236	0.0242435464566339	-	-
GL26988-G	709.010110662556	2035.23539262718	2.8705308457806	0.0467868685971812	-	-
GL26993-G	392.402876251287	1164.08868181464	2.9665651101629	0.000742369610467856	GO:0003824;GO:0018580;GO:0008152;GO:0055114	-
GL27028-G	10.9026769616192	51.9937261314232	4.76889541114142	0.000299777906019861	-	-
GL27036-G	176.126733992109	2072.6491992032	11.7679420507284	0.0367825522606355	GO:0005634;GO:0003677;GO:0003700;GO:0008270;GO:0006350;GO:0006355	-
GL27039-G	137.940892352845	484.772644698386	3.51435050498562	0.000295670876358761	-	-
GL27085-G	7.58250949273875	69.2938154603141	9.13863880113464	6.75078761153201e-06	-	-
GL27089-G	52.8659691276143	142.69408804642	2.6991671655913	0.00464193461840193	GO:0005515	-
GL27096-G	96.3234474710079	449.538274874209	4.66696621307615	5.66348135730701e-06	GO:0003824;GO:0016740;GO:0008152;GO:0009058	-
GL27097-G	220.960988628049	625.446223815965	2.83057306947879	0.00143007183602264	GO:0000036;GO:0003824;GO:0016740;GO:0048037;GO:0008152;GO:0009058	-
GL27103-G	24.4172241601587	173.38621246117	7.10097967417941	2.23002868276992e-07	-	-
GL27112-G	39.2483876034982	216.178256244637	5.5079525413515	2.13132847267697e-06	-	-
GL27134-G	69.5228861603446	295.228575164543	4.24649480868272	0.00166664618464839	GO:0004672;GO:0004674;GO:0005524;GO:0006468	-
GL27164-G	84.6221326626918	231.917886048747	2.74062917999459	0.0046031910964562	-	-
GL27181-G	36.3433475358891	83.9188375515342	2.30905635394935	0.017311299055351	-	-
GL27195-G	0.535131047980671	558.785689787711	1044.20345613715	0.0246436801224095	-	-
GL27198-G	129.499650973153	335.378667514083	2.58980364034812	0.0268226490371252	-	K14550
GL27217-G	618.2987635516	2518.03251071161	4.07251746105339	1.00218987967194e-05	-	-
GL27218-G	45.3569818060073	218.11031640982	4.80874845999856	7.12216130187637e-06	-	-
GL27219-G	478.617057692024	1462.64349349472	3.0559786158643	0.00393282965809309	-	-
GL27245-G	322.181619191235	755.051938787898	2.34355994821582	0.0100843378154516	-	K00799
GL27253-G	0.591683897979631	6.53444020817528	11.043802663023	0.0246664834296755	-	-
GL27265-G	88.7513879323096	331.536754513514	3.73556698365525	0.0229077807309651	-	-
GL27278-G	51.0350773695681	214.416397153312	4.20135342600982	6.13509471761144e-05	GO:0004497;GO:0005506;GO:0009055;GO:0020037	-
GL27299-G	0.324118373989295	9.96579567914497	30.7473950226411	0.00071790304598578	-	-
GL27306-G	0.915802271968926	27.6355891820109	30.1763710659899	6.00166212204743e-06	-	-
GL27341-G	2071.39796539443	8397.80464275	4.05417248787869	0.00896095017218867	-	-
GL27342-G	320.688157721857	1311.68005801944	4.09020422624119	0.00249440567874757	GO:0005743;GO:0008565;GO:0015031	K17794
GL27351-G	1281.08683807152	2814.82877157659	2.19721933589911	0.0175843028144585	GO:0005634;GO:0005737;GO:0000166;GO:0003676;GO:0003723;GO:0006396	K12876
GL27363-G	99.7827814558243	340.692907631653	3.41434566827027	0.0110536660595106	GO:0004370;GO:0016773;GO:0005975;GO:0006072	K00864
GL27391-G	296.975567300435	1555.58661236955	5.23809627340772	0.0377153860500929	-	-
GL27395-G	684.555885666905	1640.55268721754	2.39652119215845	0.00695201003745587	-	-
GL27454-G	0.615896189168831	193.771256961458	314.616749330691	9.87561099411155e-09	-	-
GL27455-G	5.13022643139394	21.1618788985922	4.12494052291612	0.0230119028803092	-	-
GL27457-G	53.5426494037287	120.360383542448	2.24793477504059	0.0175419258507623	-	-
GL27458-G	0.859249421969966	5.91794431335084	6.88734162867751	0.0429762038394754	-	-
GL27459-G	427.334764720312	1208.6495020708	2.82834349520301	0.00110471524303409	-	-
GL27461-G	298.764750199127	1248.08092670351	4.1774704876384	1.39812955789465e-05	-	-
GL27478-G	8.51774172765875	36.567244601369	4.29306801856038	0.0298359077165742	-	K01110
GL27493-G	346.082873506098	1168.10119329919	3.37520658409178	0.0027732595882445	-	-
GL27520-G	1.28834522833662	7.1883517310383	5.57952292051343	0.0491959926354089	-	-
GL27531-G	228.255995915901	5645.0120722143	24.7310571166514	1.0929780849269e-05	GO:0003824;GO:0004556;GO:0005509;GO:0043169;GO:0005975;GO:0016052	K01176
GL27550-G	585.721424786656	1534.97390345762	2.620655209969	0.00539389114911499	GO:0004553;GO:0005975	K05349
GL27584-G	11.8578902507818	459.923859073967	38.7863143735576	1.18614595586809e-09	-	-
GL27592-G	507.806980724469	1295.43297789021	2.5510342060325	0.023587272904841	GO:0003677;GO:0003899;GO:0006350	K10908
GL27594-G	103.904175551546	656.90624971047	6.32223148129965	6.839681613776e-08	-	-
GL27614-G	1138.01929488746	3178.0805898949	2.79264209681892	0.0389658220892225	-	-
GL27633-G	6.68507937448425	36.8637263355441	5.5143288913287	0.0128139120202443	-	-
GL27651-G	188.900136681933	782.553473448682	4.14268346860083	0.0105115046245406	-	-
GL27669-G	1.63667589351512	94.1352294182325	57.5161092011055	0.000130596861458403	-	-
GL27710-G	5.52592386971419	107.68803644807	19.487788646216	3.28031786350214e-10	-	-
GL27812-G	47.7466993682059	267.23366254643	5.596903368872	0.0142811168459439	GO:0003824;GO:0005488;GO:0016491;GO:0008152;GO:0055114	-
GL27817-G	342.848523371967	804.135944124315	2.34545546883363	0.00990285752247561	GO:0003824;GO:0016810;GO:0005975	-
GL27824-G	8.03793320876792	120.468255443848	14.9874665930838	2.06109135887395e-06	-	-
GL27835-G	30.0822366161884	591.092950311757	19.6492354559058	4.87123035154423e-05	GO:0003676;GO:0005488;GO:0008270	-
GL27844-G	230.607511147671	2268.04363977336	9.83508138345507	0.000796147514951137	-	-
GL27879-G	132.493813256719	324.240017497868	2.44720873773647	0.00934347434762027	GO:0008168;GO:0008152	-
GL27952-G	30.9315871754095	109.788180271914	3.54938722184925	0.000627383484180882	GO:0003824;GO:0005488;GO:0016491;GO:0008152;GO:0055114	-
GL27960-G	25.4540878880737	68.6950767541515	2.69878367106362	0.0103714727995137	-	-
GL27961-G	84.0995671872249	1167.88031088002	13.8868765909348	0.00256780075612823	-	-
GL27969-G	771.823046456697	2564.69119419811	3.32290050934881	0.000303759578436346	GO:0004100;GO:0006031	K00698
GL28060-G	119.521789848688	240.879498737372	2.01536053837816	0.0368678731519543	GO:0004100;GO:0016758;GO:0006031	K00698
GL28071-G	44.5988127857408	1150.14835489917	25.7887661813926	0.00678418810475608	GO:0004497;GO:0005506;GO:0009055;GO:0020037;GO:0055114	-
GL28091-G	97.5279320600669	201.345536397277	2.06449098370372	0.0294887860291154	GO:0008686;GO:0009231	K02858
GL28102-G	604.491201276556	1235.55468816282	2.04395810154654	0.0207326347773486	-	-
GL28139-G	55.3945692081818	179.148418986815	3.23404300362994	0.00065746551884778	-	-
GL28140-G	43.912061135205	112.719235023954	2.56693109159446	0.00655822062487844	-	-
GL28141-G	220.614071612524	448.842210785761	2.03451306394492	0.0363542152635075	-	K17759
GL28147-G	230.501314211456	852.916487574355	3.70026735201999	0.00810934143975559	GO:0016020;GO:0005488;GO:0006810;GO:0055085	K15102
GL28150-G	32.4551573689267	173.318307043504	5.34023930536979	0.0133417497560057	-	-
GL28185-G	0.972355121967886	9.33205315985271	9.59737131940661	0.00500514266613679	-	-
GL28195-G	6688.46761850535	18458.2581032148	2.75971405649708	0.00177435467347291	GO:0003700;GO:0043565;GO:0046983;GO:0006355	-
GL28231-G	273.18882593838	609.107137034057	2.22961951295712	0.0163513566604314	GO:0008270	-
GL28244-G	9.62034438242985	135.216188022919	14.0552336431814	0.0345899337618715	-	-
GL28261-G	1488.33576121682	3884.10904439267	2.60969946809391	0.00224450953871502	-	-
GL28262-G	260.684910245202	532.153689137912	2.0413674448489	0.0485543289405622	-	-
GL28283-G	57.7486002721882	142.893519660869	2.47440663474725	0.00976142690414609	GO:0031072	K09531
GL28284-G	738.906252741417	1843.42244205445	2.49479881272511	0.00589615404115483	GO:0003676;GO:0004386;GO:0005524;GO:0008026	K17679
GL28292-G	43.9849040767191	186.845047963049	4.24793578353953	0.0331707648377678	-	-
GL28298-G	302.485518632475	2110.71853676289	6.97791598852522	6.68356170667520e-09	GO:0003824;GO:0004372;GO:0030170;GO:0006544;GO:0006563	K00600
GL28300-G	46.8835420984897	3024.96834113883	64.5209002080983	0.00202048181398232	GO:0008289	-
GL28309-G	28.171269763644	129.756014701479	4.60596969146677	2.50544451458786e-05	-	-
GL28320-G	3452.90321257754	20128.5388349586	5.82945353395324	1.12433443101042e-07	-	-
GL28361-G	42.0928160958343	95.2425130288501	2.26267857232474	0.0154623314496358	GO:0004871;GO:0019001;GO:0007165;GO:0007186	-
GL28371-G	69.3491688850735	263.746321691553	3.80316485304441	0.00130900476829786	-	-
GL28379-G	130.909274542455	269.215630854696	2.05650540647819	0.0363725528995824	GO:0005488	-
GL28395-G	101.04456996735	2824.42032350662	27.952222711416	0.0405563385565732	-	-
GL28412-G	254.117054363065	1050.11709546701	4.1324148751019	0.0193270822686222	GO:0003824;GO:0005488;GO:0016491;GO:0008152;GO:0055114	-
GL28472-G	98.5023356879599	394.950623338378	4.00955592149125	7.20207698297748e-05	-	-
GL28474-G	684.95651908259	3536.33648241955	5.16286272763125	0.000708517342719516	GO:0000139;GO:0016021;GO:0005338;GO:0005351;GO:0008643;GO:0015780	K15272
GL28478-G	214.080084488506	850.745076875216	3.97395712407286	0.000332904254606056	-	-
GL28485-G	1.91236968512601	8.45335065003252	4.42035382373021	0.0455655147139126	-	-
GL28491-G	4.96869614901762	15.4201262076543	3.10345526173966	0.0437804379575262	-	-
GL28492-G	1236.92822974672	2593.2469080541	2.09652172671741	0.021166495519569	-	-
GL28493-G	37.5714153952253	104.306009035595	2.77620653729353	0.00806118269844588	-	-
GL28494-G	140.972132045055	2356.72909153598	16.717694890099	0.000239415186779138	GO:0003824;GO:0008152	-
GL28522-G	22.7782601364978	261.880896161149	11.4969666072754	5.30831156020883e-11	-	-
GL28552-G	117.600612666323	271.534641818322	2.30895601359464	0.0123512196689394	-	-
GL28560-G	4020.52019126374	25504.675371252	6.34362573944326	6.31562011063547e-05	-	-
GL28561-G	1295.17349335002	9217.00964509273	7.11642856529786	9.95983259545098e-05	GO:0005488	K15424
GL28574-G	82.7942526377554	838.039848167193	10.1219567961295	6.86872960061912e-05	-	-
GL28575-G	371.859957617975	757.004911003466	2.03572580347886	0.0379544729938655	-	-
GL28600-G	4.37489663256469	95.5849689671922	21.8485091180675	1.09896708303253e-09	GO:0004672;GO:0004674;GO:0005524;GO:0006468	-
GL28609-G	11.0468928995178	31.6640002381847	2.86632635313835	0.0192051389712163	-	-
GL28643-G	79.9871195441397	185.333549757643	2.31704242900471	0.0240900551933333	-	-
GL28648-G	17.5303181885403	134.343919924468	7.66351862411087	0.000577437974665585	-	-
GL28653-G	27.743955369478	431.315003382001	15.5462693634702	2.74481453870841e-07	-	-
GL28656-G	30.8730912186097	199.448914339461	6.46028325855617	1.95253528374212e-07	GO:0004497;GO:0055114	-
GL28667-G	564.093094435027	1355.90978988063	2.40369861509943	0.0272777103674746	-	-
GL28673-G	499.392596711587	1092.74739684	2.18815297630672	0.016482933858178	GO:0016787;GO:0009987	K01262
GL28706-G	102.905158313643	265.313713804308	2.57823532029038	0.00529705118340746	-	-
GL28708-G	73.8274448665597	288.072015252107	3.90196377204692	0.00285689917674634	GO:0016021;GO:0055085	-
GL28711-G	557.652281311822	1282.42892795165	2.29969278514357	0.00754165202983863	GO:0009055;GO:0050660	K03522
GL28712-G	508.885142280902	1439.44837981588	2.82863117866647	0.00200277476877555	GO:0008287;GO:0003824;GO:0004722;GO:0006470	K19704
GL28727-G	0.883461713159167	8.86522456147054	10.0346448854806	0.0096484590189828	-	-
GL28748-G	15.9236947236892	2274.90590345839	142.862943740945	2.3366854643409e-07	-	-
GL28750-G	12.9744613106483	72.5761580241104	5.59377042995585	1.34845111910546e-05	-	-
GL28755-G	317.305132149306	5626.67701058004	17.732700925658	1.27889588591273e-15	GO:0005622;GO:0008270	-
GL28763-G	16.3962602725237	1595.47971688232	97.3075378387339	0.000126626329077446	-	-
GL28766-G	3.50062099626273	45.0207390764764	12.86078645033	2.1596148203416e-07	-	-
GL28769-G	38.3590857528643	162.392190800837	4.23347396356315	8.36219835561158e-05	-	-
GL28793-G	56.8119208313402	195.103787809436	3.43420509207299	0.0129325223708063	-	-
GL28796-G	37.8631932104048	156.073040964072	4.12202531616333	0.000370195313701996	-	K06695
GL28861-G	0	5.0823583647002	Inf	0.00808125354130989	-	-
GL28875-G	691.585189544187	1769.69798692088	2.55890093321297	0.00468410969302236	GO:0000166;GO:0005524;GO:0016887;GO:0017111	-
GL28877-G	8.62978961842002	146.984041759744	17.0321697583463	7.7132973350373e-05	-	-
GL28880-G	13.2156989249761	109.520927113057	8.28718388144234	4.20504211108361e-08	GO:0016614	-
GL28881-G	16.043870882071	411.182117154198	25.6286104629334	8.87702046939387e-07	GO:0016614;GO:0050660	-
GL28887-G	1531.12945966512	4834.17359040366	3.15725986453227	0.000547951611748235	-	-
GL28890-G	1020.6490913018	2304.21630856168	2.25759894188779	0.0131247486046441	-	-
GL28911-G	27.8139255332808	275.683072507986	9.91169233476651	0.0258035671106947	-	-
GL28931-G	719.360657575443	1556.17687520181	2.1632777089128	0.017529487964304	GO:0016442;GO:0003676;GO:0005515;GO:0016788;GO:0016246	K15979
GL28989-G	81.4126210690633	369.101662967037	4.53371551143064	8.84359263290849e-06	GO:0003824;GO:0005488;GO:0008152	-
GL28992-G	737.675539806461	1488.85772479212	2.01830973707322	0.0307605393583955	GO:0031305	K17785
GL28993-G	1798.74360600889	4571.2592883147	2.54136235594886	0.00646622574879181	GO:0016020;GO:0003824;GO:0005388;GO:0005524;GO:0015085;GO:0015662;GO:0016820;GO:0006754;GO:0006812;GO:0006816;GO:0008152	K01537
GL29005-G	178.612287283174	1007.63089809014	5.64144221776092	5.25485746367618e-07	GO:0003824;GO:0016832;GO:0005975;GO:0008152	K01621
GL29008-G	32.4986271113945	158.045309664186	4.86313803726105	0.0452742251356621	-	-
GL29032-G	814.686134800712	1663.18321825949	2.04150180936409	0.0289841005670929	-	K11984
GL29036-G	812.241030117063	5263.83071351013	6.4806264622602	6.58622822874097e-05	-	-
GL29042-G	4322.78219397329	8963.79487671005	2.07361705366676	0.0190812147013791	-	-
GL29053-G	115.623896069851	245.262791545552	2.12121196294392	0.0405285005672119	GO:0003824;GO:0030170;GO:0008152	K20247
GL29056-G	140.007850000289	317.942355011788	2.27088948949028	0.022947391909022	GO:0045735	-
GL29147-G	11.1750248138477	381.674872085959	34.1542751308258	0.000730303188236674	-	-
GL29152-G	13.6550386174366	46.204620937387	3.38370488959194	0.00432796233900743	-	-
GL29154-G	0.591683897979631	28.7737940574803	48.6303483257387	0.00398041241953226	-	-
GL29156-G	0.940014563158127	13.9648295506386	14.8559714901879	0.000370328295317349	-	-
GL29157-G	2.55247816548404	315.869323201803	123.750058853844	1.01858492548309e-23	-	-
GL29159-G	7.0586801400886	38.2933711856144	5.42500445205522	0.000322966676830103	-	-
GL29165-G	52.3711343943915	348.515424642371	6.65472361201507	0.00596944355339931	-	-
GL29167-G	246.387841674751	699.184498268727	2.83773944978867	0.00203280528540745	-	-
GL29174-G	168.741108178723	609.980735013472	3.61489112876637	0.000307043892997057	-	-
GL29175-G	1124.02323181079	3478.0553895582	3.09429137327979	0.00109936229382338	GO:0008440	-
GL29177-G	77.4063703621923	185.916347798862	2.40182231680598	0.00776116207263851	GO:0000062	-
GL29184-G	337.366080061793	1201.74893701824	3.56215105205042	0.0122751154989806	-	-
GL29187-G	783.385099061967	1720.44657623652	2.19616964669943	0.0233785109097265	-	-
GL29191-G	538.283789857192	1173.52869946399	2.18013011273352	0.0245408536731391	GO:0004437	-
GL29219-G	614.459813941918	1579.78843394839	2.57101993995937	0.00397483077660887	GO:0005634;GO:0030528;GO:0045449	K12580
GL29223-G	550.796684454224	3331.64485576836	6.04877434777888	0.000121120121973994	-	-
GL29224-G	56.5943996073287	618.159027397648	10.9226183453954	3.99558866197786e-06	GO:0003824;GO:0016853;GO:0030246;GO:0005975;GO:0019318	K01785
GL29226-G	83.5407749393465	394.326540466311	4.7201685734015	0.0437340908194446	-	-
GL29232-G	91.5210639326047	829.359472884124	9.06195183105451	0.0375058717455016	-	-
GL29248-G	0	6.74468882001125	Inf	0.00255929386387495	-	-
GL29250-G	265.545671314094	2235.31505844018	8.41781772370219	0.000639390591021159	GO:0016491	-
GL29251-G	99.3840279110479	390.917390617661	3.93340256814249	0.00511885959365621	GO:0016491	-
GL29264-G	5.55826442852395	25.7600134310796	4.63454262789012	0.0279560602509911	-	-
GL29265-G	137.271522159335	457.124852616755	3.33007782988054	0.000617751910677866	GO:0016021	K13348
GL29269-G	16.6516388036193	112.694096600217	6.76774808349327	0.0111478466506897	GO:0016491	-
GL29270-G	323.4298428266	2209.14484379631	6.83036798487606	0.000538918475865434	-	-
GL29277-G	113.528071941305	400.350288795367	3.52644312503037	0.000303552325657631	-	-
GL29288-G	9.46359642829166	182.864202755442	19.3229079601033	9.23762017152018e-08	-	-
GL29293-G	498.111922136574	1294.12394766531	2.59805856907493	0.0202962489712833	GO:0005622;GO:0003676;GO:0008270	-
GL29295-G	107.527260836336	328.810881838557	3.057930419515	0.000802680252379086	-	-
GL29305-G	456.588587866879	2588.21690119299	5.66859744192204	0.000439584832566394	GO:0004725;GO:0016791;GO:0006470;GO:0016311	K19806
GL29324-G	1659.81607831109	4540.26496209549	2.73540244694782	0.00174270112491487	GO:0003824;GO:0005488;GO:0016491;GO:0008152;GO:0055114	K00059
GL29328-G	36.9226719293015	387.001459781962	10.4814045019001	0.00519369686799866	-	-
GL29330-G	400.214036151695	1151.62761206379	2.87752929191939	0.00140775517988288	-	K14546
GL29338-G	355.508397408828	892.518529549541	2.51054134319973	0.00536677525791953	-	-
GL29342-G	59.925879588612	250.014527313396	4.17206270529082	2.42304024118527e-05	-	K09668
GL29345-G	2074.03631360565	7166.68762726202	3.45543015821308	0.000588622516355262	-	-
GL29356-G	132.3744996567	367.867060395836	2.7789873529257	0.00462450526322947	-	K18327
GL29365-G	160.94923818081	333.950846791032	2.074883053599	0.0398107721816112	GO:0008270	-
GL29386-G	30.2812348089576	361.445837816923	11.9362978457537	8.11210651364397e-06	-	-
GL29398-G	127.141411411402	1145.35756087971	9.0085326894286	2.74148934835702e-10	GO:0000228	-
GL29401-G	975.283128381828	2993.87642975696	3.06975107292622	0.0223288021792594	-	-
GL29402-G	469.101856061816	1414.09419432236	3.0144715397076	0.0285202525935594	-	-
GL29420-G	1315.23426120819	3111.5710684876	2.36579228526885	0.00532081713335326	GO:0003676;GO:0003677;GO:0004386;GO:0005524	-
GL29426-G	891.499223181469	2058.33004714358	2.3088411000495	0.0299422740714891	GO:0005737;GO:0009331;GO:0003824;GO:0004367;GO:0005488;GO:0016491;GO:0016614;GO:0016616;GO:0050662;GO:0051287;GO:0005975;GO:0006072;GO:0008152;GO:0046168;GO:0055114	-
GL29442-G	7.05973794932525	45.3373202938288	6.42195512344222	0.00330031136338282	-	-
GL29448-G	128.717475729644	259.012177331129	2.01225339343318	0.0411356253655213	GO:0005634;GO:0003677;GO:0003700;GO:0030528;GO:0043565;GO:0046983;GO:0006355	-
GL29453-G	0.348330665178496	5.77375982028323	16.5755140085774	0.0183168760839634	-	-
GL29460-G	108.488141751301	724.845297175744	6.68133203753626	0.0119012697254024	-	-
GL29471-G	283.018813718494	685.808260022737	2.42318964952231	0.00927313592472539	-	K17421
GL29477-G	52.7388842054487	185.142079462857	3.51054221666163	0.000624256189030284	-	-
GL29481-G	3558.39373054451	25476.7136312329	7.15961064469794	0.000336032389720624	-	-
GL29482-G	622.481230462137	7990.37375956909	12.8363288217332	0.00353705234773572	GO:0008080;GO:0008152	-
GL29483-G	45.9290632293634	3522.0946419232	76.6855318675747	0.00470977163345428	GO:0016884	K01426
GL29494-G	0.696661330356992	2496.00411761608	3582.80847357647	5.15774872892499e-05	-	-
GL29498-G	275.20800467679	3446.53782885802	12.5233923806312	5.1243046183482e-13	GO:0005634;GO:0003700;GO:0008270;GO:0006355	-
GL29504-G	55.4414292633784	208.523450257637	3.76114853148955	0.0169290598577206	-	-
GL29517-G	48.1418457152346	707.943347444742	14.7053636379527	7.03624383981155e-06	-	-
GL29523-G	241.481938726971	3761.62750341833	15.5772623130684	0.00452401124888378	-	-
GL29524-G	786.753981197564	3021.93339340339	3.84101442842848	0.000679440155558424	GO:0004129	K02264
GL29526-G	591.217005038312	1295.30024086236	2.19090491278819	0.0240600035504558	GO:0004672;GO:0004674;GO:0005524;GO:0006468	-
GL29532-G	37.1877432551995	151.443270825646	4.07239745058936	0.0290069651663141	GO:0005634;GO:0003677;GO:0003700;GO:0030528;GO:0043565;GO:0006355;GO:0045449	-
GL29534-G	363.327696393929	769.108855787657	2.11684620638931	0.0298981463920678	GO:0016020;GO:0016780;GO:0008654	K00993
GL29535-G	220.494920812162	3223.67062909443	14.6201582205181	0.00266406882152244	-	-
GL29569-G	80.4312415648384	197.628228539369	2.45710776924976	0.0121438915653951	-	-
GL29577-G	12.8139888375086	44.6142736637316	3.48168507320207	0.00487937106095326	-	-
GL29585-G	387.241405356896	947.707407618604	2.4473297393009	0.00635695417017129	GO:0004871;GO:0019001;GO:0007165;GO:0007186	-
GL29593-G	523.300271391262	2581.26090011061	4.93265729300692	0.00443618432799986	GO:0005488	-
GL29605-G	417.71636148598	13060.2618649883	31.2658614053993	4.80632002211427e-05	-	-
GL29606-G	22.9360658998727	112.940667372296	4.92415167733377	3.86502458638896e-05	-	-
GL29641-G	1.26413293714742	79.7515733772911	63.0879641165386	1.07247501240104e-06	-	-
GL29644-G	26.9937421051595	304.422197966714	11.2775100532848	0.000364759778816233	-	-
GL29647-G	1181.22994813046	3260.03078810322	2.7598612727885	0.00318329909935671	-	-
GL29649-G	814.092452605513	1840.97739698734	2.26138614981046	0.0121214471017964	GO:0003723;GO:0005488	-
GL29656-G	54.3036468283602	1342.00838324889	24.7130434442208	0.00400828139790957	-	-
GL29659-G	24.8553335317101	74.590147814585	3.00097151057835	0.00449954895360945	-	-
GL29664-G	11.7497393906945	35.2334030095784	2.99865399886932	0.0120272548603596	-	-
GL29667-G	0	73.12711275195	Inf	0.010125946879351	-	-
GL29693-G	1694.85521328734	6800.18967204534	4.0122540372376	1.45561469736653e-05	-	-
GL29704-G	857.242865058795	1787.30468172182	2.08494553244166	0.0332715787408905	GO:0004452;GO:0016787;GO:0008299	K01823
GL29724-G	302.018165305261	932.998948388746	3.08921467503695	0.00275082559554736	GO:0004375;GO:0006544;GO:0055114	K00281
GL29739-G	1415.67340853326	3744.74223225273	2.64520207109955	0.00229696709626124	GO:0045254;GO:0004742;GO:0005515;GO:0008415;GO:0006090;GO:0008152	K00627
GL29745-G	427.634435055547	946.610719202864	2.21359797435374	0.0126377630683742	GO:0005622;GO:0005840;GO:0003723;GO:0003735;GO:0006396;GO:0006412	K02863
GL29761-G	880.61591626208	2371.01415978844	2.6924498138219	0.00241471208793574	GO:0003824;GO:0004222;GO:0008270;GO:0046872;GO:0006508	K01412
GL29770-G	26.0821710701372	133.364298092113	5.1132360773758	1.91725724082148e-05	-	-
GL29777-G	31.7927797041803	79.2224831615702	2.49183883569494	0.0140600030833546	-	-
GL29782-G	3.84188120305732	47.4548593515037	12.351985093589	5.89179842040251e-06	GO:0004672;GO:0004674;GO:0005524;GO:0006468	-
GL29783-G	541.155604068428	2652.16813594384	4.90093443734989	0.0011129384905637	-	-
GL29804-G	74.4928570036177	282.584130695067	3.7934392915195	7.68911173521912e-05	-	-
GL29806-G	1.23179237833766	15.5320111369389	12.6092768636056	0.000812649677857442	-	-
GL29810-G	31.5750415951499	187.426383832079	5.9359029905718	1.40760725104605e-06	GO:0004672;GO:0004674;GO:0005524;GO:0006468	-
GL29812-G	130.691687310952	1494.99417770538	11.4390915632482	0.00621516278244826	GO:0005488	-
GL29840-G	26.5323057399831	66.1567480383669	2.49344134229056	0.02061030180016	GO:0003676;GO:0004386;GO:0005524;GO:0008026	K17678
GL29847-G	133.59198942367	313.312567701485	2.3452945723254	0.00828664837414022	-	-
GL29849-G	181.373628947902	1276.1577126887	7.03607090011563	0.000497808945715106	GO:0004672;GO:0004674;GO:0005524;GO:0006468	K08794
GL29863-G	281.119415655005	871.936724194135	3.10165956400604	0.00105096059347243	GO:0000166;GO:0003676;GO:0008270	-
GL29867-G	21.5705075376769	73.171463786976	3.39219944913992	0.0198089770757729	-	-
GL29872-G	595.315199425088	2494.0089049477	4.18939228723915	5.62806792367513e-06	-	-
GL29880-G	247.459561793713	559.145075120048	2.25954119964927	0.0104320681614481	-	-
GL29881-G	117.295211469394	2363.95442426267	20.153886886333	1.29585181263969e-16	GO:0004096;GO:0005506;GO:0020037;GO:0006979;GO:0055114	K03781
GL29888-G	272.093098491119	552.058247571312	2.02893145997722	0.0383683363819459	-	-
GL29894-G	1158.46099914538	6854.51649862364	5.91691606681653	1.31245523595311e-07	GO:0003824;GO:0005524;GO:0008152	K01900
GL29897-G	345.557633275392	1122.3046674146	3.24780748373795	0.000233357171205777	-	-
GL29903-G	1115.01077181752	2276.00365405412	2.04123916250973	0.0310023956255953	GO:0016021	K20724
GL29937-G	1361.40402871808	7393.67565572713	5.43091947707042	0.000536426283679389	GO:0016020;GO:0016021;GO:0015171;GO:0006810;GO:0006865;GO:0055085	K16261
GL29938-G	232.338975777888	619.019100199781	2.66429297162587	0.0448484195078485	GO:0016020;GO:0005488;GO:0006810;GO:0055085	K15119
GL29950-G	1135.99770959259	2635.88320505637	2.32032440100754	0.0169768520650469	-	-
GL29953-G	265.163307424598	646.876900807326	2.43954153042563	0.00709910091465494	GO:0005515;GO:0031072;GO:0051087;GO:0006457	K04082
GL29960-G	484.91324797456	1190.10265203716	2.45425889477781	0.00417139102352672	-	-
GL29963-G	60.1321434906394	240.960326180032	4.00718005699467	5.39868405564004e-05	-	-
GL29997-G	427.957590202352	1160.27742916923	2.71119722078211	0.0150814911522425	-	K08869
GL30002-G	46.2798545363601	383.737446888114	8.29167357444106	0.000118786563514203	-	-
GL30008-G	566.157702926547	1321.77950713694	2.33464898614729	0.0126518997264827	GO:0016020;GO:0005515;GO:0016192	K08490
GL30009-G	326.341445529591	1557.30062131762	4.77199768111101	3.89849471410759e-06	-	K12199
GL30010-G	137.987590713441	280.562546324048	2.033244764065	0.0326098269816336	GO:0000166;GO:0003676	K14789
GL30012-G	289.71790587142	976.410957061568	3.370212669889	0.0416190666082027	-	-
GL30020-G	316.731536407473	2234.11908955153	7.05366795770329	0.0057231238719997	GO:0004553;GO:0005975	K01187
GL30029-G	1227.50850911001	3214.99585480782	2.61912306998084	0.00216029542489861	GO:0016020;GO:0016021;GO:0000166;GO:0004222;GO:0005524;GO:0008270;GO:0017111;GO:0006508;GO:0030163	K08956
GL30044-G	1342.13112642767	9135.04005936469	6.80636927308232	0.0247145750488851	GO:0004491;GO:0016491;GO:0006573;GO:0008152;GO:0055114	K00140
GL30058-G	767.686816415804	1914.05210422142	2.49327207826467	0.0211704728345872	-	-
GL30066-G	88.3786724642694	655.906564703966	7.42154805469773	5.9586478524697e-08	-	-
GL30069-G	1014.14756230926	2089.5263538468	2.0603770412748	0.0279274240528934	GO:0005743;GO:0016020;GO:0005488;GO:0005509;GO:0006810;GO:0055085	K15105
GL30074-G	204.280939852568	475.006699721325	2.3252619655272	0.0076436256703144	-	-
GL30076-G	1671.46934077846	4226.42701012243	2.52856986784695	0.0175156867925631	GO:0003824;GO:0046912;GO:0008152;GO:0019752	K01655
GL30088-G	2525.54737746183	16135.8067348819	6.38903347404172	1.79045125291235e-05	GO:0016779;GO:0008152	K00972
GL30111-G	976.56030613993	11253.1183816688	11.523219109887	8.00018994601848e-13	GO:0004497;GO:0004601;GO:0005506;GO:0009055;GO:0020037;GO:0006979;GO:0055114	K11987
GL30128-G	268.518187347414	563.996882466582	2.10040477346465	0.0334821813518798	-	-
GL30129-G	39.7361518783372	109.305711046328	2.75078752922519	0.00507796188665732	GO:0010181	-
GL30147-G	1483.17932726077	3722.79610256497	2.51001078166351	0.00630348611881135	GO:0016021	-
GL30148-G	166.414011306089	393.39811359941	2.36397230324448	0.00965559826470272	GO:0003824;GO:0005524;GO:0009374;GO:0016874;GO:0008152	K01968
GL30149-G	301.201772403632	1442.27458444278	4.78840005798513	0.0338628348763857	-	-
GL30157-G	432.101148083338	1039.15115966335	2.40487942296077	0.00970434786675152	-	K17439
GL30161-G	619.779941235916	1331.6312278744	2.1485548971123	0.02347477611566	-	-
GL30182-G	2159.0903379871	4637.24945312004	2.1477792621884	0.0160599354228515	GO:0003676;GO:0004386;GO:0005524;GO:0008026	K12812
GL30194-G	462.873866704423	1092.13500544962	2.3594656860311	0.0107033744358043	GO:0005622;GO:0007165	-
GL30213-G	93.543939720512	234.833377297277	2.51040717334448	0.00668222097780882	-	-
GL30220-G	651.068756425493	2023.15427998174	3.10743567405889	0.000346483223474095	GO:0005778;GO:0016559	K13352
GL30226-G	840.141446922925	4290.01143331758	5.10629662306274	0.0496308864942929	-	K15015
GL30230-G	335.63463706572	1104.86031339213	3.29185427061806	0.00347867643353962	GO:0006629	K01052
GL30236-G	581.449883658754	8040.97230737056	13.8291751935232	0.00132684717857931	GO:0016614;GO:0050660;GO:0006066	-
GL30239-G	1660.07460642564	4010.54423588245	2.41588192504052	0.0060497153585724	GO:0003824;GO:0008483;GO:0016769;GO:0030170;GO:0006520;GO:0009058	K14455
GL30244-G	2109.06735351973	4284.56573027186	2.03149781969814	0.0308455017538092	-	K19950
GL30251-G	283.211776522914	797.829973570342	2.81707908959708	0.0178728720438713	-	-
GL30255-G	130.785708071344	282.295541613901	2.1584586402966	0.0275758561559749	-	-
GL30264-G	89.2230681835798	252.108761642929	2.82560067452742	0.003095237989297	GO:0003723;GO:0004525;GO:0006396	-
GL30270-G	799.966930501441	1776.21498123334	2.2203605093025	0.0133385638594795	-	-
GL30277-G	6727.78392253361	33577.775782411	4.99091174286197	0.0153222569515508	-	-
GL30288-G	705.29496352296	1507.96200198148	2.13805865626657	0.0243823839462111	-	K17402
GL30291-G	915.919520351927	5191.53519446715	5.66811284082294	0.00792443534840138	GO:0003824;GO:0005488;GO:0016491;GO:0008152;GO:0055114	-
GL30303-G	429.086465576367	1396.45302282756	3.25447930629038	0.00040416518699391	GO:0003824;GO:0005488;GO:0016491;GO:0008152;GO:0055114	K13237
GL30305-G	2.94923341304094	21.0237572934868	7.12854981247797	0.000316009159317898	GO:0005634;GO:0003700;GO:0008270;GO:0006355	-
GL30307-G	193.502280889586	909.814482591451	4.70182820796102	0.0360268241960648	GO:0003824;GO:0008152	-
GL30308-G	295.475908748108	599.981977777974	2.03056140962563	0.0368122090150454	-	-
GL30309-G	569.111222766954	7049.64044883	12.3871049573675	0.00258879486861858	-	-
GL30313-G	5335.66278991857	12654.1399659284	2.37161538578443	0.00474829504076226	-	-
GL30315-G	178.778761588389	1016.21281652748	5.68419205670053	0.000607784533301666	GO:0003824;GO:0005488;GO:0016491;GO:0008152;GO:0055114	-
GL30316-G	2826.95618013592	12058.6800766307	4.26560558715519	0.00594711845619308	-	-
GL30318-G	41.0457084818255	518.438531740169	12.6307609471457	3.23871638254995e-05	-	-
GL30320-G	1362.92310641628	3987.44720047994	2.92565822804536	0.00123055220438226	GO:0005622;GO:0003746;GO:0003924;GO:0005525;GO:0006414	K02358
GL30332-G	223.897974022417	2249.31617554951	10.0461658278529	0.000279695947273684	GO:0003991;GO:0008080;GO:0006526;GO:0008152	K00618
GL30334-G	2153.20120398734	5161.32472641127	2.39704711146057	0.0106593958314565	-	-
GL30335-G	795.23708120908	3324.00229800436	4.17988845911277	1.35881471777771e-05	GO:0009055;GO:0015035;GO:0045454	K03676
GL30343-G	317.015924251724	8611.49270750945	27.1642275631288	0.026784531468669	-	-
GL30344-G	267.243866819648	1026.40866590192	3.84071925809471	0.00428683494011283	-	K12351
GL30345-G	856.79260781666	14444.224543544	16.8584840856083	1.18538986806428e-06	GO:0000036;GO:0003824;GO:0016740;GO:0048037;GO:0008152	-
GL30355-G	7.71398734645109	20.2342845897901	2.62306427026991	0.0456652602751375	-	-
GL30357-G	408.791687485807	2059.25555109493	5.03742031487963	0.00159633848367817	GO:0004594;GO:0005524;GO:0015937	K09680
GL30359-G	163.674108718604	350.963496785617	2.14428231522561	0.0125356197334775	-	-
GL30360-G	150.761734763718	1543.52520180023	10.2381761805761	0.00332080545314676	GO:0004497;GO:0005506;GO:0009055;GO:0020037;GO:0055114	-
GL30362-G	152.284174200091	359.909632663004	2.36340798085891	0.00961378082659616	GO:0016491	-
GL30369-G	79.7281998227874	446.883543275089	5.60508758843648	0.000123848986973515	GO:0018024	K11427
GL30376-G	844.175651343829	18590.780078235	22.0224073611229	1.43608277808215e-10	-	-
GL30382-G	1526.34363769143	6537.40872446853	4.28305170803886	2.96192490389475e-06	GO:0009055;GO:0015035;GO:0006662;GO:0045454	K03671
GL30384-G	330.418669019083	809.004342852308	2.44842201336265	0.0105233775293022	-	-
GL30386-G	206.318613047659	1289.83837373985	6.25168206923675	0.000114180491317191	-	K12471
GL30394-G	155.455293194129	3437.1671410576	22.1103255504162	0.00723708784530998	-	-
GL30397-G	64.9769389622737	133.264618027722	2.05095254033277	0.038269924366984	GO:0005506;GO:0051536;GO:0016226	-
GL30406-G	860.822624035407	2842.84248083381	3.30247184664709	0.00191955917021262	-	-
GL30409-G	282.167486496198	989.842159284427	3.50799509743574	0.000147874875010902	GO:0005515;GO:0008415;GO:0043754;GO:0048037;GO:0008152;GO:0046949	K09699
GL30419-G	104.794373516816	375.118409187726	3.5795663125705	0.000157354376736861	GO:0003824;GO:0008152	-
GL30422-G	105.740032966575	2228.29615939459	21.0733446631227	0.000175993623843192	GO:0000166;GO:0005524;GO:0016887;GO:0017111	-
GL30428-G	64.2620779898747	166.019475422566	2.58347505427266	0.00857134725796338	GO:0003676;GO:0004386;GO:0005524;GO:0008026	K17678
GL30433-G	296.407243952355	792.075102402168	2.67225284996573	0.00423355333036932	-	-
GL30435-G	416.637685768362	3200.31946248168	7.6813009763619	0.0130892761676289	GO:0031461;GO:0031625;GO:0006511	-
GL30439-G	849.031209341632	2855.77912130823	3.36357378843906	0.0365328914724592	GO:0004553;GO:0005975	-
GL30445-G	388.625442628398	1906.52623667053	4.90581940229154	5.11225326664786e-05	-	-
GL30469-G	1228.06180901536	4460.01387694455	3.63175032738825	0.00272123311454262	GO:0005634;GO:0006334	K11290
GL30473-G	216.755990169702	580.860901499716	2.67979169131589	0.00315244785142168	-	K13350
GL30476-G	92.0132763294091	289.570711336154	3.14705358713112	0.000719939376253026	GO:0016021	K13348
GL30489-G	212.149170137993	480.930144009928	2.26694331963263	0.0191345858485943	-	K11675
GL30498-G	518.345048851524	1199.139166356	2.31339947977294	0.0128924909201703	GO:0004672;GO:0004674;GO:0005524;GO:0006468	K04371
GL30523-G	755.497626951812	1958.05146231696	2.59173740917898	0.0461431369332397	GO:0005634;GO:0003677	-
GL30533-G	88.7680230471697	945.950769567218	10.6564361477844	1.02343369620601e-06	-	-
GL30542-G	1653.87874522092	4137.54853362204	2.50172423194746	0.016261207597617	-	-
GL30548-G	1445.9625525147	3299.53682869905	2.28189645918614	0.0267396431605414	GO:0004553;GO:0005975	-
GL30558-G	351.355363618059	748.881145503762	2.13140661292945	0.0243037970367227	GO:0016021	-
GL30564-G	714.834852021158	1508.04277733342	2.10963801368877	0.0269009751997387	-	-
GL30579-G	5558.36142940197	20661.0517694164	3.71711196399104	3.52505503667664e-05	GO:0005743;GO:0016020;GO:0005215;GO:0005488;GO:0006810;GO:0055085	K05863
GL30584-G	169.818851763904	605.804423655072	3.56735672961274	0.00514143162881679	-	-
GL30596-G	19.3619227324782	316.420344631023	16.3424030248944	1.0840229050943e-07	GO:0000166;GO:0003676	-
GL30599-G	331.157190086322	887.509777535638	2.68002569204157	0.0046899121047384	GO:0005634;GO:0003677;GO:0008270;GO:0006350	-
GL30602-G	117.895953305904	338.299123398492	2.86947188527081	0.0016858603880825	GO:0003824;GO:0010181;GO:0016491;GO:0008152	-
GL30611-G	1535.51865559388	6854.01353905295	4.46364719444069	0.00407120704022466	-	-
GL30614-G	505.846241647383	1013.5203444874	2.00361347192514	0.0412480394255968	-	K01046
GL30620-G	218.737756188137	465.977496005637	2.13030207553582	0.0235245603790871	GO:0003723	K14792
GL30621-G	56.0085558468239	466.278229999879	8.32512502688142	0.000106973931112343	-	-
GL30628-G	255.411691256402	540.257353189164	2.11524128175797	0.0181896950471688	-	K17413
GL30631-G	672.082220676275	3084.918728826	4.59009126252713	3.10797544382376e-06	GO:0003824;GO:0003878;GO:0004775;GO:0005488;GO:0008152	K01899
GL30632-G	1231.32458406649	2916.35411114957	2.368469003939	0.00480522371116889	-	-
GL30634-G	120.435175852185	283.727751672531	2.35585450567002	0.0124142484256797	GO:0005618;GO:0030599;GO:0042545	K01051
GL30645-G	46.3971914733047	107.841860597472	2.32431871785861	0.0136431081196981	-	-
GL30668-G	661.881215075342	1884.52934208151	2.8472319491149	0.00109152800763045	GO:0005622;GO:0005840;GO:0003735;GO:0006412	-
GL30676-G	444.606012309972	1216.60811194983	2.73637350432776	0.022388709056234	-	-
GL30678-G	349.962503301943	1201.08079778951	3.43202710706762	0.048575788906059	GO:0005515	-
GL30692-G	59.8663150055033	132.627953129327	2.21540198552617	0.024575512787128	-	-
GL30694-G	1055.42837013813	10281.5870027863	9.74162462720298	0.00287213651025933	-	-
GL30707-G	395.569380447046	949.455296816094	2.40022444543883	0.00596290668042306	GO:0003824;GO:0004451;GO:0008152;GO:0019752	K01637
GL30709-G	84.8102412960236	518.26179241165	6.11083973458697	3.61524505457617e-07	-	-
GL30727-G	1593.84478077972	6120.10423096029	3.83983704358357	4.25903981626353e-05	GO:0000786;GO:0005634;GO:0003677;GO:0006334	K11254
GL30729-G	461.101692769908	1333.92232579081	2.89290268655865	0.00136826988725439	-	-
GL30732-G	3177.20060036679	6760.86594231931	2.12793172125764	0.0245571374832887	GO:0004672;GO:0004674;GO:0005524;GO:0006468	K14758
GL30736-G	838.053818174548	5363.71033852664	6.40019796128355	0.00172304092680814	GO:0005634;GO:0003677;GO:0003700;GO:0030528;GO:0043565;GO:0006355;GO:0045449	-
GL30775-G	2608.13707687196	5905.39238822728	2.26421856450499	0.0290300366379365	GO:0000166;GO:0003676	-
GL30777-G	768.942525417045	2489.80984591976	3.23796612050996	0.00638518413360257	GO:0016020;GO:0005215;GO:0006810	K12346
GL30785-G	282.740053003355	1299.40625327159	4.59576292594165	7.46954489888012e-06	GO:0003824;GO:0005975	-
GL30795-G	42.5158992530537	247.373814283874	5.81838367833904	5.5641042171354e-07	GO:0005488	-
GL30799-G	1362.27551619529	2825.86554784326	2.07437153075733	0.0368785044711836	GO:0016758	K00698
GL30801-G	352.490585847493	906.913215933338	2.57287216267874	0.0049889981124375	-	-
GL30823-G	8.78424944241244	326.837160534831	37.2071811800771	8.37318930884503e-13	GO:0016998	-
GL30824-G	416.811894214204	1168.84085298826	2.80424063999377	0.00119929466067427	-	-
GL30833-G	202.440310926373	504.684418585621	2.49300357362706	0.00506432548920149	GO:0005634;GO:0003677;GO:0004003;GO:0005488;GO:0006303	K10885
GL30843-G	956.315966476343	2671.26821377588	2.79329040549064	0.00475595070327928	GO:0003700;GO:0043565;GO:0046983;GO:0006355	K09043
GL30844-G	419.172378637812	904.594354432813	2.1580485750814	0.031425017323986	-	-
GL30879-G	12.8026871421781	38.2556631231381	2.98809638150931	0.0137951727874679	-	-
GL30882-G	237.929235741877	538.901151727664	2.26496399253896	0.0124833468661585	-	-
GL30891-G	100.182653835615	246.371475411266	2.45922288917925	0.0252369333251	-	-
GL30895-G	800.050334882891	1820.52721408956	2.27551584533246	0.00933120862429736	-	-
GL30897-G	296.785855853345	854.100668340614	2.87783481421251	0.00086931578749401	GO:0016787	-
GL30898-G	60.8980297476906	950.050312963536	15.600674059567	8.92406168459464e-08	-	-
GL30902-G	227.321821490218	468.077282658938	2.05909524915135	0.0304609255311496	GO:0005634;GO:0000166;GO:0003684;GO:0006289	K10847
GL30904-G	14.919171554584	105.270206405228	7.05603565319169	0.0251506798637584	GO:0004672;GO:0004674;GO:0005524;GO:0006468	-
GL30917-G	92.9761003511748	370.677619293947	3.98680540368849	0.00254508456938261	-	-
GL30932-G	101.287990312699	507.487098072051	5.01033830867136	0.000747013663710333	-	-
GL30935-G	8.16022498562305	22.8332689256498	2.79811757223339	0.0259538623161633	-	-
GL30952-G	108.594254922536	15219.7522249002	140.152462354081	0.0112368747827518	-	-
GL30967-G	30.0794082118234	147.87400709504	4.91612089086627	1.32534746786869e-05	GO:0003677;GO:0003700;GO:0043565;GO:0006355;GO:0045449	-
GL30987-G	120.691557002098	1713.38224509655	14.1963720384083	0.00304792351717206	GO:0003824;GO:0008152	-
GL30989-G	55.4530651649816	895.814230140048	16.1544583238972	0.00196635433224012	-	-
GL30992-G	328.559182855373	685.530534649447	2.08647504139675	0.0214736468738224	GO:0003676	K12839
GL30996-G	97.7062255956294	678.686945974627	6.94619960844118	0.00493961364059107	-	-
GL31007-G	161.482922022863	367.257871431406	2.27428304387141	0.0150044299245335	-	-
GL31017-G	6.15100613574023	382.742918760532	62.2244410612137	1.42968222843072e-05	-	-
GL31046-G	109.812207034104	1022.07773976222	9.30750567143048	1.60164126624564e-10	GO:0003723;GO:0005488	-
GL31048-G	91.7038391464068	4418.57940758299	48.1831453155265	0.000108197363576323	-	-
GL31053-G	75.0728606266478	322.151196451317	4.29118051133603	2.36646308906982e-05	-	-
GL31067-G	90.3746129557468	214.24874693515	2.37067401926313	0.0120235876282791	-	-
GL31068-G	57.0111023528541	325.440259111358	5.70836636515353	0.000169670728130103	-	-
GL31071-G	4.56982528298742	23.4408490738026	5.12948474443177	0.0015650059131344	-	-
GL31088-G	27.8524848091844	640.612185782531	23.0001807799672	4.54765876763866e-11	GO:0016998	-
GL31089-G	7.8129521296812	21.4442545171587	2.74470573494141	0.045319500291536	-	-
GL31138-G	17.7079324944853	109.679366331096	6.19379853437168	3.17111992032753e-06	GO:0003824	-
GL31143-G	1160.84421484657	3061.30496065122	2.63713676779261	0.00247977282861138	GO:0003700;GO:0008270;GO:0043565;GO:0006355	-
GL31154-G	79.5134961860686	216.874778548763	2.72752160263784	0.00476446762166061	GO:0008168;GO:0008152	K18162
GL31168-G	905.225863602439	1833.37584934585	2.02532420146475	0.0437966517497095	-	K12879
GL31178-G	60.2294993733413	214.962654904531	3.56905930052736	0.000215687059379792	-	-
GL31185-G	251.052811534858	1165.79536527025	4.64362600897772	3.08439126654082e-06	GO:0019787;GO:0043687;GO:0051246	-
GL31188-G	1162.73518399244	2630.73602461142	2.2625409988699	0.0153705012227025	-	K15728
GL31191-G	292.281317969688	1730.06628120155	5.91918188004398	6.24958388216396e-08	-	-
GL31198-G	344.978124448178	873.746046402269	2.53275783152889	0.00507052639216424	GO:0005743;GO:0016020;GO:0005215;GO:0005488;GO:0006810;GO:0055085	K13354
GL31204-G	5628.15215209743	12609.7175709074	2.24047204662159	0.00799538324447715	GO:0003824;GO:0004356;GO:0006542;GO:0006807	K01915
GL31205-G	1982.58537982415	5022.98523003428	2.53355304702176	0.0039636585659244	GO:0005783;GO:0016853;GO:0045454	K09580
GL31207-G	1610.33623835825	5014.22108749977	3.11377274389093	0.000524428240506369	-	-
GL31212-G	1743.69218019359	3721.17478505119	2.13407780760826	0.0215766500065591	-	-
GL31214-G	17.8463082949091	515.030760211306	28.8592324922587	5.67052626851747e-09	-	-
GL31222-G	99.9067767152596	277.051020618702	2.77309537678624	0.003571241115785	-	K20046
GL31244-G	344.71829669006	1479.28985002381	4.29130064817492	0.000375006943909929	-	-
GL31245-G	192.089238432995	435.324328480084	2.26626089015359	0.0117908131094849	GO:0000262;GO:0000002	-
GL31249-G	56.4125540644372	131.454154787565	2.33022874017389	0.0288665876361036	-	-
GL31254-G	488.523228266264	1388.06629077283	2.84135167062369	0.0364947365142794	-	-
GL31260-G	1047.58225649302	2200.33443545608	2.10039299713047	0.0473967125573024	GO:0016020;GO:0046873;GO:0030001;GO:0055085	K16073
GL31266-G	438.809165054756	881.439536834919	2.00870812879428	0.0475317360334804	GO:0004221;GO:0006511	K11870
GL31267-G	130.371972685582	320.698613612223	2.45987390545706	0.0220324899896374	-	-
GL31271-G	124.074300787197	2984.97226514002	24.0579414608962	4.3002644757382e-14	GO:0016021;GO:0055085	-
GL31294-G	808.523927638464	3209.46411685899	3.96953510854426	0.00185087293611517	GO:0005739;GO:0000287;GO:0004449;GO:0016616;GO:0051287;GO:0006099;GO:0055114	K00030
GL31311-G	89.6133040640444	331.406440834422	3.69818348174702	0.000689663498975035	-	-
GL31328-G	11.0863039167114	211.834733746601	19.1077869899708	5.50664279897705e-09	-	-
GL31348-G	1070.17375367965	2414.79303609467	2.2564495043835	0.0172733181397464	GO:0003676;GO:0004386;GO:0005524;GO:0008026	K13025
GL31357-G	332.582413700449	711.694337949652	2.13990370095354	0.0240403081974634	GO:0016491;GO:0008152;GO:0055114	-
GL31369-G	516.770369608374	1505.96843759864	2.91419269788999	0.00931280166208329	GO:0005506;GO:0016705;GO:0016706;GO:0031418;GO:0055114	-
GL31371-G	4417.26968368843	25655.6410832158	5.80803141314961	4.18382670350306e-05	-	-
GL31373-G	32.6389568356914	68.7869365049402	2.10751026300327	0.0415202964865154	-	-
GL31392-G	108.044787706913	2474.09903322442	22.8988282149785	0.000456415019699068	GO:0008236;GO:0006508	-
GL31393-G	1568.13114610808	6606.69189191157	4.21309908186481	0.000947246926696078	GO:0016020	-
GL31397-G	473.543027165154	1698.89013675233	3.58761514644755	0.000162701695690337	GO:0000166;GO:0003676	-
GL31403-G	968.576745260254	32952.6483162073	34.0217215388059	1.41609644902695e-07	GO:0004497;GO:0005506;GO:0009055;GO:0020037;GO:0055114	-
GL31412-G	936.804974739935	2005.79626266711	2.14110334247951	0.0464369861140376	-	K14400
GL31424-G	924.375080995418	3107.18356419538	3.36138828066351	0.0002225348913427	GO:0000287;GO:0016616;GO:0051287;GO:0055114	K00030
GL31431-G	930.267446425659	1997.75478082693	2.14750584738061	0.0168397605936338	-	-
GL31458-G	148.35382837655	353.55818522773	2.38320904217135	0.0152201313617084	-	-
GL31476-G	421.282866199856	1430.2717984711	3.39503908946674	0.000114245835184458	-	-
GL31490-G	30.5491345392206	399.521784897793	13.0780066579256	7.34043466932772e-12	GO:0016614;GO:0050660	-
GL31491-G	194.969860141468	1958.96188802044	10.0475113773946	4.72240400338246e-11	GO:0016614;GO:0050660	-
GL31526-G	26.1164655528201	1278.72406647339	48.962370650316	0.000116349367322875	GO:0008236;GO:0006508	-
GL31539-G	54.1836431816509	122.817089420243	2.26668201339836	0.0305207239912688	-	-
GL31546-G	54.7910433406524	215.25935955275	3.92873262541138	9.14012119389943e-05	-	-
GL31574-G	1758.78758204333	5011.44648539212	2.84937563612424	0.00106552002372107	GO:0003824;GO:0008152	K00162
GL31576-G	21.6595734581581	205.085290817165	9.46857477195239	1.93758928122388e-09	-	-
GL31581-G	88.823863111277	205.958728653367	2.31873194251128	0.0123271470974494	-	K19475
GL31590-G	161.454133471382	667.060898127325	4.13158142058693	2.89562067606919e-05	-	-
GL31591-G	238.608265173915	932.085137943852	3.90634053378026	5.04706943896849e-05	GO:0005515;GO:0035091;GO:0007154	-
GL31599-G	324.097475981256	1907.07761108195	5.88427171581011	2.68731475395479e-07	GO:0004176;GO:0006508	-
GL31601-G	485.967815443644	981.883865782132	2.02047097478207	0.0316158981149424	-	-
GL31605-G	35.10148378313	103.070090082555	2.93634567471166	0.00184518012124997	GO:0000166;GO:0003676	-
GL31611-G	246.041119910101	622.668940864811	2.53075153085111	0.00655251611529219	-	-
GL31623-G	51.4100701506818	153.492621599794	2.98565283318833	0.00358186888205409	GO:0003824;GO:0010181;GO:0016491;GO:0008152;GO:0055114	-
GL31634-G	106.438983532135	375.569675136338	3.52849738576233	0.0137580094559485	GO:0016020;GO:0016021;GO:0003824;GO:0005524;GO:0015662;GO:0016820;GO:0046872;GO:0006754;GO:0008152;GO:0030001	-
GL31635-G	247.3904433712	1307.85211038622	5.28659107669665	0.000254639962433448	-	-
GL31638-G	1131.19786935593	3103.97639687637	2.74397298736399	0.0108049181338018	-	-
GL31643-G	225.849688717246	1080.97427366612	4.78625531788736	0.0303398202147933	GO:0005622;GO:0005089;GO:0035023	-
GL31658-G	224.292569278155	501.836987002146	2.23742136717778	0.0399237412507678	-	-
GL31669-G	199.21327892032	404.647759965541	2.03122885260771	0.0199939585246035	-	-
GL31764-G	317.239563524008	748.741472215184	2.36017684521408	0.00955490097453371	-	-
GL31773-G	89.7972760424815	185.559134174656	2.06642275080673	0.0323587728839352	-	-
